# Supplementary material for: A network approach reveals driver genes associated with survival of patients with triple-negative breast cancer
Source: iScience. 2021 Apr 19;24(5):102451. doi: 10.1016/j.isci.2021.102451 (PMC8111681; doi:10.1016/j.isci.2021.102451)
Supplement: Table S1. Patient characteristics of TCGA BRCA population, related to Figure 1 — A total of 773 ductal and lobular breast carcinoma primary tumor samples were downloaded from the TCGA data portal and cleaned via the TAMPOR method. Listed previously is a summary of the clinical data for the TCGA BRCA data set. These clinical correlates are common factors influencing BrCa diagnoses and were correlated to the overriding patterns (MEs) of coexpressed transcripts during weighted gene coexpression network analysis. [file mmc2.xlsx]

## Sheet: Table S1
Table S1. TCGA BrCa Cohort Demographics
	Primary Tumor Samples in Category (n=773)
Age
Less than 50 years	144
Greater than 50 years	629
Vital Status
Alive	656
Dead	117
Last follow-up
Reported	684
Not Reported	89
Survival (Days to Death)
Reported	84
Not Reported	689
Overall Survival
Reported	766
Not Reported	7
Race
White	583
Black	52
Asian	49
Not Reported	89
Menopausal Status
Pre-Menopausal	175
Perimenopause	30
Post-Menopausal	501
Not Reported	67
BrCa Subtype
Luminal A	226
Luminal B	118
Her2-enriched	57
TNBC	92
Not Reported	280
