# Supplementary material for: A network approach reveals driver genes associated with survival of patients with triple-negative breast cancer
Source: iScience. 2021 Apr 19;24(5):102451. doi: 10.1016/j.isci.2021.102451 (PMC8111681; doi:10.1016/j.isci.2021.102451)
Supplement: Table S2. Breast cancer staging breakdown of cases in TCGA RNA-seq, related to Figure 1 — Summary of pathologic and TNM staging breakout for 773 breast primary tumors in the TCGA BRCA data set excluding 4 outlier cases. [file mmc3.xlsx]

## Sheet: Table S2
Table S2. Breast Cancer Staging Breakdown of Cases in TCGA RNA-seq
BrCa Staging
Pathologic Staging		T Staging		N Staging		M Staging
	N		N		N		N
Stage I	133	T1	211	N0	360	M0	700
Stage II	440	T2	456	N1	259	M1	16
Stage III	164	T3	76	N2	96	Not Reported	57
Stage IV	14	T4	29	N3	43
Not Reported	22	Not Reported	1	Not Reported	15
