# Supplementary material for: A network approach reveals driver genes associated with survival of patients with triple-negative breast cancer
Source: iScience. 2021 Apr 19;24(5):102451. doi: 10.1016/j.isci.2021.102451 (PMC8111681; doi:10.1016/j.isci.2021.102451)
Supplement: Table S3. RNA-seq case traits used for coexpression analysis (N = 773), related to Figure 1 — Traits for individual cases in the TCGA BRCA data set were downloaded from the TCGA portal. TCGA cases listed as TNBC were confirmed via the Lehmann BD et al Web-based subtyping tool, TNBCtype. Results are included. [file mmc4.xlsx]

## Sheet: Table S3
Table S3: Clinical Traits for 773 non-outlier TCGA BrCa Case-Samples, with TNBC Subtype via TNBCtype Tool
	*Sub-classification of TNBC subtype as described by Lehmann BD, et al (2011 and 2012)															Liu, et al 2018 Traits		*Lehmann TNBCtype Results
TCGA ID	MenopausalStatus	Race	VitalStatus	LastFollowUp	DaysToDeath	Age	TumorStaging	NodeStaging	MetastasisStaging	PathologicStaging	Subtype	ERStatus	PRStatus	Her2Status	ARReceptorExpr	SURV_Years	PFI.1 (0: Censored)	TNBC Subtype	Correlation	P Value
TCGA-A1-A0SD	Indeterminate	White	Alive	437	NA	59	t2	n0	m0	stage iia	Luminal A	Positive	Positive	Negative	0.167462	1.19644	0	NotTested
TCGA-A1-A0SE	Pre-Menopausal	White	Alive	1321	NA	56	t1c	n0 (i-)	m0	stage i	Luminal A	Positive	Positive	Negative	0.0729286	3.6167	0	NotTested
TCGA-A1-A0SF	Pre-Menopausal	White	Alive	1463	NA	54	t2	n0	m0	stage iia	NA	Positive	Positive	Negative	0.00288205	4.00548	0	NotTested
TCGA-A1-A0SG	Post-Menopausal	White	Alive	434	NA	61	t2	n1a	m0	stage iib	NA	Positive	Positive	Negative	0.00247271	1.18823	0	NotTested
TCGA-A1-A0SH	Pre-Menopausal	White	Alive	1437	NA	39	t2	n0 (i-)	m0	stage iia	Luminal A	Negative	Positive	Negative	0.00611097	3.93429	0	NotTested
TCGA-A1-A0SI	Indeterminate	White	Alive	635	NA	52	t2	n1a	m0	stage iib	NA	Positive	Positive	Negative	0.00958386	1.73854	0	NotTested
TCGA-A1-A0SJ	Indeterminate	Black	Alive	416	NA	39	t3	n1a	m0	stage iiia	Luminal A	Positive	Positive	Negative	0.634589	1.13895	0	NotTested
TCGA-A1-A0SN	Post-Menopausal	White	Alive	1196	NA	50	t1c	n1	mx	stage iia	NA	Positive	Positive	Positive	0.0891428	3.27447	0	NotTested
TCGA-A1-A0SO	Post-Menopausal	White	Alive	852	NA	67	t2	n1	m0	stage iib	TNBC	Negative	Negative	Negative	0.00204959	2.33265	0	M	0.193	<0.001
TCGA-A1-A0SP	Indeterminate	NA	Alive	584	NA	40	t2	n0 (i-)	m0	stage iia	NA	Negative	Negative	Negative	0.164108	1.5989	0	NotTested
TCGA-A1-A0SQ	Pre-Menopausal	White	Alive	554	NA	45	t2	n1	mx	stage iib	NA	Positive	Positive	Negative	0.0051759	1.51677	0	NotTested
TCGA-A2-A04N	Post-Menopausal	White	Alive	4354	NA	66	t1c	n0 (i-)	m0	stage ia	Luminal A	Positive	Positive	Negative	0.00259158	11.9206	0	NotTested
TCGA-A2-A04P	Pre-Menopausal	Black	Dead	NA	547	36	t2	n3c	m0	stage iiic	TNBC	Negative	Negative	Negative	0.024042	0.279261	1	UNS	NA	NA
TCGA-A2-A04Q	Post-Menopausal	White	Alive	2385	NA	48	t1	n0 (i-)	m0	stage ia	TNBC	Negative	Negative	Negative	0.00748492	6.52977	0	IM	0.679	<0.001
TCGA-A2-A04R	Pre-Menopausal	Black	Alive	3709	NA	36	t1	n0 (i-)	m0	stage ia	Luminal B	Positive	Positive	Negative	0.00719548	10.1547	0	NotTested
TCGA-A2-A04T	Post-Menopausal	White	Alive	2246	NA	62	t2	n0 (i-)	m0	stage iia	TNBC	Negative	Negative	Negative	0.00219911	6.14921	0	BL1	0.568	<0.001
TCGA-A2-A04U	Perimenopause	White	Alive	2654	NA	47	t2	n0 (i+)	m0	stage iia	TNBC	Negative	Negative	Negative	0.00673483	7.26626	0	M	0.475	<0.001
TCGA-A2-A04V	Pre-Menopausal	White	Dead	NA	1920	39	t2	n0 (i-)	m0	stage iia	Luminal A	Positive	Positive	Negative	0.0285351	4.02464	1	NotTested
TCGA-A2-A04X	Pre-Menopausal	White	Alive	1686	NA	34	t2	n0 (i-)	m0	stage iia	HER2-enriched	Positive	Positive	Positive	0.0620025	4.61602	0	NotTested
TCGA-A2-A04Y	Post-Menopausal	White	Alive	1099	NA	53	t2	n1mi	m0	stage iib	Luminal A	Positive	Positive	Negative	0.0125646	3.0089	0	NotTested
TCGA-A2-A0CL	Pre-Menopausal	Black	Alive	3015	NA	37	t3	n2a	m0	stage iiia	HER2-enriched	Positive	Positive	Negative	0.816276	8.25462	0	NotTested
TCGA-A2-A0CM	Pre-Menopausal	Black	Dead	NA	754	40	t2	n0 (i-)	m0	stage iia	TNBC	Negative	Negative	Negative	0.00648961	1.04586	1	IM	0.456	<0.001
TCGA-A2-A0CP	Post-Menopausal	White	Alive	2813	NA	60	t1c	n0 (i-)	m0	stage ia	Luminal A	Positive	Positive	Negative	0.00396879	7.70157	0	NotTested
TCGA-A2-A0CQ	Post-Menopausal	Black	Alive	2695	NA	62	t1	n0 (i-)	m0	stage ia	Luminal A	Positive	Positive	Negative	0.00443437	7.37851	0	NotTested
TCGA-A2-A0CS	Post-Menopausal	White	Dead	2298	NA	73	t4b	n3a	m1	stage iv	Luminal A	Positive	Positive	Negative	0.00618583	6.42847	0	NotTested
TCGA-A2-A0CT	Post-Menopausal	White	Alive	2289	NA	71	t2	n0 (i-)	m0	stage iia	Luminal B	Positive	Negative	Negative	0.0298939	6.26694	0	NotTested
TCGA-A2-A0CU	Post-Menopausal	White	Dead	NA	157	73	t2	n0 (i+)	m0	stage iia	Luminal A	Positive	Positive	Negative	0.156747	0.43258	0	NotTested
TCGA-A2-A0CV	Post-Menopausal	Asian	Alive	3011	NA	41	t2	n1a	m0	stage iib	Luminal A	Positive	Positive	Negative	0.00778828	8.24367	0	NotTested
TCGA-A2-A0CW	Post-Menopausal	White	Alive	3283	NA	67	t2	n1a	m0	stage iib	Luminal B	Positive	Positive	Negative	0.0557337	8.98836	0	NotTested
TCGA-A2-A0CX	Pre-Menopausal	White	Alive	1728	NA	52	t2	n0 (i-)	m0	stage iia	HER2-enriched	Positive	Negative	Positive	0.00495734	4.73101	0	NotTested
TCGA-A2-A0CY	Post-Menopausal	White	Alive	1673	NA	63	t2	n1	m0	stage iib	HER2-enriched	Positive	Positive	Negative	0.00590841	4.58042	0	NotTested
TCGA-A2-A0CZ	Perimenopause	White	Alive	1616	NA	46	t2	n0 (i-)	m0	stage iia	Luminal A	Positive	Positive	Negative	0.00272648	4.42437	0	NotTested
TCGA-A2-A0D0	Post-Menopausal	Black	Alive	2048	NA	60	t2	n0 (i-)	m0	stage iia	TNBC	Negative	Negative	Negative	0.0103884	5.60712	0	UNS	NA	NA
TCGA-A2-A0D1	Post-Menopausal	White	Alive	1051	NA	76	t2	n0 (i-)	m0	stage iia	HER2-enriched	Negative	Negative	Positive	0.0251673	2.87748	0	NotTested
TCGA-A2-A0D2	Pre-Menopausal	White	Alive	1027	NA	45	t2	n0 (i+)	m0	stage iia	TNBC	Negative	Negative	Negative	0	2.81177	0	M	0.205	<0.001
TCGA-A2-A0D3	Post-Menopausal	White	Alive	1873	NA	42	t1c	n0 (i-)	m0	stage ia	Luminal A	Positive	Positive	Negative	0.0369046	5.12799	0	NotTested
TCGA-A2-A0D4	Pre-Menopausal	Black	Alive	767	NA	37	t2	n1a	m0	stage iib	Luminal B	Positive	Positive	Negative	0.0577921	2.09993	0	NotTested
TCGA-A2-A0EM	Post-Menopausal	White	Alive	3094	NA	73	t1	n0 (i-)	m0	stage ia	Luminal A	Positive	Positive	Negative	0.00242185	8.47091	0	NotTested
TCGA-A2-A0EN	Post-Menopausal	White	Alive	2718	NA	70	t2	n0 (i+)	m0	stage iia	Luminal A	Positive	Positive	Negative	0.0101955	11.1923	0	NotTested
TCGA-A2-A0EO	Perimenopause	White	Alive	2442	NA	54	t1	n0 (i-)	m0	stage ia	Luminal A	Positive	Positive	Negative	0.00670631	6.68583	0	NotTested
TCGA-A2-A0EQ	Post-Menopausal	Black	Alive	2426	NA	64	t2	n0 (i-)	m0	stage iia	HER2-enriched	Negative	Negative	Positive	0	6.64203	0	NotTested
TCGA-A2-A0ER	Post-Menopausal	White	Alive	2263	NA	63	t1c	n1mi	m0	stage ib	Luminal B	Positive	Positive	Negative	0.00940743	6.19576	0	NotTested
TCGA-A2-A0ES	Post-Menopausal	White	Alive	2190	NA	52	t2	n0 (i-)	m0	stage iia	Luminal A	Positive	Positive	Negative	0.00768768	5.99589	0	NotTested
TCGA-A2-A0ET	Post-Menopausal	White	Alive	1066	NA	58	t2	n2a	m0	stage iiia	Luminal A	Positive	Positive	Negative	0.135035	2.91855	0	NotTested
TCGA-A2-A0EU	Post-Menopausal	White	Alive	1043	NA	79	t1c	n0 (i-)	m0	stage ia	Luminal A	Positive	Positive	Negative	0.0111335	2.85558	0	NotTested
TCGA-A2-A0EV	Post-Menopausal	White	Alive	968	NA	80	t1c	n0 (i-)	m0	stage ia	Luminal A	Positive	Positive	Negative	0.0214433	2.65024	0	NotTested
TCGA-A2-A0EW	Post-Menopausal	White	Dead	905	NA	53	t1b	n3a	m0	stage iiic	Luminal A	Positive	Positive	Negative	0.00248396	3.70431	1	NotTested
TCGA-A2-A0EX	Post-Menopausal	White	Alive	752	NA	46	t3	n0 (i+)	m0	stage iib	Luminal A	Positive	Positive	Negative	0.00821664	2.05886	0	NotTested
TCGA-A2-A0EY	Post-Menopausal	White	Alive	1925	NA	62	t2	n1a	m0	stage iib	Luminal B	Positive	Negative	Positive	0.00486143	5.27036	0	NotTested
TCGA-A2-A0ST	Post-Menopausal	White	Alive	3017	NA	62	t1c	n1a	m0	stage iia	TNBC	Negative	Negative	Negative	0.0116059	8.2601	0	IM	0.773	<0.001
TCGA-A2-A0SU	Post-Menopausal	White	Alive	1662	NA	66	t2	n0 (i+)	m0	stage iia	Luminal A	Positive	Positive	Negative	0.0544515	4.55031	0	NotTested
TCGA-A2-A0SV	Post-Menopausal	White	Dead	NA	825	63	t2	n2a	m1	stage iv	Luminal B	Positive	Positive	Negative	0.0239403	2.25873	1	NotTested
TCGA-A2-A0SW	Post-Menopausal	White	Dead	NA	1364	82	t2	n2	m1	stage iv	Luminal B	Positive	Negative	Negative	0.20658	1.78782	1	NotTested
TCGA-A2-A0SX	Pre-Menopausal	White	Alive	1534	NA	48	t1c	n0 (i-)	m0	stage ia	TNBC	Negative	Negative	Negative	0.00225226	3.3922	1	MSL	0.351	0.003
TCGA-A2-A0SY	Post-Menopausal	White	Alive	1347	NA	62	t3	n1	m0	stage iiia	Luminal A	Positive	Positive	Positive	0.00442936	3.68789	0	NotTested
TCGA-A2-A0T0	Post-Menopausal	White	Alive	533	NA	59	t2	n1	m0	stage iib	TNBC	Negative	Negative	Negative	0.00215818	1.45927	0	M	0.41	<0.001
TCGA-A2-A0T1	Post-Menopausal	Native	Alive	521	NA	55	t3	n3	m0	stage iiic	HER2-enriched	Negative	Negative	Positive	0	1.42642	0	NotTested
TCGA-A2-A0T2	Post-Menopausal	White	Dead	NA	240	66	t3	n3	m1	stage iv	TNBC	Negative	Negative	Negative	0	0.698152	1	BL2	0.416	<0.001
TCGA-A2-A0T3	Pre-Menopausal	White	Alive	1516	NA	37	t1c	n1mi	m0	stage ib	Luminal B	Positive	Positive	Negative	0.00451354	4.15058	0	NotTested
TCGA-A2-A0T4	Post-Menopausal	White	Alive	624	NA	62	t2	n0 (i-)	m0	stage iia	Luminal B	Positive	Positive	Negative	0.0362414	1.70842	0	NotTested
TCGA-A2-A0T5	Pre-Menopausal	White	Alive	531	NA	39	t2	n0 (i-)	m0	stage iia	Luminal A	Positive	Positive	Negative	0.131935	1.4538	0	NotTested
TCGA-A2-A0T6	Pre-Menopausal	White	Alive	575	NA	50	t3	n0 (i-)	m0	stage iib	Luminal A	Positive	Positive	Negative	0	1.57426	0	NotTested
TCGA-A2-A0T7	Pre-Menopausal	White	Alive	631	NA	51	t2	n0 (i+)	m0	stage iia	Luminal A	Positive	Positive	Negative	0.0222262	1.72758	0	NotTested
TCGA-A2-A0YC	Post-Menopausal	White	Alive	990	NA	59	t2	n1mi	m0	stage iib	Luminal A	Positive	Positive	Negative	0.00601032	2.06982	1	NotTested
TCGA-A2-A0YD	Post-Menopausal	White	Alive	769	NA	63	t3	n0 (i+)	m0	stage iib	Luminal A	Positive	Positive	Negative	0.107708	2.10541	0	NotTested
TCGA-A2-A0YE	Post-Menopausal	White	Alive	554	NA	48	t2	n1a	m0	stage iib	TNBC	Negative	Negative	Negative	0.00445576	1.51677	0	M	0.445	<0.001
TCGA-A2-A0YF	Post-Menopausal	Black	Alive	1535	NA	67	t1b	n0 (i+)	m0	stage i	Luminal A	Positive	Negative	Negative	0.0713032	4.2026	0	NotTested
TCGA-A2-A0YG	Post-Menopausal	White	Alive	666	NA	63	t2	n3a	m0	stage iiic	Luminal B	Positive	Positive	Positive	0.039163	1.82341	0	NotTested
TCGA-A2-A0YH	Post-Menopausal	White	Alive	659	NA	53	t2	n2a	m0	stage iiia	Luminal B	Positive	Positive	Negative	0.0586611	1.80424	0	NotTested
TCGA-A2-A0YI	Post-Menopausal	White	Alive	1505	NA	62	t1c	n0 (i+)	m0	stage i	Luminal A	Positive	Positive	Negative	0.0221972	4.12047	0	NotTested
TCGA-A2-A0YJ	Pre-Menopausal	White	Alive	566	NA	39	t3	n2a	m0	stage iiia	TNBC	Positive	Negative	Negative	0	1.53046	1	M	0.632	<0.001
TCGA-A2-A0YL	Pre-Menopausal	White	Alive	1474	NA	48	t3	n2a	m0	stage iiia	Luminal A	Positive	Positive	Negative	0	4.03559	0	NotTested
TCGA-A2-A0YM	Post-Menopausal	White	Alive	965	NA	67	t2	n0 (i-)	m0	stage iia	TNBC	Negative	Negative	Negative	0.00627651	2.64203	0	BL1	0.417	<0.001
TCGA-A2-A0YT	Post-Menopausal	White	Dead	NA	723	56	t4b	n2a	m0	stage iiib	NA	Positive	Negative	Negative	0.248327	1.97947	0	NotTested
TCGA-A2-A1FV	Post-Menopausal	White	Alive	714	NA	74	t3	n0 (i+)	m0	stage iib	NA	Positive	Positive	Negative	0.00390703	1.95483	0	NotTested
TCGA-A2-A1FW	Post-Menopausal	White	Alive	528	NA	62	t3	n2a	m0	stage iiia	NA	Positive	Negative	Negative	0.173257	1.44559	0	NotTested
TCGA-A2-A1FX	Post-Menopausal	White	Alive	1847	NA	61	t3	n2a	m0	stage iiia	NA	Positive	Positive	Negative	0.00391823	5.05681	0	NotTested
TCGA-A2-A1FZ	Post-Menopausal	White	Alive	683	NA	63	t2	n0 (i-)	m0	stage iia	NA	Positive	Positive	Negative	0	1.86995	0	NotTested
TCGA-A2-A1G0	Pre-Menopausal	White	Alive	616	NA	49	t2	n1a	m0	stage iib	NA	Positive	Positive	Negative	0	1.68652	0	NotTested
TCGA-A2-A1G1	Post-Menopausal	White	Alive	584	NA	85	t2	n1	m0	stage iib	NA	Negative	Negative	Positive	0.0259104	1.5989	0	NotTested
TCGA-A2-A1G4	Post-Menopausal	White	Alive	595	NA	71	t3	n1a	m0	stage iiia	NA	Positive	Positive	Negative	0.01094	1.62902	0	NotTested
TCGA-A2-A259	Post-Menopausal	Black	Alive	1596	NA	70	t1c	n0 (i-)	m0	stage i	NA	Positive	Positive	Negative	0.0171022	4.36961	0	NotTested
TCGA-A2-A25B	Pre-Menopausal	Black	Alive	1291	NA	39	t2	n1	m0	stage iib	NA	Positive	Positive	Negative	0.0114776	3.53183	1	NotTested
TCGA-A2-A25C	Pre-Menopausal	White	Alive	523	NA	50	t2	n1a	m0	stage iib	NA	Positive	Positive	Negative	0.166225	1.4319	0	NotTested
TCGA-A2-A25D	Post-Menopausal	White	Alive	552	NA	90	t2	n3a	m0	stage iiic	NA	Positive	Negative	Negative	0.0270134	1.51129	0	NotTested
TCGA-A2-A25E	Pre-Menopausal	Black	Alive	3204	NA	34	t2	n2a	m0	stage iiia	NA	Positive	Positive	NA	0.0112089	8.18344	1	NotTested
TCGA-A2-A25F	Post-Menopausal	White	Alive	322	NA	66	t2	n0 (i-)	m0	stage iia	NA	Negative	Positive	Negative	0.0136665	0.881588	0	NotTested
TCGA-A7-A0CD	IndetermiIndeterminatete	White	Alive	1165	NA	66	t1	n0	m0	stage i	Luminal A	Positive	Positive	Negative	0.0358988	3.1896	0	NotTested
TCGA-A7-A0CE	IndetermiIndeterminatete	White	Alive	1074	NA	57	t2	n0 (i-)	m0	stage iia	TNBC	Negative	Negative	Negative	0	2.94045	0	M	0.174	<0.001
TCGA-A7-A0CG	Post-Menopausal	White	Alive	1043	NA	78	t2	n0 (i-)	m0	stage iia	Luminal A	Positive	Negative	Negative	0	2.85558	0	NotTested
TCGA-A7-A0CH	Post-Menopausal	White	Alive	1079	NA	79	t2	n0 (i-)	m0	stage iia	Luminal A	NA	NA	Negative	0.00925141	2.95414	0	NotTested
TCGA-A7-A0CJ	Post-Menopausal	White	Alive	931	NA	57	t2	n0 (i-)	m0	stage iia	Luminal B	Positive	Positive	Negative	0.0626597	2.54894	0	NotTested
TCGA-A7-A0D9	Pre-Menopausal	White	Alive	1139	NA	37	t2	n0 (i-)	m0	stage iia	Luminal A	Positive	Negative	Negative	0.0131375	3.11841	0	NotTested
TCGA-A7-A0DA	Post-Menopausal	White	Alive	1085	NA	62	t2	n0 (i-)	m0	stage iia	TNBC	Negative	Negative	Negative	0.181152	2.97057	0	M	0.561	<0.001
TCGA-A7-A0DB	Post-Menopausal	White	Alive	1007	NA	56	t2	n0 (i-)	m0	stage iia	Luminal A	Positive	Positive	Negative	0.0414452	2.75702	0	NotTested
TCGA-A7-A0DC	Post-Menopausal	White	Alive	906	NA	63	t1c	n0 (i-)	m0	stage ia	NA	Positive	Negative	Negative	0.0724754	2.48049	0	NotTested
TCGA-A7-A13D	Post-Menopausal	Black	Alive	965	NA	46	t2	n0 (i-)	m0	stage iia	TNBC	Negative	Positive	Negative	0	2.64203	0	UNS	NA	NA
TCGA-A7-A13E	Post-Menopausal	White	Dead	326	NA	62	t2	n1	mx	stage iib	TNBC	Positive	Negative	Negative	0.150913	1.52225	1	UNS	NA	NA
TCGA-A7-A13F	Pre-Menopausal	White	Alive	765	NA	44	t3	n1a	m0	stage iiia	Luminal B	Positive	Positive	Negative	0.0263233	2.09446	0	NotTested
TCGA-A7-A13G	Post-Menopausal	White	Alive	718	NA	79	t2	n0	mx	stage iia	NA	Positive	Positive	Negative	0.407115	1.96578	0	NotTested
TCGA-A7-A26E	Post-Menopausal	White	Alive	954	NA	71	t3	n1a	mx	stage iiia	NA	Positive	Positive	Negative	0.0610573	2.61191	0	NotTested
TCGA-A7-A26H	Post-Menopausal	White	Alive	724	NA	72	t1	n1a	m0	stage iia	NA	Positive	Negative	Positive	0.0459298	0.796715	1	NotTested
TCGA-A7-A26I	Post-Menopausal	White	Alive	661	NA	65	t2	n0	m0	stage iia	NA	Negative	Negative	Negative	0.232233	1.80972	0	NotTested
TCGA-A7-A26J	Pre-Menopausal	White	Alive	627	NA	49	t2	n0	m0	stage iia	NA	Positive	Positive	Negative	0.0390859	1.71663	0	NotTested
TCGA-A8-A06N	Post-Menopausal	NA	Alive	0	NA	66	t4b	n0	m0	stage iiib	Luminal B	Positive	Negative	Negative	0.105849	0	0	NotTested
TCGA-A8-A06O	Post-Menopausal	NA	Alive	396	NA	60	t1c	n0	m0	stage i	Luminal B	Positive	Positive	Negative	0.0234121	1.08419	0	NotTested
TCGA-A8-A06P	Post-Menopausal	NA	Alive	396	NA	63	t1c	n2a	m0	stage iiia	Luminal A	Positive	Positive	Negative	0.00216015	1.08419	0	NotTested
TCGA-A8-A06Q	Post-Menopausal	NA	Alive	31	NA	63	t3	n2	m0	stage iiia	Luminal B	Positive	Positive	Negative	0.00163968	0.0848734	0	NotTested
TCGA-A8-A06R	Post-Menopausal	NA	Alive	547	NA	69	t2	n1a	m0	stage iib	Luminal B	Positive	Negative	NA	0.014695	1.4976	0	NotTested
TCGA-A8-A06T	Post-Menopausal	NA	Alive	1614	NA	75	t3	n1a	m0	stage iiia	Luminal A	Positive	Positive	Negative	0.0230975	4.41889	0	NotTested
TCGA-A8-A06U	Post-Menopausal	NA	Dead	NA	882	80	t2	n1a	m0	stage iib	Luminal A	Positive	Positive	NA	0.0106295	2.41752	0	NotTested
TCGA-A8-A06X	Post-Menopausal	NA	Dead	NA	943	77	t3	n0	m0	stage iib	Luminal B	Positive	Negative	Positive	0.0106238	2.58179	0	NotTested
TCGA-A8-A06Y	Post-Menopausal	NA	Alive	791	NA	66	t2	n0	m0	stage iia	Luminal A	Positive	Positive	Negative	0.0114448	2.16564	1	NotTested
TCGA-A8-A06Z	Post-Menopausal	NA	Alive	31	NA	84	t3	n0	m0	stage iib	Luminal B	Positive	Positive	Negative	0.00627278	0.0848734	0	NotTested
TCGA-A8-A075	Pre-Menopausal	NA	Alive	518	NA	42	t2	n1a	m0	stage iib	HER2-enriched	Positive	Positive	Negative	0.00500639	1.41821	0	NotTested
TCGA-A8-A076	Post-Menopausal	NA	Alive	1642	NA	66	t2	n0	m0	stage iia	HER2-enriched	Positive	Positive	Positive	0.00594102	4.49555	0	NotTested
TCGA-A8-A079	Post-Menopausal	NA	Alive	274	NA	69	t4b	n3	m0	stage iiib	Luminal B	Positive	Positive	Negative	0.00215892	0.750171	0	NotTested
TCGA-A8-A07B	Post-Menopausal	NA	Alive	1308	NA	69	t2	n0	m0	stage iia	HER2-enriched	Positive	Positive	Positive	0	3.58111	0	NotTested
TCGA-A8-A07C	Post-Menopausal	NA	Alive	1034	NA	57	t2	n0	m0	stage iia	TNBC	Negative	Negative	Negative	0.00693029	2.83094	0	M	0.174	0.005
TCGA-A8-A07E	Post-Menopausal	NA	Alive	608	NA	81	t4b	n3a	mx	stage x	Luminal A	Positive	Positive	Negative	0.0250858	1.66461	0	NotTested
TCGA-A8-A07F	Post-Menopausal	NA	Alive	577	NA	65	t2	n1a	m0	stage iib	Luminal A	Positive	Positive	Negative	0.0103267	1.57974	0	NotTested
TCGA-A8-A07G	Post-Menopausal	NA	Alive	577	NA	65	t1c	n1a	m0	stage iia	Luminal A	Positive	Positive	Negative	0.0061698	1.57974	0	NotTested
TCGA-A8-A07I	Post-Menopausal	NA	Alive	426	NA	69	t2	n2a	m0	stage iiia	HER2-enriched	Positive	Negative	Positive	0.0149865	1.16632	0	NotTested
TCGA-A8-A07J	Pre-Menopausal	NA	Alive	365	NA	35	t2	n1a	m0	stage iib	Luminal A	Positive	Positive	Negative	0.00324042	0.999316	0	NotTested
TCGA-A8-A07L	Post-Menopausal	NA	Alive	975	NA	58	t3	n1a	m0	stage iiia	Luminal B	Positive	Positive	Negative	0.0791985	2.6694	0	NotTested
TCGA-A8-A07O	Post-Menopausal	NA	Alive	304	NA	51	t2	n0	m0	stage iia	TNBC	Negative	Negative	Negative	0.037738	0.832307	0	BL1	0.434	<0.001
TCGA-A8-A07P	Post-Menopausal	NA	Alive	334	NA	68	t2	n1	m0	stage iib	Luminal A	Positive	Positive	Positive	0.91862	0.914442	0	NotTested
TCGA-A8-A07R	Indeterminate	NA	Alive	273	NA	80	t2	n3a	m0	stage iiic	TNBC	Negative	Negative	NA	0.0524362	0.747433	0	BL1	0.479	<0.001
TCGA-A8-A07S	Post-Menopausal	NA	Alive	243	NA	73	t2	n0	m0	stage iia	Luminal B	Positive	Negative	Negative	0.00236085	0.665298	0	NotTested
TCGA-A8-A07U	Post-Menopausal	NA	Alive	760	NA	66	t2	n2a	m0	stage iiia	TNBC	Negative	Positive	Negative	0.0289411	2.08077	0	IM	0.64	<0.001
TCGA-A8-A07W	Post-Menopausal	NA	Alive	304	NA	76	t2	nx	m1	stage iv	Luminal B	Positive	Positive	Negative	0.0132822	0.832307	0	NotTested
TCGA-A8-A07Z	Post-Menopausal	NA	Alive	1371	NA	85	t2	n0	m0	stage iia	Luminal B	Positive	Positive	Negative	0.0547263	3.75359	0	NotTested
TCGA-A8-A081	Post-Menopausal	NA	Alive	0	NA	80	t2	n0	m0	stage iia	HER2-enriched	Positive	Positive	Negative	0.0337777	0	0	NotTested
TCGA-A8-A082	Post-Menopausal	NA	Alive	-31	NA	58	t2	n1a	m0	stage iib	Luminal B	Positive	Positive	Negative	0.0270455	1.50308	0	NotTested
TCGA-A8-A083	Post-Menopausal	NA	Alive	0	NA	67	t3	n0	m0	stage iib	Luminal A	Positive	Positive	Negative	0.0100702	0	0	NotTested
TCGA-A8-A084	Post-Menopausal	NA	Alive	458	NA	81	t2	n1a	m0	stage iib	Luminal B	Positive	Negative	Negative	0.00266771	1.25394	0	NotTested
TCGA-A8-A08A	Post-Menopausal	NA	Alive	30	NA	89	t1c	n0	m0	stage i	Luminal A	Positive	Positive	Negative	0.0323442	0.0821355	0	NotTested
TCGA-A8-A08B	Pre-Menopausal	NA	Alive	1156	NA	52	t2	n0	m0	stage iia	HER2-enriched	Positive	Negative	Positive	0	3.16496	0	NotTested
TCGA-A8-A08C	Post-Menopausal	NA	Alive	881	NA	65	t2	n0	m0	stage iia	Luminal A	Positive	Positive	Negative	0.00475191	2.41205	0	NotTested
TCGA-A8-A08F	Post-Menopausal	NA	Alive	1004	NA	59	t2	n3a	m0	stage iiic	Luminal B	Positive	Positive	Negative	0.0872676	2.7488	0	NotTested
TCGA-A8-A08G	Pre-Menopausal	NA	Alive	607	NA	41	t2	n0	m0	stage iia	Luminal B	Positive	Positive	Positive	0.0460949	1.66188	0	NotTested
TCGA-A8-A08H	Post-Menopausal	NA	Alive	0	NA	66	t2	n0	m0	stage iia	TNBC	Positive	Positive	Positive	0.00289126	0	0	MSL	0.794	<0.001
TCGA-A8-A08I	Post-Menopausal	NA	Alive	365	NA	53	t2	n0	m0	stage iia	Luminal B	Positive	Positive	Negative	0.115855	0.999316	0	NotTested
TCGA-A8-A08J	Post-Menopausal	NA	Dead	NA	1127	52	t4b	n3	m1	stage iv	HER2-enriched	Positive	Negative	Negative	0.0191447	3.08556	1	NotTested
TCGA-A8-A08L	Post-Menopausal	NA	Dead	NA	304	89	t3	n2a	m0	stage iiia	HER2-enriched	Positive	Negative	Negative	0.0151979	0.832307	0	NotTested
TCGA-A8-A08O	Pre-Menopausal	NA	Alive	943	NA	45	t2	n3a	m1	stage iv	Luminal A	Positive	Positive	Negative	0.0123155	2.08624	1	NotTested
TCGA-A8-A08P	Post-Menopausal	NA	Alive	943	NA	70	t2	n2a	m0	stage iiia	Luminal B	Positive	Positive	Positive	0.0145246	2.58179	0	NotTested
TCGA-A8-A08R	Post-Menopausal	NA	Alive	30	NA	52	t2	n1a	m0	stage iib	TNBC	Negative	Negative	Negative	0.00830592	0.0821355	0	BL1	0.524	<0.001
TCGA-A8-A08S	Post-Menopausal	NA	Alive	1004	NA	71	t1c	n1	m0	stage iia	NA	Positive	Positive	Positive	0.0850974	2.7488	0	NotTested
TCGA-A8-A08T	Post-Menopausal	NA	Dead	2830	NA	64	t2	n1a	m1	stage iv	Luminal A	Positive	Positive	Negative	0.0618769	7.00068	1	NotTested
TCGA-A8-A08X	Pre-Menopausal	NA	Alive	1308	NA	43	t4d	n3a	m0	stage iiic	HER2-enriched	Negative	Negative	Positive	0.00367043	1.00205	1	NotTested
TCGA-A8-A08Z	Post-Menopausal	NA	Alive	1217	NA	76	t4b	n3a	m0	not reported	Luminal A	Positive	Positive	Negative	0	3.33196	0	NotTested
TCGA-A8-A090	Post-Menopausal	NA	Alive	0	NA	74	t2	n0	m0	stage iia	Luminal A	Positive	Positive	Negative	0.00550998	0	0	NotTested
TCGA-A8-A091	Post-Menopausal	NA	Alive	1004	NA	61	t2	n0	m0	stage iia	Luminal A	Positive	Negative	Negative	0.541343	0.665298	1	NotTested
TCGA-A8-A092	Pre-Menopausal	NA	Alive	942	NA	48	t2	n2a	m0	stage iiia	HER2-enriched	Positive	Positive	Negative	0.0141236	2.57906	0	NotTested
TCGA-A8-A093	Post-Menopausal	NA	Alive	546	NA	61	t2	n0	m0	stage iia	Luminal A	Positive	Positive	Negative	0	1.49487	0	NotTested
TCGA-A8-A094	Post-Menopausal	NA	Alive	0	NA	75	t2	n0	m0	stage iia	HER2-enriched	Positive	Negative	Negative	0.0303002	0	0	NotTested
TCGA-A8-A095	Pre-Menopausal	NA	Alive	1277	NA	45	t1c	n0	m0	stage i	Luminal B	Positive	Positive	Negative	0.00254553	3.49624	0	NotTested
TCGA-A8-A096	Post-Menopausal	NA	Alive	0	NA	73	t2	n0	m0	stage iia	Luminal B	Positive	Positive	Negative	0.00727977	0	0	NotTested
TCGA-A8-A097	Post-Menopausal	NA	Alive	365	NA	65	t2	n1	m0	stage iib	Luminal B	Positive	Positive	Positive	0.00860754	0.999316	0	NotTested
TCGA-A8-A099	Post-Menopausal	NA	Alive	304	NA	76	t4b	n3a	mx	stage x	Luminal A	Positive	Positive	Positive	0.00838725	0.832307	0	NotTested
TCGA-A8-A09A	Pre-Menopausal	NA	Alive	304	NA	40	t2	nx	m0	stage x	Luminal A	Positive	Positive	Negative	0.00905456	0.832307	0	NotTested
TCGA-A8-A09B	Post-Menopausal	NA	Alive	365	NA	58	t4b	n1a	m0	stage iiib	Luminal A	Positive	Positive	Negative	0.0140127	0.999316	0	NotTested
TCGA-A8-A09D	Post-Menopausal	NA	Alive	1522	NA	47	t2	n1	m0	stage iib	Luminal B	Positive	Positive	Negative	0.010229	4.16701	0	NotTested
TCGA-A8-A09E	Post-Menopausal	NA	Alive	1492	NA	73	t4b	n1a	m0	stage iiib	NA	Positive	Positive	NA	0.0190293	4.08487	0	NotTested
TCGA-A8-A09G	Post-Menopausal	NA	Alive	0	NA	79	t3	n3a	m0	stage iiic	HER2-enriched	Positive	Negative	Positive	0.00198696	0	0	NotTested
TCGA-A8-A09I	Post-Menopausal	NA	Alive	1371	NA	84	t2	n0	m0	stage iia	Luminal B	Positive	Positive	Positive	0.0923777	3.75359	0	NotTested
TCGA-A8-A09K	Post-Menopausal	NA	Alive	912	NA	68	t1c	n1	m0	stage iia	NA	Positive	Positive	Negative	0.00297197	2.49692	0	NotTested
TCGA-A8-A09M	Post-Menopausal	NA	Alive	1006	NA	75	t2	n3a	m0	stage iiic	Luminal B	Positive	Positive	Negative	0.0123594	2.75428	0	NotTested
TCGA-A8-A09N	Post-Menopausal	NA	Alive	31	NA	57	t2	n3a	m0	stage iiic	Luminal B	Positive	Positive	Positive	0.0125112	0.0848734	0	NotTested
TCGA-A8-A09Q	Post-Menopausal	NA	Alive	761	NA	83	t4b	n2a	m0	stage iiib	Luminal B	Positive	Positive	Negative	0.0100655	2.0835	0	NotTested
TCGA-A8-A09R	Post-Menopausal	NA	Alive	273	NA	82	t2	n1	m0	stage iib	Luminal B	Positive	Positive	Negative	0.0117952	0.747433	0	NotTested
TCGA-A8-A09T	Post-Menopausal	NA	Alive	579	NA	68	t1c	n0	mx	not reported	Luminal A	Positive	Positive	Negative	0	1.58522	0	NotTested
TCGA-A8-A09V	Pre-Menopausal	NA	Alive	457	NA	51	t2	n0	m0	stage iia	Luminal A	Positive	Positive	Negative	0.0213506	1.2512	0	NotTested
TCGA-A8-A09W	Post-Menopausal	NA	Alive	30	NA	70	t2	n3	m0	stage iiib	Luminal B	Positive	Positive	Negative	0.00561797	0.0821355	0	NotTested
TCGA-A8-A09X	Post-Menopausal	NA	Dead	NA	426	62	t2	n3a	m0	stage iiic	HER2-enriched	Negative	Negative	Negative	0.00262711	1.16632	0	NotTested
TCGA-A8-A09Z	Post-Menopausal	NA	Alive	0	NA	83	t3	n0	m0	stage iib	Luminal B	Positive	Negative	Negative	0.293092	0	0	NotTested
TCGA-A8-A0A1	Post-Menopausal	NA	Alive	365	NA	84	t2	n0	m0	stage iia	Luminal A	Positive	Positive	Negative	0.00360491	0.999316	0	NotTested
TCGA-A8-A0A2	Post-Menopausal	NA	Alive	579	NA	66	t2	n0	m0	stage iia	Luminal A	Positive	Positive	Negative	0.0174537	1.58522	0	NotTested
TCGA-A8-A0A4	Post-Menopausal	NA	Alive	396	NA	73	t2	n0	m0	stage iia	Luminal A	Positive	Positive	Negative	0.0175739	1.08419	0	NotTested
TCGA-A8-A0A6	Post-Menopausal	NA	Alive	640	NA	64	t2	n3a	m0	stage iiic	Luminal A	Positive	Positive	Negative	0.0144662	1.75222	0	NotTested
TCGA-A8-A0A7	Post-Menopausal	NA	Alive	30	NA	57	t2	n1a	m0	stage iib	HER2-enriched	Negative	Negative	Positive	0.00494029	0.0821355	0	NotTested
TCGA-A8-A0A9	Post-Menopausal	NA	Alive	822	NA	80	t2	n0	m0	stage iia	Luminal B	Positive	Positive	Negative	0.175746	2.25051	0	NotTested
TCGA-A8-A0AB	Post-Menopausal	NA	Alive	518	NA	54	t2	n0	m0	stage iia	Luminal B	Positive	Positive	Negative	0.00184313	1.41821	0	NotTested
TCGA-A8-A0AD	Post-Menopausal	NA	Alive	1157	NA	83	t1c	n0	m0	stage i	Luminal A	Positive	Positive	Negative	0.00609642	3.16769	0	NotTested
TCGA-AC-A23C	Post-Menopausal	White	Alive	585	NA	62	t2	n1	mx	stage iib	NA	Positive	Positive	Positive	0.00590958	1.60164	0	NotTested
TCGA-AC-A23E	Indeterminate	White	Alive	698	NA	50	t2	n1	mx	stage iib	NA	Positive	Positive	Negative	0.014794	1.91102	0	NotTested
TCGA-AC-A23H	Post-Menopausal	White	Dead	81	NA	90	t2	nx	m0	stage iia	NA	Positive	Negative	Positive	0.00979034	0.476386	1	NotTested
TCGA-AC-A2B8	Post-Menopausal	White	Alive	677	NA	84	t3	n0 (i-)	m0	stage iib	NA	NA	NA	NA	0.031388	1.85352	0	NotTested
TCGA-AC-A2FB	Indeterminate	White	Alive	1234	NA	65	t2	n0	mx	stage iia	NA	NA	NA	NA	0.021433	3.37851	0	NotTested
TCGA-AC-A2FF	Indeterminate	Asian	Alive	2759	NA	40	t2	n1	mx	stage iib	NA	NA	NA	NA	0.00849507	7.55373	0	NotTested
TCGA-AC-A2FG	Post-Menopausal	White	Alive	1853	NA	79	t2	n1a	mx	stage iib	NA	NA	NA	NA	0.00184722	5.07324	0	NotTested
TCGA-AC-A2FM	Post-Menopausal	White	Alive	NA	NA	87	t2	n1mi	m0	stage iib	Luminal A	NA	NA	NA	0.0548525	2.13552	1	NotTested
TCGA-AN-A03X	Post-Menopausal	White	Alive	10	NA	74	t2	n0	m0	stage iia	Luminal A	Positive	Positive	Negative	0.292497	0.0273785	0	NotTested
TCGA-AN-A03Y	Post-Menopausal	White	Alive	10	NA	66	t2	n0	m0	stage iia	Luminal B	Positive	Positive	Negative	0.0356976	0.0273785	0	NotTested
TCGA-AN-A041	Pre-Menopausal	White	Alive	7	NA	29	t2	n1a	m0	stage iib	Luminal B	Positive	Negative	NA	0.00404411	0.019165	0	NotTested
TCGA-AN-A046	Post-Menopausal	White	Alive	10	NA	68	t2	n0	m0	stage iia	Luminal A	Positive	Positive	Negative	0.00652761	0.0273785	0	NotTested
TCGA-AN-A049	Post-Menopausal	White	Alive	19	NA	62	t2	n0	m0	stage iia	Luminal B	Positive	Positive	Negative	0.0571818	0.0520192	0	NotTested
TCGA-AN-A04A	Perimenopause	White	Alive	90	NA	36	t2	n2	m0	stage iiia	Luminal A	Positive	Positive	Negative	0.0205013	0.246407	0	NotTested
TCGA-AN-A04C	Post-Menopausal	White	Alive	54	NA	51	t2	n1	m0	stage iib	HER2-enriched	Negative	Negative	Positive	0.00832839	0.147844	0	NotTested
TCGA-AN-A04D	Post-Menopausal	White	Alive	52	NA	58	t2	n1	m0	stage iib	TNBC	Negative	Negative	Negative	0.00195356	0.142368	0	UNS	NA	NA
TCGA-AN-A0AJ	Post-Menopausal	White	Alive	303	NA	79	t3	n0	m0	stage iib	Luminal B	Positive	Positive	Positive	0.0395035	0.829569	0	NotTested
TCGA-AN-A0AK	Post-Menopausal	White	Alive	224	NA	76	t2	n0	m0	stage iia	Luminal B	Positive	Negative	Negative	0.0886513	0.613279	0	NotTested
TCGA-AN-A0AL	Pre-Menopausal	White	Alive	227	NA	41	t4	n0	m0	stage iiib	TNBC	Negative	Negative	Negative	0.00789669	0.621492	0	MSL	0.385	<0.001
TCGA-AN-A0AM	Post-Menopausal	White	Alive	5	NA	56	t2	n0	m0	stage iia	Luminal B	Positive	Negative	Negative	0.0247267	0.0136893	0	NotTested
TCGA-AN-A0AR	Pre-Menopausal	White	Alive	10	NA	55	t2	n0	m0	stage iia	TNBC	Negative	Negative	Negative	0.0655486	0.0273785	0	M	0.221	<0.001
TCGA-AN-A0AS	Post-Menopausal	White	Alive	10	NA	70	t2	n2	m0	stage iiia	Luminal B	Positive	Negative	Negative	0.0054175	0.0273785	0	NotTested
TCGA-AN-A0AT	Post-Menopausal	White	Alive	10	NA	62	t2	n0	m0	stage iia	TNBC	Negative	Negative	Negative	0.10669	0.0273785	0	UNS	NA	NA
TCGA-AN-A0FD	Post-Menopausal	White	Alive	196	NA	71	t2	n0	m0	stage iia	Luminal A	Positive	Positive	Positive	0.147645	0.536619	0	NotTested
TCGA-AN-A0FF	Pre-Menopausal	White	Alive	172	NA	32	t1b	n0	m0	stage ia	Luminal B	Positive	Positive	Negative	0.137073	0.47091	0	NotTested
TCGA-AN-A0FJ	Perimenopause	White	Alive	242	NA	59	t2	n2	m1	stage iv	TNBC	Positive	Negative	Negative	0.416451	0.66256	0	M	0.399	<0.001
TCGA-AN-A0FK	Post-Menopausal	White	Alive	213	NA	88	t4	n0	m0	stage iiib	Luminal B	Positive	Positive	Negative	0.00489919	0.583162	0	NotTested
TCGA-AN-A0FL	Post-Menopausal	White	Alive	231	NA	62	t2	n0	m0	stage iia	TNBC	Negative	Negative	Negative	0.00548732	0.632444	0	LAR	0.319	<0.001
TCGA-AN-A0FN	Post-Menopausal	White	Alive	218	NA	61	t1c	n0	m0	stage ia	Luminal A	Positive	Positive	Negative	0.0183734	0.596851	0	NotTested
TCGA-AN-A0FS	Perimenopause	White	Alive	210	NA	55	t1c	n0	m0	stage ia	Luminal A	Positive	Negative	Negative	0.00346987	0.574949	0	NotTested
TCGA-AN-A0FT	Post-Menopausal	White	Alive	214	NA	63	t2	n1	m0	stage iib	Luminal A	Positive	Positive	Positive	0.00232661	0.5859	0	NotTested
TCGA-AN-A0FV	Post-Menopausal	White	Alive	10	NA	58	t2	n0	m0	stage iia	HER2-enriched	Negative	Negative	Positive	0.0118132	0.0273785	0	NotTested
TCGA-AN-A0FW	Post-Menopausal	White	Alive	11	NA	67	t2	n2	m0	stage iiia	Luminal A	Positive	NA	Negative	0.00584866	0.0301164	0	NotTested
TCGA-AN-A0FX	Post-Menopausal	White	Alive	10	NA	52	t2	n0	m0	stage iia	TNBC	Negative	Negative	Negative	0.0147497	0.0273785	0	M	0.713	<0.001
TCGA-AN-A0FY	Post-Menopausal	White	Alive	10	NA	55	t1c	n0	m0	stage ia	Luminal B	Positive	Positive	Negative	0.0221589	0.0273785	0	NotTested
TCGA-AN-A0FZ	Pre-Menopausal	White	Alive	10	NA	45	t2	n2	m0	stage iiia	Luminal A	Positive	Negative	NA	0.00660131	0.0273785	0	NotTested
TCGA-AN-A0G0	Post-Menopausal	White	Alive	16	NA	56	t2	n0	m0	stage iia	TNBC	Negative	Negative	Negative	0.133124	0.0438056	0	UNS	NA	NA
TCGA-AN-A0XL	Post-Menopausal	White	Alive	163	NA	61	t2	n0	m0	stage iia	Luminal A	Positive	Positive	Negative	0.00258968	0.44627	0	NotTested
TCGA-AN-A0XN	Post-Menopausal	White	Alive	10	NA	68	t2	n2	m0	stage iiia	Luminal A	Negative	Positive	Negative	0.00595366	0.0273785	0	NotTested
TCGA-AN-A0XO	Post-Menopausal	White	Alive	375	NA	59	t2	n2	m0	stage iiia	Luminal A	Positive	Negative	Negative	0	1.02669	0	NotTested
TCGA-AN-A0XP	Post-Menopausal	White	Alive	9	NA	69	t2	n2	m0	stage iiia	Luminal A	Positive	Positive	Negative	0.00232643	0.0246407	0	NotTested
TCGA-AN-A0XR	Post-Menopausal	White	Alive	10	NA	55	t2	n2	m0	stage iiia	Luminal B	Positive	Negative	Negative	0.00610751	0.0273785	0	NotTested
TCGA-AN-A0XS	Post-Menopausal	White	Alive	10	NA	63	t2	n2	m0	stage iiia	Luminal A	Negative	Positive	Negative	0.0094755	0.0273785	0	NotTested
TCGA-AN-A0XT	Post-Menopausal	White	Alive	10	NA	54	t2	n2	m0	stage iiia	Luminal A	Positive	Negative	Negative	0.193938	0.0273785	0	NotTested
TCGA-AN-A0XU	Post-Menopausal	White	Alive	10	NA	54	t2	n0	m0	stage iia	TNBC	Negative	Negative	Negative	0.0262277	0.0273785	0	BL2	0.198	0.001
TCGA-AN-A0XV	Post-Menopausal	White	Alive	162	NA	67	t2	n2	m0	stage iiia	Luminal A	Positive	Positive	Negative	0.0119139	0.443532	0	NotTested
TCGA-AN-A0XW	Pre-Menopausal	White	Alive	170	NA	36	t2	n2	m0	stage iiia	Luminal B	Positive	Positive	Negative	0.0226682	0.465435	0	NotTested
TCGA-AO-A03L	Pre-Menopausal	Asian	Alive	2442	NA	34	t3	n2	m0	stage iiia	HER2-enriched	Positive	Positive	Negative	0.797581	6.68583	0	NotTested
TCGA-AO-A03M	Pre-Menopausal	White	Alive	1866	NA	29	t1c	n0 (i-)	m0	stage i	Luminal A	Positive	Positive	Negative	0.0166061	5.10883	0	NotTested
TCGA-AO-A03N	Post-Menopausal	White	Alive	2031	2483	59	t2	n1a	m0	stage iib	HER2-enriched	Positive	Positive	Negative	0.288795	4.50376	1	NotTested
TCGA-AO-A03O	Post-Menopausal	Black	Dead	NA	NA	69	t2	n0 (i-)	m0	stage iia	Luminal B	Positive	Positive	Negative	0.0940642	6.79808	0	NotTested
TCGA-AO-A03P	Post-Menopausal	Black	Dead	2576	NA	54	t2	n1	m0	stage iib	Luminal B	Positive	Positive	Negative	0.00203139	5.26215	1	NotTested
TCGA-AO-A03V	Perimenopause	White	Alive	1351	NA	41	t1c	n0 (i-)	m0	stage i	Luminal A	Positive	Positive	Negative	0.0188478	3.69884	0	NotTested
TCGA-AO-A0J2	Pre-Menopausal	White	Alive	997	NA	41	t1c	n0 (i-)	m0	stage ia	HER2-enriched	Negative	Negative	Negative	0	2.72964	0	NotTested
TCGA-AO-A0J3	Post-Menopausal	White	Alive	651	NA	67	t2	n1b	m0	stage iib	Luminal B	Positive	Positive	Negative	0.0105744	1.78234	0	NotTested
TCGA-AO-A0J4	Pre-Menopausal	Black	Alive	1587	NA	41	t1c	n0 (i-)	m0	stage ia	TNBC	Negative	Negative	Negative	0.748975	4.34497	0	UNS	NA	NA
TCGA-AO-A0J5	Pre-Menopausal	White	Dead	705	NA	48	t4	n1a	m1	stage iv	NA	Positive	Negative	Negative	0.0410134	2.16838	1	NotTested
TCGA-AO-A0J6	Post-Menopausal	White	Alive	1140	NA	61	t2	n0 (i-)	m0	stage iia	TNBC	Negative	Negative	Negative	0.00525832	3.12115	0	IM	0.341	<0.001
TCGA-AO-A0J7	Post-Menopausal	White	Alive	618	NA	71	t2	n1	m0	stage iib	Luminal B	Positive	Positive	Negative	0.00242273	1.69199	0	NotTested
TCGA-AO-A0J8	Post-Menopausal	White	Alive	680	NA	61	t2	n0 (i+)	m0	stage iia	Luminal A	Positive	Positive	Negative	0.00516329	1.86174	0	NotTested
TCGA-AO-A0J9	Post-Menopausal	White	Alive	1613	NA	61	t2	n3	m0	stage iiic	Luminal A	Positive	Positive	Negative	0.0929385	2.91855	1	NotTested
TCGA-AO-A0JA	Pre-Menopausal	Black	Alive	655	NA	36	t2	n3	m0	stage iiic	Luminal A	Positive	Positive	Negative	0.0310794	0.391513	1	NotTested
TCGA-AO-A0JC	Post-Menopausal	White	Alive	1547	NA	64	t2	n0 (i-)	m0	stage iia	Luminal B	Positive	Positive	Negative	0.00580139	4.23546	0	NotTested
TCGA-AO-A0JD	Post-Menopausal	White	Alive	2190	NA	59	t3	n1a	m0	stage iiia	Luminal B	Positive	Positive	Negative	0.0100938	5.99589	0	NotTested
TCGA-AO-A0JE	Post-Menopausal	Black	Alive	2335	NA	53	t2	n2a	m0	stage iiia	HER2-enriched	Negative	Negative	Positive	0.0100665	6.39288	0	NotTested
TCGA-AO-A0JF	Post-Menopausal	White	Alive	1980	NA	68	t1c	n1a	m0	stage iia	Luminal A	Positive	Positive	Negative	0.00775488	5.42094	0	NotTested
TCGA-AO-A0JG	Post-Menopausal	White	Alive	798	NA	49	t2	n2a	m0	stage iiia	Luminal A	Positive	Positive	Negative	0.0042872	2.1848	0	NotTested
TCGA-AO-A0JI	Post-Menopausal	White	Alive	1528	NA	56	t1c	n1	m0	stage iia	Luminal B	Positive	Negative	Negative	0.16685	4.18344	0	NotTested
TCGA-AO-A0JJ	Post-Menopausal	White	Alive	1887	NA	54	t2	n1a	m0	stage iib	Luminal A	Positive	Positive	Negative	0.0101499	5.16632	0	NotTested
TCGA-AO-A0JL	Post-Menopausal	White	Alive	1683	NA	59	t2	n2a	m0	stage iiia	TNBC	Negative	Negative	Negative	0.0371579	4.6078	0	M	0.537	<0.001
TCGA-AO-A0JM	Pre-Menopausal	NA	Alive	2184	NA	40	t2	n1	m0	stage iib	Luminal B	Positive	Positive	Positive	0.0220386	5.97947	0	NotTested
TCGA-AO-A124	Pre-Menopausal	White	Alive	3506	NA	38	t2	n0 (i-)	m0	stage iia	TNBC	Negative	Negative	Negative	0.0153577	9.5989	0	BL1	0.407	<0.001
TCGA-AO-A126	Pre-Menopausal	Asian	Alive	3307	NA	39	t2	n0 (i-)	m0	stage iia	Luminal A	Positive	Positive	Negative	0.0239154	0.731006	1	NotTested
TCGA-AO-A128	Post-Menopausal	White	Alive	3248	NA	61	t2	n0 (i-)	m0	stage iia	TNBC	Negative	Negative	Negative	0.026791	8.89254	0	IM	0.761	<0.001
TCGA-AO-A129	Pre-Menopausal	White	Alive	3286	NA	29	t2	n1a	m0	stage iib	TNBC	Negative	Negative	Negative	0.048603	8.99658	0	IM	0.223	<0.001
TCGA-AO-A12A	Pre-Menopausal	White	Alive	3112	NA	47	t2	n0 (i+)	m0	stage iia	Luminal A	Positive	Positive	Negative	0.00732535	8.52019	0	NotTested
TCGA-AO-A12B	Post-Menopausal	White	Alive	2989	NA	63	t2	n0 (i-)	m0	stage iia	Luminal B	Positive	Positive	Negative	0.0114793	8.18344	0	NotTested
TCGA-AO-A12C	Pre-Menopausal	White	Alive	2372	NA	42	t2	n1a	m0	stage iib	Luminal A	Positive	Positive	Positive	0.119216	6.49418	0	NotTested
TCGA-AO-A12D	Pre-Menopausal	White	Alive	2515	NA	43	t1c	n1a	m0	stage iia	HER2-enriched	Negative	Negative	Positive	0.0029083	6.88569	0	NotTested
TCGA-AO-A12E	Pre-Menopausal	White	Alive	2142	NA	51	t3	n0 (i+)	m0	stage iib	Luminal A	Positive	Positive	Negative	0.0189962	5.86448	0	NotTested
TCGA-AO-A12F	Pre-Menopausal	White	Alive	1842	NA	36	t2	n0 (i-)	m0	stage iia	TNBC	Negative	Negative	Negative	0	5.04312	0	M	0.63	<0.001
TCGA-AO-A12H	Pre-Menopausal	Black	Alive	1234	NA	69	t2	n0 (i-)	m0	stage iia	Luminal A	Positive	Positive	Negative	0.0883819	3.37851	0	NotTested
TCGA-AO-A1KP	Post-Menopausal	White	Alive	2953	NA	77	t1	n1	m0	stage iia	NA	Positive	Positive	Negative	0.0175855	8.08487	0	NotTested
TCGA-AO-A1KR	Pre-Menopausal	White	Alive	2513	NA	51	t2	n0	m0	stage iia	NA	Negative	Negative	NA	0.0256095	6.88022	0	NotTested
TCGA-AO-A1KS	Post-Menopausal	White	Alive	350	NA	69	t2	n0 (i-)	m0	stage iia	NA	Positive	Positive	Negative	0.00215384	0.958248	0	NotTested
TCGA-AO-A1KT	Post-Menopausal	White	Alive	541	NA	78	t1	n1	m0	stage iia	NA	Positive	Positive	Negative	0.0501066	1.48118	0	NotTested
TCGA-AQ-A04H	Post-Menopausal	White	Alive	754	NA	61	t2	n2a	mx	stage iiia	Luminal B	Positive	Positive	Positive	0.0308132	2.06434	0	NotTested
TCGA-AQ-A04J	Pre-Menopausal	White	Alive	819	NA	45	t2	n0 (i+)	m0	stage iia	TNBC	Negative	Negative	Negative	0.085166	2.2423	0	MSL	0.435	<0.001
TCGA-AQ-A04L	Perimenopause	White	Alive	3957	161	48	t2	n0 (i-)	mx	stage iia	Luminal A	Positive	Negative	Positive	0.00958747	10.8337	0	NotTested
TCGA-AQ-A0Y5	Post-Menopausal	White	Dead	NA	NA	70	t2	n2a	mx	stage iiia	NA	Positive	Positive	Positive	0.00435767	0.47091	0	NotTested
TCGA-AQ-A1H2	Post-Menopausal	White	Alive	475	NA	84	t2	n2a	mx	stage iiia	NA	Positive	Positive	Positive	0.0165463	1.30048	0	NotTested
TCGA-AQ-A1H3	Pre-Menopausal	White	Alive	989	NA	49	t2	n3a	mx	stage iiic	NA	Positive	Positive	Negative	0.0117856	2.70773	0	NotTested
TCGA-AR-A0TP	Pre-Menopausal	White	Alive	4275	NA	43	t2	n0	m0	stage iia	TNBC	Positive	Negative	Negative	0.00230154	11.7043	0	M	0.712	<0.001
TCGA-AR-A0TQ	Pre-Menopausal	White	Alive	2991	160	27	t3	n1	m0	stage iiia	Luminal B	Positive	Negative	Positive	0.0146647	8.18891	0	NotTested
TCGA-AR-A0TR	Post-Menopausal	White	Dead	NA	NA	68	t2	n1	m0	stage iib	Luminal A	Positive	Positive	Negative	0.00202637	0.438056	0	NotTested
TCGA-AR-A0TS	Pre-Menopausal	White	Alive	2558	NA	46	t2	n1	m0	stage iib	TNBC	Negative	Negative	Negative	0.00940531	7.00342	0	MSL	0.417	<0.001
TCGA-AR-A0TT	Pre-Menopausal	Black	Alive	3316	NA	53	t2	n2	m0	stage iiia	Luminal B	Positive	Negative	Negative	0.0813695	9.07871	0	NotTested
TCGA-AR-A0TU	Pre-Menopausal	NA	Alive	709	NA	35	t2	n0	m0	stage iia	TNBC	Negative	Negative	Negative	0.00695419	1.94114	0	UNS	NA	NA
TCGA-AR-A0TV	Post-Menopausal	NA	Alive	2288	NA	66	t2	n0	m0	stage iia	Luminal B	Positive	Positive	Negative	0.0124345	6.2642	0	NotTested
TCGA-AR-A0TW	Pre-Menopausal	White	Alive	3009	NA	50	t3	n1	m0	stage iiia	Luminal A	Positive	Positive	Negative	0.00691307	2.02327	1	NotTested
TCGA-AR-A0TX	Post-Menopausal	NA	Alive	1972	1699	64	t1	n1	m0	stage iia	HER2-enriched	Positive	Positive	Positive	0.00458934	5.39904	0	NotTested
TCGA-AR-A0TY	Post-Menopausal	White	Dead	NA	NA	54	t2	n0	m0	stage iia	Luminal B	Positive	Negative	Negative	0.0393278	1.48939	1	NotTested
TCGA-AR-A0TZ	Pre-Menopausal	White	Dead	2316	NA	43	t2	n2	m1	not reported	Luminal B	Positive	Positive	Negative	0.954566	3.5948	1	NotTested
TCGA-AR-A0U0	Post-Menopausal	White	Alive	1988	NA	73	t2	n1	m0	stage iib	TNBC	Negative	Negative	Negative	0.0399417	5.44285	0	IM	0.485	<0.001
TCGA-AR-A0U2	Pre-Menopausal	White	Dead	NA	NA	47	t2	n2	m0	stage iiia	Luminal B	Positive	Positive	Negative	0.701927	4.4052	1	NotTested
TCGA-AR-A0U3	Post-Menopausal	White	Alive	4080	NA	59	t2	n1	m0	stage iib	Luminal B	Positive	Positive	Negative	0.00797268	11.1704	0	NotTested
TCGA-AR-A0U4	Pre-Menopausal	White	Alive	3261	NA	54	t2	n0	m0	stage iia	TNBC	Negative	Negative	Negative	0.0170393	8.92813	0	IM	0.273	0.012
TCGA-AR-A1AH	Post-Menopausal	White	Alive	3807	NA	51	t2	n1	m0	stage iib	TNBC	Positive	Negative	Negative	0.00719416	10.423	0	M	0.411	<0.001
TCGA-AR-A1AI	Post-Menopausal	White	Alive	3296	NA	47	t2	n0	m0	stage iia	TNBC	Negative	Negative	Negative	0.0219918	1.60986	1	IM	0.481	<0.001
TCGA-AR-A1AJ	Post-Menopausal	White	Alive	3072	NA	83	t1	n0	m0	stage i	TNBC	Positive	Negative	Negative	0.0446078	8.41068	0	IM	0.625	<0.001
TCGA-AR-A1AK	Post-Menopausal	White	Alive	3159	NA	70	t1	n0	m0	stage i	Luminal A	Positive	Positive	Negative	0.0347378	8.64887	0	NotTested
TCGA-AR-A1AL	Post-Menopausal	White	Alive	2971	NA	60	t3	n1	m0	stage iiia	Luminal A	Positive	Positive	Negative	0.026234	8.13415	0	NotTested
TCGA-AR-A1AN	Pre-Menopausal	White	Alive	2920	NA	46	t2	n0	m0	stage iia	Luminal A	Positive	Positive	Negative	0	7.99452	0	NotTested
TCGA-AR-A1AP	Post-Menopausal	White	Alive	2856	NA	80	t1	n0	m0	stage i	Luminal A	Positive	Positive	Negative	0.018494	7.8193	0	NotTested
TCGA-AR-A1AQ	Post-Menopausal	White	Alive	3021	523	49	t2	n0	m0	stage iia	TNBC	Negative	Negative	Negative	0.0107208	8.27105	0	IM	0.453	<0.001
TCGA-AR-A1AR	Post-Menopausal	White	Dead	NA	NA	50	t1	n2	m0	stage iiia	TNBC	Negative	Negative	Negative	0.00519704	0.733744	1	UNS	NA	NA
TCGA-AR-A1AS	Post-Menopausal	Asian	Alive	1150	1272	54	t2	n1	m0	stage iib	Luminal A	Positive	Positive	Negative	0	3.14853	0	NotTested
TCGA-AR-A1AT	Post-Menopausal	White	Dead	NA	NA	62	t2	n0	m0	stage iia	HER2-enriched	Positive	Positive	Positive	0	3.48255	0	NotTested
TCGA-AR-A1AU	Pre-Menopausal	White	Alive	2868	NA	39	t2	n2	m0	stage iiia	Luminal A	Positive	Positive	Negative	0.00495061	7.85216	0	NotTested
TCGA-AR-A1AW	Post-Menopausal	White	Alive	2632	NA	65	t2	n0	m0	stage iia	Luminal A	Positive	Positive	Negative	0.008244	7.20602	0	NotTested
TCGA-AR-A1AX	Post-Menopausal	White	Alive	2629	NA	64	t1	n0	m0	stage i	Luminal A	Positive	Positive	Positive	0.0102527	7.19781	0	NotTested
TCGA-AR-A1AY	Post-Menopausal	White	Alive	1026	NA	65	t1	n0	m0	stage i	TNBC	Negative	Negative	Negative	0.0051161	2.80903	0	M	0.616	<0.001
TCGA-AR-A24H	Post-Menopausal	White	Alive	4894	NA	65	t2	n0	m0	stage iia	NA	Positive	Positive	Negative	0.0051682	13.399	0	NotTested
TCGA-AR-A24K	Pre-Menopausal	White	Alive	1548	NA	46	t2	n0	m0	stage iia	NA	Positive	Positive	Negative	0.00584961	4.23819	0	NotTested
TCGA-AR-A24L	Pre-Menopausal	White	Dead	2221	NA	26	t2	n1	m0	stage iib	NA	Positive	Positive	Negative	0.125533	3.87132	1	NotTested
TCGA-AR-A24M	Pre-Menopausal	White	Alive	3660	NA	38	t2	n2	m0	stage iiia	NA	Positive	Positive	Negative	0	10.0205	0	NotTested
TCGA-AR-A24N	Perimenopause	White	Alive	3035	NA	54	t1	n0	m0	stage i	NA	Positive	Positive	Negative	0.0116721	8.30938	0	NotTested
TCGA-AR-A24O	Pre-Menopausal	White	Alive	3607	NA	43	t3	n2	m0	stage iiia	NA	Positive	Positive	Negative	0.00227393	7.01164	1	NotTested
TCGA-AR-A24P	Post-Menopausal	White	Alive	84	NA	47	t1	n0	m0	stage i	NA	Positive	Positive	Negative	0.00971248	0.229979	0	NotTested
TCGA-AR-A24Q	Post-Menopausal	White	Alive	3172	NA	49	t3	n0	m0	stage iib	NA	Positive	Negative	Negative	0.0115407	8.68446	0	NotTested
TCGA-AR-A24R	Pre-Menopausal	White	Alive	3430	NA	45	t1	n2	m0	stage iiia	NA	Positive	Positive	Negative	0.0157307	9.39083	0	NotTested
TCGA-AR-A24S	Post-Menopausal	White	Alive	2976	NA	61	t1	n0	m0	stage i	NA	Positive	Positive	Negative	0.009756	8.14784	0	NotTested
TCGA-AR-A24T	Pre-Menopausal	White	Alive	3202	NA	46	t3	n3	m0	stage iiic	NA	Positive	Positive	Negative	0.129513	8.7666	0	NotTested
TCGA-AR-A24U	Pre-Menopausal	White	Alive	3128	NA	47	t1	n1	m0	stage iia	NA	Negative	Negative	Positive	0.00668855	8.564	0	NotTested
TCGA-AR-A24V	Perimenopause	White	Alive	3203	NA	52	t2	n1	m0	stage iib	NA	Positive	Positive	Negative	0.0154543	8.76934	0	NotTested
TCGA-AR-A24W	Post-Menopausal	White	Alive	991	NA	55	t2	n1	m0	stage iib	NA	NA	NA	NA	0.00496695	4.24367	0	NotTested
TCGA-AR-A24X	Pre-Menopausal	White	Alive	3004	NA	52	t2	n0	m0	stage iia	NA	Positive	Positive	Negative	0.0214035	8.2245	0	NotTested
TCGA-AR-A24Z	Post-Menopausal	White	Alive	3001	NA	57	t2	n0	m0	stage iia	NA	Positive	Positive	Negative	0.0207546	8.21629	0	NotTested
TCGA-AR-A250	Post-Menopausal	White	Alive	2707	NA	58	t2	n0	m0	stage iia	NA	Positive	Negative	Positive	0.0160608	7.41136	0	NotTested
TCGA-AR-A251	Pre-Menopausal	White	Alive	3030	NA	51	t2	n2	m0	stage iiia	NA	Positive	Negative	Negative	0.0204901	8.29569	0	NotTested
TCGA-AR-A252	Pre-Menopausal	White	Alive	2838	NA	50	t1	n0	m0	stage i	NA	Positive	Positive	Negative	0.00205122	7.77002	0	NotTested
TCGA-AR-A254	Pre-Menopausal	White	Alive	2605	NA	50	t2	n2	m0	stage iiia	NA	Positive	Positive	Positive	0.0089869	7.1321	0	NotTested
TCGA-AR-A255	Post-Menopausal	White	Alive	2161	2854	62	t1	n0	m0	stage i	NA	Positive	Positive	Positive	0.0433737	5.9165	0	NotTested
TCGA-AR-A256	Pre-Menopausal	White	Dead	NA	NA	45	t2	n0	m0	stage iia	NA	Negative	Negative	Negative	0.0062602	4.49008	1	NotTested
TCGA-B6-A0I2	IndetermiIndeterminatete	White	Alive	4361	NA	45	t1c	n0 (i-)	m0	stage ia	TNBC	NA	NA	Negative	0.0189322	11.9398	0	IM	0.665	<0.001
TCGA-B6-A0I5	IndetermiIndeterminatete	White	Alive	8556	997	49	t2	n1b	m0	stage iib	Luminal A	Positive	Positive	Negative	0.0855325	23.4251	0	NotTested
TCGA-B6-A0I6	IndetermiIndeterminatete	Black	Dead	NA	749	49	t1c	n1	m0	stage iia	TNBC	Negative	Negative	NA	0	2.35181	1	M	0.585	<0.001
TCGA-B6-A0I8	IndetermiIndeterminatete	White	Dead	NA	369	46	t1	nx	m0	stage x	Luminal A	NA	NA	NA	0.00208597	2.04244	1	NotTested
TCGA-B6-A0I9	IndetermiIndeterminatete	White	Dead	NA	NA	62	t3	nx	m1	stage iv	HER2-enriched	NA	Positive	Positive	0.00420512	0.991102	1	NotTested
TCGA-B6-A0IA	IndetermiIndeterminatete	White	Alive	8391	3941	51	t2	n0 (i-)	m0	stage iia	Luminal A	Positive	Positive	Negative	0.0264761	22.9733	0	NotTested
TCGA-B6-A0IB	IndetermiIndeterminatete	White	Dead	NA	1542	64	t3	n3	m1	stage iv	Luminal B	Positive	Positive	Negative	0.0409394	7.43874	1	NotTested
TCGA-B6-A0IC	Post-Menopausal	White	Dead	NA	4456	90	t2	nx	mx	stage x	Luminal B	Positive	Positive	Negative	0.00185893	4.22177	0	NotTested
TCGA-B6-A0IG	IndetermiIndeterminatete	White	Dead	NA	3418	50	t2	n1b	m0	stage iib	Luminal A	Positive	Positive	NA	0.295646	12.1999	1	NotTested
TCGA-B6-A0IH	Post-Menopausal	White	Dead	NA	NA	81	t3	n1b	m0	stage iiia	Luminal A	Positive	Positive	Negative	0.0107283	9.35797	0	NotTested
TCGA-B6-A0IK	IndetermiIndeterminatete	White	Dead	NA	NA	63	t4	n1	m0	stage iiib	HER2-enriched	Negative	Negative	Negative	0.375069	1.33881	1	NotTested
TCGA-B6-A0IM	Post-Menopausal	Black	Dead	3836	2573	75	t3	n0 (i-)	m0	stage iib	Luminal B	Positive	Positive	Negative	1.25243	10.6037	0	NotTested
TCGA-B6-A0IN	IndetermiIndeterminatete	White	Dead	NA	NA	45	t1c	nx	mx	stage x	Luminal A	Positive	Negative	NA	0.0351661	3.86585	1	NotTested
TCGA-B6-A0IO	IndetermiIndeterminatete	White	Alive	5042	NA	66	t2	n0 (i-)	m0	stage iia	Luminal A	Positive	NA	Negative	0.0506322	13.8042	0	NotTested
TCGA-B6-A0IP	Post-Menopausal	White	Dead	3374	NA	74	t1c	n0 (i-)	m0	stage ia	Luminal A	Positive	Positive	Negative	0.00393162	10.7488	0	NotTested
TCGA-B6-A0IQ	IndetermiIndeterminatete	White	Alive	4285	NA	40	t3	n1b	m0	stage iiia	TNBC	Negative	Negative	Negative	0.00764304	11.7317	0	UNS	NA	NA
TCGA-B6-A0RE	IndetermiIndeterminatete	Black	Alive	7777	NA	61	tx	n0 (i-)	m0	stage x	TNBC	Negative	Negative	Negative	0.00263221	21.2923	0	BL2	0.445	<0.001
TCGA-B6-A0RG	IndetermiIndeterminatete	White	Alive	2082	NA	26	t3	n0 (i-)	m0	stage iib	Luminal A	Negative	Negative	Negative	0	5.70021	0	NotTested
TCGA-B6-A0RH	IndetermiIndeterminatete	Black	Dead	5749	NA	51	t2	n0 (i-)	m0	stage iia	HER2-enriched	Positive	Positive	Positive	0.013956	5.92745	1	NotTested
TCGA-B6-A0RI	IndetermiIndeterminatete	White	Alive	7126	2469	44	t4b	n1b	m0	stage iiib	Luminal A	Positive	Positive	Negative	0.00432929	3.01164	1	NotTested
TCGA-B6-A0RL	Indeterminate	Black	Dead	NA	2373	60	t2	n0 (i-)	m0	stage iia	Luminal B	Positive	Positive	Negative	11.3978	6.75975	0	NotTested
TCGA-B6-A0RM	IndetermiIndeterminatete	Black	Dead	NA	NA	57	tx	nx	mx	stage x	Luminal A	Positive	Positive	Negative	0.00488757	6.49692	0	NotTested
TCGA-B6-A0RN	Post-Menopausal	White	Alive	8008	NA	60	t1c	n0 (i-)	m0	stage ia	Luminal A	Negative	Negative	Negative	0.00556681	21.9247	0	NotTested
TCGA-B6-A0RO	Post-Menopausal	White	Alive	4929	3126	71	t4	n1a	m0	stage iiib	Luminal A	Positive	Positive	Negative	0	13.4949	0	NotTested
TCGA-B6-A0RP	Post-Menopausal	White	Dead	NA	4273	73	t2	n1b	m0	not reported	Luminal A	Positive	Positive	Negative	0	7.63039	1	NotTested
TCGA-B6-A0RQ	Post-Menopausal	White	Dead	NA	3062	68	t3	n0 (i-)	m0	stage iib	Luminal A	Positive	Positive	Negative	0.034801	11.6824	0	NotTested
TCGA-B6-A0RS	IndetermiIndeterminatete	White	Dead	NA	NA	38	t2	n0 (i-)	m0	stage iia	HER2-enriched	Negative	Negative	Negative	0.00404637	5.58795	1	NotTested
TCGA-B6-A0RT	IndetermiIndeterminatete	White	Alive	2721	NA	39	t3	n1	m0	stage iiia	TNBC	Negative	Negative	Negative	0.0141824	7.44969	0	IM	0.803	<0.001
TCGA-B6-A0RU	IndetermiIndeterminatete	White	Alive	8605	NA	40	t1c	n0 (i-)	m0	stage ia	TNBC	Negative	Negative	Negative	0.0402968	8.42163	1	UNS	NA	NA
TCGA-B6-A0RV	IndetermiIndeterminatete	White	Alive	5156	2965	42	t3	n2	m0	stage iiia	Luminal A	Positive	Positive	Negative	0.00587108	14.1164	0	NotTested
TCGA-B6-A0WS	IndetermiIndeterminatete	Black	Dead	NA	NA	58	t1c	nx	mx	stage x	Luminal A	Positive	Positive	Negative	0.121065	8.11773	0	NotTested
TCGA-B6-A0WT	Post-Menopausal	White	Alive	5739	2422	61	t2	n1	m0	stage iib	Luminal A	Positive	Positive	Negative	0.00449298	10.5736	1	NotTested
TCGA-B6-A0WV	Post-Menopausal	White	Dead	NA	557	67	t2	n1b	m0	stage iib	Luminal B	Positive	Positive	Negative	0.0769852	6.61739	0	NotTested
TCGA-B6-A0WW	IndetermiIndeterminatete	Black	Dead	NA	653	58	t2	n1b	mx	stage x	Luminal B	Positive	Positive	Negative	0.792206	1.22382	1	NotTested
TCGA-B6-A0WX	Pre-Menopausal	Black	Dead	NA	3460	40	t3	n1b	m0	stage iiia	TNBC	Negative	Negative	Negative	0.0024734	1.54141	1	MSL	0.545	<0.001
TCGA-B6-A0WY	Pre-Menopausal	White	Dead	NA	NA	40	t3	n1b	m0	stage iiia	Luminal A	Positive	Negative	Negative	0.27856	5.50582	1	NotTested
TCGA-B6-A0WZ	IndetermiIndeterminatete	Black	Alive	6292	3945	50	t2	n1b	m0	stage ii	Luminal A	Positive	Positive	Negative	0	17.2266	0	NotTested
TCGA-B6-A0X1	IndetermiIndeterminatete	White	Dead	5677	859	48	t2	n1	m1	not reported	TNBC	Negative	Negative	NA	0.0593663	1.34155	1	IM	0.57	<0.001
TCGA-B6-A0X4	Post-Menopausal	White	Dead	NA	2097	62	t2	n1b	m0	stage iib	Luminal A	Positive	Positive	Negative	0	1.9603	1	NotTested
TCGA-B6-A0X5	Post-Menopausal	Black	Dead	NA	1791	61	t2	n1b	m0	stage iib	Luminal B	Positive	Positive	Negative	0.0375797	3.67693	1	NotTested
TCGA-B6-A0X7	Post-Menopausal	White	Dead	NA	NA	62	t1c	nx	mx	stage x	Luminal A	Positive	Positive	Negative	0.00918883	4.87611	0	NotTested
TCGA-B6-A1KC	Post-Menopausal	White	Alive	1326	NA	67	t2	n1	m0	stage iib	NA	Positive	Negative	NA	0.0038579	3.63039	0	NotTested
TCGA-B6-A1KF	Post-Menopausal	White	Alive	3088	NA	68	t2	n1	m0	stage iib	NA	Negative	Negative	Positive	0	8.45448	0	NotTested
TCGA-B6-A1KI	Post-Menopausal	White	Alive	2236	NA	63	t1c	n0	m0	stage i	NA	Positive	Positive	Negative	0	6.12183	0	NotTested
TCGA-B6-A1KN	Post-Menopausal	White	Alive	4233	NA	57	t4b	n1	m0	stage iiib	NA	Negative	Negative	Positive	0.631162	11.5893	0	NotTested
TCGA-BH-A0AU	Pre-Menopausal	White	Alive	1914	NA	45	t2	n0	m0	stage iia	Luminal B	Positive	Positive	Negative	0	5.24025	0	NotTested
TCGA-BH-A0AV	Indeterminate	Black	Alive	1820	NA	52	t1c	n0	m0	stage i	TNBC	Negative	Negative	Negative	0.00412261	4.98289	0	M	0.544	<0.001
TCGA-BH-A0AW	Post-Menopausal	White	Alive	622	NA	56	t1c	n1a	m0	stage iia	HER2-enriched	Positive	Negative	Positive	0	1.70294	0	NotTested
TCGA-BH-A0AY	Post-Menopausal	White	Alive	777	NA	62	t2	n0 (i-)	m0	stage iia	Luminal B	Positive	Positive	Negative	0	2.12731	0	NotTested
TCGA-BH-A0AZ	Pre-Menopausal	White	Alive	1919	NA	47	t3	n1a	cm0 (i+)	stage iiia	Luminal A	Positive	Positive	Negative	0.100116	5.25394	0	NotTested
TCGA-BH-A0B0	Perimenopause	Black	Alive	2477	NA	56	t1c	n0	m0	stage i	Luminal A	Positive	Positive	Negative	0.0281072	6.78166	0	NotTested
TCGA-BH-A0B1	Post-Menopausal	White	Alive	1148	NA	66	t2	n1a	m0	stage iib	Luminal A	Positive	Positive	Negative	0.00931496	3.14305	0	NotTested
TCGA-BH-A0B3	Post-Menopausal	White	Alive	1203	NA	53	t2	n1a	m0	stage iib	TNBC	Negative	Negative	Negative	0.0150445	3.29363	0	BL2	0.477	<0.001
TCGA-BH-A0B5	Pre-Menopausal	White	Alive	2136	NA	40	t2	n2a	m0	stage iiia	Luminal B	Positive	Positive	Negative	0.00977355	5.84805	0	NotTested
TCGA-BH-A0B7	Pre-Menopausal	White	Alive	2559	NA	42	t2	n1a	m0	stage iib	HER2-enriched	Positive	Positive	Positive	0	7.00616	0	NotTested
TCGA-BH-A0B8	Post-Menopausal	White	Alive	1569	NA	64	t1b	n0 (i-)	m0	stage i	Luminal A	Positive	Positive	Negative	0.841992	4.29569	0	NotTested
TCGA-BH-A0B9	Pre-Menopausal	White	Alive	1572	NA	44	t1c	n0 (i-)	m0	stage ia	TNBC	Negative	Negative	Negative	0.0529339	4.3039	0	IM	0.515	<0.001
TCGA-BH-A0BA	Pre-Menopausal	White	Alive	1132	NA	51	t3	n3a	m0	stage iiic	Luminal A	Positive	Positive	Negative	0.00768986	3.09925	0	NotTested
TCGA-BH-A0BC	Post-Menopausal	White	Alive	974	NA	60	t2	n3	m0	stage iiic	Luminal A	Positive	Positive	Negative	0.0637811	2.66667	0	NotTested
TCGA-BH-A0BD	Pre-Menopausal	White	Alive	554	NA	47	t1c	n1a	m0	stage iia	Luminal B	Positive	Positive	Negative	0.0467556	1.51677	0	NotTested
TCGA-BH-A0BF	Post-Menopausal	White	Dead	782	NA	56	t2	n1mi	m0	stage iib	Luminal B	Positive	Positive	Negative	0.0177179	3.62491	0	NotTested
TCGA-BH-A0BG	Post-Menopausal	White	Alive	1871	NA	73	t1	n0	m0	stage i	TNBC	Negative	Negative	Negative	0.0223213	5.12252	0	UNS	NA	NA
TCGA-BH-A0BJ	Pre-Menopausal	White	Alive	660	NA	41	t2	n1a	m0	stage iib	Luminal A	Positive	Positive	Negative	0.00253077	1.80698	0	NotTested
TCGA-BH-A0BL	Pre-Menopausal	White	Alive	2278	NA	35	t1c	n0	m0	stage i	TNBC	Negative	Negative	Negative	2.01971	6.23682	0	UNS	NA	NA
TCGA-BH-A0BM	Post-Menopausal	White	Alive	1876	NA	54	t2	n1a	m0	stage iib	Luminal A	Positive	Negative	Negative	0.0431233	5.13621	0	NotTested
TCGA-BH-A0BO	Pre-Menopausal	White	Alive	2197	NA	54	t1b	n0	m0	stage i	Luminal A	Positive	Positive	Negative	0	6.01506	0	NotTested
TCGA-BH-A0BP	Post-Menopausal	White	Dead	1481	NA	76	t1c	n0	m0	stage i	Luminal A	Positive	Positive	Negative	0.0341147	6.28611	0	NotTested
TCGA-BH-A0BQ	Pre-Menopausal	White	Alive	2255	NA	39	t1c	n0	m0	stage i	Luminal A	Positive	Positive	Negative	0.0187222	4.67899	1	NotTested
TCGA-BH-A0BR	Post-Menopausal	White	Alive	2330	NA	59	t1c	n0	m0	stage i	Luminal A	Positive	Positive	Negative	0.0192014	6.37919	0	NotTested
TCGA-BH-A0BT	Indeterminate	White	Alive	2365	NA	56	t1c	n1mi	m0	stage iia	Luminal A	Positive	Positive	Negative	0.00256294	6.47502	0	NotTested
TCGA-BH-A0BV	Post-Menopausal	White	Alive	1519	NA	78	t2	n1a	m0	stage iib	Luminal A	Positive	Positive	Negative	0.0592998	4.1588	0	NotTested
TCGA-BH-A0BW	Post-Menopausal	Black	Alive	2371	NA	71	t1c	n0	m0	stage i	TNBC	Negative	Negative	Negative	1.39377	6.49144	0	IM	0.527	<0.001
TCGA-BH-A0BZ	Post-Menopausal	White	Alive	2255	NA	59	t3	n1a	m0	stage iiia	Luminal B	Positive	Positive	Negative	0.0246467	6.17385	0	NotTested
TCGA-BH-A0C0	Post-Menopausal	White	Alive	1270	NA	62	t1c	n1a	m0	stage iia	Luminal B	Positive	Positive	Positive	0.00959923	3.47707	0	NotTested
TCGA-BH-A0C1	Post-Menopausal	White	Dead	1339	NA	61	t3	n2a	m0	stage iiia	Luminal A	Positive	Positive	Negative	0.00464593	3.07461	1	NotTested
TCGA-BH-A0C3	Pre-Menopausal	White	Alive	2709	NA	47	t1c	n0	m0	stage i	Luminal B	Positive	Negative	Negative	0.00566268	7.32101	1	NotTested
TCGA-BH-A0C7	Perimenopause	White	Alive	2767	NA	48	t2	n1mi	m0	stage iib	Luminal B	Positive	Negative	Positive	0.0220598	7.57563	0	NotTested
TCGA-BH-A0DE	Post-Menopausal	White	Alive	2372	NA	62	t2	n0	m0	stage iia	Luminal A	Positive	Positive	Negative	0.0317689	6.49418	0	NotTested
TCGA-BH-A0DG	Pre-Menopausal	Black	Alive	2041	NA	30	t2	n0	m0	stage iia	Luminal A	Positive	Negative	Negative	0.325599	5.58795	0	NotTested
TCGA-BH-A0DH	Post-Menopausal	White	Alive	1156	NA	63	t2	n1a	m0	stage iib	Luminal A	Positive	Positive	Negative	0.0415539	3.16496	0	NotTested
TCGA-BH-A0DI	Post-Menopausal	White	Alive	912	NA	63	t2	n1a	m0	stage iib	Luminal A	Positive	Positive	Negative	0.00255712	2.49692	0	NotTested
TCGA-BH-A0DK	Pre-Menopausal	White	Alive	423	NA	49	t2	n0 (i-)	m0	stage iia	Luminal A	Positive	Positive	Negative	0.0559893	1.15811	0	NotTested
TCGA-BH-A0DO	Post-Menopausal	White	Alive	1644	NA	78	t1c	n0	m0	stage i	Luminal A	Positive	Positive	Negative	0.00252199	4.50103	0	NotTested
TCGA-BH-A0DP	Post-Menopausal	White	Alive	476	NA	60	t3	n0 (i-)	m0	stage iib	Luminal A	Positive	Positive	Negative	0.0145161	1.30322	0	NotTested
TCGA-BH-A0DQ	Pre-Menopausal	White	Alive	98	NA	42	t2	n1	m0	stage iib	Luminal A	Positive	Positive	Negative	0.11005	0.268309	0	NotTested
TCGA-BH-A0DS	Post-Menopausal	White	Alive	78	NA	71	t2	n2a	m0	stage iiia	Luminal A	Positive	Positive	Negative	0.0122581	0.213552	0	NotTested
TCGA-BH-A0DT	Pre-Menopausal	White	Alive	2403	NA	41	t1c	n1a	m0	stage iia	Luminal A	Positive	Positive	Negative	0	6.57906	0	NotTested
TCGA-BH-A0DV	Perimenopause	White	Alive	2064	NA	54	t2	n2a	m0	stage iiia	NA	Positive	Positive	Negative	0.00371159	5.65092	0	NotTested
TCGA-BH-A0DX	Post-Menopausal	White	Alive	2156	NA	62	t1b	n0	m0	stage i	Luminal A	Positive	Positive	Negative	0.00238124	5.90281	0	NotTested
TCGA-BH-A0DZ	Pre-Menopausal	White	Alive	495	NA	43	t2	n1a	m0	stage iib	HER2-enriched	Positive	Positive	Positive	0	1.35524	0	NotTested
TCGA-BH-A0E0	Pre-Menopausal	White	Alive	134	NA	38	t3	n3a	m0	stage iiic	TNBC	Negative	Negative	Negative	0.0293559	0.366872	0	LAR	0.309	<0.001
TCGA-BH-A0E1	Perimenopause	White	Alive	477	NA	52	t2	n1	m0	stage iib	Luminal A	Positive	Positive	Negative	0.0161258	1.30595	0	NotTested
TCGA-BH-A0E2	Pre-Menopausal	Black	Alive	435	NA	49	t2	n2a	m0	stage iiia	Luminal A	Positive	Positive	Negative	0.0289854	1.19097	0	NotTested
TCGA-BH-A0E6	Post-Menopausal	White	Alive	293	NA	69	t1c	n0 (i-)	m0	stage ia	TNBC	Negative	Negative	Negative	0.0387055	0.80219	0	M	0.188	<0.001
TCGA-BH-A0E7	Post-Menopausal	White	Alive	1363	NA	79	t2	n1a	m0	stage iib	Luminal A	Positive	Positive	Negative	0.0103184	3.73169	0	NotTested
TCGA-BH-A0E9	Post-Menopausal	White	Alive	2489	NA	53	t2	n1a	m0	stage iib	Luminal A	Positive	Positive	Negative	0.00253104	6.81451	0	NotTested
TCGA-BH-A0EA	Post-Menopausal	White	Dead	--	993	72	t1c	n1a	m0	stage iia	Luminal A	Positive	Positive	Negative	0.125746	2.71321	0	NotTested
TCGA-BH-A0EB	Post-Menopausal	White	Alive	745	NA	69	t1c	n0 (i-)	m0	stage ia	Luminal A	Positive	Positive	Negative	0.00872297	2.0397	0	NotTested
TCGA-BH-A0EE	Post-Menopausal	White	Alive	943	NA	68	t3	n0 (i-)	m0	stage iib	HER2-enriched	Negative	Negative	Positive	0.00820463	2.58179	0	NotTested
TCGA-BH-A0EI	Perimenopause	White	Alive	1926	NA	51	t1c	n1a	m0	stage iia	Luminal A	Positive	Positive	Negative	0.00742532	5.2731	0	NotTested
TCGA-BH-A0GY	Post-Menopausal	White	Alive	923	NA	67	t2	n1	m0	stage iia	Luminal A	Positive	Positive	Negative	0.00906491	2.52704	0	NotTested
TCGA-BH-A0GZ	Post-Menopausal	White	Alive	328	NA	62	t1c	n1a	m0	stage iia	Luminal A	Positive	Positive	Negative	0.0200492	0.898015	0	NotTested
TCGA-BH-A0H0	Post-Menopausal	White	Alive	461	NA	69	t1c	n0 (i-)	m0	stage ia	Luminal B	Positive	Positive	Negative	0.00381156	1.26215	0	NotTested
TCGA-BH-A0H3	Pre-Menopausal	White	Alive	1928	NA	46	t1c	n0	m0	stage i	Luminal A	Positive	Positive	Negative	0.0220173	5.27858	0	NotTested
TCGA-BH-A0H5	Post-Menopausal	White	Alive	1620	NA	45	t1c	n0 (i-)	m0	stage i	Luminal A	Positive	Positive	Negative	0.0217129	4.43532	0	NotTested
TCGA-BH-A0H6	Post-Menopausal	White	Alive	747	NA	82	t1b	nx	m0	stage i	Luminal A	Positive	Positive	Negative	0.0225145	2.04517	0	NotTested
TCGA-BH-A0H7	Post-Menopausal	White	Alive	702	NA	65	t1c	n2a	m0	stage iiia	Luminal A	Positive	Positive	Negative	0.0175731	1.92197	0	NotTested
TCGA-BH-A0H9	Post-Menopausal	White	Alive	1247	NA	69	t2	n0 (i-)	m0	stage iia	Luminal A	Positive	Positive	Negative	0.0529262	3.4141	0	NotTested
TCGA-BH-A0HA	Pre-Menopausal	White	Alive	1611	NA	31	t1c	n0 (i-)	m0	stage i	Luminal A	Positive	Positive	Negative	0.0367421	4.41068	0	NotTested
TCGA-BH-A0HB	Post-Menopausal	White	Alive	806	NA	55	t1c	n0 (i-)	m0	stage ia	Luminal A	Positive	Positive	Negative	0.0149553	2.20671	0	NotTested
TCGA-BH-A0HF	Post-Menopausal	White	Alive	727	NA	77	t1c	n0 (i-)	m0	stage ia	Luminal A	Positive	Positive	Negative	0.0145055	1.99042	0	NotTested
TCGA-BH-A0HI	Post-Menopausal	White	Alive	620	NA	78	t1c	n0 (i-)	m0	stage ia	Luminal A	Positive	Positive	Negative	0.00246168	1.69747	0	NotTested
TCGA-BH-A0HK	Post-Menopausal	White	Alive	178	NA	81	t2	n1	m0	stage iib	Luminal A	Positive	Negative	Negative	0.00906518	0.487337	0	NotTested
TCGA-BH-A0HL	Post-Menopausal	White	Alive	72	NA	56	t2	n1a	m0	stage iib	TNBC	Positive	Positive	Negative	0.0391144	0.197125	0	ER+
TCGA-BH-A0HN	Post-Menopausal	White	Alive	516	NA	67	t1c	n0 (i-)	m0	stage ia	TNBC	Positive	Positive	Negative	0.00338364	1.41273	0	ER+
TCGA-BH-A0HO	Pre-Menopausal	White	Alive	76	NA	48	t1c	n1a	m0	stage iia	Luminal A	Positive	Positive	Negative	0.00712373	0.208077	0	NotTested
TCGA-BH-A0HP	Post-Menopausal	White	Alive	414	NA	65	t3	n2a	m0	stage iiia	Luminal A	Positive	Negative	Negative	0.00647328	1.13347	0	NotTested
TCGA-BH-A0HQ	Post-Menopausal	White	Alive	1121	NA	56	t2	n0 (i+)	m0	stage iia	Luminal A	Positive	Positive	Negative	0	3.06913	0	NotTested
TCGA-BH-A0HU	Perimenopause	White	Alive	392	NA	52	t1c	n0 (i-)	m0	stage ia	Luminal B	Positive	Positive	Negative	0.0023009	1.07324	0	NotTested
TCGA-BH-A0HW	Post-Menopausal	Asian	Alive	1561	NA	62	t1c	n0 (i-)	m0	stage ia	Luminal B	Positive	Negative	Negative	1.13012	4.27379	0	NotTested
TCGA-BH-A0HX	Post-Menopausal	White	Alive	829	NA	54	t2	n1a	m0	stage iib	Luminal A	Positive	Positive	Negative	0.0870515	2.26968	0	NotTested
TCGA-BH-A0HY	Post-Menopausal	White	Alive	1545	NA	60	t1c	n0	m0	stage i	HER2-enriched	Positive	Negative	NA	0.00230423	4.22998	0	NotTested
TCGA-BH-A0W3	IndetermiIndeterminatete	White	Alive	728	NA	58	t1c	n1a	m0	stage iia	Luminal B	Positive	Positive	Negative	0.00347354	1.99316	0	NotTested
TCGA-BH-A0W4	Indeterminate	White	Alive	759	NA	46	t2	n0 (i-)	m0	stage iia	Luminal A	Positive	Positive	Negative	0.00449414	2.07803	0	NotTested
TCGA-BH-A0W5	Indeterminate	White	Alive	1288	NA	77	t1c	n1a	m0	stage iia	Luminal A	Positive	Positive	Negative	0.0147181	3.52635	0	NotTested
TCGA-BH-A0W7	Indeterminate	White	Alive	1363	NA	49	t1c	n0 (i-)	m0	stage i	Luminal A	Positive	Positive	Negative	0.00276031	3.73169	0	NotTested
TCGA-BH-A18F	Perimenopause	White	Alive	1001	NA	50	t2	n0	m0	stage iia	Luminal B	Positive	Positive	Negative	0.0116856	2.74059	0	NotTested
TCGA-BH-A18G	Post-Menopausal	White	Alive	149	NA	81	t1c	n0	m0	stage ia	TNBC	Negative	Negative	Negative	0.0073101	0.40794	0	M	0.214	<0.001
TCGA-BH-A18H	Post-Menopausal	White	Alive	652	NA	63	t1b	n0	m0	stage ia	Luminal A	Positive	Positive	Negative	0.0491886	1.78508	0	NotTested
TCGA-BH-A18I	Post-Menopausal	White	Alive	1093	NA	53	t1c	n1a	cm0 (i+)	stage iia	Luminal A	Positive	Positive	Negative	0.00567153	2.99247	0	NotTested
TCGA-BH-A18J	Indeterminate	White	Dead	NA	611	56	t4b	n2	m1	stage iv	Luminal B	Positive	Positive	Negative	0.00923393	1.67556	1	NotTested
TCGA-BH-A18K	Indeterminate	White	Dead	NA	2762	46	t1	n0	m0	stage i	TNBC	Positive	Positive	Negative	0.0543859	7.56468	1	ER+
TCGA-BH-A18L	Indeterminate	White	Dead	NA	811	50	t3	n1mi	m0	stage iiia	Luminal B	Positive	Positive	NA	0.00205949	2.2204	0	NotTested
TCGA-BH-A18M	Indeterminate	White	Dead	NA	2207	39	t3	n1	m0	stage iiia	Luminal A	Positive	Positive	Positive	0.0353757	6.04244	0	NotTested
TCGA-BH-A18N	Indeterminate	White	Dead	NA	1148	88	t2	n1b	m0	stage iia	Luminal A	Positive	Positive	Negative	0.0123798	3.14305	0	NotTested
TCGA-BH-A18P	Indeterminate	White	Dead	NA	921	60	t1	n0	m0	stage i	HER2-enriched	Positive	Negative	Negative	0.59306	2.52156	1	NotTested
TCGA-BH-A18Q	Indeterminate	White	Dead	NA	1692	56	t2	n1b	m0	stage iib	TNBC	Negative	Negative	Negative	0.0557724	4.63244	0	BL1	0.322	<0.001
TCGA-BH-A18R	Indeterminate	White	Dead	NA	1141	50	t2b	n1	m0	stage iia	HER2-enriched	NA	Negative	Positive	0.0618539	3.12663	0	NotTested
TCGA-BH-A18S	Post-Menopausal	White	Dead	NA	2009	79	t1c	n0	m0	stage i	Luminal A	Positive	Positive	NA	0.00236343	5.50034	0	NotTested
TCGA-BH-A18T	Post-Menopausal	White	Dead	NA	224	70	t2	n0	m0	stage iia	Luminal A	Negative	Negative	Negative	0	0.613279	1	NotTested
TCGA-BH-A18U	Post-Menopausal	White	Dead	NA	1563	72	t2	n2a	m0	stage iiia	Luminal B	Positive	Positive	Positive	0.00232648	4.27926	0	NotTested
TCGA-BH-A18V	Indeterminate	White	Dead	NA	1555	48	t2	n1b	m0	stage iib	TNBC	Negative	Negative	Negative	0.15492	4.2601	0	BL1	0.322	<0.001
TCGA-BH-A1EN	Post-Menopausal	White	Dead	NA	2052	78	t2	nx	m0	stage iia	NA	Negative	Negative	Positive	0	5.82341	0	NotTested
TCGA-BH-A1EO	Post-Menopausal	White	Dead	NA	2798	68	t1c	n1	m0	stage iia	Luminal A	Positive	Positive	Negative	0	7.66051	0	NotTested
TCGA-BH-A1ES	Pre-Menopausal	White	Dead	NA	3462	35	t2	n1a	m0	stage iib	Luminal A	Positive	Positive	Negative	0.0242099	9.47844	1	NotTested
TCGA-BH-A1ET	Indeterminate	White	Dead	NA	2520	55	t1	n0	m0	stage i	Luminal A	Positive	Positive	Negative	0.00456591	6.89938	0	NotTested
TCGA-BH-A1EU	Post-Menopausal	White	Dead	NA	1286	83	t1	n0	m0	stage i	Luminal A	Positive	Positive	Negative	0.0173115	3.52088	0	NotTested
TCGA-BH-A1EV	Indeterminate	White	Dead	NA	365	45	t3	n1b	m0	stage iiia	HER2-enriched	Positive	Positive	NA	0.012206	0.999316	1	NotTested
TCGA-BH-A1EW	Pre-Menopausal	White	Dead	NA	1694	38	t2	n1b	m0	stage iia	Luminal B	Negative	Negative	Negative	0.0157422	4.63792	1	NotTested
TCGA-BH-A1EX	Post-Menopausal	White	Dead	NA	1508	67	t2	n1b	m0	stage iib	NA	Positive	Positive	Negative	0.0487848	4.12868	1	NotTested
TCGA-BH-A1EY	Post-Menopausal	White	Dead	NA	538	79	t2	n0	m0	stage iia	NA	Positive	Positive	Negative	0.00321381	1.08419	1	NotTested
TCGA-BH-A1F0	Post-Menopausal	White	Dead	NA	785	80	t1a	n1c	m0	stage iia	TNBC	Negative	NA	Negative	0.0167326	2.14921	1	IM	0.555	<0.001
TCGA-BH-A1F2	Indeterminate	White	Dead	NA	959	53	t4b	n1b	m0	stage iiib	NA	Positive	Positive	Positive	0.111968	2.6256	0	NotTested
TCGA-BH-A1F5	Indeterminate	White	Dead	NA	2712	62	t1c	n1a	m0	stage iia	NA	Positive	Positive	NA	0.00931624	7.42505	0	NotTested
TCGA-BH-A1F6	Indeterminate	White	Dead	NA	2965	51	t4d	n2a	mx	not reported	NA	Negative	Negative	NA	0.0234361	8.11773	0	NotTested
TCGA-BH-A1F8	Post-Menopausal	White	Dead	NA	749	90	t4b	n2	m0	stage iiib	NA	Positive	Positive	Negative	0.525981	2.08898	1	NotTested
TCGA-BH-A1FB	Post-Menopausal	White	Dead	NA	3669	60	t2	n1b	m0	stage iib	NA	Positive	Positive	Negative	0.014099	10.0452	1	NotTested
TCGA-BH-A1FC	Post-Menopausal	Black	Dead	NA	3471	78	t1c	n1b	m0	stage iia	NA	Negative	Negative	Negative	0.00656389	9.50582	0	NotTested
TCGA-BH-A1FD	Post-Menopausal	White	Dead	NA	1008	68	t1c	n0	m0	stage i	NA	Positive	Positive	Negative	0.00982943	2.76249	1	NotTested
TCGA-BH-A1FE	Indeterminate	White	Dead	NA	2273	31	t2	n1	m0	stage iib	NA	Positive	Positive	Negative	0.00367064	6.22313	1	NotTested
TCGA-BH-A1FG	Post-Menopausal	White	Dead	NA	3738	88	t1c	nx	m0	stage i	NA	Positive	Positive	NA	0.00441434	10.2286	0	NotTested
TCGA-BH-A1FH	Indeterminate	White	Dead	NA	1123	47	t2	n1b	m1	stage iv	NA	Positive	Negative	Negative	0.0180578	2.83094	1	NotTested
TCGA-BH-A1FJ	Indeterminate	White	Dead	NA	1927	66	t3	n1b	m0	stage iiia	NA	Negative	Positive	Negative	0.0121087	5.27584	0	NotTested
TCGA-BH-A1FL	Indeterminate	White	Dead	NA	1673	69	t2	n1b	m0	stage iib	NA	Positive	Positive	Negative	0.00414271	4.58042	1	NotTested
TCGA-BH-A1FM	Indeterminate	White	Dead	NA	1388	44	t2	n2	m0	stage iiia	NA	Positive	Negative	Negative	0.0107532	3.80014	0	NotTested
TCGA-BH-A1FN	Indeterminate	White	Dead	NA	2192	34	t2	n0	m0	stage iia	NA	Positive	Positive	Negative	0	6.00137	1	NotTested
TCGA-BH-A1FR	Indeterminate	White	Dead	NA	4398	73	t4b	n1a	m0	stage iiib	NA	Positive	Positive	Negative	0.0069701	4.49555	1	NotTested
TCGA-BH-A1FU	Indeterminate	White	Dead	NA	NA	44	t1c	n0	m0	stage ia	NA	Negative	Negative	Positive	0.00580675	4.62149	1	NotTested
TCGA-BH-A201	Post-Menopausal	White	Alive	856	NA	64	t1	n0	m0	stage ia	NA	Positive	Positive	NA	0.00833033	2.3436	0	NotTested
TCGA-BH-A202	Post-Menopausal	White	Alive	795	1174	60	t2	n0	m0	stage ii	NA	Positive	Positive	NA	0.00803602	2.17659	0	NotTested
TCGA-BH-A203	Post-Menopausal	White	Dead	NA	2534	78	t2	n1b	m0	stage iib	NA	NA	NA	NA	0.0022373	3.21424	1	NotTested
TCGA-BH-A204	Post-Menopausal	White	Dead	NA	3959	80	t2	n1b	m0	stage iib	NA	NA	NA	NA	0.292067	6.93771	0	NotTested
TCGA-BH-A208	Indeterminate	White	Dead	NA	NA	48	t2	n1b	m0	stage iib	NA	NA	NA	NA	0	4.81588	0	NotTested
TCGA-BH-A209	Post-Menopausal	Black	Dead	NA	NA	77	t1c	n0	m0	stage i	NA	Positive	Positive	NA	0.018033	10.8392	0	NotTested
TCGA-BH-A28Q	Pre-Menopausal	White	Alive	1119	NA	46	t2	n1a	m0	stage iib	NA	Positive	Positive	NA	0.0123447	3.06366	0	NotTested
TCGA-C8-A12K	Post-Menopausal	Asian	Alive	0	NA	80	t2	n1	m0	stage iib	TNBC	NA	NA	Negative	0.019218	0	0	IM	0.672	<0.001
TCGA-C8-A12L	Post-Menopausal	Asian	Alive	363	NA	67	t2	n0 (i-)	m0	stage iia	HER2-enriched	Negative	Negative	Positive	0.00270938	0.99384	0	NotTested
TCGA-C8-A12M	Post-Menopausal	Asian	Alive	358	NA	70	t2	n0 (i-)	m0	stage iia	Luminal B	Positive	Negative	NA	0.00352679	0.980151	0	NotTested
TCGA-C8-A12N	Post-Menopausal	Asian	Alive	358	NA	58	t2	n0 (i-)	m0	stage iia	Luminal A	Positive	Positive	Negative	0.00518218	0.980151	0	NotTested
TCGA-C8-A12O	Pre-Menopausal	Asian	Alive	385	NA	50	t2	n0 (i-)	m0	stage iia	Luminal A	Positive	Positive	NA	0.00446745	1.05407	0	NotTested
TCGA-C8-A12P	Post-Menopausal	Asian	Alive	358	NA	55	t2	n1	m0	stage iib	HER2-enriched	Negative	Negative	Positive	0.0101057	0.980151	0	NotTested
TCGA-C8-A12Q	Post-Menopausal	Asian	Dead	2	NA	78	t1	n2	m0	stage iiia	HER2-enriched	Negative	Negative	Positive	0	1.05407	1	NotTested
TCGA-C8-A12T	Pre-Menopausal	Asian	Alive	0	NA	43	t2	n0	m0	stage iia	HER2-enriched	Positive	Positive	Positive	0	0	0	NotTested
TCGA-C8-A12U	Pre-Menopausal	Asian	Alive	385	NA	46	t2	n1	m0	stage iib	Luminal B	Positive	Positive	Negative	0.0391937	1.05407	0	NotTested
TCGA-C8-A12V	Post-Menopausal	Asian	Alive	385	NA	55	t2	n0	m0	stage iia	TNBC	Negative	Negative	Negative	0.0292606	1.05407	0	IM	0.76	<0.001
TCGA-C8-A12W	Pre-Menopausal	Asian	Alive	385	NA	49	t4	n1	m0	stage iiib	Luminal B	Positive	Positive	Negative	0.00292586	1.05407	0	NotTested
TCGA-C8-A12Y	Pre-Menopausal	Asian	Alive	1476	NA	44	t2	n1	m0	stage iib	Luminal A	NA	NA	Negative	0.0361726	4.04107	0	NotTested
TCGA-C8-A12Z	Perimenopause	Asian	Alive	382	NA	45	t2	n1	m0	stage iib	HER2-enriched	Negative	Negative	Positive	0.00290376	1.04586	0	NotTested
TCGA-C8-A130	Perimenopause	Asian	Alive	370	NA	52	t3	n2	m0	stage iiia	HER2-enriched	Positive	Positive	NA	0	1.013	0	NotTested
TCGA-C8-A131	Post-Menopausal	Asian	Alive	411	NA	82	t2	n2	m0	stage iiia	TNBC	Negative	Negative	Negative	0.0058287	1.12526	0	UNS	NA	NA
TCGA-C8-A132	Post-Menopausal	Asian	Alive	383	NA	56	t2	n1	m0	stage iib	Luminal A	Positive	Positive	Positive	0.030756	1.0486	0	NotTested
TCGA-C8-A133	Post-Menopausal	White	Alive	0	NA	65	t3	n1	m0	stage iiia	Luminal A	Positive	Positive	Negative	0.022752	0	0	NotTested
TCGA-C8-A134	Perimenopause	Asian	Alive	383	NA	52	t2	n0	m0	stage iia	TNBC	Negative	Negative	Negative	0.0107745	1.0486	0	BL1	0.295	<0.001
TCGA-C8-A135	Post-Menopausal	Asian	Alive	393	NA	64	t2	n1	m0	stage iib	HER2-enriched	Negative	Negative	Positive	0	1.07598	0	NotTested
TCGA-C8-A137	Pre-Menopausal	Asian	Alive	379	NA	34	t2	n1	m0	stage iib	HER2-enriched	Negative	Negative	Positive	0.00336265	0.372348	1	NotTested
TCGA-C8-A138	Post-Menopausal	Asian	Alive	380	NA	54	t2	n2	m0	stage iiia	HER2-enriched	Positive	Negative	Positive	0.109442	1.04038	0	NotTested
TCGA-C8-A1HE	Post-Menopausal	Asian	Alive	375	NA	59	t2	n0	m0	stage iia	NA	Positive	Positive	Negative	0.0112202	1.02669	0	NotTested
TCGA-C8-A1HF	Pre-Menopausal	Asian	Alive	332	NA	48	t2	n0	m0	stage iia	HER2-enriched	Negative	Positive	Positive	0.00777507	0.908966	0	NotTested
TCGA-C8-A1HG	Pre-Menopausal	Asian	Alive	345	NA	50	t2	n0	m0	stage iia	Luminal B	Positive	Positive	Negative	0.00512566	0.944559	0	NotTested
TCGA-C8-A1HI	Pre-Menopausal	Asian	Alive	343	NA	40	t2	n2	m0	stage iiia	Luminal A	Positive	Positive	Negative	0.0170094	0.939083	0	NotTested
TCGA-C8-A1HJ	Perimenopause	Asian	Alive	5	NA	53	t2	n0	m0	stage iia	NA	Negative	Negative	Negative	0.0302713	0.0136893	0	NotTested
TCGA-C8-A1HK	Perimenopause	Asian	Alive	366	NA	53	t2	n1	m0	stage iib	NA	Negative	Negative	Positive	0.00346143	1.00205	0	NotTested
TCGA-C8-A1HM	Post-Menopausal	Asian	Alive	375	NA	74	t2	n0	m0	stage iia	Luminal B	Positive	Positive	Negative	0.0271307	1.02669	0	NotTested
TCGA-C8-A1HN	Post-Menopausal	Asian	Alive	394	NA	56	t2	n0	m0	stage iia	Luminal B	Positive	Positive	NA	0.0094514	1.07871	0	NotTested
TCGA-C8-A1HO	Pre-Menopausal	Asian	Alive	375	NA	34	t3	n3	m0	stage iiic	NA	Positive	Positive	Negative	0.0190932	1.02669	0	NotTested
TCGA-C8-A26V	Perimenopause	Asian	Alive	616	NA	47	t3	n2	m0	stage iiia	NA	Positive	Positive	Negative	0.00776964	1.68652	0	NotTested
TCGA-C8-A26W	Post-Menopausal	Asian	Alive	381	NA	58	t2	n1	m0	stage iib	NA	Positive	Positive	Positive	0.0213433	1.04312	0	NotTested
TCGA-C8-A26X	Post-Menopausal	Asian	Alive	376	NA	58	t1	n1	m0	stage iia	NA	Negative	Negative	Negative	0.00832141	1.02943	0	NotTested
TCGA-C8-A26Y	Post-Menopausal	Asian	Alive	394	NA	90	t2	n0	m0	stage iia	NA	Negative	Negative	Negative	0.0161522	1.07871	0	NotTested
TCGA-C8-A26Z	Post-Menopausal	Asian	Alive	470	NA	59	t2	n0	m0	stage iia	NA	Positive	Positive	Negative	0.559579	1.28679	0	NotTested
TCGA-C8-A273	Pre-Menopausal	Asian	Alive	513	NA	29	t2	n1	m0	stage iib	NA	Positive	Positive	Negative	0.00985119	1.40452	0	NotTested
TCGA-C8-A274	Post-Menopausal	Asian	Alive	508	NA	63	t2	n0	m0	stage iia	NA	Positive	Positive	Negative	0.00381561	1.39083	0	NotTested
TCGA-C8-A275	Post-Menopausal	Asian	Alive	1	NA	56	t1	n1	m0	stage iia	NA	NA	NA	Positive	0.00782328	0.00273785	0	NotTested
TCGA-C8-A278	Post-Menopausal	Asian	Alive	297	NA	61	t2	n2	m0	stage iiia	NA	Negative	Negative	Positive	0.0128628	0.813142	0	NotTested
TCGA-C8-A27A	Perimenopause	Asian	Alive	747	NA	48	t2	n1	m0	stage iib	NA	Positive	Positive	Negative	2.24975	2.04517	0	NotTested
TCGA-C8-A27B	Perimenopause	Asian	Alive	439	NA	48	t3	n0	m0	stage iib	NA	Negative	Negative	Negative	0.00893759	1.20192	0	NotTested
TCGA-D8-A13Y	Post-Menopausal	White	Alive	1728	NA	52	t1c	n0	m0	stage ia	Luminal B	Positive	Positive	Negative	7.29343	4.73101	0	NotTested
TCGA-D8-A13Z	Post-Menopausal	White	Alive	635	NA	51	t2	n2a	m0	not reported	HER2-enriched	Negative	Negative	Negative	0.0151867	1.73854	0	NotTested
TCGA-D8-A140	Post-Menopausal	White	Alive	403	NA	62	t2	n1a	m0	stage iib	Luminal B	Positive	Positive	Positive	0.0602592	1.10335	0	NotTested
TCGA-D8-A141	IndetermiIndeterminatete	White	Alive	626	NA	40	t1c	n1	m0	not reported	Luminal A	Positive	Positive	Negative	0.00659495	1.71389	0	NotTested
TCGA-D8-A142	Post-Menopausal	White	Alive	425	NA	74	t3	n0	m0	stage iib	TNBC	Negative	Negative	Negative	0.00172367	1.16359	0	M	0.488	<0.001
TCGA-D8-A143	Post-Menopausal	White	Alive	431	NA	51	t2	n0	m0	stage iia	TNBC	Negative	Negative	Negative	0.00544707	1.18001	0	LAR	0.295	<0.001
TCGA-D8-A145	Post-Menopausal	White	Alive	410	NA	80	t1c	n1a	m0	stage iia	Luminal A	Positive	Positive	Negative	0.0704846	1.12252	0	NotTested
TCGA-D8-A146	Post-Menopausal	White	Alive	643	NA	57	t2	n0	mx	stage iia	NA	Positive	Positive	Negative	0.00956014	1.76044	0	NotTested
TCGA-D8-A147	IndetermiIndeterminatete	White	Alive	584	NA	45	t2	n0	m0	not reported	TNBC	Negative	Negative	Negative	0.0263076	1.5989	0	BL1	0.348	<0.001
TCGA-D8-A1J8	Post-Menopausal	White	Alive	431	NA	77	t2	n1a	m0	stage iib	NA	Positive	Positive	Negative	0.00192866	1.18001	0	NotTested
TCGA-D8-A1J9	Post-Menopausal	White	Alive	532	NA	48	t1c	n0	m0	stage ia	NA	Positive	Negative	Positive	0	1.45654	0	NotTested
TCGA-D8-A1JA	Post-Menopausal	White	Alive	502	NA	60	t4b	nx	m0	not reported	NA	Negative	Negative	Positive	0.00532014	1.18001	1	NotTested
TCGA-D8-A1JB	Post-Menopausal	White	Alive	1688	NA	54	t2	n1a	m0	stage iib	NA	Positive	Positive	Positive	0.20346	4.62149	0	NotTested
TCGA-D8-A1JC	Post-Menopausal	White	Alive	480	NA	59	t2	n2a	m0	stage iiia	NA	Positive	Positive	Negative	0.286442	1.31417	0	NotTested
TCGA-D8-A1JD	Pre-Menopausal	White	Alive	552	NA	41	t2	n1a	m0	stage iib	NA	Positive	Positive	Negative	0.0166225	1.51129	0	NotTested
TCGA-D8-A1JE	Post-Menopausal	White	Alive	575	NA	62	t1c	n1a	m0	stage iia	NA	Positive	Positive	Negative	0.0203951	1.57426	0	NotTested
TCGA-D8-A1JF	Post-Menopausal	White	Alive	366	NA	79	t1c	n2a	m0	stage iiia	NA	Negative	Negative	Negative	0.00184712	1.00205	0	NotTested
TCGA-D8-A1JG	Post-Menopausal	White	Alive	1612	NA	62	t2	n0	m0	stage iia	NA	Negative	Negative	Negative	0.0106151	4.41342	0	NotTested
TCGA-D8-A1JH	Post-Menopausal	White	Alive	426	NA	56	t1c	n0	m0	stage ia	NA	Positive	Positive	Negative	0.00522489	1.16632	0	NotTested
TCGA-D8-A1JI	Post-Menopausal	White	Alive	577	NA	54	t1c	n1a	mx	stage iia	NA	Positive	Positive	Negative	0	1.57974	0	NotTested
TCGA-D8-A1JJ	Post-Menopausal	White	Alive	611	NA	54	t2	n0	m0	stage iia	NA	Positive	Positive	Negative	0.0684486	1.67283	0	NotTested
TCGA-D8-A1JK	Post-Menopausal	White	Alive	612	NA	90	t2	n0	m0	stage iia	NA	Negative	Positive	Negative	0	1.67556	0	NotTested
TCGA-D8-A1JL	Post-Menopausal	White	Alive	611	NA	72	t2	n0	m0	stage iia	NA	Negative	Negative	Negative	0.018762	1.67283	0	NotTested
TCGA-D8-A1JM	Post-Menopausal	White	Alive	590	NA	59	t2	n1a	m0	stage iib	NA	Positive	Negative	Negative	0.00387693	1.61533	0	NotTested
TCGA-D8-A1JN	Post-Menopausal	White	Alive	620	NA	80	t3	n3a	mx	stage iiic	NA	Positive	Positive	Negative	0	1.69747	0	NotTested
TCGA-D8-A1JP	Post-Menopausal	White	Alive	639	NA	73	t1c	n0	m0	stage ia	NA	Positive	Positive	Negative	0.0265009	1.74949	0	NotTested
TCGA-D8-A1JS	Post-Menopausal	White	Alive	371	NA	77	t1c	n0	m0	stage ia	NA	Positive	Positive	Negative	0	1.01574	0	NotTested
TCGA-D8-A1JT	Post-Menopausal	White	Alive	405	NA	70	t2	n0	m0	stage iia	NA	Positive	Positive	Negative	0.161598	1.10883	0	NotTested
TCGA-D8-A1JU	Post-Menopausal	White	Alive	447	NA	51	t1c	n0	m0	stage ia	NA	Positive	Positive	Negative	0	1.22382	0	NotTested
TCGA-D8-A1X5	Post-Menopausal	White	Alive	565	NA	81	t2	n3a	mx	stage iiic	NA	Positive	Positive	Positive	0.0115291	1.54689	0	NotTested
TCGA-D8-A1X6	Post-Menopausal	White	Alive	541	NA	80	t3	n2a	mx	stage iiia	NA	Positive	Positive	Negative	0.0132729	1.48118	0	NotTested
TCGA-D8-A1X7	Pre-Menopausal	White	Alive	509	NA	40	t2	n0	mx	stage iia	NA	Positive	Positive	Negative	0.00197237	1.39357	0	NotTested
TCGA-D8-A1X8	Post-Menopausal	White	Alive	783	NA	62	t1c	n2a	m0	stage iiia	NA	Positive	NA	Negative	0.0023017	2.14374	0	NotTested
TCGA-D8-A1X9	Post-Menopausal	White	Alive	727	NA	66	t2	n1a	m0	stage iib	NA	Positive	Positive	Negative	0.388558	1.99042	0	NotTested
TCGA-D8-A1XA	Post-Menopausal	White	Alive	839	NA	64	t1c	n0	m0	stage ia	NA	Positive	Positive	Negative	0.00553388	2.29706	0	NotTested
TCGA-D8-A1XB	Post-Menopausal	White	Alive	552	NA	62	t2	n1a	m0	stage iib	NA	Positive	Positive	Negative	0.0125305	1.51129	0	NotTested
TCGA-D8-A1XD	Pre-Menopausal	White	Alive	522	NA	36	t1c	n2a	m0	stage iiia	NA	Positive	Positive	Negative	0.00911746	1.42916	0	NotTested
TCGA-D8-A1XF	Pre-Menopausal	White	Alive	463	NA	45	t2	n0	m0	stage iia	NA	Positive	Positive	Negative	0	1.26762	0	NotTested
TCGA-D8-A1XG	Post-Menopausal	White	Alive	448	NA	86	t4b	n1a	m0	stage iiib	NA	Positive	Negative	Negative	0.00521683	1.22656	0	NotTested
TCGA-D8-A1XJ	Post-Menopausal	White	Alive	663	NA	76	t3	n1a	mx	stage iiia	NA	Positive	Positive	Positive	0.0265599	1.81793	0	NotTested
TCGA-D8-A1XK	Post-Menopausal	White	Alive	441	NA	55	t2	n1a	mx	stage iib	NA	Negative	Negative	Negative	0.00778277	1.20739	0	NotTested
TCGA-D8-A1XL	Pre-Menopausal	White	Alive	606	NA	34	t2	n1a	mx	stage iib	NA	Positive	Positive	Negative	0.0285666	1.65914	0	NotTested
TCGA-D8-A1XM	Post-Menopausal	White	Alive	538	NA	57	t1c	n0	m0	stage ia	NA	Positive	Positive	Negative	0.00367901	1.47296	0	NotTested
TCGA-D8-A1XO	Post-Menopausal	White	Alive	1682	NA	56	t2	n1a	m0	stage iib	NA	Positive	Positive	Negative	0.00385171	4.60507	0	NotTested
TCGA-D8-A1XQ	Post-Menopausal	White	Alive	499	NA	69	t2	n0	m0	stage iia	NA	Negative	Negative	Negative	0.00619734	1.36619	0	NotTested
TCGA-D8-A1XR	Post-Menopausal	White	Alive	482	NA	56	t2	n1a	m0	stage iib	NA	Positive	Positive	Negative	0.005397	1.31964	0	NotTested
TCGA-D8-A1XT	Post-Menopausal	White	Alive	506	NA	61	t1c	n1a	m0	stage iia	NA	Negative	Negative	Positive	0.00904444	1.38535	0	NotTested
TCGA-D8-A1XU	Post-Menopausal	White	Alive	395	NA	56	t1c	n0	m0	stage ia	NA	Positive	Positive	Negative	0.133966	1.08145	0	NotTested
TCGA-D8-A1XY	Post-Menopausal	White	Alive	503	NA	74	t2	n0	mx	stage iia	NA	Positive	Positive	Positive	0.00671961	1.37714	0	NotTested
TCGA-D8-A1XZ	Post-Menopausal	White	Alive	466	NA	81	t1c	n2a	mx	stage iiia	NA	Positive	Negative	Negative	0.463597	1.27584	0	NotTested
TCGA-D8-A1Y0	Post-Menopausal	White	Alive	472	NA	65	t1c	n2a	mx	stage iiia	NA	Positive	Positive	Negative	0.0152341	1.29227	0	NotTested
TCGA-D8-A1Y1	Post-Menopausal	White	Dead	116	NA	80	t3	n1a	mx	stage iiia	NA	Positive	Positive	Negative	0.00705262	0.826831	1	NotTested
TCGA-D8-A1Y2	Post-Menopausal	White	Alive	433	NA	71	t2	n0	mx	stage iia	NA	Positive	Positive	Negative	0.0104632	1.18549	0	NotTested
TCGA-D8-A1Y3	Post-Menopausal	White	Alive	430	NA	61	t2	n2a	mx	stage iiia	NA	Positive	Positive	Negative	0.0392042	1.17728	0	NotTested
TCGA-D8-A27E	Post-Menopausal	White	Alive	530	NA	66	t1c	n0	m0	stage ia	NA	Positive	Positive	Negative	0.00755728	1.45106	0	NotTested
TCGA-D8-A27F	Pre-Menopausal	White	Alive	488	NA	40	t2	n0	m0	stage iia	NA	Negative	Negative	Negative	0.0111691	1.33607	0	NotTested
TCGA-D8-A27G	Post-Menopausal	White	Alive	409	NA	75	t2	n0	m0	stage iia	NA	Positive	Positive	Negative	0	1.11978	0	NotTested
TCGA-D8-A27H	Post-Menopausal	White	Alive	397	NA	72	t2	n0	m0	stage iia	NA	Negative	Negative	Negative	0.0103977	1.08693	0	NotTested
TCGA-D8-A27I	Post-Menopausal	White	Alive	439	NA	58	t1c	n2a	m0	stage iiia	NA	Positive	Positive	Negative	0.00587678	1.20192	0	NotTested
TCGA-D8-A27K	Post-Menopausal	White	Alive	1461	NA	47	t2	n1a	m0	stage iib	NA	Positive	Positive	Negative	0.00453889	4	0	NotTested
TCGA-D8-A27L	Post-Menopausal	White	Alive	499	NA	49	t1c	n2a	m0	stage iiia	NA	Positive	Positive	Negative	0.0129661	1.36619	0	NotTested
TCGA-D8-A27M	Post-Menopausal	White	Alive	410	NA	59	t1c	n0	m0	stage ia	NA	Negative	Negative	Negative	0.0142089	1.12252	0	NotTested
TCGA-D8-A27N	Pre-Menopausal	White	Alive	519	NA	36	t2	n2a	m0	stage iiia	NA	Positive	Positive	Positive	0.0185662	1.42094	0	NotTested
TCGA-D8-A27P	Post-Menopausal	White	Alive	49	NA	64	t1c	n0	m0	stage ia	NA	Positive	Positive	Negative	0.00276574	0.134155	0	NotTested
TCGA-D8-A27R	Post-Menopausal	White	Alive	307	NA	41	t2	n3a	m0	stage iiic	NA	Positive	Positive	Negative	0.0375471	0.84052	0	NotTested
TCGA-D8-A27T	Post-Menopausal	White	Alive	398	NA	53	t2	n3a	m0	stage iiic	NA	Positive	Positive	Negative	0.00650851	1.08966	0	NotTested
TCGA-D8-A27V	Post-Menopausal	White	Alive	381	NA	62	t2	n0	m0	stage iia	NA	Positive	Positive	Negative	0.00432121	1.04312	0	NotTested
TCGA-E2-A105	Post-Menopausal	White	Alive	1308	NA	79	t2	n0 (i-)	m0	stage iia	Luminal A	Positive	Positive	NA	0.0408033	3.58111	0	NotTested
TCGA-E2-A106	Pre-Menopausal	Asian	Alive	2541	NA	34	t1c	n1mi	m0	stage ib	Luminal A	Positive	Positive	Negative	0.00484644	6.95688	0	NotTested
TCGA-E2-A107	Post-Menopausal	White	Alive	1047	NA	54	t3	n2a	m0	stage iiia	Luminal B	Positive	Negative	Negative	0	2.86653	0	NotTested
TCGA-E2-A109	Post-Menopausal	White	Alive	1417	NA	64	t2	n0 (i-)	m0	stage iia	Luminal B	Positive	Negative	Negative	0.107368	3.87953	0	NotTested
TCGA-E2-A10A	Pre-Menopausal	White	Alive	1229	NA	41	t3	n0 (i-)	m0	stage iib	Luminal B	Positive	Positive	Negative	0.126544	0.205339	1	NotTested
TCGA-E2-A10B	Post-Menopausal	White	Alive	1141	NA	67	t2	n1a	m0	stage iib	Luminal A	Positive	Positive	Negative	0.0419214	3.12389	0	NotTested
TCGA-E2-A10C	Post-Menopausal	White	Alive	1220	NA	54	t2	n1a	m0	stage iib	Luminal B	Positive	Positive	Negative	0.0184396	3.34018	0	NotTested
TCGA-E2-A10E	Post-Menopausal	White	Alive	865	NA	64	t1c	n1a	m0	stage iia	Luminal A	Positive	Positive	Negative	0.0191696	2.36824	0	NotTested
TCGA-E2-A10F	Pre-Menopausal	White	Alive	878	NA	47	t2	n0 (i-)	m0	stage iia	Luminal A	Positive	Positive	Negative	0.00997409	2.40383	0	NotTested
TCGA-E2-A14N	Pre-Menopausal	White	Alive	1434	NA	37	t2	n1	m0	stage iib	TNBC	Negative	Negative	Negative	0	3.92608	0	BL1	0.317	0.004
TCGA-E2-A14O	Post-Menopausal	White	Alive	1359	NA	76	t3	n1a	m0	stage iiia	Luminal B	Positive	Positive	Negative	0.00478641	3.72074	0	NotTested
TCGA-E2-A14P	Post-Menopausal	White	Alive	1246	NA	79	t2	n3	m0	stage iiic	HER2-enriched	Negative	Negative	Positive	0.0106744	3.41136	0	NotTested
TCGA-E2-A14Q	Pre-Menopausal	White	Alive	1163	NA	50	t2	n1mi	m0	stage iib	Luminal A	Positive	Positive	Negative	0.0117584	3.18412	0	NotTested
TCGA-E2-A14R	Post-Menopausal	White	Alive	1174	NA	62	t2	n0	m0	stage iia	TNBC	Negative	Negative	Negative	0	3.21424	0	BL1	0.594	<0.001
TCGA-E2-A14T	Post-Menopausal	White	Alive	2311	NA	52	t2	n0	m0	stage iia	Luminal A	Positive	Positive	Negative	0.00347888	6.32717	0	NotTested
TCGA-E2-A14V	Post-Menopausal	White	Alive	1042	NA	53	t2	n1	m0	stage iib	HER2-enriched	Positive	Positive	Positive	0.0244559	2.85284	0	NotTested
TCGA-E2-A14X	Post-Menopausal	Black	Alive	972	NA	55	t2	n2	m0	stage iiia	TNBC	Negative	Negative	Negative	0.00489244	2.66119	0	BL1	0.449	<0.001
TCGA-E2-A14Y	Pre-Menopausal	White	Alive	2109	NA	35	t2	n0	m0	stage iia	TNBC	Positive	Positive	Positive	0.00329715	5.77413	0	BL2	0.572	<0.001
TCGA-E2-A14Z	Post-Menopausal	White	Dead	518	NA	64	t1c	n0	m0	stage i	Luminal A	Positive	Positive	Negative	0	0.514716	1	NotTested
TCGA-E2-A150	Post-Menopausal	White	Alive	1935	NA	48	t2	n0	m0	stage iia	TNBC	Negative	Negative	Negative	0.00269521	5.29774	0	BL2	0.396	<0.001
TCGA-E2-A152	Post-Menopausal	White	Alive	2128	NA	56	t1c	n0	m0	stage i	HER2-enriched	Positive	Negative	Positive	0	0.147844	1	NotTested
TCGA-E2-A153	Pre-Menopausal	White	Alive	707	NA	51	t2	n1a	m0	stage iib	Luminal A	Positive	Positive	Negative	0.00672906	1.93566	0	NotTested
TCGA-E2-A154	Post-Menopausal	White	Alive	591	NA	68	t1c	n0	m0	stage i	Luminal A	Positive	Positive	Negative	0.0523098	1.61807	0	NotTested
TCGA-E2-A155	Post-Menopausal	White	Alive	640	NA	58	t2	n1a	m0	stage iib	Luminal B	Positive	Negative	Negative	0.0225937	1.75222	0	NotTested
TCGA-E2-A156	Post-Menopausal	White	Alive	726	NA	61	t1c	n0	m0	stage i	Luminal A	Positive	Positive	Negative	0	1.98768	0	NotTested
TCGA-E2-A158	Pre-Menopausal	White	Alive	450	NA	43	t1c	n1mi	m0	stage iia	TNBC	Negative	Negative	Negative	0.287434	1.23203	0	M	0.423	<0.001
TCGA-E2-A159	Pre-Menopausal	White	Alive	762	NA	50	t2	n0	m0	stage iia	TNBC	Negative	Negative	Negative	0.0125334	2.08624	0	BL2	0.588	<0.001
TCGA-E2-A15A	Pre-Menopausal	White	Alive	710	NA	45	t2	n3a	m0	stage iiic	Luminal B	Positive	Positive	Negative	0.0155119	1.94387	0	NotTested
TCGA-E2-A15C	Post-Menopausal	White	Alive	694	NA	61	t1c	n0	m0	stage i	Luminal A	Positive	Positive	Negative	0.0111325	1.90007	0	NotTested
TCGA-E2-A15D	Pre-Menopausal	White	Alive	526	NA	47	t2	n0	m0	stage iia	Luminal A	Positive	Positive	Negative	0.152184	1.44011	0	NotTested
TCGA-E2-A15E	Pre-Menopausal	White	Alive	630	NA	40	t1c	n1a	m0	stage iia	Luminal A	Positive	Positive	Positive	0.0105904	1.72485	0	NotTested
TCGA-E2-A15F	Post-Menopausal	White	Alive	658	NA	64	t1c	n0	m0	stage i	Luminal A	Positive	Positive	Negative	0	1.80151	0	NotTested
TCGA-E2-A15G	Post-Menopausal	White	Alive	554	NA	76	t2	n0	m0	stage iia	Luminal A	Positive	Positive	Negative	0.00313394	1.51677	0	NotTested
TCGA-E2-A15H	Pre-Menopausal	White	Alive	393	NA	38	t1c	n1mi	m0	stage iia	Luminal A	Positive	Positive	Positive	0.0355618	1.07598	0	NotTested
TCGA-E2-A15I	Pre-Menopausal	White	Alive	1692	NA	44	t2	n0	m0	stage iia	Luminal A	Positive	Positive	Negative	0.00768092	4.63244	0	NotTested
TCGA-E2-A15J	Pre-Menopausal	White	Alive	1640	NA	51	t1c	n0	m0	stage i	Luminal A	Positive	Positive	Negative	0.00705951	4.49008	0	NotTested
TCGA-E2-A15K	Post-Menopausal	White	Alive	275	NA	58	t2	n1a	m0	stage iib	Luminal B	Positive	Positive	Negative	0.00572891	0.752909	0	NotTested
TCGA-E2-A15L	Post-Menopausal	Black	Alive	626	NA	65	t2	n0	m0	stage iia	Luminal B	Positive	Positive	Negative	0	1.71389	0	NotTested
TCGA-E2-A15M	Post-Menopausal	White	Dead	235	NA	66	t2	n0	m0	stage iia	Luminal B	Positive	Positive	Negative	0.0141246	0.919918	0	NotTested
TCGA-E2-A15O	Post-Menopausal	Black	Alive	1545	NA	89	t1c	nx	m0	stage i	Luminal A	Positive	Positive	Negative	0.0303697	3.3128	1	NotTested
TCGA-E2-A15P	Post-Menopausal	White	Alive	595	NA	61	t1c	n0	m0	stage ia	Luminal A	Positive	Positive	Negative	0.00558299	1.62902	0	NotTested
TCGA-E2-A15R	Post-Menopausal	White	Alive	1732	NA	64	t1c	n1a	m0	stage iia	Luminal A	Positive	Positive	Negative	0.00839336	4.74196	0	NotTested
TCGA-E2-A15S	Post-Menopausal	White	Alive	428	NA	34	t2	n1	m0	stage iib	Luminal B	Positive	Negative	Negative	1.5219	1.1718	0	NotTested
TCGA-E2-A15T	Post-Menopausal	White	Alive	1563	NA	65	t2	n0	m0	stage iia	Luminal B	Positive	Positive	Negative	0.0270116	4.27926	0	NotTested
TCGA-E2-A1AZ	Post-Menopausal	White	Alive	2329	NA	63	t2	n1a	m0	stage iib	TNBC	Negative	Negative	Negative	0.00531549	6.37645	0	UNS	NA	NA
TCGA-E2-A1B0	Post-Menopausal	White	Alive	1631	NA	50	t2	n2	m0	stage iiia	HER2-enriched	Negative	Negative	Positive	0.00247055	4.46543	0	NotTested
TCGA-E2-A1B1	Post-Menopausal	White	Alive	2653	NA	45	t2	n1	m0	stage iib	Luminal A	Positive	Positive	Positive	0.0880932	7.26352	0	NotTested
TCGA-E2-A1B4	Post-Menopausal	White	Dead	911	NA	74	t1c	n2a	m0	stage iiia	Luminal A	Positive	Positive	Negative	0.00189004	2.7488	0	NotTested
TCGA-E2-A1B5	Pre-Menopausal	White	Alive	984	NA	46	t2	n0	m0	stage iia	TNBC	Positive	Positive	Negative	0.00537213	2.69405	0	MSL	0.534	0.001
TCGA-E2-A1B6	Pre-Menopausal	White	Alive	867	NA	44	t2	n0	m0	stage iia	Luminal A	Negative	Negative	Negative	1.43662	2.37372	0	NotTested
TCGA-E2-A1BC	Post-Menopausal	NA	Alive	501	NA	63	t1c	n0	m0	stage ia	Luminal A	Positive	Positive	Negative	0.0165914	1.37166	0	NotTested
TCGA-E2-A1BD	Post-Menopausal	White	Alive	1133	NA	53	t2	n0	m0	stage iia	Luminal A	Positive	Positive	Negative	0.0172043	3.10198	0	NotTested
TCGA-E2-A1IE	Post-Menopausal	White	Alive	2362	NA	61	t2	n1	m0	stage iib	NA	Positive	Positive	Negative	0.0529481	4.95551	1	NotTested
TCGA-E2-A1IF	Post-Menopausal	White	Alive	1138	NA	74	t1c	n0	m0	stage i	NA	Positive	Positive	Negative	0	3.11567	0	NotTested
TCGA-E2-A1IG	Pre-Menopausal	White	Alive	2140	NA	45	t2	n1mi	m0	stage iib	NA	Positive	Positive	NA	0.00797397	5.859	0	NotTested
TCGA-E2-A1IH	Post-Menopausal	White	Alive	1026	NA	80	t1c	n0	m0	stage i	NA	Positive	Positive	Negative	0.00846442	2.80903	0	NotTested
TCGA-E2-A1II	Post-Menopausal	White	Alive	1025	NA	51	t1c	n0	m0	stage i	NA	Negative	Positive	Negative	0.00780714	2.8063	0	NotTested
TCGA-E2-A1IJ	Post-Menopausal	White	Alive	865	NA	57	t1c	n0	m0	stage i	NA	Positive	Positive	Negative	0	2.36824	0	NotTested
TCGA-E2-A1IK	Post-Menopausal	White	Alive	1800	NA	71	t1c	n1mi	m0	stage iia	NA	Positive	Positive	Negative	0.0299293	4.92813	0	NotTested
TCGA-E2-A1IL	Post-Menopausal	White	Alive	118	NA	78	t1c	n1a	m0	stage iia	NA	Positive	Positive	Negative	0	0.323066	0	NotTested
TCGA-E2-A1IN	Post-Menopausal	White	Alive	675	NA	60	t1c	n0	m0	stage i	NA	Positive	Positive	Negative	0.0102626	1.84805	0	NotTested
TCGA-E2-A1IO	Pre-Menopausal	White	Alive	1855	NA	37	t1c	n0	m0	stage i	NA	Positive	Positive	Negative	0.00248773	5.07871	0	NotTested
TCGA-E2-A1IU	Post-Menopausal	White	Alive	337	NA	60	t1c	n0 (mol+)	m0	stage ia	NA	Positive	Positive	Negative	0.0335953	0.922656	0	NotTested
TCGA-E2-A1L6	Pre-Menopausal	White	Alive	1648	NA	44	t1c	n1mi	m0	stage iia	NA	Positive	Positive	Negative	0.00218687	4.51198	0	NotTested
TCGA-E2-A1L7	Pre-Menopausal	White	Alive	1836	NA	40	t2	n2	m0	stage iiia	NA	Negative	Negative	Negative	0.351066	4.43258	1	NotTested
TCGA-E2-A1L8	Post-Menopausal	Black	Alive	2240	NA	52	t2	n1a	m0	stage iib	NA	Positive	Positive	Negative	0.00857931	6.13279	0	NotTested
TCGA-E2-A1L9	Pre-Menopausal	White	Alive	598	NA	40	t1c	n1mi	m0	stage iia	NA	Positive	Positive	Negative	0.20043	1.63723	0	NotTested
TCGA-E2-A1LA	Post-Menopausal	NA	Alive	748	NA	59	t1c	n1a	m0	stage iia	NA	Positive	Positive	Negative	0.0205381	2.04791	0	NotTested
TCGA-E2-A1LB	Pre-Menopausal	Black	Alive	2306	NA	41	t2	n1	m0	stage iib	NA	Negative	Negative	Positive	0	6.31348	0	NotTested
TCGA-E2-A1LG	Perimenopause	Black	Alive	1523	NA	50	t2	n0	m0	stage iia	NA	Negative	Negative	Negative	0.0174753	4.16975	0	NotTested
TCGA-E2-A1LI	Post-Menopausal	White	Alive	3121	NA	57	t2	n1	m0	stage iib	NA	Negative	Negative	Negative	0.00386891	8.54483	0	NotTested
TCGA-E2-A1LK	Post-Menopausal	Black	Dead	NA	266	84	t4b	n3a	m0	stage iiic	NA	Negative	Negative	Negative	0.0118133	0.424367	1	NotTested
TCGA-E2-A1LL	Post-Menopausal	Black	Alive	1309	NA	73	t3	n2a	mx	stage iiia	NA	Negative	Negative	Negative	0.00720313	3.56742	1	NotTested
TCGA-E2-A1LS	Pre-Menopausal	White	Alive	1604	NA	46	t1c	n0	m0	stage ia	NA	Negative	Negative	Negative	0.00415839	4.39151	0	NotTested
TCGA-E9-A1N3	Post-Menopausal	White	Alive	1059	NA	70	t1c	n2	m0	stage iiia	NA	NA	NA	Negative	0.00551913	2.89938	0	NotTested
TCGA-E9-A1N4	Pre-Menopausal	White	Alive	1000	NA	41	t2	n2	m0	stage iiia	NA	Positive	Positive	Negative	0.00484241	2.73785	0	NotTested
TCGA-E9-A1N5	Post-Menopausal	White	Alive	1120	NA	45	t2	n1	m0	stage iib	NA	Positive	Positive	Negative	0.01054	3.06639	0	NotTested
TCGA-E9-A1N6	Post-Menopausal	White	Dead	410	NA	52	t2	n1	m0	stage iib	NA	Positive	Positive	Positive	0.00603498	1.21287	1	NotTested
TCGA-E9-A1N8	Post-Menopausal	White	Alive	1039	NA	48	t2	n0	m0	stage iia	NA	Negative	NA	Negative	0	2.84463	0	NotTested
TCGA-E9-A1N9	Post-Menopausal	White	Alive	1101	NA	58	t2	n0	m0	stage iia	NA	Negative	Positive	Negative	0.0155589	3.01437	0	NotTested
TCGA-E9-A1NA	Post-Menopausal	White	Alive	1112	NA	58	t2	n0	m0	stage iia	NA	Positive	Positive	Negative	0.00811924	3.04449	0	NotTested
TCGA-E9-A1ND	Post-Menopausal	White	Alive	1266	NA	75	t2	n1	m0	stage iib	NA	Negative	Negative	Negative	0.0320231	3.46612	0	NotTested
TCGA-E9-A1NE	Pre-Menopausal	White	Alive	1088	NA	28	t2	n1	m0	stage iib	NA	Positive	Positive	Negative	0.00747545	2.97878	0	NotTested
TCGA-E9-A1NF	Post-Menopausal	White	Dead	610	NA	60	t2	n0	m0	stage iia	NA	Positive	Positive	Negative	0.00657718	0.246407	1	NotTested
TCGA-E9-A1NG	Post-Menopausal	White	Dead	656	NA	62	t2	n0	m0	stage iia	NA	Positive	Positive	Negative	0	2.15195	0	NotTested
TCGA-E9-A1NH	Post-Menopausal	White	Alive	576	NA	71	t2	n1	m0	stage iib	NA	Positive	Positive	Negative	0	1.577	0	NotTested
TCGA-E9-A1NI	Post-Menopausal	White	Alive	300	NA	51	t2	n0	m0	stage iia	NA	Positive	Positive	Negative	0.0033669	0.821355	0	NotTested
TCGA-E9-A1QZ	Post-Menopausal	White	Alive	755	NA	61	t2	n0	m0	stage iia	NA	NA	NA	Negative	0.0210692	2.06708	0	NotTested
TCGA-E9-A1R0	Post-Menopausal	White	Alive	860	NA	58	t1c	n1	m0	stage iia	NA	NA	NA	Negative	0.003982	2.35455	0	NotTested
TCGA-E9-A1R2	Post-Menopausal	White	Alive	1063	NA	51	t2	n3	mx	stage iiic	NA	Positive	Negative	Negative	0.00645167	2.91034	0	NotTested
TCGA-E9-A1R3	Post-Menopausal	White	Alive	78	NA	70	t2	n3	m0	stage iiic	NA	NA	NA	Negative	0.00165259	0.213552	0	NotTested
TCGA-E9-A1R4	Post-Menopausal	White	Alive	186	NA	66	t1c	n0	m0	stage ia	NA	NA	NA	Negative	0.0281635	0.50924	0	NotTested
TCGA-E9-A1R5	Post-Menopausal	White	Alive	92	NA	63	t1c	n0	m0	stage ia	NA	NA	NA	Negative	0	0.251882	0	NotTested
TCGA-E9-A1R6	Post-Menopausal	White	Alive	339	NA	63	t2	n0	m0	stage iia	NA	NA	NA	Negative	0.26367	0.928131	0	NotTested
TCGA-E9-A1R7	Post-Menopausal	White	Alive	1467	NA	64	t2	n0	m0	stage iia	NA	NA	NA	Negative	0.0137857	4.01643	0	NotTested
TCGA-E9-A1RA	Pre-Menopausal	White	Alive	1369	NA	48	t1c	n0	m0	stage ia	NA	NA	NA	Negative	0.00321923	3.74812	0	NotTested
TCGA-E9-A1RB	Pre-Menopausal	White	Dead	633	NA	40	t2	n0	m0	stage iia	NA	NA	NA	Negative	0.00513007	2.67214	0	NotTested
TCGA-E9-A1RC	Post-Menopausal	White	Alive	1224	NA	56	t4b	n3	m0	stage iiic	NA	NA	NA	Negative	0.0133801	3.35113	0	NotTested
TCGA-E9-A1RD	Post-Menopausal	White	Alive	34	NA	67	t2	n0	m0	stage iia	NA	NA	NA	Negative	0.00177227	0.0930869	0	NotTested
TCGA-E9-A1RE	Post-Menopausal	White	Alive	1419	NA	74	t2	n2	m0	stage iiia	NA	NA	NA	Negative	0.00397835	3.88501	0	NotTested
TCGA-E9-A1RF	Post-Menopausal	White	Alive	200	NA	68	t2	n2	m0	stage iiia	NA	NA	NA	Negative	0.00206809	0.54757	0	NotTested
TCGA-E9-A1RG	Post-Menopausal	White	Alive	647	NA	62	t1c	n2	m0	stage iiia	NA	NA	NA	Negative	0.037287	1.77139	0	NotTested
TCGA-E9-A1RH	Post-Menopausal	White	Alive	1417	NA	63	t2	n0	m0	stage iia	NA	NA	NA	Negative	0.00196421	3.87953	0	NotTested
TCGA-E9-A1RI	Pre-Menopausal	White	Alive	1449	NA	43	t1c	n2	m0	stage iiia	NA	NA	NA	NA	0.0064559	3.96715	0	NotTested
TCGA-E9-A226	Pre-Menopausal	White	Dead	1038	NA	45	t2	n2	m0	stage iiia	NA	NA	NA	Negative	0.0237135	2.1629	1	NotTested
TCGA-E9-A227	Pre-Menopausal	White	Alive	975	NA	42	t2	n1	m0	stage iib	NA	Positive	Positive	Negative	0.0163141	2.6694	0	NotTested
TCGA-E9-A228	Post-Menopausal	White	Alive	1285	NA	58	t2	n1	m0	stage iib	NA	NA	NA	Positive	0.0803951	3.51814	0	NotTested
TCGA-E9-A229	Pre-Menopausal	White	Alive	1148	NA	37	t1c	n0	m0	stage ia	NA	NA	NA	Negative	0.0185935	3.14305	0	NotTested
TCGA-E9-A22A	Post-Menopausal	White	Alive	1189	NA	74	t2	n0	m0	stage iia	NA	Positive	Negative	Negative	0.0137761	3.2553	0	NotTested
TCGA-E9-A22B	Post-Menopausal	White	Alive	1167	NA	71	t1c	n0	m0	stage ia	NA	Positive	Negative	Negative	0.0456113	3.19507	0	NotTested
TCGA-E9-A22D	Pre-Menopausal	White	Alive	1248	NA	38	t2	n0	m0	stage iia	NA	Positive	Positive	Positive	0.0658721	3.41684	0	NotTested
TCGA-E9-A22E	Post-Menopausal	White	Alive	1269	NA	56	t2	n2	m0	stage iiia	NA	Positive	Positive	Negative	0.00807213	3.47433	0	NotTested
TCGA-E9-A22G	Post-Menopausal	White	Alive	1239	NA	47	t2	n0	m0	stage iia	NA	Negative	Negative	Negative	0.00398829	3.3922	0	NotTested
TCGA-E9-A22H	Pre-Menopausal	White	Alive	1232	NA	42	t2	n1	m0	stage iib	NA	Positive	Positive	Negative	0.005311	3.37303	0	NotTested
TCGA-E9-A243	Perimenopause	White	Alive	612	NA	52	t2	n0 (i-)	m0	stage iia	NA	NA	NA	Negative	0.0240953	0.835044	1	NotTested
TCGA-E9-A244	Post-Menopausal	White	Alive	21	NA	54	t2	n0 (i-)	m0	stage iia	NA	NA	NA	Negative	0.3499	0.0574949	0	NotTested
TCGA-E9-A245	Pre-Menopausal	White	Dead	26	NA	47	t2	n1	m0	stage iib	NA	NA	NA	Negative	0.092286	0.0711841	0	NotTested
TCGA-E9-A247	Post-Menopausal	White	Alive	1186	NA	59	t1c	n0 (i-)	m0	stage ia	NA	NA	NA	Negative	0.0426057	3.24709	0	NotTested
TCGA-E9-A248	Perimenopause	White	Alive	59	NA	51	t2	n0 (i-)	m0	stage iia	NA	NA	NA	Negative	0.00671527	0.161533	0	NotTested
TCGA-E9-A249	Pre-Menopausal	White	Alive	217	NA	45	t2	n0 (i-)	m0	stage iia	NA	NA	NA	Negative	0.00736635	0.594114	0	NotTested
TCGA-E9-A24A	Post-Menopausal	White	Alive	747	NA	69	t1c	n1	m0	stage iia	NA	NA	NA	Negative	0.00418657	2.04517	0	NotTested
TCGA-E9-A295	Post-Menopausal	White	Alive	375	NA	71	t2	n0 (i-)	m0	stage iia	NA	NA	NA	NA	0.0224948	1.02669	0	NotTested
TCGA-EW-A1IW	Post-Menopausal	White	Alive	371	NA	80	t2	n1a	mx	stage iib	NA	Positive	Positive	Positive	0.318034	1.01574	0	NotTested
TCGA-EW-A1IX	Perimenopause	Asian	Alive	1208	NA	48	t1b	n1a	mx	stage iia	NA	Positive	Positive	Negative	0.00246439	3.30732	0	NotTested
TCGA-EW-A1IY	Pre-Menopausal	Asian	Alive	258	NA	38	t1c	n0	mx	stage i	NA	Positive	Positive	Negative	0.0414701	0.706366	0	NotTested
TCGA-EW-A1IZ	Post-Menopausal	White	Alive	554	NA	53	t2	n2a	mx	stage iiia	NA	Positive	Positive	Negative	0.108462	1.51677	0	NotTested
TCGA-EW-A1J1	Pre-Menopausal	White	Alive	575	NA	38	t2	n1a	m0	stage iib	NA	Positive	Positive	Negative	0.0185978	1.57426	0	NotTested
TCGA-EW-A1J2	Pre-Menopausal	Black	Alive	403	NA	50	t1c	n1mi	mx	NA	NA	Positive	Positive	Negative	0.00173287	1.10335	0	NotTested
TCGA-EW-A1J3	Post-Menopausal	White	Alive	504	NA	61	t1c	n0	m0	stage ia	NA	Positive	Positive	Positive	0.00613957	1.37988	0	NotTested
TCGA-EW-A1J5	Post-Menopausal	White	Alive	477	NA	59	t3	n0 (i-)	m0	stage iib	NA	Positive	Positive	Negative	0.0503281	1.30595	0	NotTested
TCGA-EW-A1J6	Post-Menopausal	White	Alive	875	NA	70	t1c	n0 (i-)	m0	stage i	NA	Positive	Positive	Negative	0.247653	2.39562	0	NotTested
TCGA-EW-A1OV	Post-Menopausal	White	Alive	789	NA	56	t2	n1mi	mx	stage iib	NA	Negative	Negative	Negative	0	2.16016	0	NotTested
TCGA-EW-A1OX	Pre-Menopausal	White	Alive	911	NA	43	t2	n0	mx	stage iia	NA	Positive	Positive	Negative	0.0745203	2.49418	0	NotTested
TCGA-EW-A1OY	Post-Menopausal	White	Alive	908	NA	63	t2	n0	mx	stage iia	NA	Positive	Positive	Negative	0.00333565	2.48597	0	NotTested
TCGA-EW-A1OZ	Post-Menopausal	Black	Alive	1229	NA	56	t2	n0 (i-)	m0	stage iia	NA	Positive	Negative	Positive	0.00422604	3.36482	0	NotTested
TCGA-EW-A1P0	Post-Menopausal	White	Alive	1251	NA	55	t2	n1b	mx	stage iib	NA	Positive	Negative	Negative	0.0222939	2.99521	1	NotTested
TCGA-EW-A1P3	Pre-Menopausal	White	Alive	1611	NA	48	t2	n0	mx	stage iia	NA	Positive	Positive	Negative	0	4.41068	0	NotTested
TCGA-EW-A1P4	Pre-Menopausal	White	Alive	907	NA	43	t2	n0 (i-)	m0	stage iia	NA	Negative	Negative	Negative	0.0192669	2.48323	0	NotTested
TCGA-EW-A1P5	Post-Menopausal	White	Alive	703	NA	77	t2	n1a	m0	stage iib	NA	Positive	Positive	Negative	0.0401491	1.92471	0	NotTested
TCGA-EW-A1P6	Post-Menopausal	White	Alive	562	NA	64	t2	n1a	m0	stage iib	NA	Positive	Positive	Negative	0.00365178	1.53867	0	NotTested
TCGA-EW-A1P8	Post-Menopausal	White	Dead	NA	239	58	t2	n3b	m0	stage iiic	NA	Negative	Negative	Negative	0.0124023	0.566735	1	NotTested
TCGA-EW-A1PA	Post-Menopausal	White	Alive	575	NA	59	t2	n1a	m0	stage iib	NA	Positive	Positive	Negative	0.00646512	1.57426	0	NotTested
TCGA-EW-A1PB	Post-Menopausal	Black	Alive	608	NA	70	t3	n1a	mx	stage iiia	NA	Negative	Negative	Negative	0.126713	1.66461	0	NotTested
TCGA-EW-A1PE	Post-Menopausal	White	Alive	320	NA	56	t1c	n1a	m0	stage iia	NA	Positive	Positive	Negative	0.0320884	0.876112	0	NotTested
TCGA-EW-A1PF	Post-Menopausal	White	Alive	439	NA	50	t1c	n0	m0	stage ia	NA	Positive	Positive	Negative	0.0324672	1.20192	0	NotTested
TCGA-EW-A1PG	Post-Menopausal	White	Alive	1051	NA	53	t2	n1a	mx	stage iib	NA	Positive	Positive	Negative	0	2.87748	0	NotTested
TCGA-EW-A1PH	Post-Menopausal	White	Alive	607	NA	52	t1c	n1a	m0	stage iia	NA	Negative	Negative	NA	0.00688651	1.66188	0	NotTested
TCGA-EW-A2FS	Pre-Menopausal	Black	Alive	1604	NA	41	t2	n1mi	mx	stage iib	NA	Positive	Negative	NA	0.129064	4.39151	0	NotTested
TCGA-EW-A2FV	Pre-Menopausal	White	Alive	788	NA	39	t3	n3a	mx	stage iiic	NA	Positive	Positive	NA	0.0134672	2.15743	0	NotTested
TCGA-EW-A2FW	Post-Menopausal	White	Alive	672	NA	52	t2	n0 (i-)	mx	stage iia	NA	Positive	Positive	NA	0.0102534	1.83984	0	NotTested
TCGA-GM-A2D9	Post-Menopausal	White	Dead	NA	NA	69	t1c	n0 (i-)	m0	stage i	NA	Positive	Positive	NA	0.143655	1.46749	1	NotTested
TCGA-GM-A2DA	Post-Menopausal	White	Dead	5909	NA	46	t2	n1b	m0	stage iib	NA	Positive	Positive	NA	0.0184472	8.25188	1	NotTested
TCGA-GM-A2DB	Post-Menopausal	White	Alive	2406	NA	62	t2	n0 (i-)	m0	stage iia	NA	Negative	Negative	NA	0.0256191	6.58727	0	NotTested
TCGA-GM-A2DC	Post-Menopausal	White	Alive	2535	NA	57	t1c	n1a	m0	stage iia	NA	Positive	Positive	NA	0.00374401	6.94045	0	NotTested
TCGA-GM-A2DF	Post-Menopausal	Black	Alive	2155	NA	53	t1c	n1a	m0	stage iia	NA	Negative	Negative	NA	0.00298411	5.90007	0	NotTested
TCGA-GM-A2DH	Post-Menopausal	White	Alive	2193	NA	58	t1c	n0 (i+)	m0	stage i	NA	Negative	Negative	NA	0.0315414	6.00411	0	NotTested
TCGA-GM-A2DI	Pre-Menopausal	White	Alive	2590	NA	52	t1c	n0 (i+)	m0	stage i	NA	Negative	Negative	NA	0.0170995	7.09103	0	NotTested
TCGA-GM-A2DK	Post-Menopausal	White	Alive	2645	NA	58	t1c	n0 (i-)	m0	stage i	NA	Positive	Negative	NA	0.00849989	7.24162	0	NotTested
TCGA-GM-A2DL	Perimenopause	White	Alive	3519	NA	50	t1c	n0 (i-)	m0	stage i	NA	Positive	Positive	NA	0	9.6345	0	NotTested
TCGA-GM-A2DM	Post-Menopausal	White	Alive	3226	NA	57	t2	n0 (i-)	m0	stage iia	NA	Positive	Positive	NA	0.00257119	8.83231	0	NotTested
TCGA-GM-A2DN	Post-Menopausal	White	Alive	3091	NA	58	t2	n0 (i-)	m0	stage iia	NA	Positive	Positive	NA	0.181963	8.4627	0	NotTested
