# Supplementary material for: A network approach reveals driver genes associated with survival of patients with triple-negative breast cancer
Source: iScience. 2021 Apr 19;24(5):102451. doi: 10.1016/j.isci.2021.102451 (PMC8111681; doi:10.1016/j.isci.2021.102451)
Supplement: Table S4. Module size/rank and ME values (log2-scale) from TCGA RNA-Seq (N=773), related to Figures 2 and 4 — Module size rank, module color, and number of genes present in each coexpression module after WGCNA network construction are provided along with the 773 sample-specific weighted expression patterns for each module. [file mmc5.xlsx]

## Sheet: Table S4
Table S4. Module Size/Rank, and ME values (log2-scale) from TCGA RNA-Seq (N=773)
			TCGA BrCa RNA-seq case sample-specific module eigengene (ME) values, log2-scale
Module Size Rank	Module Color	Number of genes	TCGA-A1-A0SD	TCGA-A1-A0SE	TCGA-A1-A0SF	TCGA-A1-A0SG	TCGA-A1-A0SH	TCGA-A1-A0SI	TCGA-A1-A0SJ	TCGA-A1-A0SN	TCGA-A1-A0SO	TCGA-A1-A0SP	TCGA-A1-A0SQ	TCGA-A2-A04N	TCGA-A2-A04P	TCGA-A2-A04Q	TCGA-A2-A04R	TCGA-A2-A04T	TCGA-A2-A04U	TCGA-A2-A04V	TCGA-A2-A04X	TCGA-A2-A04Y	TCGA-A2-A0CL	TCGA-A2-A0CM	TCGA-A2-A0CP	TCGA-A2-A0CQ	TCGA-A2-A0CS	TCGA-A2-A0CT	TCGA-A2-A0CU	TCGA-A2-A0CV	TCGA-A2-A0CW	TCGA-A2-A0CX	TCGA-A2-A0CY	TCGA-A2-A0CZ	TCGA-A2-A0D0	TCGA-A2-A0D1	TCGA-A2-A0D2	TCGA-A2-A0D3	TCGA-A2-A0D4	TCGA-A2-A0EM	TCGA-A2-A0EN	TCGA-A2-A0EO	TCGA-A2-A0EQ	TCGA-A2-A0ER	TCGA-A2-A0ES	TCGA-A2-A0ET	TCGA-A2-A0EU	TCGA-A2-A0EV	TCGA-A2-A0EW
M1	Turquoise	1812	0.00486872	-0.0131857	0.0165032	0.000160437	-0.0075312	0.0288049	-0.00745523	0.0194527	-0.039785	0.0273702	-0.0198118	-0.0206511	0.017652	0.0862925	-0.0657788	0.0177894	-0.042668	-0.0325485	0.0432747	0.00931782	0.0888817	0.0436834	-0.0182131	-0.027207	-0.0270415	-0.0418058	-0.0373515	0.00682135	-0.0125917	0.0038448	-0.0684763	0.0209935	-0.00317398	-0.0493643	0.0200621	-0.0154091	-0.061043	-0.035734	0.0468873	0.00452179	0.0631584	-0.0261153	-0.00421995	-0.0148919	-0.0395534	0.0119116	0.00540624
M2	Blue	1697	0.0227399	0.0284989	0.0214777	0.0347985	-0.00811848	-0.0150409	0.0021222	-0.00745132	-0.048629	-0.0608669	0.0258351	0.0337986	-0.0678943	-0.0546834	0.026263	-0.0742216	-0.0621924	0.0303372	-0.000315372	0.00336103	-0.0274957	-0.0779101	0.00877118	0.0523774	0.0412746	0.0289593	0.0369884	0.0231786	0.00187901	-0.0322498	-0.0416589	-0.00689235	-0.0804445	-0.0278732	-0.0767008	0.04018	0.0295966	0.037485	0.00366462	0.019298	-0.0304378	0.0490544	0.0210176	0.0573779	0.0376257	0.0196711	0.0187192
M3	Brown	1373	0.0461997	0.0133532	0.0203707	0.0286422	-0.00861458	0.00412199	-0.0201473	-0.012892	-0.00141218	-0.0404572	-0.0151275	0.0305672	-0.0179256	-0.0191059	0.0243614	-0.0150083	-0.0524932	0.0133256	-0.0199628	0.067279	0.033594	0.00214394	0.00509891	0.0374869	-0.0711206	-0.042024	0.0217019	-0.0476337	-0.0055383	-0.0343066	-0.0171077	-0.0354338	-0.0593773	0.0023634	-0.0443735	0.0390549	-0.00249693	0.00248449	0.0385431	-0.0235637	0.00312334	-0.0105108	0.0321314	0.0306967	0.00372289	-0.00856548	0.031515
M4	Yellow	1237	-0.0324698	-0.0104325	0.00652108	-0.00084856	-0.0316283	-0.00964853	-0.000120259	-0.00436137	0.0473812	0.0520395	0.00266605	-0.0165935	0.0782348	0.0359652	0.00696795	0.044678	0.100347	-0.000315563	0.0356339	0.0119075	-0.0259896	0.0349168	-0.00238239	0.00699143	0.0227649	0.0206098	-0.0172056	-0.0136535	0.0390439	0.0322267	0.0578019	-0.0128947	0.104846	0.0484137	0.06812	-0.0214222	0.0289455	-0.011635	-0.0387741	-0.015562	0.0219989	-0.00492964	-0.0618501	-0.018387	-0.00687	-0.0173871	-0.063243
M5	Green	1203	0.0263463	0.0191294	-0.0332918	-0.00446145	0.00812161	-0.0140983	0.0146615	0.0119929	0.0114314	-0.0452302	0.0237182	-0.0109254	-0.114351	-0.0597649	0.0256142	-0.0438189	-0.0949902	-0.00817943	-0.0263741	-0.0398781	-0.0179052	-0.0439513	-0.067555	-0.0488784	-0.00850712	0.0508819	0.0202115	-0.0151	-0.00553452	-0.0188848	-0.0980097	-0.0346543	-0.0832347	-0.0424707	-0.0506487	0.0339212	0.00639011	0.0387537	-0.0107325	0.00830391	-0.0321844	0.0808649	0.0171429	0.0777715	0.0341294	0.0270724	0.0174945
M6	Red	1165	0.0161602	0.0123654	-0.0119118	0.00498297	0.0778827	0.0440595	-0.00344141	0.0143785	-0.0820078	-0.0289524	-0.057037	0.0355451	-0.0195583	-0.00112451	-0.00308647	-0.0443222	-0.0186173	0.0184871	-0.0364672	-0.0330625	0.0166957	-0.0116629	0.0425334	-0.0457554	0.0230605	-0.0202785	-0.00795427	0.0256292	-0.04936	0.0340591	-0.0531427	0.0660335	-0.0619178	-0.0240951	-0.00841213	-0.0374975	-0.0396041	0.0227162	0.0426735	0.0492248	-0.0309874	-0.0322927	0.0255866	-0.0795039	-0.00385686	0.0232116	0.0409792
M7	Black	1098	-0.0290768	-0.00160309	-0.0196787	-0.0298217	-0.0382076	0.00793089	0.000330482	0.0148462	0.100459	0.0734368	-0.0128869	-0.0416572	0.0137388	0.0187116	0.0131311	0.0659025	0.0656284	-0.0142088	0.00710561	-0.0128723	8.59793e-05	0.0595784	-0.0740903	-0.0476755	-0.0320971	0.00693619	-0.017497	-0.0641756	0.0434066	0.0292443	0.0049736	-0.0651538	0.094726	0.0249955	0.0843596	-0.0473746	0.0345297	-0.0265069	-0.0525119	-0.0446616	0.027242	0.0130377	-0.0636948	-0.00621292	-0.00946766	-0.0128235	-0.0620199
M8	Pink	983	0.0114837	0.0179787	-0.00207635	-0.0278032	0.0144436	-0.0100745	-0.00469344	-0.0236802	0.0330978	0.0524663	-0.0492115	-0.0171011	0.0477889	0.0423029	-0.0360482	0.0646006	0.0480387	-0.0380005	-0.0454299	-0.0256488	0.00889583	0.0322152	0.0177159	-0.0513964	-0.0342214	-0.0248364	-0.0164677	0.0276498	-0.0547828	-0.0193777	-0.00142476	0.0395959	0.0507441	-0.0396928	0.0577537	-0.0395365	-0.0422247	-0.0208338	0.0056723	0.0277329	-0.0247892	-0.037531	0.0579745	-0.0622948	-0.0286636	-0.0216442	0.0406637
M9	Magenta	831	0.0385146	0.0200259	0.0225879	-0.00540705	-0.00432299	-0.0107851	0.036597	-0.0147273	-0.0626072	-0.0214748	-0.00243642	-0.00793584	0.000413468	-0.00225834	-0.0242063	-0.0481564	-0.0407775	-0.00327272	-0.0325711	0.00219063	0.0410289	-0.0376781	0.0337053	-0.0371481	-0.042591	-0.0122883	0.0347753	0.0332045	-0.0508851	-0.0119903	-0.0631545	0.0594487	-0.0803016	-0.0488457	-0.015878	-0.041752	0.0104962	-0.0111955	0.0589021	0.0329346	-0.0189751	-0.0165627	0.0702427	-0.0398887	-0.019312	-0.00484025	0.0841746
M10	Purple	808	-0.0376396	-0.00795483	0.0197003	0.020971	-0.0241557	-0.00351112	-0.0141739	0.00477784	-0.000443987	0.0248578	0.0213804	0.00306686	0.0504597	0.0167819	0.0227836	-0.00205501	0.0733718	0.0108869	0.0232269	-0.00273687	-0.0179884	0.00435027	0.0189217	0.0262831	0.0349535	0.0227221	0.00665618	0.000506171	0.0318231	0.0131962	0.0491142	0.0171312	0.0682838	0.0500728	0.0442936	-0.00780888	0.0313751	-0.00995278	-0.0175229	-0.014309	0.0200956	-0.0153366	-0.0545301	-0.00793794	-0.000239433	-0.00789525	-0.0355575
M11	Greenyellow	783	0.00509925	0.0137076	0.0159169	0.0531396	-0.0110944	-0.0140565	0.00841214	0.002312	-0.0551694	-0.0691618	0.0278348	0.0321206	-0.0485951	-0.0410862	0.0345237	-0.0655679	-0.051537	0.0221828	0.0359495	0.0150915	-0.0362948	-0.069644	0.0224579	0.0490845	0.0565131	0.0508502	0.0394373	0.0155545	0.0386735	0.005763	-0.0114267	0.00299321	-0.0460294	-0.00735493	-0.0648715	0.0273837	0.0539551	0.0212056	-0.0131182	0.0161861	-0.0186892	0.0363086	-0.0214062	0.0292736	0.0320777	0.0238479	-0.0157946
M12	Tan	715	-0.0113423	-0.0146005	-0.013922	-0.0209521	-0.00833723	0.0115559	-0.00838321	-0.00717293	0.0502918	0.0820291	-0.033746	-0.0256517	0.074026	0.0558101	-0.046801	0.0645137	0.0735247	-0.034967	-0.0106182	-0.0148986	0.00336181	0.0592588	-0.00859777	-0.0373157	-0.0192973	-0.017917	-0.0280093	-0.00321168	-0.00295035	0.0178998	0.0507792	0.000306657	0.0788856	0.00938303	0.0597455	-0.0219505	-0.039408	-0.0316363	-0.00555717	-0.0152189	0.00665395	-0.0434954	-0.00391666	-0.0593187	-0.0122681	-0.0199968	-0.0147564
M13	Salmon	713	0.0291353	-0.00328398	0.015711	0.0157919	-0.0309204	0.00605404	-0.0331411	-0.0315306	0.0578976	0.025031	-0.0265248	0.0262483	0.099791	0.0325306	0.00434009	0.045759	0.0521445	0.0292139	0.0144878	0.0835819	0.0276038	0.050142	0.0132843	0.0524089	-0.0767566	-0.0660556	-0.0171112	-0.0455549	0.0174415	-0.0259858	0.0682776	-0.0383751	0.0254077	0.0548733	0.0344765	0.00596588	0.00821831	-0.0457649	0.0139733	-0.0580958	0.0337922	-0.0493443	-0.00568329	0.0362377	-0.00482055	-0.021611	-0.00928587
M14	Cyan	677	0.00230134	0.00745635	-0.0543726	-0.0274311	0.000106268	-0.00823514	-0.00150386	0.0117443	0.0938413	0.0197296	-0.000602911	-0.045282	-0.103344	-0.0364658	0.0123057	0.0257696	-0.0334882	-0.0407785	-0.0427861	-0.063042	-0.00569763	0.0151587	-0.101539	-0.0998705	-0.0321968	0.027087	-0.0030042	-0.0388147	0.0138167	0.012057	-0.08105	-0.0593805	0.0132787	-0.0318144	0.0158536	0.0177836	0.00317965	0.0234622	-0.0373384	-0.0176544	-0.0131747	0.0779347	-0.0145221	0.0536813	0.00855213	0.0100395	-0.0177825
M15	Midnightblue	675	0.00299246	-0.00731827	-0.0438899	-0.00221602	-0.0094704	-0.0448206	0.0383241	0.0205897	0.0419149	0.00762429	0.00195504	-0.0167892	-0.0928626	-0.0166962	0.0405752	0.00146275	-0.00576967	-0.0208941	-0.0208968	-0.0173353	-0.0345903	-0.00537404	-0.0676982	-0.0813937	-0.000800118	0.096543	0.0247833	-0.0361713	0.0293649	0.0246361	-0.0499087	-0.0454616	0.0105376	-0.00897554	-0.00227249	-0.00734513	0.0597975	-0.00358139	-0.0538336	-0.00619129	-0.00548285	0.0462824	-0.0483367	0.0384267	0.0464467	0.000643443	-0.0529519
M16	Lightcyan	663	-0.0229291	0.0055538	0.0184068	0.053059	-0.0188337	-0.00541312	-0.00232889	-0.000562703	-0.028781	-0.0171354	0.0267526	0.0281395	-0.000695289	-0.0103969	0.0319557	-0.0300622	0.00930624	0.0150239	0.0349986	-0.000331009	-0.0319348	-0.0298007	0.0305797	0.0466732	0.0517621	0.0353014	0.0226438	0.0144096	0.040435	0.0139208	0.0211492	0.0132444	0.0136651	0.0245222	-0.0142885	0.0148718	0.0524761	0.0090971	-0.020996	-0.00456251	0.000801565	0.00520347	-0.0436348	0.0147406	0.018487	0.00303902	-0.0283187
M17	Grey60	546	0.00547005	-0.00611598	-0.0363369	-0.00898317	0.0593879	0.0346866	-0.00797422	0.00489303	-0.0130676	0.042384	-0.0607963	0.00480642	0.0274622	0.0323509	-0.0188245	0.0299083	0.034968	0.00177126	-0.0258461	-0.0383924	0.00147882	0.0405355	0.0179817	-0.0523851	0.0189783	-0.0324361	-0.0323827	0.00400071	-0.0356177	0.0317785	-0.00568147	0.0432417	0.0515626	-0.00779175	0.0601408	-0.0533553	-0.0507879	0.00619209	0.0196303	0.0257479	-0.0177203	-0.0375708	-0.00715242	-0.0883808	-0.0169571	0.00825119	-0.00588938
M18	Lightgreen	544	-0.0326904	0.032802	0.0897031	-0.0174703	-0.0225126	-0.0436107	-0.0263114	0.00632354	-0.0159024	0.0479229	0.0254329	-0.00906573	0.0327004	0.0175477	-0.0173112	0.0508803	0.0409297	0.0743081	0.0503407	0.0414872	-0.0334818	-0.00800669	0.0583366	0.0404358	-0.0121519	-0.0156359	-0.0233017	0.0474422	-0.0414966	0.0112268	0.143748	0.0436207	0.0838118	0.0596954	0.0317884	-0.00333631	-0.0319534	0.0213817	-0.0290284	0.0352368	0.057978	0.0244175	-0.0192266	-0.0343187	-0.0194614	-0.0502061	-0.0368309
M19	Lightyellow	493	0.025704	0.0274734	0.000941632	-0.000215854	0.044914	0.0208433	-0.00401978	0.00177178	-0.0804206	-0.0677263	-0.0124971	0.0198049	-0.0796599	-0.0440804	-0.00686129	-0.0778257	-0.107683	-0.00482925	-0.0240544	-0.0354073	-0.000684294	-0.0630537	-0.000126778	0.0100718	0.0342772	-0.00770713	0.00743962	0.0359754	-0.0372414	0.0013751	-0.0745389	0.0130906	-0.0977271	-0.0520338	-0.0651741	0.0273957	-0.0311755	0.0519792	0.039563	0.0395443	-0.0374972	0.0358518	0.0519475	0.0227147	-0.00130919	0.027369	0.0578781
M20	Royalblue	404	-0.00507205	-0.00510016	0.0425129	0.0409627	-0.0443416	0.0004168	-0.00931114	-0.0214168	-0.0194417	0.00736672	-0.00122274	0.0474724	0.0853884	0.0226437	0.0153668	-0.00620062	0.0592559	0.0526889	0.054385	0.0883742	-0.00701383	0.0132187	0.0614743	0.102318	-0.000501941	-0.0243657	0.0101832	0.00433995	0.0425939	-0.00431581	0.0932272	-0.00558356	0.0285058	0.0688184	0.00350185	0.00772729	0.0483871	-0.0382038	-0.00780366	-0.0304574	0.0259996	-0.0536486	-0.0328815	0.018518	0.0142325	-0.0192645	-0.0268364
M21	Darkred	374	-0.0153996	-0.018254	-0.0312805	-0.0363772	-0.0150121	-0.00590724	0.005507	-0.00156348	0.118346	0.0751954	-0.0212043	-0.0428803	0.014897	0.0183483	-0.0135522	0.0727278	0.0449143	-0.0300991	-0.0258294	-0.0218735	0.00200895	0.0648934	-0.0668335	-0.082969	-0.043673	-0.000910721	-0.0294219	-0.0402849	0.0225068	0.0123035	0.00185703	-0.0427896	0.0737673	0.00116577	0.0686344	-0.0106914	-0.010891	-0.0197753	-0.028463	-0.0288166	0.0146175	0.00218414	-0.0285975	-0.00893697	-0.00553643	-0.0155184	-0.037822
M22	DarkGreen	212	-0.00881965	0.035682	-0.0180322	-0.057376	-0.0277895	0.0214871	-0.0255352	0.0181885	0.0290582	-0.0136785	0.0107663	-0.0632769	-0.0597374	0.0196375	0.0241614	0.045055	0.00693698	-0.0479053	-0.0433276	-0.0405986	-0.0536041	0.0198116	-0.0911592	0.0146876	0.00804226	0.0217351	-0.0278746	0.00130579	0.0160808	0.0574657	0.0125562	-0.0638652	0.0186562	-0.0399007	0.00206953	0.0887132	0.0020931	0.0585283	-0.0216531	-0.00247484	-0.0347103	-0.00658663	-0.0571509	0.0544653	-0.0498708	0.0141656	-0.0553798
[truncated: 726 more columns]
