# Supplementary material for: A network approach reveals driver genes associated with survival of patients with triple-negative breast cancer
Source: iScience. 2021 Apr 19;24(5):102451. doi: 10.1016/j.isci.2021.102451 (PMC8111681; doi:10.1016/j.isci.2021.102451)
Supplement: Table S5. RNA-seq network module eigengene members and sorted kME values, related to Figure 2 and 4 — Genes (n=31,338) are listed, followed by their membership scores for each module, and the module to which they were assigned by WGCNA clustering. [file mmc6.xlsx]

## Sheet: Sheet1
Table S5. RNA-seq Network Module Eigengene Members and Sorted kME Values
Original Row Order	Symbol	Ensembl ID	module|kME	kMElightgreen	kMEroyalblue	kMEyellow	kMElightcyan	kMEpurple	kMEblack	kMEdarkred	kMEgrey60	kMEpink	kMEtan	kMEdarkgreen	kMEcyan	kMEmidnightblue	kMEturquoise	kMEmagenta	kMEred	kMEbrown	kMEsalmon	kMEblue	kMEgreenyellow	kMEgreen	kMElightyellow
9183	S1PR1	ENSG00000170989	M9 magenta|0.8753	-0.0483353	-0.259444	-0.34993	-0.195656	-0.264981	-0.384631	-0.232284	0.0613639	0.255027	-0.0460708	-0.232209	-0.208768	-0.27328	0.398225	0.875262	0.435287	0.0618109	-0.26914	0.0359074	-0.0521458	0.0322139	0.356356
13571	DIPK2B	ENSG00000147113	M9 magenta|0.8712	-0.0125577	-0.181124	-0.314452	-0.113191	-0.203693	-0.411528	-0.302951	0.131919	0.240843	-0.0608154	-0.243056	-0.287777	-0.318825	0.22089	0.87117	0.518328	0.0430104	-0.268838	0.0535727	-0.00574968	-0.0243037	0.371855
23593	ERG	ENSG00000157554	M9 magenta|0.8679	-0.0911494	-0.27966	-0.406239	-0.17328	-0.299101	-0.453342	-0.310544	0.174903	0.223025	-0.100188	-0.245292	-0.215197	-0.270234	0.232011	0.867941	0.630366	0.0943967	-0.290877	0.083978	-0.00664533	0.0748654	0.44894
27049	TEK	ENSG00000120156	M9 magenta|0.8655	-0.161596	-0.318581	-0.485145	-0.188508	-0.347077	-0.465586	-0.330645	0.017027	0.128696	-0.222397	-0.176653	-0.11455	-0.212405	0.262212	0.865455	0.530313	0.175765	-0.306414	0.19471	0.0475402	0.2203	0.516544
15604	EMCN	ENSG00000164035	M9 magenta|0.8629	-0.0492478	-0.17867	-0.387636	-0.146161	-0.294104	-0.475403	-0.350729	-0.0535845	0.159944	-0.195697	-0.222628	-0.236198	-0.255267	0.189135	0.862879	0.424494	0.138838	-0.218375	0.195157	0.0566607	0.11799	0.423768
4708	JAM2	ENSG00000154721	M9 magenta|0.8621	-0.0686659	-0.259556	-0.452562	-0.194942	-0.332931	-0.507656	-0.370399	0.154765	0.236287	-0.121745	-0.262259	-0.279292	-0.311035	0.317161	0.862051	0.666423	0.0797386	-0.306146	0.11958	-0.00768816	0.0651453	0.487329
12070	CAVIN2	ENSG00000168497	M9 magenta|0.8614	-0.0698724	-0.176274	-0.441794	-0.117886	-0.260219	-0.484047	-0.364383	-0.0870541	0.19438	-0.217178	-0.234683	-0.222432	-0.277355	0.184623	0.861373	0.398178	0.176259	-0.236787	0.202362	0.0613792	0.134808	0.43286
17081	EBF1	ENSG00000164330	M9 magenta|0.8563	-0.147923	-0.275124	-0.469557	-0.277559	-0.383044	-0.469117	-0.293594	0.179202	0.219121	-0.0991089	-0.251533	-0.247781	-0.340228	0.272654	0.856314	0.663553	0.172405	-0.205171	0.0728196	-0.0851393	0.0647989	0.448394
9115	LHFPL6	ENSG00000183722	M9 magenta|0.8524	-0.0978088	-0.213677	-0.438727	-0.158091	-0.286182	-0.527307	-0.385357	0.239422	0.246295	-0.110062	-0.291784	-0.349451	-0.389625	0.236496	0.852395	0.739483	0.0760551	-0.287409	0.10428	-0.0061372	0.00796005	0.489072
30824	AOC3	ENSG00000131471	M9 magenta|0.8522	-0.0710476	-0.166809	-0.355921	-0.0667096	-0.183309	-0.423716	-0.351002	0.151072	0.171543	-0.114989	-0.197664	-0.280628	-0.314345	0.177019	0.852209	0.581153	0.0938244	-0.264001	0.0969424	0.0487812	0.0196088	0.398225
16710	PREX2	ENSG00000046889	M9 magenta|0.8509	-0.18474	-0.346636	-0.601078	-0.288151	-0.472288	-0.540853	-0.339141	-0.057594	0.15243	-0.250517	-0.210682	-0.0872564	-0.25237	0.188897	0.850868	0.515829	0.323039	-0.217598	0.234491	-0.0105298	0.290462	0.57342
10528	ARHGEF15	ENSG00000198844	M9 magenta|0.85	-0.0729877	-0.0810868	-0.329308	0.00241171	-0.123377	-0.454654	-0.394394	0.0397343	0.127128	-0.168042	-0.268255	-0.323606	-0.325454	0.230046	0.849984	0.464804	0.0933362	-0.234903	0.151682	0.113004	0.0092223	0.384203
18682	LDB2	ENSG00000169744	M9 magenta|0.8477	-0.118303	-0.27611	-0.425444	-0.182038	-0.324791	-0.483251	-0.338346	0.128678	0.178427	-0.151967	-0.238594	-0.226099	-0.264671	0.207509	0.847684	0.643249	0.103235	-0.29407	0.129511	0.0116135	0.117559	0.487829
10042	RHOJ	ENSG00000126785	M9 magenta|0.8423	-0.0663447	-0.273134	-0.380853	-0.238647	-0.311095	-0.415455	-0.269087	0.262596	0.337139	-0.0381645	-0.215953	-0.241895	-0.31935	0.23099	0.842301	0.65835	0.0929604	-0.211496	0.0174217	-0.0963426	0.0110411	0.401806
2019	MMRN2	ENSG00000173269	M9 magenta|0.8418	-0.0580036	-0.173833	-0.349459	-0.0178328	-0.170189	-0.451452	-0.36826	0.0279388	0.129188	-0.151606	-0.235353	-0.265257	-0.254686	0.224663	0.84182	0.472412	0.0457857	-0.341143	0.154338	0.136822	0.0563008	0.395245
166	PTPRB	ENSG00000127329	M9 magenta|0.8398	-0.19196	-0.304634	-0.571355	-0.212565	-0.419888	-0.557311	-0.386126	-0.0840765	0.0813166	-0.301621	-0.188432	-0.112652	-0.234922	0.17188	0.839773	0.491575	0.292055	-0.261601	0.281856	0.0755706	0.297096	0.583569
5785	CDH5	ENSG00000179776	M9 magenta|0.8395	-0.0489807	-0.201719	-0.295446	-0.0849507	-0.172675	-0.393747	-0.297315	0.155869	0.199798	-0.0796362	-0.22328	-0.264005	-0.286871	0.232812	0.839489	0.527721	0.032143	-0.290382	0.0578537	0.0272876	-0.00629761	0.356048
10888	SHE	ENSG00000169291	M9 magenta|0.8356	-0.132989	-0.282636	-0.467967	-0.261605	-0.377934	-0.440381	-0.242105	0.0488935	0.237818	-0.0724777	-0.14451	-0.151682	-0.296997	0.275019	0.83565	0.489969	0.190298	-0.201445	0.0869871	-0.075255	0.125365	0.469191
24413	MYCT1	ENSG00000120279	M9 magenta|0.8316	-0.017222	-0.243403	-0.356644	-0.151315	-0.290156	-0.447016	-0.309756	0.0543093	0.142197	-0.164779	-0.2062	-0.214767	-0.224714	0.177446	0.831638	0.503256	0.0720162	-0.296059	0.156043	0.0464059	0.109597	0.432403
16198	ABCA8	ENSG00000141338	M9 magenta|0.831	-0.155142	-0.250662	-0.534705	-0.236518	-0.367262	-0.450666	-0.306456	-0.0177505	0.214063	-0.170708	-0.195588	-0.132762	-0.295557	0.263431	0.831024	0.487032	0.252923	-0.167214	0.148985	-0.049261	0.176887	0.471205
26230	PDE2A	ENSG00000186642	M9 magenta|0.8298	-0.0733085	-0.120804	-0.364747	-0.0489041	-0.191618	-0.437447	-0.376338	-0.0352773	0.125847	-0.202926	-0.275933	-0.258465	-0.274442	0.169518	0.829776	0.409016	0.113694	-0.246014	0.182708	0.105979	0.0808969	0.372182
28243	TNXB	ENSG00000168477	M9 magenta|0.8258	-0.190359	-0.159445	-0.50857	-0.141345	-0.257912	-0.460906	-0.353956	-0.0466588	0.190966	-0.152215	-0.253872	-0.195694	-0.366498	0.267567	0.825774	0.411054	0.239969	-0.168551	0.147334	0.00545849	0.113047	0.429753
6091	IGF1	ENSG00000017427	M9 magenta|0.8204	-0.10801	-0.228408	-0.461065	-0.199717	-0.30399	-0.474051	-0.32378	0.0596812	0.24757	-0.0994432	-0.252515	-0.235762	-0.36057	0.376915	0.820363	0.532646	0.164345	-0.194231	0.085465	-0.0575863	0.0601967	0.437473
14817	PLAC9	ENSG00000189129	M9 magenta|0.8187	0.0266131	0.0120668	-0.310875	0.0530083	-0.062915	-0.548779	-0.487084	0.115237	0.179255	-0.132659	-0.301154	-0.497178	-0.458729	0.165936	0.818666	0.56383	0.0390399	-0.225933	0.150098	0.112143	-0.120371	0.387041
27393	CCL14	ENSG00000276409	M9 magenta|0.8174	-0.0498025	-0.0706528	-0.372507	-0.0929511	-0.231979	-0.457158	-0.390055	-0.0922817	0.167381	-0.171062	-0.246001	-0.30562	-0.316229	0.212487	0.817384	0.350388	0.163225	-0.144001	0.189361	0.0743596	0.0372021	0.355113
4947	EBF3	ENSG00000108001	M9 magenta|0.8159	-0.0723626	-0.160914	-0.432312	-0.219686	-0.311566	-0.468505	-0.320642	0.0894249	0.223838	-0.107372	-0.264486	-0.293425	-0.370795	0.263436	0.815871	0.524612	0.183281	-0.125832	0.105302	-0.0686222	0.0191447	0.398783
28219	GNG11	ENSG00000127920	M9 magenta|0.814	0.0777168	-0.131168	-0.227933	-0.0199214	-0.127607	-0.457518	-0.375102	0.229911	0.182895	-0.0759839	-0.263615	-0.412546	-0.31531	0.181758	0.813956	0.641695	-0.0957689	-0.341268	0.082857	0.0764429	-0.0915907	0.378557
15884	PECAM1	ENSG00000261371	M9 magenta|0.8139	-0.0673871	-0.306383	-0.302055	-0.193012	-0.241627	-0.306311	-0.175783	0.208116	0.242114	0.030699	-0.220133	-0.189666	-0.229424	0.518776	0.813908	0.523712	-0.0442763	-0.335116	-0.0554456	-0.0820238	-0.0202667	0.325144
5117	ADGRL4	ENSG00000162618	M9 magenta|0.8134	-0.0611549	-0.359425	-0.366534	-0.237604	-0.344746	-0.37964	-0.200677	0.137259	0.187396	-0.0823643	-0.181099	-0.10888	-0.176095	0.252472	0.813365	0.538608	0.0648459	-0.314546	0.068393	-0.0419994	0.135454	0.4306
14097	BMX	ENSG00000102010	M9 magenta|0.8102	-0.0164198	-0.172437	-0.320725	-0.127502	-0.209278	-0.370794	-0.269367	-0.017115	0.259356	-0.105625	-0.186567	-0.203529	-0.262816	0.241366	0.810242	0.343793	0.0901794	-0.203645	0.100371	-0.00739297	0.0391851	0.329119
30485	TAL1	ENSG00000162367	M9 magenta|0.8102	-0.0980487	-0.192272	-0.453065	-0.189813	-0.307197	-0.467906	-0.359547	0.0172192	0.209591	-0.199709	-0.230527	-0.195705	-0.289364	0.189608	0.8102	0.44741	0.206361	-0.150057	0.167391	-0.00526976	0.120641	0.426327
28973	GIPC2	ENSG00000137960	M9 magenta|0.8094	-0.0194848	-0.265065	-0.381978	-0.255839	-0.31399	-0.384428	-0.199779	0.0505702	0.348636	-0.0149255	-0.200414	-0.167659	-0.313353	0.342527	0.809391	0.398601	0.0964692	-0.193006	0.0245746	-0.12027	0.038073	0.359072
4400	PEAR1	ENSG00000187800	M9 magenta|0.8069	-0.1589	-0.2284	-0.485206	-0.139446	-0.289355	-0.465488	-0.346851	-0.0248491	0.133395	-0.198319	-0.155798	-0.157377	-0.311384	0.215412	0.806898	0.459105	0.199071	-0.255149	0.182288	0.0470648	0.169265	0.48333
3144	ECSCR	ENSG00000249751	M9 magenta|0.8057	0.0862447	-0.0655899	-0.178097	-0.0436878	-0.116904	-0.375908	-0.318751	0.130775	0.215919	-0.018148	-0.254717	-0.397966	-0.30383	0.271222	0.805657	0.456072	-0.0813894	-0.251263	0.0415829	0.0360447	-0.143522	0.271091
15283	GRASP	ENSG00000161835	M9 magenta|0.8034	-2.89902e-05	0.00824465	-0.201279	0.0118615	0.00882137	-0.397637	-0.36856	0.228861	0.291283	0.02306	-0.347767	-0.484737	-0.459801	0.346928	0.803402	0.538906	-0.0373767	-0.173016	-0.0270852	-0.00870134	-0.247498	0.24897
23734	CAV1	ENSG00000105974	M9 magenta|0.8034	-0.0116732	-0.289856	-0.334107	-0.25051	-0.29179	-0.386386	-0.203735	0.327965	0.396168	0.0340772	-0.233063	-0.258209	-0.315276	0.232764	0.803436	0.637323	0.00422453	-0.260912	-0.0385309	-0.156008	-0.0505835	0.357336
11314	MEOX2	ENSG00000106511	M9 magenta|0.7993	-0.0516942	-0.173778	-0.366329	-0.185918	-0.256457	-0.375322	-0.247851	0.039564	0.232245	-0.0682872	-0.222672	-0.219588	-0.288616	0.317315	0.799345	0.423595	0.134341	-0.1423	0.0600369	-0.065552	0.0334519	0.324907
5104	CLEC14A	ENSG00000176435	M9 magenta|0.7975	0.0458067	-0.0662368	-0.223073	0.113519	-0.0200557	-0.468787	-0.433966	0.048583	0.0884836	-0.171068	-0.257469	-0.399185	-0.301263	0.189487	0.797533	0.465804	-0.0672423	-0.354979	0.16991	0.198902	-0.0435159	0.360299
26077	LINC02202	ENSG00000245812	M9 magenta|0.7974	-0.119199	-0.11285	-0.354721	-0.0996604	-0.190097	-0.410583	-0.306481	0.0806329	0.179644	-0.0883905	-0.272678	-0.306654	-0.339024	0.23947	0.797354	0.484892	0.103674	-0.191813	0.0810261	-0.000242149	-0.0109351	0.346927
14074	ABCA6	ENSG00000154262	M9 magenta|0.7969	-0.182173	-0.306861	-0.566775	-0.334944	-0.445522	-0.474083	-0.284924	0.136141	0.245265	-0.094374	-0.247595	-0.183321	-0.333298	0.405256	0.796862	0.658219	0.241726	-0.166761	0.0687503	-0.132832	0.12173	0.491512
7593	AQP1	ENSG00000240583	M9 magenta|0.7936	0.0403482	-0.161975	-0.239214	-0.10976	-0.143081	-0.356191	-0.262362	0.156855	0.333557	-0.00764238	-0.230572	-0.279156	-0.291783	0.185015	0.793632	0.428272	-0.0216729	-0.226856	0.0148367	-0.0404516	-0.075163	0.285801
30853	TIE1	ENSG00000066056	M9 magenta|0.7921	-0.00192321	-0.0702963	-0.203482	0.0925095	0.0102494	-0.387047	-0.372009	0.174992	0.14374	-0.0880706	-0.25074	-0.375246	-0.329652	0.221456	0.792096	0.529098	-0.0438932	-0.305538	0.0670892	0.125484	-0.100683	0.314978
11856	INMT	ENSG00000241644	M9 magenta|0.7904	-0.00285719	-0.0861108	-0.359343	-0.0887529	-0.201527	-0.427971	-0.340188	-0.0400932	0.192516	-0.117163	-0.252837	-0.303945	-0.30485	0.30158	0.790353	0.386417	0.107472	-0.166112	0.128745	0.0268233	0.00553402	0.332034
9175	PDE1A	ENSG00000115252	M9 magenta|0.7897	-0.098555	-0.327659	-0.483806	-0.213519	-0.383815	-0.488145	-0.317831	0.00676009	0.134478	-0.20162	-0.188977	-0.131203	-0.222315	0.181243	0.789692	0.549414	0.15065	-0.301218	0.188551	0.0209184	0.22103	0.517426
13379	CD34	ENSG00000174059	M9 magenta|0.7893	-0.0309886	-0.167037	-0.277332	-0.0451933	-0.155274	-0.392618	-0.316839	0.100446	0.129096	-0.124578	-0.210239	-0.271098	-0.24322	0.196808	0.789275	0.487019	0.000555557	-0.315912	0.108785	0.0812225	0.0151856	0.367032
21801	SVEP1	ENSG00000165124	M9 magenta|0.788	-0.195429	-0.337717	-0.552665	-0.22174	-0.38538	-0.487477	-0.331521	0.148801	0.174664	-0.157496	-0.249242	-0.154693	-0.250755	0.247207	0.787961	0.706311	0.174082	-0.30445	0.132942	-0.0110301	0.185634	0.539146
6957	COL14A1	ENSG00000187955	M9 magenta|0.788	-0.144518	-0.300585	-0.541242	-0.210631	-0.366578	-0.537677	-0.394786	0.106768	0.222024	-0.174803	-0.187466	-0.181709	-0.340083	0.176141	0.788011	0.67228	0.20634	-0.268367	0.174244	-0.0152401	0.172012	0.581269
11020	VWF	ENSG00000110799	M9 magenta|0.7867	-0.0823279	-0.260689	-0.339943	-0.062768	-0.150135	-0.361811	-0.26857	0.124311	0.194883	-0.0757611	-0.209469	-0.179054	-0.244219	0.311329	0.786724	0.487087	0.0381758	-0.344073	0.0443478	0.0238524	0.0378924	0.374907
11719	CD93	ENSG00000125810	M9 magenta|0.7863	-0.108045	-0.417281	-0.401689	-0.197149	-0.30714	-0.394639	-0.238888	0.255857	0.211104	-0.0761141	-0.186386	-0.0861504	-0.218988	0.239114	0.786328	0.634197	0.0499335	-0.38522	0.0568813	-0.0375267	0.136574	0.484411
7456	THSD1	ENSG00000136114	M9 magenta|0.7861	-0.0805061	-0.134517	-0.403129	-0.0337249	-0.202778	-0.531436	-0.469043	0.0889166	0.0918745	-0.225553	-0.276064	-0.335521	-0.333531	0.147975	0.786086	0.604229	0.0919794	-0.291452	0.221651	0.135986	0.0699632	0.490188
4363	SPARCL1	ENSG00000152583	M9 magenta|0.7842	-0.102576	-0.249756	-0.535843	-0.160907	-0.361953	-0.570634	-0.446119	0.11	0.151288	-0.256225	-0.237192	-0.245652	-0.295804	0.173152	0.784242	0.701486	0.16714	-0.31227	0.244673	0.0805355	0.177367	0.59483
17308	FAT4	ENSG00000196159	M9 magenta|0.783	-0.228763	-0.472322	-0.601615	-0.374405	-0.494056	-0.461992	-0.246911	0.214986	0.279915	-0.112673	-0.19074	-0.0420023	-0.272917	0.261075	0.783036	0.721533	0.228522	-0.267734	0.0774522	-0.149195	0.228283	0.555943
14736	LINC01197	ENSG00000248441	M9 magenta|0.7826	-0.0115387	-0.153364	-0.331662	-0.199348	-0.265265	-0.388929	-0.23759	-6.01956e-05	0.225772	-0.0773851	-0.21034	-0.240138	-0.300965	0.216977	0.782551	0.360817	0.119302	-0.133244	0.0706735	-0.0675549	0.00841436	0.292285
21327	TGFBR2	ENSG00000163513	M9 magenta|0.781	-0.115228	-0.479872	-0.454523	-0.366895	-0.409222	-0.376005	-0.159369	0.354448	0.376071	0.0749792	-0.235123	-0.124023	-0.294811	0.50017	0.780984	0.705999	0.0165289	-0.353169	-0.0984767	-0.233327	0.050258	0.456556
25357	-	ENSG00000261269	M9 magenta|0.781	-0.05033	-0.21021	-0.339568	-0.229673	-0.300578	-0.362865	-0.201005	0.0743365	0.225262	-0.0314836	-0.224393	-0.218288	-0.278552	0.433709	0.781048	0.40087	0.0781594	-0.182075	0.0243979	-0.0838139	0.0045557	0.327273
15660	ABCA9	ENSG00000154258	M9 magenta|0.78	-0.15935	-0.207856	-0.534901	-0.304931	-0.417672	-0.465647	-0.302417	0.0650345	0.234152	-0.119028	-0.249863	-0.224401	-0.351815	0.343327	0.78005	0.563983	0.279516	-0.0944376	0.0968374	-0.105978	0.093853	0.447269
20806	ITM2A	ENSG00000078596	M9 magenta|0.7772	-0.0209347	-0.212507	-0.341366	-0.248737	-0.279314	-0.334976	-0.164442	0.00437337	0.306464	0.00726024	-0.233365	-0.202484	-0.278391	0.561594	0.777178	0.320789	0.0661549	-0.160498	-0.0117473	-0.140268	-0.00265511	0.278846
23187	TSPAN7	ENSG00000156298	M9 magenta|0.7755	0.0598906	-0.113072	-0.337318	-0.182383	-0.243428	-0.425076	-0.285899	0.013925	0.296444	-0.0569915	-0.27183	-0.307823	-0.360733	0.266845	0.775463	0.361848	0.102729	-0.127808	0.0752557	-0.0675944	-0.0458408	0.294739
1724	ITIH5	ENSG00000123243	M9 magenta|0.775	-0.0660784	-0.162124	-0.368267	-0.180375	-0.218954	-0.373635	-0.235663	0.130227	0.321795	-0.0107868	-0.21315	-0.243956	-0.354778	0.265199	0.775049	0.422277	0.143585	-0.130457	0.00578294	-0.12102	-0.036474	0.32407
17270	FHL1	ENSG00000022267	M9 magenta|0.7735	-0.0998031	-0.215246	-0.388051	-0.225883	-0.296357	-0.382129	-0.266594	0.308053	0.261261	-0.0171972	-0.232301	-0.260758	-0.315781	0.224624	0.773507	0.695151	0.0922795	-0.196175	0.00479874	-0.103789	-0.0231073	0.383552
15665	TSHZ2	ENSG00000182463	M9 magenta|0.7731	-0.17779	-0.374501	-0.467842	-0.360355	-0.4124	-0.35048	-0.14724	0.223727	0.421249	0.0497046	-0.227779	-0.103838	-0.27573	0.380928	0.773073	0.606156	0.13651	-0.208663	-0.0553807	-0.216946	0.0726663	0.389539
11547	HSPB6	ENSG00000004776	M9 magenta|0.7725	-0.0154439	-0.0634067	-0.286299	-0.0981764	-0.170572	-0.371721	-0.321449	0.145045	0.236727	-0.0472087	-0.185256	-0.333915	-0.348894	0.170529	0.772533	0.473983	0.0738309	-0.168792	0.0622707	-0.0138626	-0.0967248	0.316132
16240	PGM5	ENSG00000154330	M9 magenta|0.7723	-0.0776284	-0.189691	-0.498285	-0.123991	-0.293817	-0.537499	-0.413324	-0.0340062	0.129799	-0.26604	-0.292035	-0.217765	-0.260631	0.173837	0.772296	0.493326	0.19375	-0.233373	0.258392	0.0855892	0.181237	0.501875
16498	NPR1	ENSG00000169418	M9 magenta|0.7712	0.0129482	-0.116819	-0.190873	-0.0684338	-0.0616881	-0.258055	-0.199961	0.21103	0.319552	0.0501951	-0.198439	-0.265215	-0.327013	0.2297	0.771222	0.40113	-0.02618	-0.192107	-0.0710008	-0.077297	-0.14123	0.191476
22364	SOX17	ENSG00000164736	M9 magenta|0.7708	0.0515758	-0.0452333	-0.233907	0.00452754	-0.0919474	-0.441136	-0.364642	0.0686322	0.176956	-0.0942242	-0.264835	-0.393911	-0.33516	0.184428	0.770815	0.446211	-0.0036503	-0.232101	0.111322	0.0831306	-0.0734703	0.322585
18304	IL33	ENSG00000137033	M9 magenta|0.7685	-0.0345951	-0.16908	-0.309067	-0.246323	-0.265644	-0.294865	-0.130667	-0.00140612	0.377251	0.0473073	-0.180054	-0.19581	-0.319766	0.403175	0.768521	0.24995	0.121117	-0.0688577	-0.0347837	-0.171788	-0.0343378	0.222539
1905	USHBP1	ENSG00000130307	M9 magenta|0.7659	-0.0511748	0.122345	-0.281114	0.129149	0.0178117	-0.484328	-0.467139	-0.0584322	0.0756368	-0.206927	-0.328905	-0.455213	-0.409332	0.163113	0.765928	0.36301	0.11845	-0.112415	0.184378	0.185594	-0.0751291	0.29777
22380	CD300LG	ENSG00000161649	M9 magenta|0.7653	-0.102944	-0.0775437	-0.333874	-0.134204	-0.198997	-0.359898	-0.266445	-0.0776953	0.222347	-0.0909273	-0.208117	-0.232798	-0.306848	0.23499	0.765252	0.254638	0.181507	-0.0773326	0.0953322	-0.0218373	0.0119757	0.272371
22247	-	ENSG00000261468	M9 magenta|0.7644	-0.0600714	-0.229245	-0.359755	-0.320095	-0.341009	-0.35795	-0.160714	0.196426	0.384799	0.0966567	-0.266204	-0.258401	-0.37843	0.420297	0.764361	0.485947	0.0957518	-0.114997	-0.0855081	-0.232802	-0.0741796	0.289758
17016	AVPR2	ENSG00000126895	M9 magenta|0.7632	-0.0294808	0.0351191	-0.29548	0.0640907	-0.0494742	-0.431923	-0.390254	-0.149773	0.129279	-0.162037	-0.284481	-0.35557	-0.333487	0.227263	0.763197	0.258692	0.0986586	-0.163721	0.165281	0.133426	-0.0330398	0.273297
17620	GPIHBP1	ENSG00000277494	M9 magenta|0.7619	0.00260075	0.0463645	-0.317164	0.126269	-0.0366433	-0.541217	-0.520054	-0.0496935	0.0800458	-0.252286	-0.289776	-0.43443	-0.387387	0.0757921	0.761911	0.413007	0.0857105	-0.220241	0.25234	0.214158	-0.0160617	0.377617
21973	SCN4B	ENSG00000177098	M9 magenta|0.76	-0.111035	-0.175684	-0.479216	-0.0763594	-0.260861	-0.54337	-0.440047	-0.00571231	0.191221	-0.267527	-0.17639	-0.21223	-0.305418	-0.0254513	0.759974	0.493933	0.182108	-0.245208	0.294374	0.120215	0.17703	0.532267
17780	C7	ENSG00000112936	M9 magenta|0.7582	-0.0854983	-0.133913	-0.409585	-0.163366	-0.25706	-0.394764	-0.287704	-0.100267	0.208678	-0.143798	-0.161548	-0.177388	-0.309518	0.295797	0.758238	0.285211	0.208411	-0.100664	0.147941	-0.027256	0.101242	0.3475
30422	MMRN1	ENSG00000138722	M9 magenta|0.7576	-0.11764	-0.249646	-0.434963	-0.159389	-0.296597	-0.417583	-0.279505	-0.0903777	0.169622	-0.186979	-0.154281	-0.115542	-0.202764	0.23937	0.757586	0.349827	0.178291	-0.234667	0.183066	0.0262217	0.186921	0.420462
24165	MFAP4	ENSG00000166482	M9 magenta|0.756	-0.117428	-0.163705	-0.470852	-0.182506	-0.300761	-0.496492	-0.399123	0.171665	0.237606	-0.100453	-0.268968	-0.324356	-0.408744	0.2989	0.756035	0.680712	0.145372	-0.207642	0.122411	-0.0197847	0.0145923	0.48886
4653	LRRC70	ENSG00000186105	M9 magenta|0.7556	-0.123729	-0.244579	-0.507371	-0.23109	-0.412234	-0.497765	-0.319354	-0.134665	0.0909729	-0.273313	-0.200313	-0.125679	-0.22132	0.141533	0.755577	0.388087	0.278119	-0.165691	0.266746	0.036344	0.265426	0.485127
10851	CORO2B	ENSG00000103647	M9 magenta|0.7542	-0.145445	-0.224994	-0.405232	-0.160368	-0.268877	-0.430709	-0.34069	0.259984	0.250868	-0.070828	-0.234483	-0.27198	-0.317389	0.170573	0.754229	0.724269	0.0871932	-0.258906	0.0719011	-0.0122539	0.0194786	0.446507
24124	ACKR1	ENSG00000213088	M9 magenta|0.7536	0.0111876	-0.0456997	-0.281958	-0.10321	-0.161143	-0.336411	-0.275522	-0.0791216	0.244826	-0.0469887	-0.220445	-0.282502	-0.314473	0.374085	0.753646	0.221941	0.100964	-0.0932045	0.0716185	-0.019197	-0.0615615	0.232992
17791	EBF2	ENSG00000221818	M9 magenta|0.7532	-0.152777	-0.19709	-0.461997	-0.120917	-0.319767	-0.500868	-0.365997	-0.0648271	0.0144469	-0.301364	-0.190784	-0.157071	-0.214977	-0.000528999	0.753168	0.473405	0.237966	-0.220502	0.280106	0.123822	0.234973	0.483797
18011	FAM13C	ENSG00000148541	M9 magenta|0.7531	-0.116681	-0.290127	-0.400719	-0.300729	-0.329576	-0.315502	-0.16851	0.157401	0.357462	0.0339263	-0.228355	-0.1342	-0.321468	0.259046	0.753065	0.488493	0.133121	-0.175546	-0.0417168	-0.196149	0.0254275	0.341459
18652	FHL5	ENSG00000112214	M9 magenta|0.7523	-0.138338	-0.284407	-0.455401	-0.178542	-0.336789	-0.440449	-0.302737	-0.0109812	0.131761	-0.22855	-0.122313	-0.0901356	-0.188575	0.0655938	0.75233	0.46178	0.203796	-0.252843	0.21568	0.0480871	0.233872	0.480479
8358	CLDN5	ENSG00000184113	M9 magenta|0.7518	0.0754501	0.0569783	-0.165239	0.201719	0.105679	-0.442373	-0.449012	0.066582	0.132514	-0.110178	-0.303055	-0.489072	-0.400361	0.142955	0.751821	0.417821	-0.0765872	-0.291551	0.130586	0.197512	-0.153705	0.277146
20387	FREM1	ENSG00000164946	M9 magenta|0.7508	-0.128534	-0.211541	-0.441734	-0.29489	-0.331424	-0.354513	-0.210707	0.0137535	0.350676	-0.0323637	-0.225072	-0.169171	-0.318775	0.428983	0.750798	0.385597	0.185465	-0.0756861	0.0158353	-0.171322	0.0343135	0.312832
17556	SRL	ENSG00000185739	M9 magenta|0.7489	-0.150063	-0.104974	-0.438053	-0.0665569	-0.230416	-0.464599	-0.396967	-0.162449	0.100269	-0.241504	-0.268385	-0.219006	-0.289647	0.201694	0.748941	0.305941	0.195553	-0.175524	0.250059	0.116527	0.1349	0.405522
16284	ROBO4	ENSG00000154133	M9 magenta|0.7483	0.0155247	-0.0710603	-0.145112	0.0374603	-0.0023852	-0.339328	-0.305421	0.221126	0.203543	-0.0207893	-0.253722	-0.366918	-0.325933	0.200824	0.748271	0.481829	-0.0780959	-0.260485	0.00507519	0.0451059	-0.156665	0.244765
18951	SLIT2	ENSG00000145147	M9 magenta|0.7478	-0.163254	-0.425996	-0.557234	-0.28805	-0.411904	-0.44343	-0.259436	0.182925	0.223475	-0.140248	-0.20872	-0.0536524	-0.239903	0.240413	0.747822	0.712336	0.157116	-0.319738	0.102276	-0.0901961	0.236708	0.545954
31102	SELP	ENSG00000174175	M9 magenta|0.7474	-0.027368	-0.134069	-0.33479	-0.17143	-0.221256	-0.337018	-0.245459	-0.0612008	0.25078	-0.0411237	-0.206795	-0.227489	-0.305094	0.438052	0.747418	0.253887	0.11287	-0.119885	0.0579868	-0.0700218	-0.0150694	0.272568
14154	ABCB1	ENSG00000085563	M9 magenta|0.7463	-0.100186	-0.232445	-0.425973	-0.252336	-0.32737	-0.369863	-0.212223	-0.0757955	0.2754	-0.0769228	-0.23902	-0.140301	-0.249742	0.479986	0.746257	0.302973	0.167214	-0.151046	0.0738018	-0.095345	0.0972467	0.351226
18815	FAM110D	ENSG00000197245	M9 magenta|0.7458	0.0752837	0.0554308	-0.116415	0.0542313	0.0381959	-0.29403	-0.273499	0.0371512	0.27763	0.0321855	-0.283632	-0.403959	-0.337131	0.320398	0.74577	0.250992	-0.0503616	-0.142386	-0.0194994	0.0205077	-0.218658	0.124176
30918	STARD8	ENSG00000130052	M9 magenta|0.7442	-0.179832	-0.349265	-0.443201	-0.173417	-0.264744	-0.395976	-0.286151	0.298079	0.207947	-0.0466671	-0.211749	-0.170473	-0.298615	0.402741	0.744156	0.69278	0.0500676	-0.367967	0.0203873	-0.0486672	0.0595537	0.469337
27897	TMEM132C	ENSG00000181234	M9 magenta|0.7442	-0.0868289	-0.097117	-0.418523	-0.134928	-0.229868	-0.421503	-0.346383	-0.028324	0.214021	-0.145655	-0.207992	-0.246322	-0.346238	0.175252	0.744154	0.366624	0.222204	-0.0879363	0.148997	-0.0150929	0.0587471	0.372083
7720	FAM124B	ENSG00000124019	M9 magenta|0.7432	-0.0485192	-0.23194	-0.321343	-0.114267	-0.221137	-0.395599	-0.30597	0.134069	0.177849	-0.112576	-0.149089	-0.206363	-0.25223	0.208458	0.743247	0.520448	0.0645496	-0.26175	0.0995711	0.0204473	0.0495422	0.39264
3836	ADCY4	ENSG00000129467	M9 magenta|0.7414	-0.109326	0.0438032	-0.373653	-0.0542263	-0.181633	-0.442125	-0.405584	-0.0463443	0.116142	-0.199379	-0.249881	-0.357349	-0.383703	0.245015	0.741429	0.353899	0.214777	-0.0443694	0.193812	0.0856207	-0.0137394	0.342633
27680	TNS1	ENSG00000079308	M9 magenta|0.7412	-0.226458	-0.403901	-0.560558	-0.258337	-0.377318	-0.43409	-0.286427	0.27464	0.296143	-0.0731464	-0.181564	-0.0896671	-0.305022	0.241196	0.741245	0.691456	0.170819	-0.316305	0.0606432	-0.0988684	0.156688	0.533678
24038	LRRN4CL	ENSG00000177363	M9 magenta|0.7402	-0.0994583	-0.137393	-0.443049	-0.135007	-0.25718	-0.482485	-0.407162	0.22157	0.212604	-0.0895831	-0.28923	-0.337386	-0.396134	0.246865	0.740247	0.68636	0.122512	-0.206521	0.109209	-0.00666137	-0.0152257	0.461715
14096	ACVRL1	ENSG00000139567	M9 magenta|0.7374	-0.00888168	-0.152336	-0.14622	-0.0310081	-0.0138329	-0.257218	-0.204783	0.417178	0.286856	0.13348	-0.278292	-0.370566	-0.329381	0.489223	0.737396	0.636305	-0.173227	-0.302611	-0.159521	-0.0658783	-0.247458	0.200122
30891	CLEC1A	ENSG00000150048	M9 magenta|0.734	0.0723754	-0.189695	-0.186691	-0.280282	-0.232392	-0.247171	-0.114408	0.257108	0.429742	0.171405	-0.238358	-0.29203	-0.335463	0.530152	0.734048	0.416454	-0.071001	-0.145303	-0.172249	-0.245892	-0.218028	0.168115
23062	ANGPTL1	ENSG00000116194	M9 magenta|0.7325	-0.150654	-0.242877	-0.498678	-0.246014	-0.369628	-0.48816	-0.329645	0.0741808	0.183475	-0.135817	-0.214036	-0.20678	-0.311739	0.278841	0.732517	0.550302	0.197835	-0.179242	0.117556	-0.0587591	0.100576	0.475673
11518	ATOH8	ENSG00000168874	M9 magenta|0.7323	0.0139289	-0.106544	-0.247886	-0.100401	-0.105295	-0.313203	-0.236258	0.122672	0.360045	0.057078	-0.268772	-0.286559	-0.359646	0.318097	0.732311	0.345511	0.00533551	-0.172912	-0.0555416	-0.0960815	-0.137407	0.217608
19175	-	ENSG00000279204	M9 magenta|0.7322	-0.0326022	-0.0904083	-0.239684	-0.16807	-0.200273	-0.341521	-0.241832	0.196524	0.218516	-0.000633535	-0.205761	-0.34123	-0.34309	0.241535	0.732192	0.488044	0.0441301	-0.122037	-0.00238637	-0.0774443	-0.121753	0.26207
9991	GDF10	ENSG00000266524	M9 magenta|0.7321	-0.0277162	-0.121775	-0.34351	-0.167155	-0.202882	-0.343042	-0.236678	-0.0116167	0.307214	-0.0525748	-0.193713	-0.200643	-0.309458	0.263966	0.732119	0.303708	0.127086	-0.0957255	0.0413098	-0.0993459	-0.00114799	0.274966
2927	BCL6B	ENSG00000161940	M9 magenta|0.7294	-0.0414973	-0.175168	-0.243704	-0.0519843	-0.136085	-0.341635	-0.269452	0.221378	0.147423	-0.0716196	-0.202701	-0.230498	-0.253506	0.178517	0.729438	0.542728	0.00168177	-0.262611	0.0420308	0.0315892	-0.0122693	0.329114
4057	ABI3BP	ENSG00000154175	M9 magenta|0.7266	-0.158218	-0.270855	-0.495964	-0.355835	-0.419123	-0.371316	-0.196802	0.0693896	0.244091	-0.0289102	-0.240956	-0.147455	-0.310056	0.532009	0.726564	0.473586	0.212505	-0.102064	0.014833	-0.177287	0.0831328	0.37709
24050	ZNF366	ENSG00000178175	M9 magenta|0.7262	-0.23086	-0.420904	-0.542646	-0.265736	-0.372855	-0.374322	-0.20154	0.0379781	0.176293	-0.140051	-0.171914	0.0344008	-0.19615	0.3408	0.726239	0.443219	0.22669	-0.28044	0.10177	-0.0747489	0.264457	0.488535
21787	NOTCH4	ENSG00000204301	M9 magenta|0.7246	-0.111833	-0.0962879	-0.33042	-0.00215679	-0.116731	-0.444855	-0.380741	0.131566	0.146611	-0.138863	-0.244784	-0.298095	-0.367428	0.05973	0.724571	0.516305	0.124097	-0.204852	0.126721	0.0885861	0.00955133	0.390781
3137	ADCYAP1R1	ENSG00000078549	M9 magenta|0.7233	-0.0756183	-0.299253	-0.419981	-0.229018	-0.320047	-0.390178	-0.245374	0.178816	0.29334	-0.0510278	-0.19988	-0.126889	-0.297593	0.100103	0.723329	0.550798	0.137568	-0.218902	0.0612714	-0.0866393	0.094575	0.428283
6715	ADAMTS9-AS2	ENSG00000241684	M9 magenta|0.7212	-0.104091	-0.300843	-0.500543	-0.359873	-0.419725	-0.422113	-0.225329	0.147124	0.419634	-0.0211182	-0.20382	-0.137959	-0.353471	0.185292	0.721246	0.526386	0.217001	-0.110949	0.0290696	-0.207665	0.089031	0.420898
24945	PROS1	ENSG00000184500	M9 magenta|0.7211	-0.0147861	-0.458702	-0.34488	-0.381561	-0.353458	-0.266271	-0.0630378	0.436938	0.549348	0.160738	-0.155486	-0.0751792	-0.26183	0.314446	0.721069	0.646873	-0.0311649	-0.278808	-0.173109	-0.306699	-0.0168609	0.329067
26684	ADGRF5	ENSG00000069122	M9 magenta|0.7206	-0.138734	-0.431689	-0.375789	-0.26807	-0.356183	-0.30581	-0.130875	0.180292	0.175763	-0.0733862	-0.140868	0.00567895	-0.115717	0.168462	0.72063	0.525226	0.093094	-0.324202	0.0301883	-0.0786286	0.185824	0.396989
24896	ADAM33	ENSG00000149451	M9 magenta|0.7191	-0.152819	-0.0899066	-0.497553	-0.101651	-0.270341	-0.553744	-0.503143	0.126251	0.164483	-0.204431	-0.270995	-0.357352	-0.401482	0.154174	0.719094	0.68517	0.194161	-0.1834	0.22532	0.0708868	0.0477254	0.523945
6172	ASPA	ENSG00000108381	M9 magenta|0.7176	-0.179917	-0.107572	-0.485973	-0.154106	-0.329276	-0.494778	-0.390121	-0.0525472	0.0804899	-0.246862	-0.20765	-0.221435	-0.31256	0.143667	0.717611	0.415147	0.279842	-0.0963875	0.244118	0.051036	0.145337	0.447236
30481	TNNT3	ENSG00000130595	M9 magenta|0.7168	-0.0100644	-0.00751984	-0.337336	-0.0806639	-0.143216	-0.413829	-0.34997	0.00471442	0.2002	-0.11594	-0.23721	-0.326827	-0.407662	0.20112	0.716794	0.365184	0.13639	-0.0836333	0.106721	-0.00890392	-0.053997	0.302534
19362	HSPA12B	ENSG00000132622	M9 magenta|0.7159	-0.0674095	-0.0206232	-0.303668	0.174623	0.0216596	-0.489655	-0.499289	0.116957	0.0359668	-0.239767	-0.302159	-0.397322	-0.310011	0.133985	0.715913	0.604147	0.00499816	-0.331739	0.212805	0.245647	-0.00703259	0.411147
19261	CARMN	ENSG00000249669	M9 magenta|0.7151	-0.155853	-0.154141	-0.488703	-0.293178	-0.397198	-0.475125	-0.324731	0.182965	0.318933	-0.0653585	-0.282187	-0.289776	-0.407722	0.155769	0.715124	0.616503	0.288695	-0.0359878	0.0740522	-0.11812	0.0141861	0.417644
25392	DHH	ENSG00000139549	M9 magenta|0.715	-0.0512862	-0.0472114	-0.248838	0.0838141	-0.00363868	-0.376944	-0.370611	-0.0220944	0.0996106	-0.140952	-0.22027	-0.301107	-0.279696	0.25484	0.714993	0.336798	0.0103708	-0.265137	0.147556	0.14209	-0.00944101	0.318582
17019	CASQ2	ENSG00000118729	M9 magenta|0.7133	-0.0873878	-0.135005	-0.351307	-0.0823348	-0.228586	-0.414544	-0.340146	-0.113786	0.10489	-0.236689	-0.135762	-0.176458	-0.191373	0.0915783	0.713334	0.320082	0.13935	-0.192998	0.231746	0.110287	0.150813	0.377223
21547	ANK2	ENSG00000145362	M9 magenta|0.713	-0.164131	-0.362224	-0.480451	-0.400821	-0.441321	-0.32284	-0.124853	0.202258	0.360572	0.0331749	-0.181639	-0.0673651	-0.237876	0.408277	0.712998	0.552915	0.168292	-0.144257	-0.0609144	-0.251178	0.0838033	0.35687
12606	ITGA7	ENSG00000135424	M9 magenta|0.7114	-0.0530286	0.0171753	-0.28154	-0.0890208	-0.101265	-0.307612	-0.263425	0.0142748	0.30592	-0.051911	-0.193263	-0.246846	-0.364705	0.127264	0.711442	0.244489	0.166034	0.00465026	0.0441656	-0.0672502	-0.0753147	0.190375
24901	PLPP1	ENSG00000067113	M9 magenta|0.7102	-0.0269545	-0.173174	-0.265284	-0.0716227	-0.173324	-0.382396	-0.282998	0.0478496	0.156188	-0.143638	-0.14617	-0.219675	-0.175619	0.155035	0.710228	0.422857	-0.0132935	-0.298434	0.148082	0.0749351	0.0736823	0.348825
18981	MEOX1	ENSG00000005102	M9 magenta|0.71	-0.0102264	-0.0668276	-0.241025	-0.142516	-0.148048	-0.224213	-0.170374	-0.0499971	0.296196	-0.00124745	-0.210051	-0.202435	-0.262111	0.408988	0.710015	0.172961	0.0815816	-0.049348	-0.00687149	-0.10335	-0.0810463	0.13081
24507	CADM3-AS1	ENSG00000225670	M9 magenta|0.71	-0.0802014	-0.0346798	-0.417765	-0.196965	-0.302985	-0.392397	-0.281489	-0.154241	0.223319	-0.0825411	-0.259038	-0.249644	-0.366686	0.260356	0.710049	0.197011	0.281381	0.0260702	0.117032	-0.062547	0.0211063	0.29147
7335	MYH11	ENSG00000133392	M9 magenta|0.7094	-0.119395	-0.131587	-0.4425	-0.0969869	-0.233851	-0.478826	-0.38124	0.0661553	0.243135	-0.168655	-0.215133	-0.248557	-0.317809	0.0558375	0.709445	0.516173	0.191796	-0.174146	0.198198	0.0497212	0.0904358	0.449314
31068	CPED1	ENSG00000106034	M9 magenta|0.7093	-0.22218	-0.438694	-0.592441	-0.334374	-0.48207	-0.441189	-0.257975	0.101414	0.178673	-0.177103	-0.210562	-0.019964	-0.191435	0.369376	0.709337	0.588873	0.172501	-0.315282	0.143189	-0.0846957	0.266399	0.550462
15326	CALCRL	ENSG00000064989	M9 magenta|0.7086	-0.146275	-0.422506	-0.425187	-0.259181	-0.399865	-0.376643	-0.178853	0.0492269	0.110836	-0.170751	-0.108903	0.0347756	-0.0817765	0.164894	0.708648	0.474647	0.149017	-0.305653	0.14147	-0.00604163	0.296184	0.467166
13633	ENPP2	ENSG00000136960	M9 magenta|0.7085	-0.0285691	-0.246491	-0.289306	-0.304237	-0.267818	-0.220675	-0.04434	0.15632	0.40516	0.123337	-0.218595	-0.140874	-0.274873	0.50212	0.708454	0.321138	0.0371319	-0.119004	-0.148788	-0.262502	-0.0801916	0.183121
14683	THSD7A	ENSG00000005108	M9 magenta|0.7084	-0.175199	-0.331017	-0.4965	-0.282237	-0.407066	-0.415012	-0.23489	0.0512228	0.213505	-0.115872	-0.200328	-0.0623033	-0.234481	0.185338	0.708436	0.486903	0.234161	-0.190647	0.112838	-0.0785607	0.198522	0.446153
22495	A2M	ENSG00000175899	M9 magenta|0.7081	0.0126589	-0.329904	-0.246374	-0.29768	-0.253807	-0.203393	-0.0494186	0.374177	0.473669	0.17522	-0.167062	-0.143122	-0.248507	0.410162	0.70805	0.529266	-0.0632826	-0.223001	-0.189217	-0.26021	-0.114289	0.222522
15957	KANK3	ENSG00000186994	M9 magenta|0.7075	-0.0575778	0.138993	-0.158096	0.25784	0.168498	-0.384033	-0.422335	-0.00364475	0.0648306	-0.123496	-0.351248	-0.463077	-0.349427	0.229446	0.707454	0.327838	-0.0295584	-0.211389	0.120282	0.232742	-0.146003	0.205893
25715	RASL12	ENSG00000103710	M9 magenta|0.7074	0.0189669	-0.124092	-0.203051	-0.123585	-0.114471	-0.262853	-0.177952	0.269566	0.409138	0.0640502	-0.204308	-0.275785	-0.31896	0.202597	0.707417	0.464212	-0.0264235	-0.142431	-0.0759553	-0.119368	-0.152877	0.177374
19133	MCTP1	ENSG00000175471	M9 magenta|0.7061	-0.114832	-0.4004	-0.404805	-0.367163	-0.405817	-0.296552	-0.0884223	0.112241	0.299882	0.0455071	-0.160476	-0.0320468	-0.198202	0.487499	0.706056	0.401837	0.120832	-0.196814	-0.0440859	-0.208141	0.108711	0.343395
30479	-	ENSG00000280304	M9 magenta|0.7061	-0.091615	-0.223033	-0.425258	-0.290512	-0.357403	-0.377108	-0.188034	-0.0296112	0.24626	-0.0796597	-0.168988	-0.11828	-0.267802	0.151466	0.7061	0.313716	0.227161	-0.0683486	0.0799317	-0.136602	0.118064	0.339976
30052	TMEM100	ENSG00000166292	M9 magenta|0.706	0.00892462	-0.17439	-0.270267	-0.29924	-0.255371	-0.206237	-0.0958754	0.130396	0.445129	0.0702947	-0.164123	-0.131047	-0.278589	0.213292	0.705994	0.316792	0.106554	-0.0242801	-0.0886825	-0.244298	-0.0610753	0.171175
14727	FILIP1	ENSG00000118407	M9 magenta|0.7043	-0.145319	-0.382885	-0.442259	-0.288864	-0.398036	-0.371916	-0.184601	0.171599	0.228701	-0.112595	-0.117005	-0.025611	-0.198372	0.135293	0.704325	0.542929	0.146343	-0.249275	0.0763448	-0.0896345	0.185764	0.41834
5239	GIMAP8	ENSG00000171115	M9 magenta|0.7041	-0.0733972	-0.232519	-0.289133	-0.265853	-0.256216	-0.258162	-0.100967	0.138015	0.316402	0.0977889	-0.22803	-0.195812	-0.296443	0.685355	0.704116	0.328657	0.0140556	-0.156432	-0.122309	-0.198434	-0.0883311	0.201458
7584	CYGB	ENSG00000161544	M9 magenta|0.704	-0.0175371	-0.07402	-0.149759	0.100724	0.0622245	-0.331602	-0.310801	0.261761	0.196229	-0.0368065	-0.250773	-0.36005	-0.296352	0.183416	0.703961	0.537723	-0.117057	-0.306474	0.0114315	0.0884438	-0.145488	0.223828
4238	ARHGAP6	ENSG00000047648	M9 magenta|0.7023	-0.175336	-0.285395	-0.489877	-0.161885	-0.339637	-0.493598	-0.369271	0.108118	0.09378	-0.20193	-0.183031	-0.166245	-0.263235	0.125964	0.702288	0.619353	0.157378	-0.303312	0.203807	0.0570666	0.199268	0.562318
27971	SH2D3C	ENSG00000095370	M9 magenta|0.7014	0.00652821	0.048749	-0.108654	0.0559018	0.0547998	-0.301967	-0.276119	0.183882	0.214317	0.0696159	-0.302999	-0.479044	-0.416943	0.491782	0.701361	0.384909	-0.115273	-0.180849	-0.0688042	0.00601527	-0.287637	0.143683
3257	CCDC178	ENSG00000166960	M9 magenta|0.7014	0.0525571	-0.113309	-0.30179	-0.128481	-0.203817	-0.362059	-0.267837	-0.0608193	0.214323	-0.0665633	-0.247131	-0.25192	-0.304636	0.20974	0.70142	0.267205	0.0797735	-0.159078	0.0852688	-0.021368	-0.0155128	0.286498
16280	GEM	ENSG00000164949	M9 magenta|0.7007	-0.0719529	-0.236451	-0.3518	-0.224069	-0.267441	-0.346285	-0.218114	0.191885	0.311174	-0.024896	-0.192778	-0.196657	-0.233867	0.253752	0.700698	0.549007	0.0788205	-0.198602	0.0157733	-0.0980935	0.0126378	0.330074
23513	APLNR	ENSG00000134817	M9 magenta|0.6988	-0.0663441	-0.191289	-0.179286	-0.0166321	-0.0666048	-0.215949	-0.197704	0.158189	0.142447	-0.0445175	-0.122435	-0.151232	-0.158122	0.283892	0.698826	0.425095	-0.0510024	-0.284543	0.00473931	0.0370283	-0.00602374	0.248097
23803	CADM3	ENSG00000162706	M9 magenta|0.6978	-0.0862232	-0.142311	-0.31424	-0.245982	-0.23742	-0.257645	-0.141939	0.0843679	0.386238	0.0791971	-0.214666	-0.215963	-0.333245	0.430237	0.697804	0.306229	0.113697	-0.0580113	-0.0634884	-0.186072	-0.0813098	0.209785
24978	MEF2C	ENSG00000081189	M9 magenta|0.6967	-0.105935	-0.414882	-0.390811	-0.399227	-0.412336	-0.346933	-0.107315	0.287262	0.385832	0.061971	-0.210219	-0.11759	-0.28562	0.429597	0.69672	0.538605	0.0599553	-0.203532	-0.0787249	-0.264986	0.0194689	0.355137
18934	MYOCD	ENSG00000141052	M9 magenta|0.6939	-0.117834	-0.176296	-0.398587	-0.11365	-0.256625	-0.429779	-0.328697	-0.0312847	0.139527	-0.209098	-0.149709	-0.154096	-0.220697	0.0562518	0.693889	0.398612	0.184251	-0.197552	0.212497	0.063095	0.158081	0.42523
28168	PLCXD3	ENSG00000182836	M9 magenta|0.6936	-0.0912547	-0.180646	-0.393284	-0.208294	-0.272787	-0.362865	-0.250977	-0.0639359	0.248286	-0.098221	-0.12936	-0.132734	-0.303721	0.194507	0.693575	0.281226	0.201353	-0.0990193	0.121317	-0.083383	0.103649	0.347595
22645	KL	ENSG00000133116	M9 magenta|0.6932	-0.177003	-0.224046	-0.476946	-0.214872	-0.38464	-0.444181	-0.255372	-0.0264274	0.159737	-0.13464	-0.242934	-0.127123	-0.210822	0.184724	0.693231	0.415778	0.224502	-0.156261	0.155958	-0.0103317	0.165138	0.443591
18584	ESAM	ENSG00000149564	M9 magenta|0.6932	0.0349582	-0.0807158	-0.138874	0.0896576	-0.00584207	-0.362304	-0.341468	0.174364	0.083668	-0.100298	-0.197419	-0.340616	-0.265883	0.0938936	0.693247	0.492994	-0.0976042	-0.321145	0.0919558	0.1482	-0.072704	0.313215
21947	ALDH1A2	ENSG00000128918	M9 magenta|0.6926	-0.0578043	-0.244902	-0.339595	-0.243547	-0.269252	-0.331573	-0.188743	0.222546	0.355066	0.0660341	-0.215606	-0.202064	-0.298332	0.314282	0.692568	0.535348	0.0813477	-0.172931	-0.062607	-0.166733	-0.035281	0.329968
17293	CHRDL1	ENSG00000101938	M9 magenta|0.6923	-0.0812242	-0.193347	-0.306631	-0.34696	-0.293999	-0.164562	-0.0376694	0.0963825	0.417391	0.106539	-0.1175	-0.078381	-0.28922	0.392771	0.692334	0.249412	0.152082	0.0277163	-0.129167	-0.297988	-0.053704	0.142462
8892	SCARA5	ENSG00000168079	M9 magenta|0.6918	-0.0466752	-0.152678	-0.298449	-0.234933	-0.23038	-0.275068	-0.144896	0.0754203	0.377391	0.0704222	-0.221523	-0.204755	-0.322874	0.392387	0.691802	0.274818	0.0788744	-0.0626451	-0.0597241	-0.195663	-0.101381	0.194406
20933	SPRY1	ENSG00000164056	M9 magenta|0.6913	-0.0675439	-0.279682	-0.360267	-0.172654	-0.282812	-0.374729	-0.218526	0.120324	0.215368	-0.0567376	-0.124323	-0.137662	-0.18912	0.144759	0.691265	0.52236	0.0745463	-0.282021	0.0564368	-0.00776602	0.116816	0.408293
31064	LINC00840	ENSG00000226808	M9 magenta|0.6908	-0.0501348	-0.191078	-0.345236	-0.171902	-0.243404	-0.324926	-0.244101	0.0286653	0.227161	-0.0969357	-0.172033	-0.143266	-0.235354	0.249801	0.690826	0.363762	0.112539	-0.153876	0.0853332	-0.0475912	0.0579004	0.327692
2556	FABP4	ENSG00000170323	M9 magenta|0.6858	-0.0921489	-0.0349235	-0.290329	-0.0780055	-0.159953	-0.311537	-0.266729	-0.0325732	0.108749	-0.117721	-0.148453	-0.217344	-0.260468	0.207482	0.68579	0.288474	0.183231	-0.0508024	0.109919	0.0182779	0.0169918	0.257916
22417	SCN4A	ENSG00000007314	M9 magenta|0.6847	-0.11194	-0.0526032	-0.324427	-0.0403939	-0.161725	-0.376016	-0.314615	-0.177043	0.05546	-0.235028	-0.138471	-0.171119	-0.219815	0.13969	0.684667	0.198173	0.199801	-0.103351	0.204025	0.109772	0.127293	0.303013
935	CDO1	ENSG00000129596	M9 magenta|0.6832	-0.0317325	-0.136541	-0.356	-0.218647	-0.248826	-0.357693	-0.229291	0.184512	0.319421	-0.00602028	-0.233114	-0.243594	-0.348545	0.25624	0.683182	0.502764	0.116303	-0.105906	0.0119451	-0.136351	-0.0287865	0.335757
25323	SLCO1C1	ENSG00000139155	M9 magenta|0.6828	-0.136597	-0.188395	-0.363245	-0.159201	-0.282832	-0.390639	-0.245943	-0.0880312	0.120225	-0.163001	-0.186966	-0.142693	-0.221352	0.185799	0.68276	0.303894	0.172524	-0.155764	0.154497	0.0184896	0.139413	0.359228
2157	FAM162B	ENSG00000183807	M9 magenta|0.6828	0.0108762	-0.0813962	-0.231626	-0.0536128	-0.156147	-0.379646	-0.295251	-0.0409143	0.139928	-0.121676	-0.215476	-0.276548	-0.226704	0.132473	0.682843	0.290577	0.0262746	-0.191405	0.125298	0.0633071	-0.00475564	0.250902
15124	TFPI	ENSG00000003436	M9 magenta|0.6824	-0.0354826	-0.367194	-0.223345	-0.359633	-0.309499	-0.156865	0.0259968	0.30916	0.450877	0.209892	-0.183464	-0.0769054	-0.158992	0.366382	0.682387	0.477143	-0.0382468	-0.200557	-0.235536	-0.299877	-0.062223	0.192594
5618	DNASE1L3	ENSG00000163687	M9 magenta|0.6815	-0.0292112	-0.0766775	-0.245137	-0.174933	-0.184108	-0.263983	-0.169821	-0.0320611	0.29891	0.0490033	-0.239862	-0.261142	-0.316985	0.500586	0.68154	0.175019	0.0343556	-0.0850424	-0.0339661	-0.1159	-0.116501	0.145238
18467	GNG2	ENSG00000186469	M9 magenta|0.6798	-0.0619312	-0.399059	-0.376224	-0.417223	-0.390903	-0.290803	-0.0856804	0.395002	0.388133	0.130163	-0.233665	-0.153576	-0.303405	0.622331	0.679849	0.637053	-0.0164499	-0.22493	-0.166718	-0.313405	-0.0548355	0.318097
13662	PHYHIP	ENSG00000168490	M9 magenta|0.6792	-0.031889	-0.0824057	-0.313536	-0.0282127	-0.104745	-0.407599	-0.376117	0.186453	0.268143	-0.0664225	-0.267958	-0.353539	-0.384747	0.201529	0.679186	0.553034	0.00613154	-0.236093	0.0910395	0.0329257	-0.0873541	0.358372
16484	PDE1B	ENSG00000123360	M9 magenta|0.6788	-0.0794298	-0.140705	-0.227757	-0.097923	-0.119421	-0.27624	-0.236465	0.355279	0.21014	0.0691109	-0.189434	-0.306789	-0.326308	0.37753	0.67879	0.623578	-0.0298644	-0.214305	-0.0884039	-0.0729202	-0.158908	0.282629
18477	GLI1	ENSG00000111087	M9 magenta|0.6786	-0.0343664	-0.0850608	-0.377243	-0.193801	-0.252314	-0.352133	-0.277796	0.00705233	0.28956	-0.057232	-0.239444	-0.243224	-0.322224	0.257259	0.678616	0.389729	0.154759	-0.0643891	0.078812	-0.0876742	-0.00157461	0.316261
7287	ADH1B	ENSG00000196616	M9 magenta|0.6784	-0.105743	-0.0797525	-0.360053	-0.124282	-0.19982	-0.33948	-0.279807	-0.0626333	0.139254	-0.155982	-0.144674	-0.168114	-0.271849	0.183034	0.678416	0.268675	0.234458	-0.04091	0.145423	-0.0129044	0.0768978	0.309312
9241	ADAMTS9-AS1	ENSG00000241158	M9 magenta|0.6781	-0.0640921	-0.176527	-0.328599	-0.331621	-0.309044	-0.285245	-0.117826	0.114853	0.442029	0.0709113	-0.16862	-0.148858	-0.331665	0.237283	0.678067	0.336845	0.176352	0.0275944	-0.0700193	-0.267322	-0.0404997	0.218473
5101	ABCA10	ENSG00000154263	M9 magenta|0.6778	-0.138042	-0.0467663	-0.535246	-0.276472	-0.390145	-0.514754	-0.342355	-0.15247	0.237193	-0.211076	-0.241316	-0.2441	-0.396903	0.157447	0.677751	0.291353	0.418042	0.106696	0.206311	-0.0806341	0.109783	0.37965
4631	NOVA2	ENSG00000104967	M9 magenta|0.6774	-0.0386874	-0.0823461	-0.190866	-0.052168	-0.0802838	-0.268832	-0.223385	0.145244	0.189883	-0.0457478	-0.237078	-0.255603	-0.263208	0.127537	0.677446	0.41109	0.0424011	-0.129662	0.000342081	-0.0191274	-0.0832804	0.180285
12752	PI16	ENSG00000164530	M9 magenta|0.6765	-0.0518037	-0.0944257	-0.302089	-0.155319	-0.194727	-0.30604	-0.21825	-0.0299391	0.239001	-0.0331554	-0.181395	-0.194554	-0.289777	0.332355	0.676493	0.213643	0.129533	-0.0553573	0.0414017	-0.0738288	-0.0266399	0.223486
23857	MAP1LC3C	ENSG00000197769	M9 magenta|0.6759	0.00341658	-0.218	-0.310731	-0.316125	-0.287264	-0.263513	-0.126486	0.254028	0.45779	0.117722	-0.162481	-0.203225	-0.361119	0.35057	0.675911	0.444996	0.0480682	-0.0958069	-0.134645	-0.289276	-0.110662	0.242177
6088	CYTL1	ENSG00000170891	M9 magenta|0.6751	0.0529108	-0.204932	-0.259282	-0.134252	-0.190291	-0.326052	-0.205375	0.145553	0.274334	-0.010472	-0.18532	-0.197962	-0.263829	0.196149	0.675051	0.428961	-0.0256561	-0.238617	0.023161	-0.0520563	-0.0161367	0.303591
25703	ABCC9	ENSG00000069431	M9 magenta|0.6749	-0.182976	-0.452692	-0.436958	-0.320305	-0.413568	-0.308675	-0.108335	0.243362	0.191507	-0.0289354	-0.154585	0.0181551	-0.151508	0.179823	0.674879	0.616043	0.148989	-0.282532	-0.00168883	-0.135066	0.193268	0.417363
20923	GJA4	ENSG00000187513	M9 magenta|0.6741	0.0582931	-0.0107533	-0.100427	0.148188	0.0718758	-0.361467	-0.352007	0.0720976	0.0763717	-0.110723	-0.216549	-0.374949	-0.262779	0.155346	0.674117	0.371729	-0.108831	-0.298893	0.110372	0.18295	-0.104557	0.252683
21853	SHROOM4	ENSG00000158352	M9 magenta|0.6739	-0.160923	-0.382953	-0.477502	-0.294916	-0.398145	-0.421621	-0.237739	0.20229	0.270837	-0.0671568	-0.0786406	-0.0545265	-0.289479	0.125045	0.673884	0.5572	0.181543	-0.227	0.0747197	-0.120543	0.16442	0.506384
16299	CRHBP	ENSG00000145708	M9 magenta|0.6737	-0.102693	-0.0927847	-0.327332	-0.0981737	-0.205331	-0.371225	-0.289704	-0.10685	0.077304	-0.140416	-0.252548	-0.237098	-0.214373	0.347358	0.673749	0.273053	0.108224	-0.144442	0.122958	0.0334212	0.0464492	0.292528
8847	ELK3	ENSG00000111145	M9 magenta|0.6736	-0.187043	-0.479049	-0.487552	-0.308748	-0.434408	-0.40585	-0.207862	0.261136	0.213912	-0.125315	-0.10755	-0.0160246	-0.170989	0.250562	0.673643	0.657858	0.0848023	-0.35041	0.0969083	-0.0843538	0.232184	0.539267
13480	-	ENSG00000270412	M9 magenta|0.672	-0.156151	-0.225774	-0.299488	-0.0416757	-0.0786683	-0.28075	-0.21466	0.182292	0.19918	-0.0336968	-0.185027	-0.153111	-0.248334	0.274731	0.671995	0.468229	0.0462125	-0.267921	-0.00491245	-0.0104007	0.00556347	0.286263
21781	NGFR	ENSG00000064300	M9 magenta|0.6713	-0.041828	-0.107334	-0.296644	-0.179481	-0.170522	-0.275682	-0.196123	0.0976419	0.414294	0.0393654	-0.202968	-0.212767	-0.327859	0.246103	0.671259	0.334909	0.107554	-0.0589388	-0.0216432	-0.133989	-0.0620939	0.217264
403	LCN6	ENSG00000267206	M9 magenta|0.6683	0.0100725	-0.0119429	-0.310052	-0.0634014	-0.140518	-0.394705	-0.320927	-0.0763043	0.232667	-0.0735993	-0.234082	-0.282824	-0.347201	0.190768	0.66834	0.230486	0.111325	-0.103224	0.0983098	0.00154089	-0.0317253	0.255462
22313	-	ENSG00000236304	M9 magenta|0.6673	-0.28675	-0.266541	-0.548301	-0.228245	-0.37717	-0.462058	-0.310905	0.109322	0.121297	-0.174465	-0.205352	-0.129077	-0.284681	0.131916	0.667297	0.609882	0.312854	-0.155003	0.145574	-0.0127301	0.191777	0.490138
19806	THSD7B	ENSG00000144229	M9 magenta|0.6664	-0.151169	-0.207212	-0.481847	-0.228494	-0.337309	-0.414171	-0.301361	-0.0240021	0.244067	-0.182377	-0.145446	-0.113709	-0.242329	0.145526	0.666407	0.417013	0.239364	-0.116678	0.176165	-0.0470735	0.179128	0.420144
24567	KCNS2	ENSG00000156486	M9 magenta|0.6658	-0.116526	-0.240389	-0.475681	-0.280349	-0.384917	-0.40581	-0.258251	0.0756224	0.231508	-0.0729868	-0.182178	-0.165855	-0.292751	0.243366	0.665752	0.506701	0.196069	-0.144379	0.0678986	-0.112636	0.087376	0.411583
4656	BTNL9	ENSG00000165810	M9 magenta|0.6654	-0.136595	0.0324594	-0.403772	-0.0821632	-0.233541	-0.446621	-0.356848	-0.270206	0.0149105	-0.268917	-0.227981	-0.235131	-0.263031	0.0812807	0.665387	0.19007	0.314522	0.00886302	0.255242	0.0970044	0.144253	0.320562
13937	SLCO2A1	ENSG00000174640	M9 magenta|0.6653	-0.093012	-0.222913	-0.284555	-0.0988802	-0.196439	-0.319212	-0.220377	0.0217544	0.119851	-0.0629381	-0.137807	-0.142382	-0.184331	0.241443	0.665307	0.379745	0.0483891	-0.272262	0.0737994	0.0424329	0.0873358	0.351731
7223	CTSG	ENSG00000100448	M9 magenta|0.6652	-0.12156	-0.034481	-0.38291	0.0189822	-0.130956	-0.424831	-0.424613	-0.0646756	0.070041	-0.239587	-0.286697	-0.271278	-0.25064	0.200877	0.665219	0.39198	0.15395	-0.187119	0.225116	0.149706	0.0693157	0.366979
9089	EDNRB	ENSG00000136160	M9 magenta|0.6642	-0.0847206	-0.236113	-0.341821	-0.183675	-0.288325	-0.363341	-0.176082	-0.105087	0.1612	-0.168279	-0.146492	-0.0651013	-0.160195	0.117113	0.664247	0.222887	0.152951	-0.182059	0.150027	0.0045208	0.191555	0.330447
9770	THBS4	ENSG00000113296	M9 magenta|0.664	-0.143304	-0.134242	-0.439319	-0.052698	-0.24331	-0.463695	-0.405565	-0.0233366	0.00294773	-0.264948	-0.220633	-0.194145	-0.200948	0.118032	0.663954	0.502986	0.184717	-0.222622	0.246338	0.149162	0.170971	0.449262
8952	LINC01537	ENSG00000227467	M9 magenta|0.6631	0.0197006	-0.0836293	-0.256958	-0.120681	-0.197173	-0.343844	-0.261534	0.0163495	0.199091	-0.0801458	-0.221691	-0.255979	-0.244064	0.0978233	0.663149	0.308476	0.0651908	-0.129434	0.0830464	-0.0117055	-0.0243745	0.243393
3124	XPNPEP2	ENSG00000122121	M9 magenta|0.6627	-0.0107644	-0.171899	-0.190175	-0.209896	-0.148186	-0.173828	-0.0775671	0.263431	0.362331	0.20562	-0.205909	-0.232399	-0.309927	0.512268	0.662722	0.406775	-0.0418062	-0.1201	-0.203327	-0.227361	-0.199765	0.134326
28931	LINC02587	ENSG00000229108	M9 magenta|0.6624	0.0113717	-0.162693	-0.27675	-0.243961	-0.237079	-0.261275	-0.125677	0.0781283	0.334268	0.0565065	-0.177232	-0.174796	-0.282544	0.273733	0.662353	0.290597	0.0822369	-0.0900152	-0.050058	-0.194807	-0.0673001	0.207886
16092	PRDM16	ENSG00000142611	M9 magenta|0.6606	-0.15335	-0.216728	-0.298386	-0.127643	-0.189978	-0.309143	-0.215239	0.140168	0.217416	0.0454722	-0.161722	-0.188082	-0.286406	0.239924	0.660648	0.465861	0.0617901	-0.237247	-0.0235935	-0.0381616	-0.00679039	0.324875
20493	-	ENSG00000280339	M9 magenta|0.6601	-0.197433	-0.11274	-0.530159	-0.127323	-0.337796	-0.574001	-0.418696	-0.163859	-0.0196004	-0.285929	-0.294798	-0.215293	-0.311069	0.0390471	0.660052	0.401819	0.356077	-0.108958	0.310934	0.132505	0.227537	0.531051
706	PLIN1	ENSG00000166819	M9 magenta|0.6591	-0.159767	0.0284198	-0.393346	-0.0610357	-0.209889	-0.423156	-0.366546	-0.137023	0.0165802	-0.217679	-0.189323	-0.258586	-0.311002	0.132239	0.659149	0.279059	0.306473	-0.0171432	0.230929	0.0970564	0.0788114	0.350402
21246	AQP7	ENSG00000165269	M9 magenta|0.6589	-0.0968883	0.00848	-0.311561	-0.0487834	-0.160174	-0.360943	-0.318057	-0.118012	0.0705097	-0.159058	-0.1675	-0.24573	-0.279274	0.144879	0.658879	0.22679	0.221015	-0.0482274	0.161904	0.0703298	0.0306071	0.267551
20555	STARD9	ENSG00000159433	M9 magenta|0.6587	-0.209905	-0.234623	-0.53634	-0.460514	-0.450133	-0.334948	-0.154023	0.297478	0.449216	0.0683444	-0.288393	-0.155386	-0.423045	0.334461	0.658656	0.578424	0.319478	0.0749196	-0.098337	-0.361937	-0.0209615	0.30948
26155	SOX7	ENSG00000171056	M9 magenta|0.6582	0.00915218	-0.17711	-0.141567	-0.231334	-0.189094	-0.198045	-0.0894653	0.333449	0.429761	0.153341	-0.171739	-0.221444	-0.291524	0.218642	0.658187	0.452095	-0.048548	-0.114661	-0.149244	-0.218099	-0.179207	0.139464
20924	PCAT19	ENSG00000267107	M9 magenta|0.658	0.0698088	-0.153793	-0.143583	-0.185938	-0.183152	-0.229199	-0.125235	0.192064	0.304867	0.121657	-0.159323	-0.243432	-0.30417	0.279457	0.657986	0.352958	-0.052674	-0.156488	-0.0999049	-0.14594	-0.141465	0.198377
5993	CLDN11	ENSG00000013297	M9 magenta|0.6578	-0.0721097	-0.202251	-0.381725	-0.206634	-0.266476	-0.362612	-0.218367	0.0947193	0.378064	-0.0411583	-0.162594	-0.178057	-0.282914	0.247393	0.657834	0.430236	0.103388	-0.145178	0.0481451	-0.102866	0.0400012	0.331398
16218	HGF	ENSG00000019991	M9 magenta|0.6576	-0.194295	-0.388826	-0.600259	-0.286833	-0.470143	-0.519767	-0.325942	0.0642378	0.102542	-0.221098	-0.169511	-0.0679133	-0.233406	0.318355	0.657567	0.620576	0.226982	-0.27131	0.20568	-0.0219994	0.286585	0.604803
26034	CCM2L	ENSG00000101331	M9 magenta|0.6572	-0.0374509	0.0515022	-0.123656	0.121976	0.0305554	-0.274947	-0.305254	-0.0382872	0.0531129	-0.121436	-0.292605	-0.324089	-0.172968	0.172196	0.657187	0.289868	-0.0444532	-0.202891	0.115253	0.175791	-0.0737989	0.170754
30622	GYPE	ENSG00000197465	M9 magenta|0.6562	-0.111998	-0.227098	-0.332303	-0.260935	-0.293175	-0.325437	-0.174113	0.132605	0.254306	0.0407586	-0.210154	-0.217717	-0.298187	0.476729	0.656181	0.416275	0.0603608	-0.143039	-0.0272828	-0.152543	-0.0430165	0.300212
20511	CLEC3B	ENSG00000163815	M9 magenta|0.6548	-0.0277857	0.0571119	-0.233714	0.182149	0.0051863	-0.473971	-0.509532	-0.0992966	-0.0618431	-0.279626	-0.207567	-0.395853	-0.298763	0.053017	0.654811	0.335977	0.0206489	-0.256207	0.294596	0.308691	0.0107132	0.353236
16971	FCER1A	ENSG00000179639	M9 magenta|0.6545	-0.00916069	-0.154197	-0.421174	-0.116899	-0.23887	-0.486321	-0.402475	0.0102344	0.19529	-0.187001	-0.218691	-0.239651	-0.375859	0.213271	0.654548	0.400371	0.129889	-0.20776	0.231317	0.0221349	0.0747035	0.480521
8787	-	ENSG00000231246	M9 magenta|0.654	-0.0299095	-0.180959	-0.335708	-0.237013	-0.251527	-0.309877	-0.154449	0.0709721	0.343048	0.0553356	-0.225206	-0.21147	-0.289899	0.308546	0.653965	0.323448	0.0733392	-0.132813	-0.0512514	-0.177113	-0.0471366	0.251128
7255	RELN	ENSG00000189056	M9 magenta|0.6537	-0.115181	-0.263446	-0.368529	-0.315033	-0.302505	-0.235681	-0.0988473	0.0649784	0.364545	0.0500674	-0.149034	-0.064808	-0.282527	0.273994	0.653716	0.343454	0.140926	-0.0891683	-0.0498873	-0.220665	0.0402256	0.278185
9759	LGI4	ENSG00000153902	M9 magenta|0.6534	-0.0150011	-0.0175356	-0.12379	-0.0426106	0.00196422	-0.265788	-0.220324	0.226567	0.332524	0.096526	-0.216989	-0.390253	-0.400529	0.346035	0.653377	0.367111	-0.0819156	-0.119427	-0.101949	-0.0821023	-0.270296	0.124487
27413	SEMA3G	ENSG00000010319	M9 magenta|0.6522	-0.091907	0.0284632	-0.386403	0.153072	-0.0845037	-0.551195	-0.5323	-0.202329	-0.0678182	-0.371742	-0.251368	-0.298698	-0.282122	0.048385	0.652156	0.268688	0.200696	-0.21053	0.391951	0.313848	0.142497	0.439364
17596	LEPR	ENSG00000116678	M9 magenta|0.6518	-0.135481	-0.390112	-0.543636	-0.376255	-0.482529	-0.389343	-0.164136	0.0830888	0.289735	-0.099091	-0.15904	0.0231123	-0.232973	0.17296	0.651828	0.457607	0.247273	-0.183408	0.108272	-0.174937	0.247672	0.477862
5957	SLC35G2	ENSG00000168917	M9 magenta|0.6511	-0.0733852	-0.228784	-0.235085	-0.28961	-0.282298	-0.247649	-0.0896784	0.271557	0.354951	0.11718	-0.190493	-0.19551	-0.241246	0.266496	0.651131	0.459137	-0.0164594	-0.130974	-0.11506	-0.209681	-0.101411	0.215356
17995	GPRASP1	ENSG00000198932	M9 magenta|0.6507	-0.169995	-0.180299	-0.557472	-0.249086	-0.374105	-0.514117	-0.33603	0.0152169	0.239893	-0.173522	-0.288853	-0.185899	-0.368569	0.201997	0.650682	0.476435	0.299142	-0.0623207	0.15766	-0.0799963	0.144087	0.450093
31020	-	ENSG00000225938	M9 magenta|0.6501	-0.0782392	-0.16092	-0.259988	-0.171061	-0.168606	-0.244924	-0.127651	0.0909622	0.257351	0.053635	-0.212216	-0.193852	-0.273811	0.369854	0.65006	0.307851	0.0477102	-0.140566	-0.0636561	-0.126958	-0.0585817	0.208344
4121	CLIC5	ENSG00000112782	M9 magenta|0.6498	-0.123959	-0.270911	-0.37921	-0.275222	-0.320481	-0.302948	-0.132774	0.00868147	0.208357	-0.0218962	-0.130492	-0.0878159	-0.238719	0.524885	0.649789	0.294013	0.121791	-0.15097	0.0062697	-0.134978	0.0930393	0.317685
23454	SCN3B	ENSG00000166257	M9 magenta|0.6495	-0.0937226	-0.240527	-0.365946	-0.254397	-0.295649	-0.350925	-0.193982	0.12084	0.386918	0.0138837	-0.238544	-0.163428	-0.299355	0.179443	0.649488	0.433875	0.0975414	-0.154672	0.00362557	-0.154706	0.0213021	0.329868
1826	CD200	ENSG00000091972	M9 magenta|0.6484	-0.0370543	-0.280471	-0.243881	-0.357361	-0.313772	-0.234374	-0.0508856	0.427822	0.41189	0.211736	-0.213141	-0.224444	-0.296559	0.476712	0.648361	0.596678	-0.0412308	-0.142714	-0.217781	-0.295117	-0.152603	0.213761
2472	LINC00924	ENSG00000259134	M9 magenta|0.647	0.00393891	-0.161401	-0.277158	-0.179675	-0.229152	-0.303076	-0.17284	-0.0143853	0.200723	-0.0569646	-0.210487	-0.174579	-0.221967	0.177833	0.647002	0.269071	0.0909509	-0.129957	0.0542413	-0.075863	0.0204628	0.243786
4386	SYNE3	ENSG00000176438	M9 magenta|0.6468	-0.177972	-0.29801	-0.444171	-0.41561	-0.401359	-0.266728	-0.0857609	0.236921	0.431617	0.123792	-0.261994	-0.0722931	-0.334632	0.390741	0.646757	0.427251	0.217141	-0.0208094	-0.128453	-0.328399	-0.0113649	0.263767
8065	TMEM246	ENSG00000165152	M9 magenta|0.6466	-0.00812296	-0.306591	-0.27697	-0.177951	-0.225799	-0.296368	-0.205278	0.302629	0.330188	0.0250579	-0.139908	-0.136124	-0.195159	0.0946284	0.64663	0.568901	-0.0398084	-0.311886	-0.0078634	-0.0780302	0.0195413	0.324979
27643	ARAP3	ENSG00000120318	M9 magenta|0.6441	-0.0486208	-0.138564	-0.14926	-0.148236	-0.0700477	-0.146013	-0.0784194	0.325501	0.471277	0.173148	-0.153899	-0.20518	-0.303024	0.184349	0.644141	0.400807	-0.0471294	-0.110412	-0.191685	-0.211022	-0.203727	0.0889454
28965	CIDEC	ENSG00000187288	M9 magenta|0.6434	-0.0807465	-0.0135294	-0.292667	-0.106867	-0.167219	-0.302176	-0.258988	-0.0244454	0.15881	-0.107951	-0.130026	-0.210421	-0.28034	0.146498	0.643383	0.24891	0.197364	-0.00853997	0.0974632	-0.0205346	-0.0028994	0.235376
26258	MYOM1	ENSG00000101605	M9 magenta|0.6434	-0.0758772	-0.175181	-0.384133	-0.263846	-0.29192	-0.367965	-0.229388	0.0921974	0.340141	-0.0512128	-0.179856	-0.160435	-0.35538	0.0983777	0.643436	0.336324	0.195689	-0.0293929	0.0371451	-0.162882	0.0179454	0.279267
27397	PDE7B	ENSG00000171408	M9 magenta|0.6411	-0.0794442	-0.323665	-0.398832	-0.292141	-0.367547	-0.341801	-0.156787	0.0180896	0.271489	-0.0511284	-0.169844	-0.057026	-0.22184	0.211029	0.641108	0.343432	0.117979	-0.220328	0.0580993	-0.138038	0.134489	0.365597
29915	-	ENSG00000228401	M9 magenta|0.641	0.0189227	0.00228573	-0.169047	0.0345907	-0.0471634	-0.350221	-0.314254	-0.00159378	0.118618	-0.11789	-0.235099	-0.316089	-0.25549	0.166312	0.64105	0.290673	0.0256469	-0.134488	0.114115	0.0977342	-0.0622886	0.205203
29739	-	ENSG00000249825	M9 magenta|0.6402	-0.117156	-0.0405513	-0.435068	-0.118675	-0.282068	-0.479436	-0.380147	-0.0824107	0.0247345	-0.204782	-0.25398	-0.274835	-0.262932	0.124646	0.640212	0.425738	0.2614	-0.0781461	0.214884	0.0847765	0.107121	0.386691
17238	ANGPT4	ENSG00000101280	M9 magenta|0.64	-0.139874	-0.138492	-0.426103	-0.0922072	-0.239964	-0.461707	-0.367658	-0.00698066	0.0992633	-0.20159	-0.285459	-0.236421	-0.258709	0.15887	0.639954	0.447754	0.158811	-0.212767	0.195927	0.0742978	0.102406	0.40136
15289	TRARG1	ENSG00000184811	M9 magenta|0.6393	-0.0988676	-0.0149236	-0.309857	-0.0424352	-0.12671	-0.34194	-0.323483	-0.024063	0.103893	-0.129047	-0.176808	-0.248386	-0.302833	0.147765	0.639313	0.295071	0.184677	-0.0657252	0.13342	0.0431633	0.0068099	0.280659
4948	DBX2	ENSG00000185610	M9 magenta|0.6391	-0.0774203	-0.192509	-0.425645	-0.176535	-0.282296	-0.440406	-0.326125	0.0184934	0.214199	-0.167077	-0.156424	-0.187037	-0.266846	0.119062	0.639108	0.474569	0.16219	-0.172658	0.170139	-0.00542458	0.129651	0.44003
19508	NKAPL	ENSG00000189134	M9 magenta|0.639	-0.00185392	-0.213602	-0.283655	-0.178516	-0.209442	-0.362293	-0.240803	0.314947	0.325427	0.0672637	-0.264126	-0.308481	-0.329949	0.317731	0.639035	0.591042	-0.0420884	-0.237541	-0.0611231	-0.122902	-0.110201	0.328139
837	NR5A2	ENSG00000116833	M9 magenta|0.6389	-0.112628	-0.224354	-0.411405	-0.212558	-0.335411	-0.348859	-0.19385	-0.0839818	0.0954941	-0.163773	-0.209746	-0.0670559	-0.11078	0.190715	0.638869	0.316234	0.201403	-0.159416	0.154292	-0.00999689	0.205381	0.338092
20397	NRXN2	ENSG00000110076	M9 magenta|0.6382	-0.0762613	-0.0552332	-0.275502	0.00974581	-0.050669	-0.296756	-0.266374	0.0580623	0.208996	-0.0499961	-0.267022	-0.274027	-0.253874	0.253171	0.638166	0.40511	0.0375409	-0.200907	0.0489696	0.0436578	-0.0575829	0.220458
28689	RERGL	ENSG00000111404	M9 magenta|0.6379	0.0863466	-0.058075	-0.235829	-0.141192	-0.165799	-0.296219	-0.221898	-0.00944193	0.345694	-0.0258098	-0.147004	-0.239093	-0.327843	0.127535	0.637897	0.224466	0.0860409	-0.0547756	0.0402059	-0.101516	-0.0656354	0.207433
16079	PAMR1	ENSG00000149090	M9 magenta|0.6378	-0.0276783	-0.147855	-0.292906	-0.085912	-0.1565	-0.351588	-0.262846	0.0971662	0.281901	-0.0525193	-0.191018	-0.218754	-0.265053	0.132017	0.63784	0.413293	0.0250925	-0.230147	0.0852218	-0.000274805	0.00160989	0.323275
16723	CMA1	ENSG00000092009	M9 magenta|0.6374	-0.140175	-0.0766296	-0.394782	-0.0997452	-0.210151	-0.369979	-0.30203	-0.0732609	0.159476	-0.158303	-0.260859	-0.189234	-0.213282	0.230608	0.637404	0.303106	0.185095	-0.0996276	0.144196	0.0208911	0.0726263	0.295768
16197	PLVAP	ENSG00000130300	M9 magenta|0.6369	0.068806	-0.0276488	0.00750302	0.136304	0.137519	-0.228796	-0.228473	0.222897	0.1417	0.0487497	-0.199568	-0.368237	-0.27213	0.229463	0.636886	0.399301	-0.187992	-0.28641	-0.0598013	0.0828899	-0.211215	0.154138
17977	TCF23	ENSG00000163792	M9 magenta|0.6364	-0.0166	-0.0671848	-0.335809	-0.106782	-0.177759	-0.339538	-0.252834	-0.0633203	0.19457	-0.0546937	-0.215618	-0.220119	-0.309173	0.221941	0.636366	0.221241	0.137634	-0.0892166	0.0855194	-0.0435332	0.00249172	0.266809
16426	LRRC4B	ENSG00000131409	M9 magenta|0.6364	-0.0639747	0.0347683	-0.258158	0.0517011	0.0101565	-0.378402	-0.358497	-0.034326	0.201614	-0.116851	-0.258814	-0.331578	-0.354098	0.172415	0.636365	0.272075	0.0693628	-0.122492	0.128886	0.065961	-0.0713352	0.230452
24460	BHLHE22	ENSG00000180828	M9 magenta|0.6355	-0.0521289	-0.263957	-0.259714	-0.275813	-0.22978	-0.253713	-0.0772771	0.312973	0.406718	0.145512	-0.20452	-0.21328	-0.293111	0.561718	0.635496	0.529312	-0.0436402	-0.175911	-0.183838	-0.259178	-0.1292	0.21573
28519	ALDH1L1	ENSG00000144908	M9 magenta|0.6335	-0.0385562	-0.11401	-0.221236	-0.179075	-0.151379	-0.216275	-0.100875	0.115568	0.405899	0.103021	-0.14332	-0.170508	-0.284311	0.19624	0.63345	0.241313	0.0823133	-0.0371796	-0.101668	-0.184418	-0.101187	0.129816
4168	-	ENSG00000269936	M9 magenta|0.6323	-0.19569	0.0356115	-0.444519	-0.233227	-0.324291	-0.454553	-0.355857	0.119855	0.284064	-0.0662607	-0.279058	-0.365924	-0.468796	0.122366	0.632303	0.512089	0.365366	0.156059	0.0906939	-0.0966529	-0.0565089	0.339808
11668	PYGM	ENSG00000068976	M9 magenta|0.6321	-0.0606252	0.0502735	-0.170317	-0.140996	-0.0811128	-0.224379	-0.15302	0.0973652	0.280663	0.131835	-0.289872	-0.354046	-0.371391	0.333054	0.632084	0.274688	0.0644671	0.0453039	-0.137074	-0.143893	-0.245699	0.0619534
2843	ATP1A2	ENSG00000018625	M9 magenta|0.6319	-0.151826	-0.035218	-0.453321	0.0409955	-0.188478	-0.515984	-0.471437	-0.302733	-0.094308	-0.452927	-0.180361	-0.141618	-0.155468	-0.0712882	0.631907	0.235135	0.299424	-0.158228	0.440353	0.2846	0.302602	0.4634
28453	NRIP2	ENSG00000053702	M9 magenta|0.6315	-0.0444054	0.0541015	-0.407446	-0.0536245	-0.180194	-0.455715	-0.377161	-0.25062	0.0973664	-0.302822	-0.224546	-0.242082	-0.303236	0.0912307	0.631491	0.198799	0.307538	0.0339992	0.275766	0.0819955	0.122264	0.301002
22108	MECOM	ENSG00000085276	M9 magenta|0.6314	-0.127083	-0.358857	-0.328144	-0.224492	-0.290608	-0.287838	-0.124545	0.129369	0.183641	-0.0466501	-0.128747	-0.0060343	-0.106938	0.212308	0.631388	0.456137	0.0794326	-0.27182	0.0200135	-0.0712472	0.156976	0.352915
2216	-	ENSG00000233760	M9 magenta|0.6312	-0.0648682	-0.0920396	-0.357555	-0.0731204	-0.19137	-0.430183	-0.356521	-0.127399	0.14429	-0.151568	-0.192772	-0.236573	-0.28749	0.0917048	0.631198	0.267118	0.141068	-0.181717	0.206895	0.0599119	0.078564	0.387967
12129	TSPAN11	ENSG00000110900	M9 magenta|0.6309	-0.104619	-0.306896	-0.30741	-0.274785	-0.240246	-0.202457	-0.0698751	0.354452	0.453732	0.182046	-0.245536	-0.116223	-0.283216	0.41798	0.630915	0.542445	-0.000530541	-0.182737	-0.185605	-0.261793	-0.0916612	0.218421
21628	C6	ENSG00000039537	M9 magenta|0.6309	-0.113821	-0.0831325	-0.341441	-0.128581	-0.17887	-0.341978	-0.263431	0.00523358	0.190123	-0.0781667	-0.110952	-0.173612	-0.312623	0.154035	0.63088	0.271588	0.204431	-0.0453582	0.108303	-0.0563343	0.03138	0.301237
27002	BMP6	ENSG00000153162	M9 magenta|0.6297	0.0398615	-0.206669	-0.133448	-0.286018	-0.169721	-0.125111	-0.00131407	0.270066	0.488229	0.226139	-0.189371	-0.165162	-0.252591	0.497892	0.629656	0.307662	-0.0665529	-0.0971493	-0.244703	-0.313743	-0.211445	0.0548117
12091	CYYR1	ENSG00000166265	M9 magenta|0.6293	0.100487	-0.232798	-0.113617	-0.31221	-0.184257	-0.11324	0.0331983	0.280845	0.583182	0.220356	-0.0966978	-0.103242	-0.270866	0.274061	0.629256	0.271292	-0.0664883	-0.0441525	-0.232296	-0.353934	-0.162569	0.0693633
1997	F10	ENSG00000126218	M9 magenta|0.628	-0.00245851	-0.0201917	-0.281921	-0.00236206	-0.0558098	-0.402196	-0.37433	0.148423	0.203206	-0.0362167	-0.277596	-0.418061	-0.424325	0.240544	0.627997	0.497499	0.012212	-0.200767	0.0522852	0.0212499	-0.135571	0.319379
17858	MYOM3	ENSG00000142661	M9 magenta|0.6274	-0.168114	-0.173637	-0.355273	-0.0758752	-0.164485	-0.3606	-0.296879	0.121575	0.205236	-0.0988256	-0.176208	-0.166252	-0.276898	0.177421	0.627382	0.486031	0.10568	-0.20821	0.116023	0.0432715	0.0777958	0.396855
25912	CIDEA	ENSG00000176194	M9 magenta|0.6261	-0.0752547	-0.0236962	-0.289371	-0.0982462	-0.148181	-0.307509	-0.277357	-0.0177088	0.140454	-0.105974	-0.167991	-0.225957	-0.28769	0.159197	0.626146	0.262552	0.186622	-0.0299519	0.100079	-0.0139073	-0.0045962	0.234718
17406	CAPN11	ENSG00000137225	M9 magenta|0.6254	-0.116495	0.0155726	-0.350418	-0.0251436	-0.179947	-0.400643	-0.369845	-0.150257	0.117926	-0.19791	-0.164138	-0.26436	-0.287464	0.137682	0.625359	0.241508	0.179977	-0.0883348	0.227261	0.128906	0.0671155	0.307952
14524	KDR	ENSG00000128052	M9 magenta|0.6246	-0.134925	-0.351784	-0.300575	-0.193363	-0.274154	-0.271347	-0.122183	0.13347	0.119002	-0.077908	-0.10724	-0.0043748	-0.0917104	0.164546	0.624591	0.430214	0.0551035	-0.292677	0.0416835	-0.0365763	0.165693	0.355083
17703	LRFN5	ENSG00000165379	M9 magenta|0.6244	-0.149859	-0.2902	-0.370694	-0.265281	-0.305419	-0.29198	-0.17202	0.160028	0.316571	-0.0232776	-0.190176	-0.088795	-0.22606	0.283162	0.624406	0.50967	0.103694	-0.181442	0.00452967	-0.136716	0.0740449	0.338933
16819	AFAP1L1	ENSG00000157510	M9 magenta|0.6242	-0.0495912	-0.239817	-0.184497	-0.121355	-0.132617	-0.208946	-0.133008	0.330857	0.268593	0.0420993	-0.188825	-0.143194	-0.209131	0.143196	0.624156	0.500657	-0.0616503	-0.24677	-0.0828403	-0.0916507	-0.0582497	0.223327
11322	SCN3A	ENSG00000153253	M9 magenta|0.6239	-0.148562	-0.258223	-0.461737	-0.34923	-0.393266	-0.364485	-0.168314	0.0181234	0.368862	-0.020517	-0.162447	-0.106935	-0.322558	0.239195	0.623917	0.320816	0.244833	-0.0568596	0.045245	-0.204104	0.106624	0.347572
5620	HEPACAM	ENSG00000165478	M9 magenta|0.6238	-0.107479	-0.106954	-0.337527	-0.169321	-0.202805	-0.327522	-0.239788	0.091979	0.255639	-0.0136153	-0.151239	-0.210656	-0.320298	0.16029	0.623754	0.31447	0.16722	-0.071986	0.0108339	-0.113835	-0.0248754	0.2668
9432	FLT4	ENSG00000037280	M9 magenta|0.6236	-0.0137516	-0.0670411	-0.158623	0.0785582	0.0258641	-0.312966	-0.282691	0.140989	0.147878	-0.0547467	-0.183597	-0.284852	-0.300036	0.098276	0.623609	0.393815	-0.0260933	-0.238623	0.044702	0.0851185	-0.0768563	0.250792
13933	CPA1	ENSG00000091704	M9 magenta|0.6225	-0.017957	-0.0864772	-0.257166	-0.135977	-0.165771	-0.313239	-0.238376	0.0972748	0.28928	0.0553335	-0.217535	-0.274036	-0.328315	0.131983	0.622483	0.318908	0.0953847	-0.0878034	-0.0229272	-0.102357	-0.10897	0.216731
3009	-	ENSG00000225731	M9 magenta|0.6225	0.0289176	-0.0931734	-0.231749	-0.171362	-0.157246	-0.295096	-0.18419	0.0157599	0.339338	0.0319555	-0.208347	-0.241357	-0.319725	0.115801	0.6225	0.214441	0.0813959	-0.0438863	-0.0212153	-0.143198	-0.0832758	0.158698
22098	VEGFD	ENSG00000165197	M9 magenta|0.6212	-0.0591009	-0.0134748	-0.238236	-0.188033	-0.192294	-0.220293	-0.127969	-0.000478038	0.298161	0.0236775	-0.191565	-0.229009	-0.268199	0.229599	0.621208	0.204941	0.140735	0.0450911	-0.0242488	-0.139019	-0.0875736	0.116959
30140	HMCN2	ENSG00000148357	M9 magenta|0.6206	-0.133595	-0.127579	-0.454646	-0.115023	-0.225018	-0.458683	-0.353384	0.120634	0.167789	-0.120342	-0.232907	-0.243644	-0.383196	0.180331	0.620592	0.537244	0.192611	-0.143575	0.126562	-0.00872607	0.0508036	0.408329
5633	TDRD10	ENSG00000163239	M9 magenta|0.6202	-0.0166586	0.031301	-0.280238	-0.153271	-0.179548	-0.346441	-0.216443	0.0627138	0.268147	0.0848829	-0.134292	-0.352942	-0.43185	0.226612	0.620167	0.339605	0.157627	0.0423454	-0.0258339	-0.127708	-0.144547	0.255629
792	F2RL2	ENSG00000164220	M9 magenta|0.6192	-0.195142	-0.191799	-0.452438	-0.0954902	-0.275709	-0.431961	-0.38114	-0.0618414	0.037953	-0.291803	-0.150708	-0.15585	-0.172492	0.170359	0.619184	0.503239	0.205244	-0.230016	0.266852	0.142813	0.222848	0.463542
12342	KLF2	ENSG00000127528	M9 magenta|0.6172	-0.0486595	0.00620451	-0.271467	0.0772393	-0.0651623	-0.443594	-0.440055	0.00522236	-0.0149577	-0.216083	-0.182497	-0.388639	-0.28848	0.189724	0.617235	0.435195	0.019146	-0.247023	0.220288	0.208191	-0.000986939	0.373047
14521	GPD1	ENSG00000167588	M9 magenta|0.6168	-0.111487	-0.0313383	-0.293869	-0.063029	-0.139474	-0.307835	-0.252969	-0.0478482	0.140854	-0.0819165	-0.13726	-0.20105	-0.300648	0.165821	0.616794	0.223874	0.183392	-0.0560946	0.0997755	0.00766536	0.00460535	0.256365
686	CDH6	ENSG00000113361	M9 magenta|0.6166	-0.108333	-0.244354	-0.355202	-0.12672	-0.280368	-0.409206	-0.272468	0.0637062	0.0444752	-0.191158	-0.128005	-0.135709	-0.18063	-0.00645097	0.616589	0.489572	0.126767	-0.252172	0.177188	0.070451	0.171035	0.427297
27800	ECRG4	ENSG00000119147	M9 magenta|0.6158	-0.0181502	-0.183509	-0.308871	-0.218137	-0.237044	-0.277117	-0.200795	0.118213	0.458943	-0.00539294	-0.147765	-0.133609	-0.281458	0.108887	0.615794	0.346118	0.0837586	-0.100059	0.0342741	-0.137847	0.00402483	0.277981
19722	PDK4	ENSG00000004799	M9 magenta|0.6157	-0.0667566	-0.139475	-0.389855	-0.109527	-0.256071	-0.379205	-0.281311	-0.128075	0.0616537	-0.217993	-0.113511	-0.100984	-0.184015	0.049282	0.615715	0.267501	0.222505	-0.138869	0.223404	0.0725696	0.188454	0.38356
10520	BMPER	ENSG00000164619	M9 magenta|0.6156	-0.0993528	-0.17181	-0.357635	-0.180014	-0.236546	-0.295369	-0.196204	0.0894004	0.226467	-0.078236	-0.218738	-0.125825	-0.235521	0.161135	0.615595	0.421195	0.128447	-0.140381	0.0651554	-0.0736776	0.0610571	0.303121
9123	PRDM16-DT	ENSG00000177133	M9 magenta|0.6142	-0.106712	-0.00647776	-0.232598	-0.0435909	-0.0798144	-0.331041	-0.266138	0.0630562	0.191317	0.0405706	-0.242663	-0.346426	-0.354169	0.223069	0.614165	0.343919	0.0667172	-0.103231	-0.0152939	-0.0128785	-0.123806	0.216746
20034	ADIPOQ	ENSG00000181092	M9 magenta|0.6141	-0.138534	-0.0809624	-0.336142	-0.119019	-0.191454	-0.306152	-0.252607	-0.0452791	0.108984	-0.144232	-0.144343	-0.132346	-0.229092	0.165302	0.614082	0.260123	0.231909	-0.0304445	0.133699	-0.0116602	0.0786229	0.281127
29403	HTR2B	ENSG00000135914	M9 magenta|0.6137	-0.135339	-0.236725	-0.46436	-0.205027	-0.345228	-0.440386	-0.299122	0.0481724	0.0718097	-0.183879	-0.219424	-0.162498	-0.199969	0.255035	0.613709	0.55187	0.191497	-0.188083	0.141531	0.0044458	0.173314	0.433863
3196	LDLRAD2	ENSG00000187942	M9 magenta|0.6128	-0.00569455	-0.0513831	-0.264133	0.026074	-0.0204773	-0.395316	-0.332802	0.250711	0.243771	0.0115129	-0.254451	-0.369587	-0.467098	0.17344	0.612782	0.540653	0.0494304	-0.166356	-0.0116279	0.00147948	-0.156907	0.282546
13251	RAB3C	ENSG00000152932	M9 magenta|0.6121	-0.102941	-0.154672	-0.358181	-0.153987	-0.266528	-0.289298	-0.188113	-0.201222	0.0899554	-0.192474	-0.16616	-0.0412587	-0.0983276	0.173897	0.6121	0.130615	0.209702	-0.0915049	0.173861	0.024315	0.190431	0.236731
15980	-	ENSG00000260947	M9 magenta|0.6111	-0.0775501	-0.182619	-0.444969	-0.161256	-0.278583	-0.411348	-0.301129	0.00724028	0.21748	-0.169927	-0.248853	-0.138376	-0.259769	0.0881354	0.61113	0.401164	0.203415	-0.138276	0.163441	-0.0354316	0.129035	0.398688
16390	CH25H	ENSG00000138135	M9 magenta|0.6095	-0.0305373	-0.184285	-0.273641	-0.237892	-0.236535	-0.276651	-0.167911	0.215487	0.329454	0.0700684	-0.201342	-0.234691	-0.298796	0.459946	0.609483	0.455032	-0.00463915	-0.14946	-0.0636686	-0.173695	-0.114829	0.250081
6584	CFI	ENSG00000205403	M9 magenta|0.6084	-0.0143919	-0.303835	-0.220784	-0.263604	-0.246977	-0.221847	-0.0663839	0.409309	0.46786	0.254668	-0.162677	-0.204943	-0.283127	0.457944	0.608447	0.553124	-0.114671	-0.274993	-0.217849	-0.246591	-0.162509	0.243824
25922	LRRN3	ENSG00000173114	M9 magenta|0.6083	-0.145274	-0.246099	-0.483275	-0.260305	-0.390024	-0.448281	-0.298053	0.0590474	0.175719	-0.143431	-0.244847	-0.164354	-0.236251	0.255955	0.608254	0.525717	0.171195	-0.177323	0.144246	-0.0603718	0.133237	0.430913
26372	EPAS1	ENSG00000116016	M9 magenta|0.6082	-0.0531429	-0.355439	-0.267172	-0.231164	-0.271574	-0.238391	-0.0696409	0.260256	0.276629	0.131466	-0.102894	-0.074336	-0.152536	0.264449	0.608161	0.476334	-0.030975	-0.312362	-0.104396	-0.147472	0.00876832	0.313513
30529	GFRA2	ENSG00000168546	M9 magenta|0.6069	-0.00507191	-0.102367	-0.211867	-0.150291	-0.132424	-0.193219	-0.106394	0.131341	0.326947	0.0959092	-0.231754	-0.223179	-0.28813	0.298101	0.606852	0.300102	0.000298276	-0.0877209	-0.0949916	-0.143155	-0.134456	0.105615
531	ISLR2	ENSG00000167178	M9 magenta|0.6067	-0.142197	-0.0797636	-0.372976	0.0852276	-0.0890305	-0.439499	-0.439899	0.0526154	0.0131901	-0.269368	-0.209708	-0.233066	-0.205108	0.0233301	0.606706	0.518826	0.125622	-0.261313	0.258927	0.218326	0.139488	0.419629
1347	CA4	ENSG00000167434	M9 magenta|0.6066	-0.0448904	-0.0442633	-0.286315	-0.0914288	-0.172793	-0.336321	-0.257013	-0.0500592	0.188183	-0.0633172	-0.230578	-0.239559	-0.283639	0.122453	0.606649	0.206635	0.133516	-0.0914409	0.0753768	-0.0230381	-0.0199579	0.232831
22931	RGS5	ENSG00000143248	M9 magenta|0.6064	-0.104273	-0.154974	-0.430313	-0.0376658	-0.282822	-0.539298	-0.416868	-0.208235	-0.0717207	-0.408602	-0.144393	-0.136579	-0.148117	-0.10045	0.606393	0.322932	0.218398	-0.243963	0.408865	0.238208	0.313697	0.501307
8414	PLPP3	ENSG00000162407	M9 magenta|0.606	-0.102891	-0.403158	-0.304257	-0.286601	-0.26376	-0.220663	-0.0436464	0.318225	0.373073	0.138948	-0.141549	-0.0360853	-0.214408	0.33155	0.60598	0.5102	-0.0499629	-0.30492	-0.144924	-0.230971	0.02908	0.323656
175	TRABD2B	ENSG00000269113	M9 magenta|0.6054	-0.0637904	-0.104859	-0.444918	-0.0407048	-0.19255	-0.498029	-0.458651	-0.0210596	0.157731	-0.271	-0.129853	-0.222194	-0.345759	-0.00052094	0.605391	0.427577	0.201599	-0.174145	0.307314	0.103587	0.137171	0.517845
13047	ITIH3	ENSG00000162267	M9 magenta|0.6052	-0.0841939	-0.00187894	-0.37549	-0.0933827	-0.190748	-0.450666	-0.391574	-0.0213141	0.150629	-0.137767	-0.196165	-0.3267	-0.38969	0.223627	0.605156	0.365729	0.164576	-0.0561942	0.181401	0.014548	-0.0120652	0.352017
28908	LMO2	ENSG00000135363	M9 magenta|0.6046	0.0604401	-0.0337745	-0.149774	-0.016662	-0.0729944	-0.385778	-0.317898	0.146011	0.207491	-0.0112262	-0.276604	-0.431747	-0.335954	0.381469	0.604587	0.366185	-0.103526	-0.213088	0.0340139	0.021644	-0.190829	0.241028
22260	CHL1	ENSG00000134121	M9 magenta|0.6044	-0.16209	-0.369176	-0.450587	-0.332068	-0.388177	-0.36101	-0.183247	0.209717	0.308809	0.0222893	-0.121179	-0.0909572	-0.305791	0.290168	0.604364	0.54609	0.141611	-0.212612	0.00577387	-0.182074	0.111652	0.44052
29934	GPX3	ENSG00000211445	M9 magenta|0.6038	-0.00440379	-0.134795	-0.119456	-0.173202	-0.112063	-0.113067	-0.0400664	0.246933	0.350843	0.207877	-0.158173	-0.208616	-0.257683	0.368944	0.603772	0.316186	-0.0552	-0.118606	-0.205205	-0.212788	-0.210926	0.0770024
19013	CCDC3	ENSG00000151468	M9 magenta|0.6031	0.0403377	-0.225653	-0.111062	-0.224919	-0.135046	-0.154439	-0.0642088	0.445873	0.435006	0.256385	-0.185305	-0.216126	-0.254385	0.325751	0.603125	0.530386	-0.171083	-0.20355	-0.238822	-0.259554	-0.230888	0.134143
26842	ABCB5	ENSG00000004846	M9 magenta|0.6008	-0.103403	-0.189713	-0.345534	-0.203716	-0.266648	-0.290189	-0.165311	0.0487374	0.283296	-0.0197113	-0.145276	-0.11196	-0.214464	0.169913	0.600849	0.343196	0.151827	-0.118313	0.021596	-0.102409	0.0548762	0.286389
1588	ABCG2	ENSG00000118777	M9 magenta|0.6003	-0.0685385	-0.201352	-0.486515	-0.0897992	-0.329564	-0.566794	-0.442869	-0.159451	-0.0124186	-0.392732	-0.203275	-0.136163	-0.16754	-0.0437641	0.60026	0.394915	0.230289	-0.254409	0.393957	0.183363	0.311558	0.552775
2517	IGSF10	ENSG00000152580	M9 magenta|0.6001	-0.124008	-0.389056	-0.419183	-0.416661	-0.394283	-0.243077	-0.0916263	0.298062	0.461589	0.0728346	-0.126243	-0.0160659	-0.270172	0.301466	0.600079	0.553666	0.127724	-0.125789	-0.10652	-0.30867	0.0439897	0.32186
20809	LYVE1	ENSG00000133800	M9 magenta|0.6001	-0.0521868	-0.290234	-0.216349	-0.252421	-0.23419	-0.162469	-0.0438546	0.254511	0.313268	0.120148	-0.168261	-0.0713213	-0.180592	0.28758	0.600078	0.382709	-0.0223218	-0.196618	-0.129149	-0.211362	-0.0446625	0.217009
21181	TMEM252	ENSG00000181778	M9 magenta|0.5997	-0.0198668	-0.184454	-0.426951	-0.211965	-0.285455	-0.420804	-0.272278	-0.0250935	0.237114	-0.0951197	-0.203852	-0.174386	-0.287778	0.0601886	0.599735	0.31543	0.181432	-0.136744	0.102226	-0.0955583	0.077328	0.377014
4615	ACSM5	ENSG00000183549	M9 magenta|0.5982	-0.117371	-0.0880832	-0.438302	-0.0537719	-0.247285	-0.496294	-0.408407	-0.11061	-0.0674691	-0.253031	-0.231283	-0.248159	-0.224444	0.270456	0.598232	0.394126	0.192126	-0.177697	0.25767	0.142062	0.144161	0.453619
14269	CD36	ENSG00000135218	M9 magenta|0.598	-0.0797679	-0.13929	-0.231545	-0.147466	-0.197767	-0.20442	-0.128632	0.00400406	0.118906	0.0167823	-0.130425	-0.122938	-0.172258	0.199021	0.597963	0.259583	0.112001	-0.111378	-0.0058239	-0.0580568	0.0195566	0.21955
30443	LRRTM2	ENSG00000146006	M9 magenta|0.5978	-0.140312	-0.242345	-0.543041	-0.40099	-0.485058	-0.398338	-0.201765	0.0183452	0.266049	-0.0821564	-0.220629	-0.118078	-0.294505	0.278906	0.597817	0.425496	0.308674	-0.0442538	0.085188	-0.184084	0.143238	0.393175
7507	SCARF1	ENSG00000074660	M9 magenta|0.5977	-0.0768532	-0.046553	-0.145773	0.00838674	0.0280678	-0.253667	-0.199246	0.269563	0.226608	0.114433	-0.242085	-0.341766	-0.385566	0.492832	0.59768	0.396061	-0.085305	-0.175506	-0.113458	-0.0598517	-0.233274	0.163505
30050	TNMD	ENSG00000000005	M9 magenta|0.5972	-0.0476895	-0.0601051	-0.241183	-0.165995	-0.182269	-0.247175	-0.170605	0.0116726	0.187316	-0.0118329	-0.147652	-0.201426	-0.262865	0.152132	0.597212	0.224932	0.155983	-0.0105816	0.0139047	-0.100181	-0.0523755	0.171554
10793	LOXHD1	ENSG00000167210	M9 magenta|0.5964	-0.110909	-0.104941	-0.332045	-0.0460398	-0.158224	-0.354561	-0.280085	0.0461199	0.0968787	-0.133673	-0.20491	-0.193148	-0.267615	0.0987535	0.596433	0.393152	0.164247	-0.118184	0.0990859	0.0483476	0.0529836	0.284696
8500	LINC01013	ENSG00000228495	M9 magenta|0.5957	0.00882189	-0.0939399	-0.296806	-0.174009	-0.224708	-0.374589	-0.281891	0.197204	0.255172	0.00652227	-0.256123	-0.327534	-0.349934	0.215753	0.595652	0.499742	0.0808075	-0.101912	0.0226042	-0.102623	-0.103886	0.290688
29552	TRHDE-AS1	ENSG00000236333	M9 magenta|0.5956	-0.036263	-0.0673855	-0.296431	-0.146341	-0.183329	-0.299164	-0.2357	0.0114062	0.164647	-0.0597746	-0.155395	-0.227318	-0.317174	0.134452	0.595643	0.268748	0.188289	-0.0389019	0.0516617	-0.0854642	-0.0220817	0.254429
1671	GLYAT	ENSG00000149124	M9 magenta|0.5954	-0.0595091	-0.0425108	-0.284817	-0.117222	-0.176645	-0.307304	-0.237243	-0.00500726	0.182011	-0.059501	-0.198469	-0.237795	-0.305603	0.127266	0.595413	0.233787	0.159912	-0.0526244	0.0650387	-0.0471621	-0.0432835	0.236535
31233	TNN	ENSG00000120332	M9 magenta|0.5953	-0.140119	-0.177186	-0.45896	-0.0971542	-0.250818	-0.469014	-0.410859	0.0660805	0.118998	-0.221506	-0.180165	-0.229058	-0.278594	0.19525	0.595251	0.589204	0.166788	-0.239905	0.21577	0.0841374	0.130249	0.494508
28044	ADGRD1	ENSG00000111452	M9 magenta|0.5952	-0.143184	-0.226408	-0.373922	-0.268982	-0.280019	-0.297117	-0.145429	0.166927	0.291746	0.0401289	-0.226706	-0.161591	-0.283414	0.419311	0.595159	0.451885	0.0677737	-0.147689	-0.040884	-0.191829	0.00196303	0.294182
3447	ADH1A	ENSG00000187758	M9 magenta|0.5943	-0.0305794	-0.12773	-0.297381	-0.213953	-0.244396	-0.290421	-0.201008	0.04572	0.244926	0.0497996	-0.179685	-0.196086	-0.300548	0.175474	0.594268	0.274586	0.11425	-0.0810998	-0.00800061	-0.147494	-0.0511359	0.222613
14945	-	ENSG00000258168	M9 magenta|0.5937	-0.108822	-0.161271	-0.461188	-0.339214	-0.406103	-0.404679	-0.210968	0.0282933	0.200777	-0.055982	-0.283708	-0.2079	-0.354531	0.317496	0.593708	0.386847	0.31491	0.0355243	0.0370452	-0.185503	0.0586693	0.337364
15625	-	ENSG00000277737	M9 magenta|0.5935	-0.0547609	-0.0995345	-0.247596	-0.134285	-0.186791	-0.302045	-0.247138	0.174359	0.223242	0.0718275	-0.171315	-0.272758	-0.292545	0.129966	0.593462	0.375954	0.033775	-0.149893	-0.0264244	-0.0818602	-0.109294	0.22098
22160	LINC00987	ENSG00000237248	M9 magenta|0.5933	0.0688628	-0.156895	-0.126872	-0.324657	-0.189535	-0.124288	0.0207292	0.238679	0.559436	0.253808	-0.179531	-0.181784	-0.30358	0.356542	0.593335	0.263068	-0.0279081	0.0265521	-0.248776	-0.364466	-0.211441	0.0460985
20485	PGM5P4	ENSG00000225398	M9 magenta|0.5931	0.0173939	-0.107723	-0.310875	-0.13617	-0.172983	-0.384773	-0.266852	0.0154398	0.299619	0.0360325	-0.225089	-0.283553	-0.322203	0.148341	0.593059	0.31486	0.0771288	-0.146326	0.0176207	-0.0722609	-0.0432732	0.282314
306	PLIN4	ENSG00000167676	M9 magenta|0.5923	-0.128452	0.0625487	-0.315488	0.0224071	-0.0773976	-0.344807	-0.341203	-0.0866073	0.0720415	-0.162313	-0.149238	-0.251837	-0.310811	0.117737	0.592261	0.218366	0.230814	-0.0290457	0.178509	0.0846495	0.0101918	0.262868
12239	FXYD1	ENSG00000266964	M9 magenta|0.5914	0.0867855	0.00527734	-0.154166	-0.0258233	-0.0173729	-0.331228	-0.31037	0.170033	0.326088	0.0467755	-0.213239	-0.417028	-0.447647	0.189413	0.591425	0.334057	-0.0339021	-0.11964	-0.0135979	-0.0528871	-0.246004	0.21352
573	PRG4	ENSG00000116690	M9 magenta|0.5912	-0.135584	-0.115375	-0.311363	-0.184856	-0.23647	-0.23168	-0.159017	0.0623228	0.158676	-0.0290145	-0.0685067	-0.120136	-0.228909	0.216714	0.591155	0.315549	0.197331	-0.0102153	0.0264108	-0.0876156	0.0312248	0.244555
18275	FAM107A	ENSG00000168309	M9 magenta|0.5899	0.0767535	-0.13525	-0.0702395	-0.251502	-0.1144	-0.108152	0.0300389	0.228529	0.583077	0.253373	-0.170554	-0.197233	-0.27743	0.376395	0.589888	0.175742	-0.0708132	-0.0137933	-0.267115	-0.333447	-0.260917	-0.0245243
12150	TRHDE	ENSG00000072657	M9 magenta|0.5897	-0.0911325	-0.185637	-0.362887	-0.2317	-0.281107	-0.306344	-0.194812	0.0888688	0.209037	-0.0518011	-0.10339	-0.123106	-0.257083	0.160695	0.589693	0.378561	0.175847	-0.0831305	0.0547027	-0.12994	0.0559232	0.31864
7290	LPL	ENSG00000175445	M9 magenta|0.5892	-0.0295306	-0.188971	-0.195694	-0.259254	-0.195455	-0.130791	-0.0477459	0.245515	0.384538	0.121393	-0.0846327	-0.0904345	-0.226294	0.216697	0.589197	0.329738	0.0568845	-0.0492979	-0.146213	-0.252566	-0.0882528	0.130174
29966	MRAP	ENSG00000170262	M9 magenta|0.5878	-0.103157	-0.0342348	-0.282536	-0.111922	-0.173075	-0.291673	-0.241839	-0.00708838	0.149597	-0.0616798	-0.143496	-0.203371	-0.257434	0.105678	0.587821	0.252229	0.21066	-0.0154789	0.0665384	-0.0458292	-0.0244078	0.220902
10879	AVPR1A	ENSG00000166148	M9 magenta|0.5871	-0.0599764	-0.354099	-0.232929	-0.264428	-0.277522	-0.163128	-0.013633	0.288488	0.236106	0.0877511	-0.131238	-0.0276513	-0.11244	0.145487	0.587132	0.500738	0.00583531	-0.251284	-0.103229	-0.170115	0.0440751	0.260279
1440	KCNA5	ENSG00000130037	M9 magenta|0.587	0.00533625	-0.0453553	-0.17981	0.00163956	-0.0456625	-0.30447	-0.242291	-0.00481142	0.145591	-0.080052	-0.234851	-0.276347	-0.219768	0.244398	0.587045	0.261682	-0.0161495	-0.173109	0.0612588	0.0525816	-0.0648296	0.181775
7614	SLC16A7	ENSG00000118596	M9 magenta|0.5867	-0.138657	-0.443543	-0.352144	-0.518357	-0.45	-0.128741	0.0994305	0.352352	0.504742	0.241254	-0.168875	0.0520553	-0.195114	0.413455	0.586709	0.464258	0.0938951	-0.0791244	-0.259887	-0.44825	0.0166871	0.20623
13141	LINC02185	ENSG00000262097	M9 magenta|0.586	-0.127075	-0.228149	-0.372081	-0.27704	-0.328538	-0.290242	-0.127662	0.0891748	0.272852	0.0380731	-0.168304	-0.115723	-0.29275	0.232595	0.585962	0.354617	0.136426	-0.112692	-0.0176217	-0.17863	0.0417416	0.301671
7542	TCEAL5	ENSG00000204065	M9 magenta|0.5859	0.0276503	-0.114392	-0.260131	-0.166103	-0.150829	-0.299693	-0.223604	0.0972404	0.449602	0.0314219	-0.188469	-0.201709	-0.334449	0.124876	0.585873	0.314086	0.0576957	-0.0769746	-0.00175939	-0.130657	-0.0610916	0.237574
30035	HPSE2	ENSG00000172987	M9 magenta|0.5857	0.025825	-0.12313	-0.226568	-0.243074	-0.198069	-0.212357	-0.0790295	0.0784976	0.425482	0.123235	-0.192059	-0.185236	-0.273934	0.220512	0.585691	0.253934	0.0615423	-0.0357436	-0.117879	-0.217106	-0.0971161	0.144885
11186	PPARG	ENSG00000132170	M9 magenta|0.5856	-0.0346322	-0.112354	-0.174836	-0.153881	-0.157054	-0.206896	-0.125351	0.14441	0.230505	0.057516	-0.160056	-0.203173	-0.182031	0.304575	0.585597	0.310284	0.0161759	-0.126718	-0.0651186	-0.113742	-0.102786	0.173642
9337	PSAT1P3	ENSG00000230787	M9 magenta|0.5853	-0.0554026	-0.141162	-0.348576	-0.172747	-0.247427	-0.33201	-0.249873	0.0369889	0.203807	-0.0551548	-0.177424	-0.192066	-0.25854	0.184409	0.585279	0.334534	0.132024	-0.116693	0.0478144	-0.0837734	0.0207907	0.285533
20855	GPR146	ENSG00000164849	M9 magenta|0.5837	-0.126332	-0.188846	-0.268294	-0.0692457	-0.0886267	-0.243198	-0.153091	0.0865931	0.300328	0.015772	-0.199227	-0.0983899	-0.254782	0.178789	0.583741	0.266865	0.0404821	-0.181848	-0.0300271	-0.0756135	8.56972e-05	0.19575
29073	ADH1C	ENSG00000248144	M9 magenta|0.5827	0.0513307	-0.0688782	-0.190687	-0.0882747	-0.114618	-0.227595	-0.202056	-0.0238902	0.193997	0.03031	-0.205801	-0.215024	-0.197687	0.172751	0.582678	0.253189	0.0355017	-0.119434	-0.00862573	-0.0374128	-0.0570341	0.204211
5570	MYO7B	ENSG00000169994	M9 magenta|0.5826	-0.0702083	-0.00575595	-0.171686	-0.17529	-0.0971298	-0.198197	-0.0973474	0.123127	0.37809	0.164645	-0.267153	-0.292204	-0.367065	0.451829	0.582577	0.208099	0.0718111	0.0597213	-0.160217	-0.219125	-0.240699	0.0400401
18972	SV2B	ENSG00000185518	M9 magenta|0.5823	0.0103879	-0.267024	-0.16069	-0.313483	-0.212577	-0.0626262	0.0551903	0.222674	0.4646	0.202699	-0.116628	-0.0315037	-0.171335	0.376254	0.582343	0.257342	-0.0161625	-0.0660637	-0.23808	-0.315538	-0.111029	0.0359912
20137	KCNA1	ENSG00000111262	M9 magenta|0.5818	-0.0592118	-0.230748	-0.299247	-0.263467	-0.247043	-0.242975	-0.129472	0.206427	0.386463	0.0813078	-0.180464	-0.140154	-0.295398	0.273717	0.581802	0.443762	0.0459503	-0.123989	-0.101508	-0.214493	-0.0617257	0.236725
1758	MYOC	ENSG00000034971	M9 magenta|0.5815	0.0058865	-0.123304	-0.270623	-0.164721	-0.198884	-0.303478	-0.172744	0.0145475	0.234206	0.0624197	-0.150506	-0.205034	-0.254899	0.195097	0.581464	0.215404	0.0402943	-0.152442	-0.0215862	-0.111512	-0.0560796	0.214115
4375	ALDH1A1	ENSG00000165092	M9 magenta|0.5811	-0.0364239	-0.225089	-0.278729	-0.218654	-0.24234	-0.281092	-0.140202	0.122351	0.22834	0.0706526	-0.21077	-0.211893	-0.219916	0.533228	0.581108	0.425031	-0.0210562	-0.22151	-0.0735785	-0.134342	-0.0329003	0.253638
6506	FRZB	ENSG00000162998	M9 magenta|0.5798	-0.038033	-0.162567	-0.361236	-0.0911334	-0.215854	-0.470094	-0.359237	0.135854	0.1965	-0.159089	-0.150436	-0.26056	-0.297354	0.131937	0.579805	0.540841	0.0844938	-0.214416	0.155017	0.0346701	0.0639839	0.416533
11896	IL3RA	ENSG00000185291	M9 magenta|0.5789	0.0595766	0.105003	-0.145235	-0.00321266	-0.0292549	-0.318886	-0.294017	0.042418	0.135367	0.00619861	-0.232441	-0.460949	-0.399104	0.425348	0.578949	0.259025	-0.0192659	-0.0758635	0.0180749	0.0132001	-0.239706	0.15742
16476	NGF-AS1	ENSG00000228035	M9 magenta|0.5787	-0.0262063	-0.183411	-0.247702	-0.166437	-0.152214	-0.233735	-0.141501	0.106439	0.216977	0.0666769	-0.163238	-0.169007	-0.264622	0.195376	0.578667	0.312381	-0.0158368	-0.18752	-0.0709048	-0.144008	-0.0692786	0.213119
16948	GSN	ENSG00000148180	M9 magenta|0.5786	0.0631015	-0.220033	-0.0767409	-0.0929742	0.017084	-0.167394	-0.122694	0.506521	0.510204	0.249984	-0.263149	-0.283989	-0.337518	0.323734	0.578566	0.507816	-0.249395	-0.297893	-0.245532	-0.194739	-0.302511	0.128063
16600	LEP	ENSG00000174697	M9 magenta|0.5777	-0.0927582	-0.105147	-0.245208	-0.143644	-0.168657	-0.204803	-0.15467	0.0198914	0.17679	-0.0331512	-0.125248	-0.120523	-0.216297	0.177674	0.577723	0.219496	0.131417	-0.0614925	0.0203243	-0.072552	-0.00101082	0.179826
2565	LEFTY2	ENSG00000143768	M9 magenta|0.5772	0.0217265	-0.155074	-0.190623	-0.237573	-0.153372	-0.173828	-0.0735661	0.202881	0.504617	0.117616	-0.0947404	-0.139684	-0.296225	0.170518	0.577184	0.283592	0.012372	-0.0204062	-0.126673	-0.266919	-0.13783	0.112764
14621	CCL16	ENSG00000275152	M9 magenta|0.5764	-0.00638961	-0.0109495	-0.293022	-0.145587	-0.186932	-0.327999	-0.240504	-0.0618311	0.227717	-0.0319398	-0.185214	-0.270003	-0.309554	0.191877	0.576395	0.193475	0.149059	-0.0109865	0.0472465	-0.0753266	-0.0543198	0.195231
25215	HYAL1	ENSG00000114378	M9 magenta|0.5755	-0.0499798	-0.000308619	-0.124152	-0.0281274	-0.0534009	-0.247421	-0.198088	0.038584	0.266324	0.00586064	-0.161662	-0.280472	-0.197169	0.226524	0.575483	0.199026	-0.00173986	-0.0746675	-0.0056319	-0.0072079	-0.133143	0.079491
14414	SLC17A7	ENSG00000104888	M9 magenta|0.5755	-0.00323271	-0.139114	-0.261419	-0.187258	-0.2013	-0.224593	-0.155665	0.191457	0.302674	0.0434845	-0.210372	-0.176316	-0.255729	0.130301	0.575521	0.43336	0.0622386	-0.106316	-0.0556997	-0.127538	-0.0656693	0.196835
8768	ATP1B2	ENSG00000129244	M9 magenta|0.5754	-0.0150087	-0.0466099	-0.263338	-0.0398764	-0.157893	-0.398335	-0.333005	-0.0711678	0.129329	-0.177355	-0.129764	-0.23205	-0.23956	-0.00462262	0.575431	0.247228	0.107667	-0.125876	0.194919	0.100751	0.0370141	0.285928
10390	LRRC2	ENSG00000163827	M9 magenta|0.575	-0.0927441	-0.194191	-0.297054	-0.293488	-0.2689	-0.215571	-0.0722114	0.0881338	0.342226	0.121604	-0.171715	-0.165174	-0.298953	0.552238	0.575018	0.274799	0.0668372	-0.0691093	-0.119466	-0.242788	-0.0788563	0.197693
14739	SNCAIP	ENSG00000064692	M9 magenta|0.5747	-0.0340525	-0.187487	-0.288133	-0.217196	-0.233293	-0.247901	-0.121207	0.222695	0.369369	0.103508	-0.135807	-0.167044	-0.273887	0.275076	0.574659	0.457958	0.0461906	-0.140853	-0.0765759	-0.186174	-0.0609088	0.256263
19075	TRPC6	ENSG00000137672	M9 magenta|0.5745	-0.0732671	-0.272337	-0.32797	-0.228698	-0.299064	-0.297226	-0.156402	0.14987	0.21772	-0.0289164	-0.174105	-0.103796	-0.205655	0.140675	0.57454	0.446573	0.0870719	-0.203842	0.0470348	-0.104008	0.0840241	0.367745
28983	C14orf180	ENSG00000184601	M9 magenta|0.5729	-0.106729	-0.00243915	-0.246975	-0.0214186	-0.0997004	-0.283728	-0.264715	0.0365829	0.124034	-0.0412815	-0.210094	-0.255528	-0.278331	0.142913	0.572869	0.270419	0.12302	-0.0909996	0.0554591	0.021036	-0.0456591	0.210399
22935	JPH4	ENSG00000092051	M9 magenta|0.5727	-0.112024	-0.042036	-0.294208	-0.0718664	-0.128887	-0.300266	-0.258619	0.0696904	0.187166	-0.0578454	-0.304253	-0.278266	-0.238158	0.352398	0.572661	0.364865	0.0460213	-0.131084	0.044049	-0.00130634	-0.0582519	0.222627
19918	PAPLN	ENSG00000100767	M9 magenta|0.5712	-0.0958043	-0.174221	-0.35468	-0.234705	-0.253252	-0.313758	-0.202991	0.165619	0.302845	0.0789997	-0.24595	-0.219055	-0.371437	0.503183	0.571231	0.405976	0.0994392	-0.10177	-0.0482142	-0.172831	-0.0725607	0.289416
24620	LTBP4	ENSG00000090006	M9 magenta|0.5708	-0.016679	-0.0105522	-0.278652	0.0891084	0.0209921	-0.417837	-0.387899	0.0739906	0.224494	-0.118612	-0.209234	-0.32106	-0.359011	0.114645	0.570834	0.342386	0.0369896	-0.194947	0.115691	0.0848883	-0.0616237	0.285096
23127	ENG	ENSG00000106991	M9 magenta|0.5707	0.0353308	-0.0565613	0.0185081	0.122279	0.123261	-0.209238	-0.189478	0.319045	0.221518	0.13921	-0.193074	-0.383405	-0.268533	0.417519	0.570653	0.391428	-0.262225	-0.31907	-0.130548	0.0332943	-0.296545	0.117982
20412	TMEM255B	ENSG00000184497	M9 magenta|0.5681	0.00740881	0.0530192	-0.0320571	0.0969968	0.108711	-0.252578	-0.242789	0.353236	0.234857	0.104582	-0.316677	-0.464982	-0.349108	0.278085	0.56815	0.483313	-0.153697	-0.173711	-0.103661	0.00454701	-0.326337	0.0999203
4695	CASP12	ENSG00000204403	M9 magenta|0.5675	-0.0821128	-0.0138529	-0.404774	-0.14064	-0.271942	-0.453519	-0.357487	-0.17228	0.0738596	-0.241104	-0.239329	-0.249347	-0.26298	0.075871	0.567473	0.260864	0.26665	-0.0116948	0.234772	0.0420162	0.110953	0.339131
15043	EGFLAM	ENSG00000164318	M9 magenta|0.5662	0.013885	-0.225868	-0.259609	-0.0975624	-0.163092	-0.334294	-0.252481	0.209272	0.226151	-0.0172278	-0.124893	-0.180964	-0.265547	0.11524	0.566242	0.477185	-0.0252083	-0.301011	0.045955	-0.0217615	-0.0153107	0.368302
7458	LINC01697	ENSG00000232079	M9 magenta|0.5644	-0.024748	-0.0486381	-0.301449	-0.186977	-0.231231	-0.338267	-0.268274	0.0592895	0.234251	-0.00448443	-0.203951	-0.273732	-0.328807	0.133006	0.564354	0.35038	0.14166	-0.0256733	0.0315387	-0.112213	-0.0593329	0.245234
23728	RUNDC3B	ENSG00000105784	M9 magenta|0.5642	-0.0562601	-0.233148	-0.313033	-0.155197	-0.286688	-0.275676	-0.159327	-0.158079	0.0736108	-0.186714	-0.152966	0.00706813	-0.0256084	0.0890111	0.564201	0.238857	0.115791	-0.205785	0.165809	0.0413776	0.251009	0.308016
1544	LIPE	ENSG00000079435	M9 magenta|0.5636	-0.146953	0.0219772	-0.361876	0.0848618	-0.0838774	-0.421138	-0.426694	-0.181741	-0.0724989	-0.288986	-0.160632	-0.241877	-0.272333	0.0467467	0.563612	0.222903	0.22782	-0.132573	0.297363	0.213175	0.132637	0.389932
9561	GRAP	ENSG00000154016	M9 magenta|0.5633	-0.0295743	-0.140039	-0.161436	-0.0129818	-0.0178569	-0.219784	-0.163494	0.224681	0.166143	0.0559387	-0.220296	-0.262185	-0.276171	0.506626	0.563259	0.418292	-0.120211	-0.259133	-0.091281	-0.0392435	-0.132013	0.190975
347	-	ENSG00000249741	M9 magenta|0.5626	-0.0524908	-0.227843	-0.278894	-0.258633	-0.271972	-0.261004	-0.116581	0.182701	0.246494	0.0692925	-0.194907	-0.178369	-0.28696	0.409012	0.562632	0.40103	0.0312157	-0.145081	-0.0633059	-0.171138	-0.0573398	0.280956
13985	FAM180B	ENSG00000196666	M9 magenta|0.5624	-0.0121026	-0.0629002	-0.164897	-0.175881	-0.120841	-0.174257	-0.0666486	0.0326892	0.32834	0.105728	-0.220078	-0.191854	-0.223841	0.246124	0.5624	0.142438	0.0194753	-0.0218472	-0.117064	-0.193259	-0.129842	0.0431816
3762	KCNIP2	ENSG00000120049	M9 magenta|0.562	-0.0869575	0.139009	-0.309227	-0.136189	-0.163361	-0.294813	-0.247772	-0.0603821	0.175965	-0.0708249	-0.189277	-0.290558	-0.39693	0.140622	0.562027	0.15899	0.328316	0.210228	0.0591471	-0.0938851	-0.0905167	0.150164
1983	KLHL33	ENSG00000185271	M9 magenta|0.5618	-0.00252963	-0.180321	-0.410418	-0.231704	-0.278789	-0.34451	-0.220237	0.0162293	0.272919	-0.00523068	-0.159582	-0.147145	-0.304469	0.242395	0.561781	0.319936	0.141737	-0.136816	0.0198968	-0.13511	0.0500187	0.33739
4761	HSPB7	ENSG00000173641	M9 magenta|0.5616	-0.133738	-0.126245	-0.288304	-0.0787831	-0.161164	-0.315755	-0.257031	0.245443	0.159159	-0.0308463	-0.157345	-0.22139	-0.244748	0.081167	0.561622	0.531657	0.0552301	-0.186734	0.0375957	-0.00525279	-0.0274941	0.300777
26429	HSD17B13	ENSG00000170509	M9 magenta|0.5609	-0.0831537	-0.0492231	-0.259607	-0.189574	-0.225296	-0.277281	-0.181522	0.107414	0.223427	0.0507338	-0.250584	-0.274217	-0.326297	0.207868	0.560892	0.357488	0.10767	-0.0217226	-0.0257574	-0.127575	-0.114032	0.206229
21113	RDH5	ENSG00000135437	M9 magenta|0.5607	-0.126884	0.0388713	-0.383597	-0.138051	-0.207861	-0.355241	-0.307495	-0.0380506	0.13307	-0.10453	-0.192075	-0.259997	-0.377703	0.155535	0.560668	0.260258	0.298115	0.0597309	0.112061	-0.0353567	-0.00365449	0.271709
7438	RBP4	ENSG00000138207	M9 magenta|0.5603	-0.030921	-0.041433	-0.150617	-0.115417	-0.0859686	-0.161729	-0.134803	0.150715	0.24068	0.0797971	-0.121867	-0.208726	-0.250106	0.21905	0.560323	0.300212	0.0491262	-0.0390278	-0.0862452	-0.116436	-0.135369	0.117072
7859	CCL21	ENSG00000137077	M9 magenta|0.5602	0.00982633	-0.119875	-0.175433	-0.177935	-0.129966	-0.141105	-0.0866669	0.131084	0.299056	0.127893	-0.209182	-0.200689	-0.246631	0.444463	0.56024	0.289769	-0.0259377	-0.111176	-0.130247	-0.163335	-0.132955	0.117601
4655	GPR17	ENSG00000144230	M9 magenta|0.56	-0.168007	-0.0623827	-0.366579	-0.258764	-0.263681	-0.333831	-0.203608	0.110855	0.35683	0.033991	-0.264282	-0.24359	-0.416291	0.2129	0.560045	0.34337	0.280682	0.112984	-0.0285195	-0.198846	-0.090412	0.206492
31310	LINC02511	ENSG00000248869	M9 magenta|0.5594	-0.00459436	-0.161743	-0.212929	-0.178071	-0.151764	-0.257525	-0.135058	0.0506794	0.321342	0.0385263	-0.210751	-0.186666	-0.267499	0.186703	0.559358	0.255388	-0.0110517	-0.144156	-0.0449706	-0.163887	-0.0765841	0.181118
7965	EGR2	ENSG00000122877	M9 magenta|0.5582	-0.0325403	-0.179018	-0.244734	-0.267418	-0.213886	-0.170636	-0.0521784	0.247148	0.389734	0.137129	-0.168091	-0.155673	-0.265511	0.401357	0.55824	0.401846	0.023291	-0.071503	-0.150386	-0.246055	-0.108218	0.144889
6488	C11orf96	ENSG00000187479	M9 magenta|0.5576	0.0511786	0.029078	-0.00906761	0.0536956	0.0675121	-0.203905	-0.193654	0.306808	0.218039	0.0877757	-0.206326	-0.371935	-0.233528	0.159227	0.557581	0.461273	-0.151684	-0.159267	-0.0842853	-0.00178207	-0.253698	0.0928916
22810	KCNN3	ENSG00000143603	M9 magenta|0.5575	-0.124774	-0.34573	-0.276526	-0.280934	-0.29565	-0.212426	-0.0231465	0.208823	0.232225	0.0696902	-0.126863	-0.0359406	-0.14247	0.36593	0.557457	0.422841	0.0258492	-0.215192	-0.103287	-0.17195	0.0549402	0.2493
20506	SCN9A	ENSG00000169432	M9 magenta|0.5574	-0.143338	-0.364072	-0.369456	-0.3493	-0.356946	-0.204567	-0.0329991	0.215882	0.302807	0.066947	-0.19595	0.00263366	-0.163993	0.279182	0.557384	0.454816	0.103647	-0.142538	-0.0921558	-0.236569	0.0902235	0.257333
22128	NNAT	ENSG00000053438	M9 magenta|0.557	-0.211076	0.00930884	-0.443842	-0.148734	-0.24872	-0.360714	-0.29866	-0.0785947	0.105677	-0.159218	-0.174619	-0.197097	-0.316954	0.114855	0.557038	0.287069	0.396221	0.0946318	0.156542	-0.0246785	0.0791296	0.30139
30408	FAM43A	ENSG00000185112	M9 magenta|0.5554	0.0120466	-0.0843886	-0.0235746	0.0589542	0.0861953	-0.128775	-0.0855799	0.256215	0.241698	0.127528	-0.233337	-0.246459	-0.178462	0.239439	0.555382	0.373647	-0.210187	-0.26279	-0.140924	-0.0146499	-0.181242	0.0747501
21488	IL1RL1	ENSG00000115602	M9 magenta|0.5552	-0.19552	-0.216566	-0.468397	-0.184163	-0.332898	-0.410185	-0.329187	0.0375525	0.063108	-0.194824	-0.271176	-0.123908	-0.17896	0.254246	0.555166	0.491234	0.224224	-0.188869	0.165431	0.0125384	0.171146	0.431227
28054	SCN11A	ENSG00000168356	M9 magenta|0.5551	-0.120477	-0.159579	-0.360159	-0.333961	-0.349181	-0.224435	-0.0795001	0.0488971	0.298391	0.0434622	-0.214437	-0.0973108	-0.245738	0.250011	0.555095	0.271888	0.200137	0.0453507	-0.0449929	-0.222297	0.00686921	0.170987
11549	ADGRL3	ENSG00000150471	M9 magenta|0.554	-0.0449092	-0.256916	-0.290128	-0.269994	-0.290129	-0.209959	-0.0697074	0.163502	0.365719	0.0955234	-0.0875484	-0.0671042	-0.176834	0.188273	0.553965	0.386643	0.0734201	-0.128856	-0.0848826	-0.212414	0.0100665	0.230211
7281	SYNPO2	ENSG00000172403	M9 magenta|0.5539	-0.225426	-0.222653	-0.446149	-0.156919	-0.316771	-0.348554	-0.252892	-0.0459361	0.0394994	-0.218083	-0.156367	-0.0420206	-0.064882	0.18896	0.553919	0.429721	0.190736	-0.207114	0.211746	0.0797951	0.250014	0.392329
5516	AOC4P	ENSG00000260105	M9 magenta|0.5538	-0.0729844	0.0443864	-0.227503	-0.0434123	-0.0878094	-0.296108	-0.266411	0.0836259	0.13482	-0.0130575	-0.276568	-0.327288	-0.336455	0.182814	0.553842	0.347802	0.124126	-0.0337595	0.0111481	-0.0123468	-0.128919	0.176449
11826	ADGRB3	ENSG00000135298	M9 magenta|0.5536	-0.117525	-0.210836	-0.430226	-0.198088	-0.303771	-0.439777	-0.319435	-0.00853376	0.232005	-0.167246	-0.212703	-0.122825	-0.288227	0.0120709	0.553589	0.372211	0.201887	-0.126033	0.19284	-0.0285277	0.15973	0.420619
14147	PGM5P3-AS1	ENSG00000277631	M9 magenta|0.5518	0.0990879	-0.155296	-0.196985	-0.159699	-0.162665	-0.27839	-0.135658	0.0438894	0.280622	0.127993	-0.214	-0.193573	-0.234279	0.224276	0.551767	0.237744	-0.0379245	-0.178761	-0.0488598	-0.12777	-0.0994253	0.171752
15020	MEF2C-AS1	ENSG00000248309	M9 magenta|0.5516	0.0255431	-0.22411	-0.252671	-0.335513	-0.27813	-0.25937	-0.080881	0.222494	0.493694	0.184981	-0.237093	-0.217163	-0.347318	0.407275	0.551606	0.335838	0.0102342	-0.0410792	-0.162404	-0.315235	-0.161276	0.169178
7337	-	ENSG00000254102	M9 magenta|0.5513	-0.0718354	-0.201039	-0.282338	-0.277034	-0.236439	-0.265047	-0.106677	0.177361	0.415275	0.0639406	-0.175628	-0.191121	-0.314606	0.334517	0.551337	0.37386	0.0608512	-0.0578118	-0.098411	-0.238868	-0.0917899	0.192994
19716	PGM5-AS1	ENSG00000224958	M9 magenta|0.5505	0.151229	-0.0889269	-0.235198	-0.134492	-0.145169	-0.32215	-0.25806	0.0803252	0.256428	0.0434914	-0.273178	-0.305134	-0.309683	0.155457	0.550502	0.310372	0.0362081	-0.145354	-0.0139331	-0.0939528	-0.126719	0.220399
19919	USP44	ENSG00000136014	M9 magenta|0.5504	0.0115113	-0.249593	-0.287227	-0.411742	-0.330272	-0.188114	-0.00987282	0.20814	0.54098	0.170805	-0.179865	-0.0975141	-0.284097	0.316741	0.550371	0.316586	0.0902103	0.0165721	-0.165887	-0.357158	-0.0777404	0.150264
28979	ST6GALNAC3	ENSG00000184005	M9 magenta|0.5484	0.0367749	-0.277327	-0.203611	-0.292938	-0.242438	-0.138472	-0.0036907	0.0835881	0.33424	0.0373076	-0.0481276	0.0141414	-0.125497	0.172196	0.548449	0.207761	-0.000133014	-0.112454	-0.0627126	-0.224202	0.0502771	0.168351
5120	SIGLEC17P	ENSG00000171101	M9 magenta|0.5478	-0.142189	-0.0845718	-0.429336	-0.023447	-0.214267	-0.433672	-0.418997	-0.0691424	-0.0254998	-0.287644	-0.293168	-0.21642	-0.183476	0.221375	0.547821	0.437097	0.191403	-0.198006	0.255483	0.161321	0.159503	0.42087
5690	PRRG3	ENSG00000130032	M9 magenta|0.5478	-0.061612	-0.224464	-0.287701	-0.203124	-0.237689	-0.251133	-0.152334	0.283926	0.333379	0.0597737	-0.150359	-0.143819	-0.261639	0.104534	0.547793	0.509622	0.0243842	-0.165062	-0.0548607	-0.146692	-0.0331677	0.25857
21051	TIMP4	ENSG00000157150	M9 magenta|0.5476	-0.0698211	-0.0870673	-0.313568	-0.0541813	-0.177615	-0.358818	-0.318914	-0.0911708	0.0712088	-0.18689	-0.107095	-0.160273	-0.245948	0.0366847	0.547604	0.224892	0.155164	-0.143367	0.232614	0.0787232	0.0974971	0.360477
2491	PCDH12	ENSG00000113555	M9 magenta|0.5469	-0.0740666	-0.15498	-0.197831	0.105324	-0.0168956	-0.326023	-0.319401	0.19279	-0.0344342	-0.169345	-0.143714	-0.196605	-0.174125	0.0193035	0.546936	0.529498	-0.039106	-0.34634	0.134894	0.180993	0.0596645	0.359323
28698	IGFBP6	ENSG00000167779	M9 magenta|0.5454	-0.0188922	0.0384551	-0.149338	0.216619	0.112143	-0.41564	-0.446566	0.21534	0.120977	-0.093394	-0.334928	-0.487385	-0.307437	0.159555	0.545381	0.517352	-0.15163	-0.33374	0.116663	0.211493	-0.180287	0.251364
12068	ANGPTL7	ENSG00000171819	M9 magenta|0.545	-0.00208141	-0.0908785	-0.291969	-0.217424	-0.23156	-0.306118	-0.158614	-0.0123134	0.375175	0.0325496	-0.238892	-0.199241	-0.279474	0.156546	0.54496	0.223049	0.131507	0.00394958	-0.00147589	-0.164083	-0.0416393	0.187591
17766	SLC22A3	ENSG00000146477	M9 magenta|0.5446	-0.0447873	-0.232334	-0.208575	-0.316137	-0.232474	-0.115947	0.0349458	0.38074	0.422778	0.303226	-0.216143	-0.165601	-0.29559	0.465389	0.544566	0.440185	0.00851578	-0.061325	-0.304125	-0.343614	-0.197237	0.0935627
12792	MASP1	ENSG00000127241	M9 magenta|0.5446	0.00500462	-0.186413	-0.25939	-0.215717	-0.209163	-0.243688	-0.112294	0.109336	0.372562	0.084124	-0.1665	-0.149659	-0.308419	0.213975	0.544551	0.2852	0.0425924	-0.113426	-0.0644423	-0.194593	-0.0553538	0.207697
28604	PRSS35	ENSG00000146250	M9 magenta|0.5439	-0.0666657	-0.220859	-0.31951	-0.113117	-0.219252	-0.338474	-0.241219	0.0745055	0.103502	-0.168865	-0.121606	-0.0970047	-0.161605	-0.0259224	0.543923	0.457649	0.101445	-0.222809	0.147013	0.0412834	0.159298	0.364384
17996	-	ENSG00000255471	M9 magenta|0.5436	-0.19505	-0.17216	-0.40026	-0.110185	-0.271651	-0.437704	-0.311053	-0.094497	-0.0416631	-0.180182	-0.278975	-0.149357	-0.233831	0.0441944	0.543606	0.380227	0.236965	-0.178012	0.198757	0.104468	0.18444	0.447701
5679	WNT9B	ENSG00000158955	M9 magenta|0.5422	-0.122487	-0.15085	-0.326521	-0.0720433	-0.183228	-0.348287	-0.290808	-0.0359426	0.0697981	-0.130411	-0.109653	-0.135009	-0.218405	0.120107	0.542165	0.294439	0.12284	-0.204148	0.158205	0.058098	0.118239	0.373137
22980	LYPLAL1-AS1	ENSG00000228536	M9 magenta|0.5416	-0.0342466	-0.162257	-0.274089	-0.173751	-0.21497	-0.245464	-0.183846	0.0580067	0.230593	-0.0401459	-0.180704	-0.163868	-0.183053	0.160234	0.541603	0.352396	0.0658129	-0.137524	0.0307017	-0.0769151	0.0133531	0.235026
1498	IGFN1	ENSG00000163395	M9 magenta|0.5411	-0.138154	0.0381748	-0.337454	-0.0856868	-0.158815	-0.32745	-0.251049	-0.187804	0.159896	-0.121063	-0.174925	-0.200332	-0.304326	0.10709	0.541141	0.123241	0.255335	0.041408	0.135512	0.00376361	0.0389261	0.23603
17282	IGHA2	ENSG00000211890	M9 magenta|0.5409	-0.0391449	-0.092956	-0.199541	-0.174174	-0.134851	-0.203088	-0.121821	0.113288	0.356128	0.097238	-0.172527	-0.221335	-0.290255	0.448741	0.540907	0.30626	0.0145315	-0.0759388	-0.101128	-0.147646	-0.127438	0.132366
26299	PPP1R12B	ENSG00000077157	M9 magenta|0.5409	-0.213233	-0.293791	-0.577742	-0.414565	-0.510177	-0.367588	-0.159763	0.0173757	0.288538	-0.0993168	0.120202	0.0504443	-0.27916	0.101351	0.540875	0.365197	0.393953	0.00651366	0.10854	-0.215475	0.25622	0.456854
9796	COX4I2	ENSG00000131055	M9 magenta|0.5395	0.115911	0.134542	-0.0259364	0.265328	0.14462	-0.383779	-0.430662	0.00140751	-0.0531568	-0.180311	-0.241353	-0.473328	-0.267598	0.0263532	0.539462	0.311938	-0.117373	-0.248708	0.194816	0.29937	-0.142406	0.225176
4667	SLC5A4	ENSG00000100191	M9 magenta|0.5392	-0.186334	-0.130664	-0.442654	-0.174832	-0.347178	-0.422288	-0.29138	-0.175451	0.00353889	-0.240044	-0.158144	-0.108653	-0.226205	0.0254464	0.539175	0.269147	0.377858	-0.0226428	0.226495	0.0468927	0.221342	0.377781
16992	AOX1	ENSG00000138356	M9 magenta|0.539	-0.123476	-0.232991	-0.385851	-0.208417	-0.307954	-0.301181	-0.22302	0.154048	0.17424	-0.0155836	-0.136995	-0.115069	-0.243683	0.273535	0.538964	0.490384	0.0945107	-0.193548	0.053552	-0.0692127	0.0701649	0.384174
12228	CLEC9A	ENSG00000197992	M9 magenta|0.5387	-0.0342644	-0.0926324	-0.309697	-0.191581	-0.218678	-0.350386	-0.217384	-0.0646081	0.250134	0.0002069	-0.222548	-0.261598	-0.381991	0.526881	0.538737	0.157026	0.0858955	-0.0479079	0.033034	-0.122261	-0.0741713	0.247668
23743	DKK2	ENSG00000155011	M9 magenta|0.5386	-0.105659	-0.241556	-0.362651	-0.0909537	-0.228353	-0.382206	-0.273451	0.00174256	0.0142092	-0.209447	-0.126003	-0.0829457	-0.148286	0.147991	0.538645	0.419253	0.121821	-0.259396	0.189325	0.0736581	0.202041	0.417169
21358	ZNF728	ENSG00000269067	M9 magenta|0.5368	-0.139726	-0.263603	-0.46898	-0.268198	-0.381524	-0.38927	-0.214148	0.0722532	0.213598	-0.0959677	-0.175641	-0.0894981	-0.218402	0.0888311	0.53676	0.459485	0.212521	-0.147313	0.109071	-0.108829	0.16754	0.439901
14721	FAM43B	ENSG00000183114	M9 magenta|0.5361	0.0414539	0.0304681	-0.136259	0.183684	0.0794116	-0.34317	-0.362355	0.0719058	0.0565744	-0.170923	-0.188975	-0.310937	-0.201369	-0.0141645	0.536105	0.393238	-0.0257206	-0.218389	0.154196	0.212869	-0.0407069	0.226923
20148	DNM3	ENSG00000197959	M9 magenta|0.535	-0.095053	-0.254311	-0.367599	-0.435986	-0.390728	-0.244421	-0.0385596	0.211907	0.445507	0.111044	0.0400221	-0.0568921	-0.290022	0.164769	0.535031	0.397116	0.218266	0.0693041	-0.115953	-0.341553	-0.001942	0.235715
5510	AQP7P1	ENSG00000186466	M9 magenta|0.5347	-0.0436478	-0.0630877	-0.185123	-0.156932	-0.137657	-0.228844	-0.131826	0.118379	0.238552	0.0948127	-0.21218	-0.243259	-0.282996	0.153659	0.534676	0.272438	0.0579666	-0.0453973	-0.0829064	-0.141213	-0.147963	0.121219
11579	NOS3	ENSG00000164867	M9 magenta|0.5346	-0.0247333	-0.0659695	0.0298089	0.060733	0.110796	-0.0892955	-0.057879	0.245207	0.246847	0.165073	-0.171898	-0.223922	-0.149369	0.309562	0.534566	0.284638	-0.172427	-0.213684	-0.187344	-0.033527	-0.226419	0.00446058
17002	PGM5P4-AS1	ENSG00000231943	M9 magenta|0.5341	0.0694646	-0.076666	-0.190478	-0.0773437	-0.102628	-0.314267	-0.246287	0.061174	0.266145	0.0729414	-0.1936	-0.286928	-0.284944	0.120807	0.534058	0.248198	-0.0492972	-0.176291	-0.0123831	-0.0780782	-0.112127	0.192467
1981	PCK1	ENSG00000124253	M9 magenta|0.5329	-0.0536675	-0.00214999	-0.256762	-0.0582599	-0.130033	-0.269943	-0.2534	-0.0500542	0.09294	-0.120935	-0.116722	-0.189715	-0.209521	0.0963989	0.532939	0.198708	0.161906	-0.0503598	0.120916	0.0345506	0.0104053	0.2195
3934	PLXNA4	ENSG00000221866	M9 magenta|0.5325	-0.134425	-0.285743	-0.349382	-0.275762	-0.273952	-0.249456	-0.126619	0.232994	0.267779	0.0661096	-0.07438	-0.0559426	-0.293965	0.150625	0.532487	0.459739	0.13025	-0.145373	-0.0598422	-0.18499	0.041475	0.309344
4452	PLPPR4	ENSG00000117600	M9 magenta|0.5318	-0.0814595	-0.384155	-0.22382	-0.31296	-0.292978	-0.090936	0.0812014	0.259423	0.314051	0.128216	-0.109294	0.0439112	-0.0616547	0.235338	0.531771	0.40352	-0.0147196	-0.222188	-0.163169	-0.237928	0.0409968	0.15933
9251	GIPC3	ENSG00000179855	M9 magenta|0.5316	0.023501	-0.130014	-0.0415055	-0.0466688	-0.0229826	-0.132193	-0.0786018	0.27228	0.237221	0.0782879	-0.0911773	-0.185346	-0.124512	0.141048	0.531557	0.363362	-0.149671	-0.214749	-0.106132	-0.0610257	-0.138384	0.0799718
24935	FGD5	ENSG00000154783	M9 magenta|0.5312	-0.085	-0.251093	-0.316722	-0.101195	-0.183847	-0.351948	-0.276195	0.20617	0.101155	-0.0289927	-0.101389	-0.16891	-0.329615	0.220747	0.531236	0.500408	0.0394762	-0.278142	0.0515676	-0.0198318	0.0360231	0.445388
23828	FZD4	ENSG00000174804	M9 magenta|0.5293	-0.188552	-0.23316	-0.400072	-0.129419	-0.298833	-0.363358	-0.231756	-0.0405404	-0.0391429	-0.142344	-0.164166	-0.0484652	-0.17171	0.0495369	0.529319	0.391025	0.211129	-0.206015	0.165082	0.0874641	0.236078	0.469824
8731	ADRB2	ENSG00000169252	M9 magenta|0.5289	-0.0468691	-0.17044	-0.384257	-0.180256	-0.281372	-0.379493	-0.270156	-0.00157519	0.126109	-0.0304583	-0.210606	-0.207881	-0.31722	0.389609	0.528864	0.343199	0.0888773	-0.183447	0.0789254	-0.0569363	0.0503557	0.422532
17560	GALNT8	ENSG00000130035	M9 magenta|0.5288	-0.0128084	-0.154161	-0.267821	-0.179603	-0.189697	-0.254042	-0.170782	0.21165	0.348836	0.0615142	-0.213743	-0.202204	-0.31029	0.192277	0.528843	0.438765	0.00302745	-0.128063	-0.0499816	-0.141309	-0.0888551	0.234074
25811	PENK	ENSG00000181195	M9 magenta|0.5283	-0.00370341	-0.145496	-0.174223	-0.0747061	-0.106509	-0.213861	-0.137319	0.074543	0.216885	0.0295732	-0.187256	-0.154388	-0.168897	0.18196	0.528331	0.311062	-0.0480878	-0.204682	-0.0200401	-0.0517243	-0.0336137	0.214922
16774	GNAL	ENSG00000141404	M9 magenta|0.5274	-0.104196	-0.213599	-0.299579	-0.336076	-0.295511	-0.217512	-0.0800226	0.308107	0.508406	0.14375	-0.225812	-0.142881	-0.28003	0.22497	0.527407	0.443199	0.0805193	-0.0280699	-0.128388	-0.301944	-0.0839196	0.191127
30177	SLC19A3	ENSG00000135917	M9 magenta|0.5267	-0.0305855	-0.0801508	-0.170585	-0.233887	-0.153488	-0.0994193	-0.029597	0.178585	0.370062	0.140669	-0.0570794	-0.127223	-0.261144	0.255385	0.526726	0.206877	0.102288	0.0660664	-0.153951	-0.264785	-0.150463	0.056
8536	RASIP1	ENSG00000105538	M9 magenta|0.5257	0.128348	-0.0299557	0.0313411	-0.0223511	0.0813938	-0.120206	-0.0960232	0.24544	0.380602	0.219461	-0.177807	-0.28375	-0.305865	0.239579	0.52569	0.240963	-0.185666	-0.110131	-0.208282	-0.137546	-0.306618	0.00323653
8345	ALDH1L1-AS2	ENSG00000246022	M9 magenta|0.5257	0.0362267	-0.0715773	-0.172328	-0.0881568	-0.0781242	-0.237831	-0.178815	0.0645946	0.252025	0.0761777	-0.185562	-0.257046	-0.310259	0.192797	0.525743	0.192721	0.000476515	-0.0993271	-0.0650229	-0.10328	-0.137702	0.135409
17609	LGALS12	ENSG00000133317	M9 magenta|0.5253	0.00315805	-0.0359515	-0.158227	-0.029658	-0.0682935	-0.251425	-0.225735	0.075435	0.136692	0.00641738	-0.14937	-0.249675	-0.265503	0.14625	0.525294	0.268915	0.0274149	-0.136808	0.025617	-0.00298412	-0.0943762	0.204337
22033	PALMD	ENSG00000099260	M9 magenta|0.5245	0.112502	-0.233639	-0.114836	-0.250094	-0.180431	-0.127887	0.0191362	0.195861	0.403362	0.252128	-0.0852846	-0.122812	-0.276573	0.29648	0.524473	0.252061	-0.074291	-0.143978	-0.214488	-0.284122	-0.146923	0.14223
3082	ALX4	ENSG00000052850	M9 magenta|0.5245	-0.0952476	-0.16688	-0.305264	-0.221504	-0.200149	-0.238667	-0.127483	0.156929	0.438677	0.0667656	-0.164945	-0.122443	-0.279343	0.160825	0.52449	0.356897	0.13013	-0.0427189	-0.0539852	-0.211419	-0.0325815	0.222111
22131	SLC7A3	ENSG00000165349	M9 magenta|0.5231	-0.0402065	-0.123123	-0.294913	-0.168276	-0.198903	-0.275206	-0.195802	-0.0943505	0.35724	-0.0511469	-0.140063	-0.0990487	-0.187661	0.07606	0.523109	0.147782	0.144176	-0.0461994	0.0774651	-0.0828618	0.0502002	0.205085
27953	-	ENSG00000272321	M9 magenta|0.5229	-0.0571228	-0.115908	-0.386052	-0.186887	-0.258032	-0.39875	-0.261834	0.050299	0.204467	-0.0431753	-0.247179	-0.21084	-0.31548	0.131649	0.522917	0.389529	0.16361	-0.0829203	0.0521627	-0.10107	0.0199269	0.306959
17876	ADRA1A	ENSG00000120907	M9 magenta|0.5226	-0.126735	-0.172613	-0.246226	-0.175187	-0.190427	-0.204668	-0.122708	0.0250387	0.214848	0.0052417	-0.133943	-0.0793373	-0.153539	0.124531	0.522558	0.202954	0.0884544	-0.107034	-0.00445187	-0.093772	0.022145	0.16353
21405	-	ENSG00000229491	M9 magenta|0.5222	-0.0776153	-0.206043	-0.342834	-0.232579	-0.288647	-0.334329	-0.161332	0.0100441	0.244308	0.0118259	-0.207867	-0.143509	-0.222471	0.182933	0.522196	0.268016	0.125863	-0.111199	0.000993017	-0.132982	0.0263669	0.271391
23323	WSCD1	ENSG00000179314	M9 magenta|0.5217	-0.0716662	-0.115353	-0.194337	0.0238207	-0.0546686	-0.265502	-0.219467	0.132182	0.167758	-0.0463357	-0.158644	-0.194385	-0.204729	0.0517803	0.521749	0.383305	-0.0377227	-0.244718	0.0484285	0.0492755	-0.00213017	0.240575
20701	EGR1	ENSG00000120738	M9 magenta|0.5199	0.0100618	-0.177965	-0.308039	-0.157952	-0.209761	-0.321763	-0.231305	0.166192	0.277684	-0.036724	-0.0750279	-0.153002	-0.27557	0.0991583	0.51994	0.41632	0.0560769	-0.17643	0.062822	-0.0673106	0.0209991	0.332417
26036	SHANK3	ENSG00000251322	M9 magenta|0.5191	-0.0318407	-0.0843503	-0.0882908	-0.060287	0.0491625	-0.101064	-0.0374363	0.242873	0.428876	0.169635	-0.135315	-0.154615	-0.289113	0.202848	0.519145	0.20286	-0.0249446	-0.0536197	-0.204941	-0.197782	-0.211418	-0.00980402
13919	DUSP1	ENSG00000120129	M9 magenta|0.5188	-0.0177335	-0.120512	-0.262244	0.0316746	-0.106613	-0.374044	-0.310567	0.00577719	0.00302888	-0.20443	-0.152195	-0.194902	-0.125712	0.14564	0.51883	0.37791	0.00478909	-0.293937	0.196283	0.172991	0.10399	0.340759
14869	RBMS3-AS3	ENSG00000235904	M9 magenta|0.5183	0.0548848	-0.24042	-0.264665	-0.246558	-0.262171	-0.2554	-0.139742	0.195512	0.385792	0.0677081	-0.161563	-0.130527	-0.23228	0.173542	0.51829	0.381582	-0.0145733	-0.135438	-0.0550825	-0.186728	-0.0434099	0.239344
22614	FOSB	ENSG00000125740	M9 magenta|0.5183	-0.0498347	-0.0440849	-0.285834	-0.0423877	-0.140195	-0.351578	-0.275818	-0.0489699	0.103799	-0.1436	-0.135505	-0.195597	-0.2468	0.103377	0.518322	0.2631	0.135458	-0.113571	0.164418	0.062864	0.0508704	0.295288
4325	SHISA3	ENSG00000178343	M9 magenta|0.5177	0.0928394	-0.136844	-0.124721	-0.267813	-0.157109	-0.113559	0.0177723	0.175071	0.466195	0.220143	-0.140664	-0.147705	-0.302897	0.239352	0.517679	0.177495	0.0161661	0.0260859	-0.209914	-0.317684	-0.192651	0.0271315
27883	COL17A1	ENSG00000065618	M9 magenta|0.517	-0.11193	-0.164142	-0.315869	-0.146956	-0.190274	-0.29269	-0.229302	0.116342	0.345625	-0.0248142	-0.140784	-0.163611	-0.271572	0.142892	0.517003	0.387015	0.0941206	-0.145516	0.0669804	-0.0558134	0.0250447	0.31656
23806	LINC00989	ENSG00000250334	M9 magenta|0.515	-0.0272488	-0.123771	-0.206167	-0.125783	-0.189477	-0.273366	-0.16272	-0.0457009	0.123139	-0.0426134	-0.161321	-0.152154	-0.156975	0.0811832	0.515036	0.217247	0.0746401	-0.0946349	0.0587956	-0.0257761	0.0282331	0.204424
7534	SLC8A3	ENSG00000100678	M9 magenta|0.5144	-0.120324	-0.215817	-0.360463	-0.23132	-0.301214	-0.289154	-0.192559	0.0724026	0.244316	-0.0430635	-0.265528	-0.12784	-0.21387	0.298929	0.51437	0.355325	0.119374	-0.12945	0.0210621	-0.108807	0.0422573	0.269981
22230	MICU3	ENSG00000155970	M9 magenta|0.5141	-0.125351	-0.325414	-0.464675	-0.444222	-0.459604	-0.315706	-0.0910352	0.208947	0.398219	-0.0161121	-0.181752	-0.014474	-0.212978	0.11964	0.514108	0.492003	0.242131	0.00593366	0.000373307	-0.292152	0.135107	0.320053
23731	SSTR1	ENSG00000139874	M9 magenta|0.5134	-0.0355853	-0.00721926	-0.375408	-0.0933528	-0.232546	-0.429041	-0.36964	-0.14954	0.0997665	-0.215393	-0.18264	-0.219147	-0.26112	-0.00401128	0.513428	0.236557	0.230355	-0.0327644	0.25834	0.0591839	0.122461	0.353193
8797	PTGIS	ENSG00000124212	M9 magenta|0.5133	-0.0476417	-0.222079	-0.217095	-0.3196	-0.227794	-0.0963225	0.019269	0.347179	0.426983	0.244166	-0.119822	-0.0984392	-0.26813	0.362477	0.513329	0.424842	0.0484862	-0.000611547	-0.260018	-0.335609	-0.154983	0.103675
2214	ADH4	ENSG00000198099	M9 magenta|0.5133	0.0185484	-0.112783	-0.209458	-0.242406	-0.195191	-0.184701	-0.0572393	0.132763	0.379447	0.174407	-0.162896	-0.195552	-0.304131	0.229852	0.513334	0.20863	0.0656012	0.00722432	-0.151959	-0.260459	-0.13332	0.0831643
22345	SGCA	ENSG00000108823	M9 magenta|0.5131	-0.0314863	-0.0440355	-0.194358	0.0109868	-0.0638475	-0.336453	-0.316238	0.133842	0.184126	-0.0755332	-0.228111	-0.294157	-0.298955	0.0456509	0.513087	0.344072	-0.0279758	-0.191106	0.102733	0.066578	-0.0839776	0.225664
4263	LINC01230	ENSG00000281769	M9 magenta|0.5122	0.0083295	-0.0519427	-0.158648	-0.138295	-0.119817	-0.18607	-0.139997	0.122271	0.264916	0.0498489	-0.143719	-0.205744	-0.262842	0.123278	0.512198	0.22825	0.0608928	-0.0230087	-0.0501498	-0.123131	-0.129201	0.103295
1756	ACVR1C	ENSG00000123612	M9 magenta|0.5114	-0.165289	-0.266808	-0.366948	-0.297999	-0.335971	-0.21781	-0.0586794	0.0407394	0.25671	0.0214779	-0.128034	0.00696349	-0.20823	0.209921	0.51136	0.220779	0.190404	-0.078631	-0.0173218	-0.197419	0.105222	0.264378
25609	DLL4	ENSG00000128917	M9 magenta|0.5114	0.0132427	-0.0520368	-0.0891128	0.128572	0.0651922	-0.301812	-0.271751	0.228617	0.0721478	-0.0440131	-0.193243	-0.300732	-0.235108	0.00975843	0.511355	0.444964	-0.0988127	-0.273588	0.0332032	0.128784	-0.0969179	0.222946
9840	KIF17	ENSG00000117245	M9 magenta|0.5113	0.0242536	0.0145153	-0.166233	0.0928567	0.0293252	-0.349792	-0.349827	0.0264151	0.117824	-0.0742069	-0.177709	-0.367368	-0.347956	0.332393	0.511271	0.23357	-0.076773	-0.224475	0.124314	0.109594	-0.143808	0.235882
13170	PCDH9	ENSG00000184226	M9 magenta|0.5113	-0.0411074	-0.289181	-0.241585	-0.352789	-0.272963	-0.114726	0.0556841	0.265552	0.41371	0.161778	-0.174991	-0.0521225	-0.188684	0.2967	0.511261	0.354784	0.0478987	-0.0565705	-0.202983	-0.338819	-0.0568574	0.121115
25169	ZFP36	ENSG00000128016	M9 magenta|0.5105	0.0647691	-0.0562869	-0.196567	-0.0741549	-0.0929299	-0.319219	-0.228045	0.146278	0.217424	0.0315206	-0.135361	-0.312189	-0.327202	0.26709	0.51052	0.350708	0.00261772	-0.154726	-0.00520501	-0.0398917	-0.133104	0.235112
9756	OAF	ENSG00000184232	M9 magenta|0.5102	0.124723	-0.0238265	-0.0127096	0.00566913	0.0646061	-0.229118	-0.17959	0.354978	0.331191	0.174102	-0.199853	-0.399998	-0.391063	0.357673	0.510241	0.40314	-0.216529	-0.193305	-0.15364	-0.107145	-0.336649	0.150494
11211	-	ENSG00000261655	M9 magenta|0.5101	-0.0268175	-0.0168194	-0.158931	0.00309276	-0.0289298	-0.261974	-0.245348	0.0311194	0.192461	-0.0219712	-0.0599813	-0.218746	-0.28694	0.160405	0.510058	0.220736	0.0198052	-0.101069	0.0377928	0.0212761	-0.0907772	0.175111
8185	PALD1	ENSG00000107719	M9 magenta|0.5099	0.00192262	-0.11169	-0.208045	-0.0902157	-0.0626814	-0.289909	-0.231249	0.324746	0.309292	0.0884498	-0.230503	-0.31544	-0.448182	0.455954	0.50986	0.44913	-0.0598032	-0.136188	-0.0891316	-0.149679	-0.208886	0.251797
600	PLP1	ENSG00000123560	M9 magenta|0.5098	-0.0760251	-0.0977011	-0.313654	-0.27459	-0.283607	-0.229637	-0.136134	-0.00118132	0.3402	-0.0528367	-0.125475	-0.084456	-0.205304	0.0721253	0.509841	0.210567	0.191633	0.0494121	0.0440005	-0.171532	0.0299665	0.175207
6972	KCNJ8	ENSG00000121361	M9 magenta|0.5087	0.0434979	-0.188977	-0.0765832	-0.0810886	-0.0905901	-0.117091	-0.0550209	0.268245	0.154218	0.0784452	-0.197286	-0.13847	-0.0665084	0.217121	0.508687	0.432558	-0.154638	-0.267286	-0.107656	-0.0531926	-0.0787499	0.126338
23920	HOXA5	ENSG00000106004	M9 magenta|0.5086	0.0489499	-0.167302	-0.162853	-0.203828	-0.153482	-0.216945	-0.0744217	0.321938	0.460291	0.213521	-0.183099	-0.241322	-0.34359	0.173857	0.508573	0.461221	-0.0699851	-0.121464	-0.161427	-0.234758	-0.165044	0.193696
25078	-	ENSG00000226252	M9 magenta|0.508	-0.215802	-0.00667227	-0.445444	-0.172702	-0.294306	-0.433075	-0.327661	-0.0976281	0.103986	-0.184367	-0.218634	-0.205632	-0.330591	0.076859	0.508031	0.235895	0.397157	0.100394	0.172639	-0.0217897	0.0859058	0.312053
14578	CKMT2	ENSG00000131730	M9 magenta|0.5079	-0.0767631	-0.121837	-0.315103	-0.209614	-0.246197	-0.323158	-0.209461	0.0807728	0.288809	-0.00954949	-0.0805219	-0.173113	-0.276505	0.0409853	0.507894	0.324814	0.177663	-0.0186841	0.0251568	-0.136387	0.014512	0.256992
1320	P2RY12	ENSG00000169313	M9 magenta|0.5078	-0.106513	-0.236062	-0.476346	-0.205382	-0.324327	-0.473132	-0.309026	-0.0470212	0.122824	-0.17113	-0.20638	-0.156267	-0.323035	0.427927	0.507804	0.300858	0.166959	-0.181777	0.199774	-0.0369869	0.146191	0.476835
12769	FZD10-AS1	ENSG00000250208	M9 magenta|0.5078	0.0233769	-0.139406	-0.328966	-0.176977	-0.21459	-0.348852	-0.247719	0.104419	0.282266	-0.023745	-0.0860974	-0.198701	-0.358466	0.142664	0.507758	0.363209	0.0949077	-0.141813	0.0572563	-0.108388	0.00436298	0.353568
3837	CLDN19	ENSG00000164007	M9 magenta|0.5077	-0.0743498	-0.111448	-0.348492	-0.109273	-0.188746	-0.380443	-0.302447	0.0181959	0.309291	-0.053965	-0.197708	-0.22168	-0.311762	0.062263	0.507664	0.354238	0.125202	-0.127972	0.134169	0.00428205	0.0363551	0.337797
4457	HRC	ENSG00000130528	M9 magenta|0.5074	-0.0570369	0.112524	-0.206107	0.273489	0.0261718	-0.443153	-0.469959	-0.295253	-0.238461	-0.402075	-0.233627	-0.295526	-0.101514	-0.0685356	0.507384	0.199403	0.0689794	-0.241776	0.39243	0.43996	0.134655	0.301496
9237	WDR86-AS1	ENSG00000243836	M9 magenta|0.5066	0.0367448	-0.155969	-0.192616	-0.231929	-0.166274	-0.204524	-0.0828309	0.321178	0.467834	0.233403	-0.205275	-0.262714	-0.363373	0.443077	0.506586	0.441573	-0.0651724	-0.0933275	-0.194263	-0.264709	-0.222542	0.160047
15570	-	ENSG00000272416	M9 magenta|0.5061	-0.00502087	-0.000953901	-0.282955	-0.0124253	-0.158252	-0.450939	-0.393283	-0.126796	0.0217925	-0.256503	-0.189486	-0.289364	-0.260349	-0.00920599	0.506135	0.260284	0.116231	-0.116012	0.287284	0.150904	0.0965446	0.370117
9998	ERVFRD-1	ENSG00000244476	M9 magenta|0.5054	-0.0645845	-0.0484931	-0.373124	-0.0937809	-0.236936	-0.389571	-0.328024	-0.109562	0.0510648	-0.181694	-0.312334	-0.227178	-0.217596	0.129695	0.505384	0.297002	0.217479	-0.0671526	0.169617	0.0536646	0.0784371	0.306777
7207	ACACB	ENSG00000076555	M9 magenta|0.5053	-0.219468	-0.0819086	-0.457324	-0.0737614	-0.260056	-0.389194	-0.353526	-0.231681	-0.00801405	-0.316795	-0.187976	-0.0533769	-0.175164	0.0302107	0.505334	0.172894	0.302	-0.0827756	0.318143	0.142722	0.263631	0.394902
14726	CCN3	ENSG00000136999	M9 magenta|0.5049	0.023861	-0.254073	-0.214085	-0.300861	-0.249876	-0.209152	-0.0700003	0.331439	0.461022	0.169391	-0.139684	-0.122696	-0.25908	0.169842	0.504892	0.431106	-0.0312085	-0.13629	-0.137587	-0.286623	-0.106978	0.227378
25038	-	ENSG00000130201	M9 magenta|0.5043	0.0546785	0.0957218	0.0708743	0.172817	0.200566	-0.187993	-0.19227	0.166913	0.135912	0.0609957	-0.199462	-0.382235	-0.274124	0.153403	0.50432	0.251165	-0.164115	-0.155357	-0.0670759	0.0726187	-0.261872	0.0327564
28498	SORBS1	ENSG00000095637	M9 magenta|0.5042	-0.143379	-0.294444	-0.463365	-0.287308	-0.351328	-0.366152	-0.21741	0.199229	0.282088	-0.0872219	0.0599221	-0.0224445	-0.311685	0.0604089	0.504169	0.437012	0.210179	-0.119617	0.107634	-0.150239	0.147938	0.466018
21842	NSG1	ENSG00000168824	M9 magenta|0.5039	-0.034092	-0.169821	-0.241122	-0.26122	-0.201573	-0.184158	-0.0758682	0.177112	0.496777	0.168399	-0.216093	-0.166133	-0.303902	0.321539	0.503886	0.310764	0.0104125	-0.0631304	-0.13215	-0.257672	-0.119081	0.158997
4397	ROR1-AS1	ENSG00000223949	M9 magenta|0.5037	-0.0671515	-0.182763	-0.183594	-0.249599	-0.216901	-0.156673	-0.0097203	0.194779	0.281621	0.160327	-0.204253	-0.132851	-0.206253	0.251368	0.503659	0.323988	0.0484146	-0.0464396	-0.147367	-0.22046	-0.0938698	0.112074
27526	HIGD1B	ENSG00000131097	M9 magenta|0.5036	0.0639693	0.0738839	-0.191089	0.217031	0.0192767	-0.502251	-0.524099	-0.0715616	-0.115283	-0.338285	-0.167696	-0.383299	-0.233705	-0.141783	0.503624	0.360851	0.00415684	-0.258511	0.359848	0.345647	0.0458832	0.375622
29372	AGMO	ENSG00000187546	M9 magenta|0.5034	-0.0237813	-0.242046	-0.157417	-0.265346	-0.20645	-0.0938045	0.0400573	0.133685	0.349002	0.159794	-0.112479	-0.042497	-0.151191	0.238273	0.503435	0.205402	0.00691155	-0.0801552	-0.167059	-0.243568	-0.0548895	0.083049
27459	POPDC2	ENSG00000121577	M9 magenta|0.5033	-0.0595994	0.0516395	-0.162559	-0.00201966	-0.061166	-0.271116	-0.222224	0.0388704	0.0619363	-0.0868195	-0.304559	-0.307218	-0.207304	0.177207	0.503268	0.292411	0.0207529	-0.0806219	0.0890473	0.0770594	-0.0743304	0.14696
1655	MS4A4E	ENSG00000214787	M9 magenta|0.5029	-0.2576	-0.0961157	-0.485527	-0.281969	-0.358931	-0.380133	-0.242845	-0.0170025	0.161303	-0.0486462	-0.277209	-0.22279	-0.380209	0.417493	0.502906	0.309229	0.343612	0.0785726	0.0638694	-0.141968	0.0244648	0.317776
1449	SEC24AP1	ENSG00000267361	M9 magenta|0.5028	-0.104459	-0.161824	-0.444275	-0.285075	-0.317612	-0.397737	-0.216147	0.0695055	0.29519	0.0239343	-0.200152	-0.228139	-0.35495	0.181282	0.502752	0.376152	0.242442	-0.0154532	-0.025728	-0.209904	-0.0204638	0.304228
28402	HOXA2	ENSG00000105996	M9 magenta|0.5018	0.032478	-0.0714508	-0.143911	-0.186542	-0.130299	-0.226096	-0.107727	0.264659	0.491282	0.202586	-0.187588	-0.292142	-0.386583	0.163371	0.501814	0.372703	-0.0217768	-0.00815762	-0.153586	-0.242699	-0.219849	0.136692
20361	SLC16A12	ENSG00000152779	M9 magenta|0.5007	-0.0499369	-0.174272	-0.445616	-0.164578	-0.341316	-0.445322	-0.308064	-0.194505	0.0695438	-0.244184	-0.116621	-0.0777179	-0.165952	-0.0244274	0.500669	0.259258	0.240816	-0.150629	0.280205	0.0585797	0.268852	0.475049
31200	-	ENSG00000224525	M9 magenta|0.4994	0.10107	-0.0531333	-0.0842783	-0.121434	-0.0683037	-0.156083	-0.0962615	0.0972763	0.275457	0.142265	-0.171664	-0.215921	-0.235453	0.180863	0.499378	0.176005	-0.049479	-0.0902212	-0.131528	-0.153722	-0.184338	0.0705568
20300	LINC02599	ENSG00000233858	M9 magenta|0.4989	-0.0351681	-0.163664	-0.288745	-0.137126	-0.187522	-0.35333	-0.266379	0.141548	0.19055	-0.0209269	-0.185346	-0.248652	-0.29657	0.191015	0.498887	0.462687	0.000611605	-0.217013	0.0396199	-0.0556548	-0.0244326	0.313162
25235	NECAB1	ENSG00000123119	M9 magenta|0.4983	-0.0662333	-0.245689	-0.265008	-0.319635	-0.308289	-0.202408	-0.0257955	0.260063	0.405236	0.0672962	-0.158059	-0.0650772	-0.151429	0.167337	0.498349	0.447509	0.0541499	-0.0594455	-0.0848022	-0.234037	-0.00141669	0.182711
9520	PTN	ENSG00000105894	M9 magenta|0.4983	-0.0610768	-0.146216	-0.26831	-0.15551	-0.201524	-0.2813	-0.19668	0.197923	0.362096	0.0226012	-0.195686	-0.202439	-0.238943	0.143703	0.498327	0.453371	0.0168	-0.153171	0.00146723	-0.0877311	-0.0374042	0.267518
26544	-	ENSG00000255191	M9 magenta|0.4979	-0.124484	-0.137905	-0.411012	-0.0545384	-0.146686	-0.413582	-0.317838	0.0197916	0.235224	-0.143451	-0.159364	-0.149351	-0.251606	0.0287768	0.497931	0.383018	0.174718	-0.188713	0.162487	0.026673	0.124419	0.390098
15335	KIF26A	ENSG00000066735	M9 magenta|0.4978	-0.0887246	-0.080629	-0.112606	0.107553	0.100183	-0.139187	-0.15296	0.122714	0.165389	0.0330815	-0.218263	-0.160427	-0.184417	0.11248	0.497816	0.299474	-0.0712179	-0.259816	-0.064515	0.0499006	-0.0732708	0.111406
27383	PRND	ENSG00000171864	M9 magenta|0.4977	-0.0783494	-0.0918125	-0.314435	0.0449692	-0.142736	-0.421852	-0.411025	0.0727731	-0.0416552	-0.254582	-0.136237	-0.240388	-0.234342	-0.0531355	0.497674	0.497846	0.092301	-0.229533	0.247856	0.192731	0.103871	0.4007
29422	G0S2	ENSG00000123689	M9 magenta|0.4962	-0.0138174	0.0290437	-0.021624	-0.0528189	0.0563479	-0.0616041	-0.0472241	0.253009	0.306283	0.218011	-0.142585	-0.274178	-0.290194	0.364867	0.496175	0.222113	-0.0525209	-0.00132156	-0.221177	-0.187618	-0.299316	-0.0274385
14960	-	ENSG00000272783	M9 magenta|0.4961	0.0282663	0.00883454	-0.09926	-0.0150676	-0.0177693	-0.234573	-0.203547	0.0974422	0.182012	0.0282155	-0.210158	-0.287136	-0.273906	0.148886	0.496126	0.254847	0.00356599	-0.0636383	-0.02898	-0.0192464	-0.147429	0.120464
5196	CABP1	ENSG00000157782	M9 magenta|0.496	-0.0195185	0.116888	-0.191187	0.0567457	-0.0233364	-0.319645	-0.331925	-0.0826316	0.084042	-0.150303	-0.280685	-0.335439	-0.273558	0.0690322	0.495951	0.195301	0.127448	-0.00665404	0.140541	0.0935348	-0.0776553	0.159065
19778	SEPTIN4	ENSG00000108387	M9 magenta|0.4952	0.0314094	0.0271345	-0.108494	0.00538734	-0.000627885	-0.279589	-0.229342	0.216741	0.258217	-0.0247472	-0.24466	-0.357026	-0.2455	0.125668	0.495222	0.392829	-0.06938	-0.108591	0.000806006	-0.00393657	-0.189815	0.109305
1229	-	ENSG00000259124	M9 magenta|0.495	-0.0372573	-0.0501216	-0.216181	-0.0983575	-0.142044	-0.260476	-0.208523	-0.0492653	0.143925	-0.0739587	-0.137751	-0.192979	-0.183011	0.157911	0.495044	0.219514	0.051033	-0.0819886	0.0658939	-0.0213974	-0.0047758	0.193275
28395	PRCD	ENSG00000214140	M9 magenta|0.4936	-0.191593	0.0735644	-0.308527	-0.195539	-0.210349	-0.242519	-0.156497	-0.00891101	0.267023	-0.0169246	-0.207943	-0.239471	-0.303507	0.235762	0.493647	0.167159	0.281112	0.21924	-0.00788883	-0.13775	-0.0817125	0.0591846
14010	-	ENSG00000278962	M9 magenta|0.4936	-0.255042	-0.307573	-0.561997	-0.22789	-0.425067	-0.380332	-0.259558	-0.100858	0.0576116	-0.357694	-0.141497	0.0974828	-0.024375	0.012318	0.49365	0.361903	0.284517	-0.200579	0.326948	0.0722852	0.417519	0.46443
30110	FOXS1	ENSG00000179772	M9 magenta|0.4935	0.0254653	0.14683	-0.0779287	0.267004	0.150309	-0.360532	-0.426097	0.0602572	-0.0620052	-0.209351	-0.218857	-0.443375	-0.252229	0.0184641	0.493515	0.392761	-0.0861065	-0.224748	0.198338	0.286018	-0.11446	0.216491
1277	-	ENSG00000267653	M9 magenta|0.493	0.0345992	0.0286669	-0.136272	-0.0227046	-0.0352999	-0.205396	-0.186455	0.0230614	0.150001	0.0458343	-0.192834	-0.262319	-0.233499	0.112946	0.493021	0.188943	0.0305718	-0.0599535	-0.0160105	-0.0280709	-0.13264	0.115859
4120	PTCH2	ENSG00000117425	M9 magenta|0.4928	-0.0326074	0.150315	-0.222803	-0.214454	-0.142871	-0.238328	-0.176826	0.0181052	0.423167	0.0816429	-0.211781	-0.321746	-0.448688	0.261597	0.492848	0.101444	0.210518	0.282848	-0.0554677	-0.242652	-0.238193	0.0306481
20024	FOS	ENSG00000170345	M9 magenta|0.4927	0.00932769	-0.043016	-0.305281	-0.00116894	-0.140006	-0.411498	-0.350963	0.00204079	0.0576949	-0.168683	-0.180447	-0.256184	-0.282848	0.125639	0.492655	0.339811	0.0878635	-0.179114	0.206862	0.117772	0.0367091	0.364794
30669	TAC1	ENSG00000006128	M9 magenta|0.4917	-0.120688	-0.146923	-0.379484	-0.0617866	-0.197204	-0.417805	-0.321328	-0.0536248	0.166622	-0.188161	-0.146071	-0.114686	-0.118587	0.0166637	0.491687	0.330708	0.127695	-0.200817	0.237106	0.102464	0.182915	0.378641
1776	LUZP2	ENSG00000187398	M9 magenta|0.491	-0.0987651	-0.14907	-0.377082	-0.139277	-0.264392	-0.390422	-0.311621	-0.00146526	0.123537	-0.157591	-0.155898	-0.148431	-0.198806	0.00786959	0.491044	0.440375	0.157628	-0.139299	0.18855	0.0207016	0.157772	0.440553
26582	ID1	ENSG00000125968	M9 magenta|0.49	0.0840972	-0.0121755	0.0401159	0.0314521	0.108107	-0.156813	-0.135518	0.318541	0.332286	0.204764	-0.232824	-0.348426	-0.302288	0.240305	0.49002	0.36026	-0.219805	-0.174212	-0.179021	-0.0891369	-0.313656	0.0357412
11991	NAALAD2	ENSG00000077616	M9 magenta|0.4894	-0.0690109	-0.165336	-0.296695	-0.392104	-0.36707	-0.212712	-0.0239569	0.122466	0.379265	0.0866361	-0.0653903	-0.0741881	-0.21658	0.149541	0.489423	0.290199	0.20311	0.101865	-0.0943091	-0.293628	-0.00566316	0.154083
19773	-	ENSG00000279036	M9 magenta|0.4893	0.031735	-0.0819137	-0.226326	-0.20687	-0.174079	-0.242876	-0.0894969	0.0610488	0.411228	0.133028	-0.163044	-0.198241	-0.291564	0.155193	0.48929	0.196638	0.0719283	-0.0120897	-0.0811007	-0.199346	-0.106353	0.136236
6989	PM20D1	ENSG00000162877	M9 magenta|0.4892	-0.0349223	-0.108863	-0.276025	-0.213844	-0.219221	-0.308368	-0.184687	0.139221	0.243463	0.0568039	-0.208554	-0.269658	-0.354534	0.363871	0.48924	0.356725	0.0944725	-0.0435981	-0.0407647	-0.17115	-0.100201	0.243756
4765	CHST7	ENSG00000147119	M9 magenta|0.4891	0.0592482	-0.0939257	0.00839563	0.0337743	0.0599084	-0.170147	-0.113778	0.217491	0.20004	0.142974	-0.265765	-0.283487	-0.195736	0.370007	0.489104	0.299451	-0.256773	-0.272906	-0.127362	-0.0120261	-0.214232	0.0868644
4409	-	ENSG00000267045	M9 magenta|0.489	-0.117757	-0.0797105	-0.159443	0.202413	0.146691	-0.27329	-0.249783	0.0700422	0.0320467	-0.094725	-0.176035	-0.191218	-0.189943	0.0967142	0.488995	0.30595	-0.0359162	-0.296417	0.072434	0.16116	0.00787953	0.23475
25312	SULT1B1	ENSG00000173597	M9 magenta|0.4885	-0.0069233	-0.277324	-0.181954	-0.268797	-0.227242	-0.167361	0.0231042	0.192626	0.343791	0.156459	-0.0443237	-0.0562824	-0.217505	0.298079	0.488532	0.265432	-0.00286103	-0.114192	-0.137839	-0.233277	-0.040947	0.15998
13195	GRIA4	ENSG00000152578	M9 magenta|0.4879	-0.0669129	-0.159817	-0.281548	-0.179389	-0.224012	-0.295589	-0.180396	-0.00253696	0.326106	0.039747	-0.174163	-0.157215	-0.262185	0.112472	0.48786	0.272796	0.0959409	-0.107931	0.00867797	-0.0947593	0.014795	0.276639
3992	-	ENSG00000232759	M9 magenta|0.4873	-0.0266844	-0.115417	-0.138861	-0.269246	-0.190978	-0.122467	0.00586608	0.206511	0.397553	0.245099	-0.170237	-0.202994	-0.314019	0.443015	0.487255	0.200314	-0.00226036	0.0121313	-0.207291	-0.283978	-0.224833	0.0276736
17299	-	ENSG00000230058	M9 magenta|0.487	0.0205119	-0.0950028	-0.185679	-0.138056	-0.12648	-0.234032	-0.155801	0.057806	0.216846	0.0630052	-0.146529	-0.210591	-0.240638	0.142492	0.486959	0.232587	0.038306	-0.122688	-0.054645	-0.11655	-0.117187	0.137393
29128	GPR182	ENSG00000166856	M9 magenta|0.4869	-0.113337	-0.13167	-0.267752	-0.124198	-0.168058	-0.246062	-0.160217	-0.0713516	0.127285	-0.0749969	-0.176644	-0.102024	-0.127967	0.229016	0.486858	0.215732	0.0985121	-0.110475	0.0578698	-0.0176526	0.0741049	0.19596
24533	GPR4	ENSG00000177464	M9 magenta|0.4866	0.0147163	-0.148987	0.0194502	-0.0128866	0.00630293	-0.110237	-0.0703723	0.314307	0.148538	0.113046	-0.113123	-0.181136	-0.116494	0.185322	0.486617	0.386384	-0.189861	-0.25586	-0.124468	-0.027354	-0.144849	0.114671
22516	GRM7	ENSG00000196277	M9 magenta|0.4862	-0.06855	-0.118713	-0.320931	-0.129477	-0.233118	-0.353621	-0.295803	-0.0365345	0.124589	-0.0964582	-0.158475	-0.204576	-0.284035	0.161428	0.486226	0.292132	0.100856	-0.153016	0.125556	0.0077547	0.0489325	0.360272
25048	SIGLEC6	ENSG00000105492	M9 magenta|0.486	-0.187604	-0.204286	-0.489934	-0.192438	-0.335455	-0.361985	-0.28037	-0.00447702	0.0297831	-0.206268	-0.271014	-0.0909982	-0.172742	0.303156	0.485987	0.434633	0.242407	-0.156981	0.161132	-0.00016697	0.205165	0.409652
13262	-	ENSG00000261586	M9 magenta|0.4854	-0.104719	-0.0541584	-0.216062	-0.146276	-0.142355	-0.2167	-0.163071	0.22837	0.255657	0.0729259	-0.245984	-0.255792	-0.300578	0.197362	0.485441	0.420807	0.0340963	-0.0199734	-0.0774346	-0.124598	-0.141474	0.160045
6846	PPP1R14A	ENSG00000167641	M9 magenta|0.4852	0.12628	0.0406046	0.0329525	0.0235396	0.11737	-0.131534	-0.133172	0.261032	0.436466	0.18166	-0.174735	-0.326839	-0.274266	0.0870235	0.485171	0.263146	-0.176824	-0.0908147	-0.146278	-0.105074	-0.314248	-0.0195179
25596	TXNIP	ENSG00000265972	M9 magenta|0.4851	-0.0514023	-0.182903	-0.380001	-0.113405	-0.245607	-0.376976	-0.230696	-0.122664	0.070725	-0.196458	-0.0916592	-0.0985904	-0.226657	0.174404	0.485054	0.215759	0.15411	-0.18744	0.200075	0.0651813	0.191672	0.35461
14867	COL6A6	ENSG00000206384	M9 magenta|0.4846	-0.0990917	-0.28342	-0.333394	-0.30107	-0.300046	-0.242435	-0.0985874	0.226794	0.286117	0.0926051	-0.177924	-0.102692	-0.263554	0.40682	0.484622	0.456264	0.0613932	-0.154112	-0.0848695	-0.219646	-0.00444855	0.30429
31054	ST6GALNAC1	ENSG00000070526	M9 magenta|0.484	-0.143753	-0.14521	-0.175797	-0.0491638	-0.114006	-0.200186	-0.116441	-0.0314234	0.0777894	0.0531126	-0.169346	-0.151698	-0.12616	0.233977	0.484006	0.255295	-0.0013628	-0.244472	-0.0236393	0.0350417	0.0115028	0.210556
28544	IRAK3	ENSG00000090376	M9 magenta|0.482	-0.121797	-0.362762	-0.372846	-0.363298	-0.38296	-0.272272	-0.0447616	0.240154	0.303279	0.107589	-0.141536	-0.0234337	-0.265345	0.34753	0.481969	0.425949	0.113504	-0.132198	-0.0778913	-0.257704	0.049959	0.363874
8611	WARS2-IT1	ENSG00000224238	M9 magenta|0.4809	-0.0212598	-0.16192	-0.375689	-0.178543	-0.284197	-0.390901	-0.26437	-0.0628079	0.150832	-0.134156	-0.126982	-0.149241	-0.285502	0.16114	0.480894	0.264303	0.150594	-0.126852	0.154862	-0.0488061	0.102829	0.389232
16385	PAPPA2	ENSG00000116183	M9 magenta|0.4806	-0.160554	-0.220694	-0.402845	-0.208395	-0.303143	-0.333344	-0.199631	0.0786662	0.157517	-0.092736	-0.0897116	-0.0780063	-0.173435	0.0658521	0.480635	0.403911	0.165414	-0.159968	0.11629	-0.0576423	0.12746	0.337539
28304	RAMP2	ENSG00000131477	M9 magenta|0.4806	0.0317701	0.17896	-0.158074	0.215331	0.0407663	-0.420871	-0.487543	-0.24073	-0.149847	-0.374571	-0.11087	-0.369967	-0.176303	-0.0458629	0.480556	0.137775	0.0663849	-0.127996	0.392802	0.358172	0.0310672	0.265583
23491	SOX18	ENSG00000203883	M9 magenta|0.4799	0.102033	0.0578977	0.0633916	0.168512	0.171738	-0.183744	-0.181652	0.210136	0.154888	0.117818	-0.137728	-0.375402	-0.240049	0.206465	0.479934	0.297272	-0.214226	-0.221516	-0.0915258	0.0652477	-0.284036	0.0478855
24603	SLC51B	ENSG00000186198	M9 magenta|0.479	-0.0826031	-0.104131	-0.287381	-0.172491	-0.224515	-0.271796	-0.171882	0.0946423	0.258425	0.0005822	-0.130029	-0.15333	-0.251055	0.105541	0.478968	0.313005	0.118499	-0.0443749	0.0512685	-0.0861605	-0.00225574	0.229475
21317	NTRK2	ENSG00000148053	M9 magenta|0.479	-0.0748992	-0.18589	-0.384864	-0.179928	-0.263605	-0.394743	-0.264599	-0.0110221	0.274125	-0.139341	-0.168532	-0.0844739	-0.275646	0.071464	0.478989	0.221448	0.174173	-0.107884	0.198356	-0.047271	0.131603	0.379463
9638	TMEM37	ENSG00000171227	M9 magenta|0.4778	-0.0387061	-0.0648634	-0.11036	0.00018281	-0.0255336	-0.163062	-0.135412	0.189861	0.0728828	0.0985368	-0.0911739	-0.25606	-0.198395	0.349478	0.477799	0.359558	-0.0800198	-0.211926	-0.0743694	0.0082907	-0.138582	0.172509
22193	APOLD1	ENSG00000178878	M9 magenta|0.4773	-0.0494819	-0.197304	-0.234337	-0.156156	-0.220855	-0.164467	-0.0844505	-0.0373237	0.12822	-0.115559	-0.058845	0.0299222	-0.0554766	-0.0210474	0.477263	0.184849	0.0757291	-0.162903	0.100115	-0.00477753	0.156111	0.225508
1024	INKA1	ENSG00000185614	M9 magenta|0.477	0.0981591	0.131641	-0.00780373	0.307494	0.25339	-0.381956	-0.418709	0.188344	0.108875	-0.0600912	-0.349637	-0.54397	-0.372925	0.103016	0.476978	0.399807	-0.208069	-0.269332	0.0766637	0.207229	-0.269058	0.169432
3028	B3GALT1	ENSG00000172318	M9 magenta|0.4768	-0.00176691	-0.196206	-0.242465	-0.27922	-0.238017	-0.16105	-0.0435946	0.0787916	0.455107	0.0947865	-0.0991378	-0.0628196	-0.217071	0.0892176	0.47676	0.220382	0.082014	-0.019519	-0.0655629	-0.234693	-0.00642206	0.158057
21253	ADAMTS18	ENSG00000140873	M9 magenta|0.4763	-0.119183	-0.151718	-0.339051	-0.201439	-0.27618	-0.263055	-0.175519	0.0757717	0.177358	-0.0738587	-0.11345	-0.0930077	-0.205183	0.114261	0.476297	0.366112	0.171373	-0.046079	0.0723069	-0.0850162	0.0777873	0.294038
19269	RGS13	ENSG00000127074	M9 magenta|0.4758	-0.125182	-0.147181	-0.347161	-0.246952	-0.306876	-0.285838	-0.191749	0.0750838	0.171869	-0.0486249	-0.256791	-0.161558	-0.202536	0.422783	0.475801	0.367545	0.157488	-0.0466766	0.0213329	-0.11557	0.033424	0.264999
2818	RFPL4B	ENSG00000251258	M9 magenta|0.4749	0.0333918	-0.107692	-0.248298	-0.128853	-0.154689	-0.288259	-0.196747	0.0166178	0.189416	-0.0538687	-0.134854	-0.171628	-0.227702	0.124944	0.47486	0.267029	0.0406832	-0.123867	0.0411647	-0.085645	0.00783723	0.256253
6161	SLC22A11	ENSG00000168065	M9 magenta|0.4745	0.0380058	0.0032993	-0.212061	-0.0341513	-0.090082	-0.265727	-0.241962	-0.0927981	0.183905	-0.0443182	-0.218594	-0.243746	-0.210727	0.170942	0.474526	0.181687	0.0408006	-0.0982358	0.0898444	0.0232513	-0.0269485	0.191333
29222	STAB2	ENSG00000136011	M9 magenta|0.4727	-0.151439	-0.146441	-0.363212	-0.270264	-0.27647	-0.245065	-0.120801	0.0157863	0.281844	0.0325117	-0.187793	-0.0912268	-0.293774	0.19307	0.47269	0.240207	0.230536	0.0308095	-0.0205846	-0.204641	0.0243556	0.235365
27485	DOC2B	ENSG00000272636	M9 magenta|0.4724	-0.0281966	-0.117734	-0.325048	-0.103064	-0.183433	-0.29217	-0.211393	-0.0252332	0.0997534	-0.118295	-0.04829	-0.0728324	-0.1862	0.213263	0.472405	0.252492	0.146876	-0.128222	0.137795	-0.0131541	0.101037	0.307581
5854	IL17B	ENSG00000127743	M9 magenta|0.472	-0.018952	0.0313001	-0.189775	-0.0220796	-0.0618076	-0.303445	-0.270245	0.0881985	0.314221	-0.00889843	-0.234155	-0.322894	-0.284771	0.0742062	0.471957	0.300899	0.0207855	-0.0743384	0.0670177	0.00744765	-0.113914	0.189705
2098	-	ENSG00000279447	M9 magenta|0.4719	-0.0800335	-0.0811057	-0.332839	-0.157788	-0.259161	-0.403978	-0.284539	0.0521857	0.115434	-0.0995478	-0.126671	-0.209954	-0.308168	0.0425877	0.471943	0.338365	0.2045	-0.0234465	0.130363	-0.036264	0.0435096	0.332046
11940	LCN10	ENSG00000187922	M9 magenta|0.4717	-0.00690799	0.0438703	-0.269344	-0.0981364	-0.135442	-0.309518	-0.205249	-0.054148	0.229173	0.0310437	-0.219184	-0.258464	-0.322273	0.21197	0.471724	0.128091	0.19159	0.044468	0.0021357	-0.0817082	-0.0829932	0.139658
30755	HSD11B1-AS1	ENSG00000227591	M9 magenta|0.4701	0.0206575	-0.0147994	-0.0188667	-0.150887	-0.0117289	-0.0589183	-0.0002344	0.175988	0.352787	0.234152	-0.214702	-0.260182	-0.289632	0.380445	0.47011	0.12455	-0.0590306	0.0372199	-0.237303	-0.248256	-0.310428	-0.070005
9600	TMTC1	ENSG00000133687	M9 magenta|0.4701	-0.111619	-0.252752	-0.327949	-0.228687	-0.2947	-0.1887	-0.0972665	0.00771806	0.164195	-0.0510748	-0.101854	0.0353365	-0.0322122	0.158706	0.470076	0.293172	0.11474	-0.141936	0.0383209	-0.0805899	0.164016	0.251488
12938	MAS1L	ENSG00000204687	M9 magenta|0.4686	-0.0451711	-0.0922671	-0.384865	-0.153985	-0.245446	-0.343476	-0.262175	-0.0318072	0.214037	-0.0721168	-0.262079	-0.18304	-0.193523	0.188294	0.468553	0.282569	0.137964	-0.0892695	0.0766853	-0.0577623	0.0395698	0.298528
8338	KCNIP1	ENSG00000182132	M9 magenta|0.4667	-0.00629814	-0.158345	-0.209134	-0.25318	-0.192478	-0.173649	-0.0560495	0.112244	0.411251	0.101903	-0.200054	-0.131785	-0.274666	0.383783	0.466731	0.168221	0.0225494	-0.0106247	-0.0965112	-0.25402	-0.121338	0.0954629
29574	LVRN	ENSG00000172901	M9 magenta|0.4652	-0.114397	-0.107851	-0.28361	-0.23845	-0.247775	-0.181479	-0.0858846	0.0744562	0.16495	0.0310287	-0.150327	-0.0971372	-0.228073	0.172467	0.4652	0.269774	0.206579	0.0222144	-0.0272751	-0.173312	0.00811123	0.187925
27178	HOXD9	ENSG00000128709	M9 magenta|0.4641	0.0986186	0.00394367	-0.0814229	0.0842449	0.0340628	-0.26915	-0.282717	0.15908	0.106407	-0.0491615	-0.184621	-0.354622	-0.206032	0.174023	0.464101	0.419359	-0.109448	-0.227812	0.0326456	0.0893411	-0.145901	0.204839
27708	APOD	ENSG00000189058	M9 magenta|0.4639	-0.114746	-0.0336368	-0.185225	-0.0479774	-0.152428	-0.264992	-0.209936	-0.00768783	0.0855119	-0.00892108	-0.124246	-0.222653	-0.172103	0.156996	0.463944	0.286897	0.0471094	-0.125685	0.0576	0.0762909	-0.0213852	0.253264
15482	CNR1	ENSG00000118432	M9 magenta|0.4623	-0.0774099	-0.159701	-0.263577	-0.258358	-0.255192	-0.145535	-0.0112089	-0.0784106	0.247399	0.0140594	-0.172581	0.00498079	-0.116084	0.256886	0.462298	0.0639171	0.137615	0.0086149	-0.0151132	-0.169069	0.0694864	0.0885542
11061	LINC00639	ENSG00000259070	M9 magenta|0.4616	-0.172515	-0.169055	-0.278383	-0.183906	-0.189842	-0.175078	-0.0970055	0.010048	0.263668	0.00231834	-0.120299	-0.0385396	-0.238184	0.242639	0.461608	0.179435	0.130217	-0.0567911	-0.0133675	-0.131412	0.0424523	0.178134
8997	SLC7A10	ENSG00000130876	M9 magenta|0.4612	-0.0344562	-0.0386459	-0.0886531	-0.191745	-0.0781349	-0.044154	0.00340513	0.168027	0.329866	0.188762	-0.0574361	-0.153581	-0.283424	0.192036	0.461182	0.157002	0.0475766	0.0739874	-0.198731	-0.249613	-0.203457	-0.00926811
2212	-	ENSG00000270093	M9 magenta|0.4609	-0.0490128	-0.135141	-0.321166	-0.312834	-0.305259	-0.332214	-0.156753	0.188569	0.410975	0.0790144	-0.165	-0.242696	-0.411961	0.123764	0.460892	0.392526	0.156418	0.0473983	-0.0698669	-0.262368	-0.0870251	0.264316
23413	DMRT2	ENSG00000173253	M9 magenta|0.4604	-0.104664	-0.179692	-0.29544	-0.235018	-0.254175	-0.201639	-0.12964	0.156424	0.239224	-0.0156869	-0.0619601	-0.073528	-0.182018	0.0919518	0.460409	0.337678	0.13443	-0.0562354	0.012217	-0.125379	0.0246587	0.205304
20426	CSRNP3	ENSG00000178662	M9 magenta|0.4597	-0.0987267	-0.391658	-0.411226	-0.332454	-0.391762	-0.326381	-0.116703	0.111168	0.372552	-0.025343	-0.0570677	0.0513709	-0.211199	-0.00548746	0.459739	0.363929	0.1521	-0.160966	0.0486107	-0.199582	0.206986	0.395714
11230	HID1-AS1	ENSG00000263586	M9 magenta|0.4596	-0.0864555	-0.073904	-0.221108	0.0093337	-0.157479	-0.293709	-0.254439	-0.115856	-0.115303	-0.211826	-0.2176	-0.142496	-0.0195215	0.0422682	0.459567	0.274058	0.0954438	-0.176967	0.162781	0.196509	0.132563	0.233854
3321	-	ENSG00000255389	M9 magenta|0.4593	-0.00142199	-0.0365948	-0.348898	-0.307496	-0.33712	-0.285279	-0.142936	0.0167988	0.243405	-0.049687	-0.215805	-0.173716	-0.25781	0.169679	0.459262	0.272296	0.199338	0.11889	0.0515954	-0.198334	0.0170601	0.192745
2653	SGCG	ENSG00000102683	M9 magenta|0.4587	-0.0696278	-0.0557034	-0.220428	-0.0387918	-0.124965	-0.268637	-0.260604	-0.00306869	0.0415274	-0.122424	-0.150127	-0.196207	-0.165439	0.171981	0.458681	0.277055	0.0612984	-0.150898	0.109274	0.0695948	0.0296725	0.253942
4053	-	ENSG00000179428	M9 magenta|0.4586	0.0212378	-0.0909228	-0.082313	-0.208903	-0.109625	-0.111424	0.0151025	0.192695	0.405856	0.266388	-0.234785	-0.242033	-0.297419	0.397313	0.458643	0.185078	-0.0659114	-0.0105783	-0.236251	-0.275753	-0.270679	-0.00604805
12294	DPEP1	ENSG00000015413	M9 magenta|0.4573	-0.00795735	-0.0315605	-0.210827	-0.019265	-0.0650349	-0.295266	-0.249382	0.0985741	0.0833113	-0.0394619	-0.172131	-0.282674	-0.275529	0.412848	0.457285	0.380073	-0.0149749	-0.149457	0.0472586	0.0205403	-0.0787398	0.235567
18509	LINC02308	ENSG00000258675	M9 magenta|0.4566	0.00465544	-0.0449136	-0.241268	-0.0310284	-0.132289	-0.393246	-0.310126	0.108811	0.11622	-0.0473917	-0.199274	-0.298813	-0.294361	0.110249	0.456618	0.415483	0.00538507	-0.186457	0.0727363	0.0284598	-0.0649314	0.277685
20280	LINC01088	ENSG00000249307	M9 magenta|0.456	0.0864464	-0.180544	-0.189882	-0.249038	-0.195104	-0.213761	-0.0923794	0.190084	0.397515	0.108848	-0.112809	-0.149968	-0.243103	0.132965	0.455965	0.319727	0.014759	-0.0332299	-0.0977687	-0.238897	-0.0883099	0.153375
15572	KCNB1	ENSG00000158445	M9 magenta|0.4552	-0.0711915	-0.181245	-0.141474	-0.238879	-0.177041	-0.040457	0.0878298	0.0584355	0.356168	0.109763	-0.141967	0.0115678	-0.0815003	0.129724	0.455227	0.0957331	0.0388434	-0.0235311	-0.135883	-0.229684	-0.0325683	-0.0103158
14503	-	ENSG00000230024	M9 magenta|0.4542	-0.0186266	-0.1535	-0.297944	-0.242368	-0.26126	-0.246607	-0.136492	0.0318375	0.283724	0.010028	-0.1527	-0.133476	-0.213307	0.137129	0.454227	0.272735	0.139884	-0.0244398	-0.0164647	-0.17007	0.00969847	0.170018
28338	HOXD3	ENSG00000128652	M9 magenta|0.4536	-0.00479526	-0.0154166	-0.245274	-0.0189337	-0.108083	-0.360658	-0.289724	0.0269617	0.0120499	-0.141079	-0.154739	-0.275058	-0.205689	0.134438	0.453561	0.396487	0.0697546	-0.126947	0.120114	0.0748173	0.0071492	0.287912
27842	-	ENSG00000221972	M9 magenta|0.4528	-0.114854	-0.100429	-0.177558	-0.00915662	-0.0611583	-0.227953	-0.179692	0.0676766	0.0432041	-0.038381	-0.112715	-0.134312	-0.180998	0.129106	0.452839	0.311953	0.0538316	-0.158609	0.0417941	0.0508658	0.0195344	0.240361
24472	-	ENSG00000260940	M9 magenta|0.4527	0.0498696	-0.051323	-0.143232	-0.117763	-0.123969	-0.261707	-0.165635	0.0199164	0.157432	0.0102698	-0.175878	-0.255535	-0.251476	0.209909	0.452736	0.202234	-0.00394761	-0.0658638	0.00166668	-0.0612184	-0.0812639	0.155413
30289	GJC2	ENSG00000198835	M9 magenta|0.452	0.0503024	0.0873379	0.0518365	0.154435	0.243198	-0.100816	-0.136659	0.235868	0.278573	0.151479	-0.207008	-0.328973	-0.304678	0.171623	0.452007	0.281915	-0.182773	-0.110044	-0.157654	-0.0200596	-0.30939	-0.0412711
13454	JAG1	ENSG00000101384	M9 magenta|0.4516	-0.131439	-0.305123	-0.281174	-0.152454	-0.20209	-0.272399	-0.149466	0.218801	0.239825	-0.0891646	-0.0570881	-0.0153311	-0.145451	0.0714507	0.451624	0.402162	0.0259188	-0.25612	0.0819332	-0.0435627	0.121583	0.326282
30056	GRK5	ENSG00000198873	M9 magenta|0.4509	0.0335343	-0.132448	-0.110658	-0.132068	-0.0578352	-0.108832	-0.0453514	0.202929	0.32578	0.128763	-0.152669	-0.158371	-0.251941	0.379359	0.450886	0.217624	-0.0955758	-0.108817	-0.140949	-0.196968	-0.167569	0.106187
7116	-	ENSG00000225649	M9 magenta|0.4501	-0.0932719	-0.135183	-0.333448	-0.0965312	-0.223911	-0.345136	-0.233272	-0.1238	0.0934535	-0.168172	-0.135579	-0.112352	-0.121736	-0.0185957	0.450121	0.228646	0.164041	-0.122478	0.181926	0.0537907	0.154596	0.307521
24708	IQSEC3	ENSG00000120645	M9 magenta|0.4499	-0.0607965	-0.10991	-0.143953	-0.171809	-0.109321	-0.159313	-0.0836082	0.335807	0.372912	0.219559	-0.215681	-0.243893	-0.335599	0.357978	0.44993	0.416571	-0.0683103	-0.0863148	-0.209638	-0.223329	-0.25097	0.0709057
2288	TP63	ENSG00000073282	M9 magenta|0.4494	-0.0665355	-0.179278	-0.331531	-0.196542	-0.239877	-0.280205	-0.197013	0.0778231	0.333203	-0.0019264	-0.0930316	-0.10853	-0.257643	0.149129	0.449404	0.312884	0.112955	-0.143521	0.0749999	-0.0948164	0.0526095	0.33047
30833	DNM1P46	ENSG00000182397	M9 magenta|0.4485	-0.0633891	-0.130568	-0.380229	-0.257871	-0.285374	-0.309304	-0.201351	0.0824614	0.312825	-0.00974386	-0.154878	-0.176241	-0.338842	0.193299	0.448475	0.302736	0.192487	0.0057408	0.00881263	-0.17241	-0.0068454	0.237262
28814	LRRC18	ENSG00000165383	M9 magenta|0.4475	-0.057642	-0.104267	-0.346933	-0.155074	-0.216647	-0.370959	-0.253081	-0.000418797	0.213806	-0.0103173	-0.177425	-0.216763	-0.300392	0.107558	0.447501	0.334017	0.114019	-0.105444	0.108627	-0.0724936	0.0191017	0.322755
3637	-	ENSG00000244953	M9 magenta|0.4472	0.00380522	-0.00424895	-0.0991217	-0.0638467	-0.0660515	-0.202507	-0.170074	0.171405	0.181522	0.0524713	-0.222441	-0.270478	-0.219945	0.113948	0.447178	0.331138	-0.019568	-0.0324661	-0.051734	-0.0577973	-0.163395	0.0891164
27074	SULT1C4	ENSG00000198075	M9 magenta|0.4459	-0.113942	-0.17686	-0.321041	-0.232093	-0.297333	-0.194607	-0.097079	-0.0165651	0.190464	-0.0885378	-0.12776	-0.0114216	-0.0841987	0.075994	0.445886	0.241388	0.161402	-0.0525204	0.0673037	-0.0767916	0.126469	0.190117
24997	EFNB2	ENSG00000125266	M9 magenta|0.4458	-0.106352	-0.273692	-0.155474	-0.198533	-0.141375	-0.0358045	0.0717078	0.205885	0.281499	0.0943825	-0.145846	0.0516867	-0.0598838	0.111269	0.445838	0.306691	0.00652055	-0.150679	-0.147519	-0.175815	0.0395774	0.105607
21860	PTPN5	ENSG00000110786	M9 magenta|0.4434	-0.0333565	0.0175585	-0.158624	0.0422119	-0.0107864	-0.24831	-0.271541	-0.0395398	0.0672932	-0.10422	-0.121953	-0.209626	-0.216092	0.134195	0.443433	0.18607	0.04157	-0.102208	0.118031	0.0762597	-0.0187953	0.196992
6417	LINC00517	ENSG00000259091	M9 magenta|0.4431	-0.0497678	-0.0696673	-0.413277	-0.15038	-0.282606	-0.438644	-0.335266	-0.0983126	0.0528627	-0.242287	-0.238507	-0.21251	-0.255302	0.0185519	0.443081	0.30619	0.237857	-0.0746852	0.266867	0.0370868	0.150674	0.388268
13854	REM1	ENSG00000088320	M9 magenta|0.4426	0.074533	-0.0386759	0.0450086	-0.0755805	0.0485468	-0.00595128	0.0259589	0.337104	0.39554	0.218736	-0.169106	-0.211691	-0.204331	0.316506	0.44259	0.259083	-0.193497	-0.0735055	-0.267302	-0.203723	-0.297235	-0.106596
28583	AJAP1	ENSG00000196581	M9 magenta|0.4415	-0.0856505	-0.138695	-0.267682	-0.0961394	-0.169748	-0.305769	-0.234742	0.082221	0.14654	-0.0811693	-0.143729	-0.145939	-0.180546	0.0431892	0.441452	0.347657	0.0816308	-0.146836	0.10576	0.00874422	0.0648982	0.279603
28599	KLHL14	ENSG00000197705	M9 magenta|0.4412	-0.093827	-0.11845	-0.342617	-0.188758	-0.268802	-0.212675	-0.116214	-0.182138	0.0981837	-0.0951917	-0.13538	-0.0502008	-0.149213	0.254595	0.441207	0.0927377	0.195698	-0.0314134	0.113155	-0.0682123	0.150282	0.226866
21472	KIAA0408	ENSG00000189367	M9 magenta|0.4407	-0.112491	-0.187468	-0.311786	-0.296641	-0.29043	-0.215587	-0.068636	0.102719	0.293004	0.0918739	-0.178578	-0.113974	-0.28793	0.180254	0.440681	0.259077	0.121296	-0.0406248	-0.0817561	-0.239537	-0.0281518	0.190085
29346	KCNAB1	ENSG00000169282	M9 magenta|0.4396	-0.00469572	-0.248036	-0.230904	-0.293742	-0.275151	-0.206221	-0.0360814	0.0970638	0.311773	0.00325317	-0.133712	-0.0119923	-0.125982	0.0452341	0.439649	0.242323	0.0732338	-0.0578269	-0.0161319	-0.2155	0.0751098	0.18032
7354	-	ENSG00000208035	M9 magenta|0.4392	-0.0521086	0.00712851	-0.312915	-0.181917	-0.2147	-0.332217	-0.223514	-0.0917154	0.293845	0.0394923	-0.262155	-0.271111	-0.306208	0.117392	0.439216	0.153857	0.224921	0.0683568	0.0179113	-0.129661	-0.0892383	0.183066
20837	NLGN1	ENSG00000169760	M9 magenta|0.4383	0.00855792	-0.21962	-0.295463	-0.267694	-0.265003	-0.207748	-0.0920108	0.0448119	0.350918	0.0595058	0.00161463	-0.0217693	-0.241379	0.132741	0.438338	0.190117	0.101418	-0.073993	-0.00713696	-0.198012	0.0440727	0.258521
1653	C1QTNF9	ENSG00000240654	M9 magenta|0.4383	-0.02245	0.0243343	-0.18518	-0.0854262	-0.140319	-0.26987	-0.230891	-0.0237709	0.165208	-0.0359419	-0.223373	-0.252538	-0.272665	0.127671	0.438258	0.16432	0.0871363	-0.0172092	0.0678958	-0.0243983	-0.082982	0.165809
16489	LINC01485	ENSG00000254211	M9 magenta|0.438	0.0055622	0.0175686	-0.0860064	-0.125078	-0.0641553	-0.122458	-0.0676568	0.130088	0.242375	0.141767	-0.131459	-0.238058	-0.281376	0.264041	0.437975	0.146957	0.0232127	0.0363388	-0.135422	-0.172805	-0.208343	0.0129678
5440	-	ENSG00000280429	M9 magenta|0.438	-0.0451045	-8.89769e-05	-0.264375	-0.176396	-0.1891	-0.327379	-0.240725	0.0133337	0.411054	0.104843	-0.195807	-0.28343	-0.340206	0.044176	0.438018	0.207396	0.120739	0.0451958	0.00533809	-0.152658	-0.106996	0.187863
20948	EPB42	ENSG00000166947	M9 magenta|0.438	-0.144587	0.0402957	-0.39666	-0.157165	-0.27991	-0.380733	-0.303505	-0.145364	0.00544257	-0.167263	-0.176861	-0.230868	-0.345052	0.0401978	0.43795	0.197509	0.39025	0.131414	0.177188	-0.0131208	0.0771515	0.289301
15364	-	ENSG00000188525	M9 magenta|0.4362	-0.0144994	-0.0418067	-0.136618	-0.0903701	-0.089031	-0.152068	-0.122337	0.0877736	0.143303	0.0745502	-0.145516	-0.195098	-0.219654	0.0891194	0.436166	0.207941	0.057743	-0.0468431	-0.0695335	-0.0973716	-0.119118	0.087535
14129	CCDC152	ENSG00000198865	M9 magenta|0.4345	-0.0101176	-0.155598	-0.320709	-0.157822	-0.311696	-0.366011	-0.196207	-0.16961	-0.00788	-0.162621	-0.195592	-0.122402	-0.117515	0.148169	0.434483	0.227729	0.146759	-0.138004	0.168223	0.0557074	0.198928	0.350131
16492	LRRC3B	ENSG00000179796	M9 magenta|0.4345	0.0962091	-0.0754327	-0.166165	-0.110811	-0.109818	-0.270918	-0.164496	0.0133662	0.296869	0.0347947	-0.0824527	-0.194695	-0.213973	0.0541639	0.434525	0.154098	-0.000630444	-0.0985088	0.000514236	-0.0859037	-0.0609693	0.158903
24263	HLF	ENSG00000108924	M9 magenta|0.4343	0.0412805	-0.164027	-0.263182	-0.247156	-0.232439	-0.208785	-0.0602894	0.0423072	0.365708	0.0346293	-0.119804	-0.0785841	-0.2029	0.0676997	0.434334	0.213684	0.11151	-0.0125738	-0.031572	-0.191294	0.0242984	0.152032
11404	NGF	ENSG00000134259	M9 magenta|0.4343	0.0423264	-0.0277297	-0.00472744	-0.00935411	0.0215331	-0.111207	-0.105825	0.266883	0.232681	0.0663303	-0.115307	-0.222612	-0.192344	0.0319449	0.434291	0.331677	-0.127837	-0.111609	-0.0887722	-0.0393507	-0.17601	0.0371702
7236	DES	ENSG00000175084	M9 magenta|0.4335	0.0507701	-0.145407	-0.0454848	-0.166843	-0.0558257	-0.0204475	0.0414577	0.329803	0.42494	0.251938	-0.0764855	-0.123342	-0.206813	0.1811	0.433517	0.29672	-0.104744	-0.0881444	-0.250572	-0.258481	-0.21561	0.00982417
13162	GP5	ENSG00000178732	M9 magenta|0.4331	-0.0821359	-0.248957	-0.38158	-0.217919	-0.293457	-0.34528	-0.20206	0.0868373	0.0847989	-0.086869	-0.158402	-0.117881	-0.239548	0.31148	0.433052	0.416021	0.0958191	-0.181548	0.0550175	-0.0943902	0.0983475	0.346893
25314	-	ENSG00000266588	M9 magenta|0.433	-0.038128	-0.16103	-0.205555	-0.0996578	-0.136677	-0.235394	-0.167184	0.123018	0.157563	0.0245669	-0.111786	-0.151671	-0.168411	0.115432	0.432979	0.334405	-0.0397776	-0.215568	-0.00721138	-0.043204	-0.0174997	0.230138
3896	SLC2A4	ENSG00000181856	M9 magenta|0.4327	0.00854081	-0.0135095	-0.106784	-0.0539451	-0.0867688	-0.162302	-0.119755	0.0279858	0.189554	0.067909	-0.137144	-0.174501	-0.150225	0.0952872	0.432708	0.141293	0.0145125	-0.0515194	-0.0261111	-0.0274486	-0.0916047	0.062666
22053	FOXI2	ENSG00000186766	M9 magenta|0.432	-0.121316	-0.15002	-0.324433	-0.0848777	-0.179126	-0.308677	-0.221406	-0.0370434	0.0892992	-0.15209	-0.147354	-0.0977106	-0.200628	0.0484699	0.431979	0.248516	0.130588	-0.149988	0.159438	0.0233482	0.129866	0.314678
18211	PRR26	ENSG00000180525	M9 magenta|0.4312	-0.0196072	-0.0265971	-0.172449	-0.342906	-0.25486	-0.11076	-0.0212291	0.148821	0.355533	0.134747	-0.14643	-0.182855	-0.305825	0.131536	0.431209	0.204631	0.187887	0.221954	-0.161691	-0.305793	-0.16353	-0.0123203
18971	CRTAC1	ENSG00000095713	M9 magenta|0.431	0.0742856	-0.125111	-0.0691043	-0.153715	-0.0674784	-0.0782738	0.0014886	0.114873	0.351116	0.188059	-0.0873831	-0.108236	-0.178334	0.168106	0.430997	0.157224	-0.0761793	-0.0766269	-0.139961	-0.189854	-0.130958	0.0552473
1235	SLC14A1	ENSG00000141469	M9 magenta|0.4308	-0.0162891	0.0173459	-0.370049	-0.0781251	-0.229791	-0.431849	-0.359835	-0.235973	-0.0121334	-0.237835	-0.133656	-0.21886	-0.243312	0.106787	0.430802	0.154731	0.221876	-0.03699	0.288474	0.099885	0.134051	0.364376
6708	MATN2	ENSG00000132561	M9 magenta|0.4295	-0.0269432	-0.101277	-0.172618	-0.196905	-0.167692	-0.105894	-0.0363601	0.102123	0.306401	0.157226	-0.160891	-0.116773	-0.157365	0.21873	0.42948	0.237501	0.0503038	-0.01793	-0.114679	-0.181432	-0.0870696	0.0963775
8593	LINC02660	ENSG00000226005	M9 magenta|0.4291	0.052606	-0.0574171	-0.207861	-0.0773141	-0.117183	-0.278412	-0.21703	-0.0640178	0.28057	0.0311704	-0.156146	-0.214755	-0.218725	0.0220265	0.429117	0.147312	0.0171104	-0.10816	0.0574983	-0.0192577	-0.0283781	0.190065
8727	HCG22	ENSG00000228789	M9 magenta|0.4287	-0.01984	-0.101049	-0.259648	-0.108138	-0.188517	-0.331919	-0.228172	-0.0303555	0.0976918	-0.100373	-0.167199	-0.163716	-0.276131	0.1401	0.42873	0.234534	0.121517	-0.0864262	0.105552	-0.0104517	0.0361875	0.264505
15764	LRRC55	ENSG00000183908	M9 magenta|0.4266	-0.0356723	-0.20306	-0.273854	-0.263905	-0.231641	-0.182884	-0.0783634	0.18783	0.303516	0.0481812	-0.0774631	-0.0565388	-0.273574	0.316344	0.426579	0.318965	0.087022	-0.0412728	-0.0555098	-0.227757	-0.0158619	0.199143
315	TREH	ENSG00000118094	M9 magenta|0.4264	-0.297468	-0.0666377	-0.42821	-0.0843752	-0.232122	-0.351705	-0.287489	0.0358787	0.0699085	-0.14327	-0.206857	-0.161768	-0.238245	0.0435103	0.426352	0.394329	0.269597	-0.0395014	0.154372	0.0564882	0.101142	0.332325
24256	-	ENSG00000247287	M9 magenta|0.4262	-0.167694	-0.137552	-0.416141	-0.227072	-0.32471	-0.365527	-0.19865	-0.14209	0.111627	-0.0904858	-0.141942	-0.0957583	-0.317129	0.253455	0.426167	0.155974	0.348243	0.0370296	0.105886	-0.0828433	0.11803	0.337891
12205	-	ENSG00000262115	M9 magenta|0.4261	-0.00986299	0.184024	-0.161308	-0.0337045	-0.0209899	-0.233193	-0.233753	-0.0591283	0.204416	-0.0333686	-0.187721	-0.327332	-0.337349	0.120849	0.426124	0.10889	0.165804	0.173139	0.0319985	-0.0539535	-0.163158	0.0532491
13631	-	ENSG00000272789	M9 magenta|0.426	-0.0831399	0.092517	-0.220044	-0.171564	-0.190377	-0.269975	-0.165385	-0.0131862	0.193887	-0.00608649	-0.23456	-0.264178	-0.321249	0.155186	0.42595	0.139475	0.227196	0.177198	0.0104526	-0.101452	-0.119847	0.0831776
30442	-	ENSG00000279526	M9 magenta|0.4255	0.043939	-0.0527238	-0.171797	-0.0381624	-0.0716072	-0.326161	-0.251732	0.121894	0.209077	0.00932149	-0.243191	-0.301335	-0.271753	0.112666	0.425504	0.340506	-0.0475395	-0.139514	0.0143978	-0.0288865	-0.113306	0.189067
6735	GPR88	ENSG00000181656	M9 magenta|0.4253	-0.137889	-0.103171	-0.272044	-0.0525294	-0.166191	-0.291539	-0.2115	0.0163483	0.0709086	-0.114375	-0.310906	-0.140936	-0.107871	0.0672515	0.425257	0.334374	0.0578698	-0.17087	0.131988	0.0692067	0.0814774	0.267735
26065	-	ENSG00000232821	M9 magenta|0.4251	-0.102661	-0.0782511	-0.273907	-0.258764	-0.268876	-0.201471	-0.0899415	0.0820886	0.168691	0.0404311	-0.17775	-0.157896	-0.196797	0.180016	0.425121	0.29926	0.186656	0.0644344	-0.0566569	-0.175479	-0.0312408	0.134492
21408	DIO3OS	ENSG00000258498	M9 magenta|0.4245	-0.0641423	0.115733	-0.318129	-0.132394	-0.181623	-0.350424	-0.289012	0.0648555	0.194165	-0.0379551	-0.280011	-0.33495	-0.347556	0.171285	0.424515	0.33582	0.216828	0.115254	0.0765907	-0.0796017	-0.103557	0.191888
5506	GPAM	ENSG00000119927	M9 magenta|0.4242	-0.0706878	-0.318105	-0.357877	-0.256588	-0.321423	-0.182881	-0.0651255	-0.0882695	0.0798847	-0.107358	0.0185155	0.183726	-0.0451695	-0.0360914	0.424221	0.187912	0.21184	-0.119284	0.0848307	-0.0977576	0.295526	0.332849
24726	RGS7BP	ENSG00000186479	M9 magenta|0.4238	-0.0629396	-0.288962	-0.268263	-0.342402	-0.318245	-0.111915	0.0587222	-0.00720199	0.334678	0.0873236	0.00225271	0.101402	-0.127109	0.150857	0.423797	0.113872	0.134212	-0.0290702	-0.065684	-0.245166	0.120476	0.170974
17937	NATD1	ENSG00000274180	M9 magenta|0.4235	-0.088181	-0.186962	-0.339623	0.0271997	-0.0866319	-0.391939	-0.278709	0.0370301	0.0932202	-0.145279	-0.127176	-0.0970199	-0.212978	0.0141587	0.423486	0.331488	0.0975908	-0.259092	0.163582	0.0901352	0.159477	0.402829
12398	ASTN1	ENSG00000152092	M9 magenta|0.4232	-0.0765223	-0.167816	-0.27627	-0.237179	-0.229559	-0.176831	-0.106589	0.0328316	0.368084	-0.00180639	-0.054959	-0.0274864	-0.204641	0.0792031	0.423209	0.207007	0.107678	-0.0177977	0.0108957	-0.171647	0.0427212	0.189364
6389	HP	ENSG00000257017	M9 magenta|0.4225	0.00100456	-0.0337486	-0.125499	-0.136783	-0.120299	-0.137201	-0.0824389	0.0752575	0.166215	0.0801596	-0.142706	-0.161984	-0.226467	0.202689	0.422499	0.182223	0.075281	-0.00500876	-0.0689525	-0.130463	-0.109582	0.0781193
19437	DTX1	ENSG00000135144	M9 magenta|0.4206	0.00320487	-0.194634	-0.0522528	-0.141454	-0.033924	-0.0543426	-0.00522727	0.269153	0.401883	0.25101	-0.0442047	-0.125128	-0.271515	0.233027	0.420562	0.243637	-0.136314	-0.149555	-0.237138	-0.219208	-0.191119	0.0798401
31332	TENM1	ENSG00000009694	M9 magenta|0.42	-0.127607	-0.186532	-0.308277	-0.363498	-0.354717	-0.171843	-0.0236603	0.155592	0.313932	0.135787	-0.210427	-0.0780561	-0.22849	0.329986	0.420036	0.320784	0.163094	0.0460085	-0.126143	-0.292543	-0.0289785	0.166902
9214	CYP4F24P	ENSG00000267594	M9 magenta|0.4197	-0.068468	-0.0260533	-0.246438	-0.159109	-0.131281	-0.271464	-0.187504	0.0848027	0.365248	0.0769715	-0.189793	-0.237495	-0.361669	0.0842409	0.419701	0.246671	0.127123	0.0589956	-0.0282304	-0.180139	-0.128498	0.167658
1312	BLOC1S5-TXNDC5	ENSG00000259040	M9 magenta|0.4195	0.112011	-0.110513	0.0279921	-0.249263	-0.10336	-0.0276273	0.08807	0.218305	0.415477	0.276112	-0.144632	-0.160984	-0.182767	0.375684	0.419543	0.150504	-0.131687	-0.00830895	-0.259981	-0.294725	-0.243863	-0.055801
28214	APOB	ENSG00000084674	M9 magenta|0.4195	-0.111299	-0.177014	-0.257491	-0.178806	-0.237859	-0.171326	-0.109988	0.0390902	0.173898	-0.028814	-0.0551133	-0.0368375	-0.130579	0.0688079	0.419525	0.2067	0.0989267	-0.105286	0.0277207	-0.0850583	0.0530838	0.200515
18614	TBX2	ENSG00000121068	M9 magenta|0.418	-0.0885313	0.0872373	-0.0290901	0.275875	0.176367	-0.239857	-0.315264	0.124622	-0.0492421	-0.122049	-0.248628	-0.335242	-0.104116	-0.0457657	0.417998	0.397841	-0.110774	-0.262037	0.0931606	0.267542	-0.103793	0.143704
1306	FBLN7	ENSG00000144152	M9 magenta|0.4174	-0.139938	-0.0310122	-0.27733	0.0584538	-0.0929422	-0.325316	-0.370823	-0.030015	0.0260708	-0.308264	-0.156084	-0.158735	-0.090875	-0.0156304	0.417446	0.320864	0.0580174	-0.206663	0.297257	0.213144	0.134846	0.290828
17696	PLA2G2A	ENSG00000188257	M9 magenta|0.4173	0.0306359	-0.107027	-0.123938	-0.226078	-0.148535	-0.113857	-0.0124759	0.204552	0.256776	0.242549	-0.013189	-0.172527	-0.370465	0.328728	0.417258	0.242936	0.0268579	-0.0101006	-0.201262	-0.256092	-0.182817	0.132769
11017	MAP3K7CL	ENSG00000156265	M9 magenta|0.4155	-0.0243567	-0.12696	-0.1441	-0.0843455	-0.142491	-0.273755	-0.153616	0.221953	0.0933399	-0.0137904	-0.178411	-0.233889	-0.158669	0.178197	0.415515	0.406038	-0.0443451	-0.16872	-0.000187204	-0.0150505	-0.0604943	0.208967
8153	GPR20	ENSG00000204882	M9 magenta|0.4148	-0.124372	-0.188574	-0.220891	-0.138779	-0.162607	-0.205058	-0.120736	0.0640021	0.212383	0.0291243	-0.0189759	-0.0557588	-0.174453	0.151286	0.414762	0.215462	0.0472185	-0.137965	-0.00852085	-0.0848744	0.0193259	0.189914
26601	VIT	ENSG00000205221	M9 magenta|0.4147	-0.0475246	-0.167125	-0.186431	-0.267163	-0.207052	-0.0903232	0.0119285	0.023782	0.342649	0.120358	-0.0528688	-0.0258442	-0.187925	0.133999	0.414696	0.123055	0.0903453	0.025604	-0.106667	-0.219392	-0.011849	0.100359
9031	-	ENSG00000259363	M9 magenta|0.4146	-0.122374	-0.226026	-0.308559	-0.342698	-0.318387	-0.157119	-0.0414374	0.185047	0.288594	0.0456875	-0.184334	-0.0497579	-0.202235	0.297231	0.414552	0.328678	0.11069	-0.026561	-0.0717217	-0.24809	0.0193554	0.176814
28380	ADAMTS8	ENSG00000134917	M9 magenta|0.4146	0.0808344	0.0185702	-0.203394	-0.00353703	-0.0673377	-0.285299	-0.254382	-0.0408706	0.168815	-0.0684655	-0.192561	-0.228812	-0.237497	0.105404	0.41465	0.180341	0.0756009	-0.0746339	0.113486	0.0253862	-0.0615801	0.219022
25763	GRIN2A	ENSG00000183454	M9 magenta|0.4129	-0.156559	-0.3121	-0.381208	-0.283925	-0.338919	-0.249751	-0.0779111	0.188428	0.338773	0.0512187	-0.0711514	0.00956252	-0.225811	0.0709895	0.412888	0.382937	0.123402	-0.148835	-0.00564098	-0.183147	0.120659	0.334099
25950	LINC01366	ENSG00000235172	M9 magenta|0.4119	-0.0076968	-0.172114	-0.17847	-0.185639	-0.152553	-0.178563	-0.103826	0.199626	0.305814	0.150545	-0.145734	-0.194741	-0.282574	0.330691	0.411893	0.307082	-0.0521382	-0.126326	-0.125267	-0.189372	-0.146037	0.161163
17221	-	ENSG00000279825	M9 magenta|0.4107	-0.224013	-0.0627902	-0.305043	-0.262608	-0.257014	-0.209268	-0.0968008	0.025719	0.233282	0.0991404	-0.250133	-0.210539	-0.296927	0.372631	0.410672	0.180497	0.207305	0.0679248	-0.0801243	-0.193877	-0.139087	0.103361
6551	PIK3IP1	ENSG00000100100	M9 magenta|0.4101	-0.043784	-0.108378	-0.337657	0.0436193	-0.145712	-0.448342	-0.351258	-0.0846643	-0.0568725	-0.23859	-0.286221	-0.205834	-0.187645	0.239527	0.410125	0.280848	0.0631978	-0.256353	0.250764	0.210594	0.143431	0.368577
31032	GLP2R	ENSG00000065325	M9 magenta|0.4101	-0.0193608	-0.164679	-0.176686	-0.174222	-0.145181	-0.150268	-0.0570056	0.247668	0.287968	0.121852	-0.142557	-0.11727	-0.204301	0.130058	0.410098	0.316589	-0.000355467	-0.106445	-0.118324	-0.197854	-0.100565	0.121915
31106	DMRT3	ENSG00000064218	M9 magenta|0.41	0.0817869	-0.121771	0.0840327	-0.176377	-0.0312488	0.0602665	0.147544	0.34501	0.366772	0.326387	-0.104843	-0.137792	-0.141359	0.292582	0.409969	0.246985	-0.198539	-0.0637145	-0.341888	-0.26671	-0.280046	-0.125884
23199	NEFH	ENSG00000100285	M9 magenta|0.4091	-0.0356502	-0.0880242	-0.216776	-0.0715669	-0.123542	-0.266123	-0.238626	0.156424	0.249879	-0.022779	-0.136418	-0.215856	-0.216921	0.171564	0.409144	0.388855	0.000217684	-0.16295	0.0267203	-0.0322223	-0.0666755	0.231575
8347	ADCY5	ENSG00000173175	M9 magenta|0.4089	-0.184195	0.0107405	-0.366263	0.0516796	-0.159488	-0.346683	-0.33002	-0.3209	-0.16359	-0.33964	-0.168378	-0.0902061	-0.0632403	0.0173879	0.408925	0.108737	0.283521	-0.0774403	0.329592	0.258629	0.251576	0.327562
11430	GDF3	ENSG00000184344	M9 magenta|0.4072	0.0568914	0.0169484	-0.136603	0.109008	0.00189434	-0.324415	-0.339936	-0.045537	-0.0144229	-0.182012	-0.147164	-0.274087	-0.181397	0.0395764	0.407174	0.248822	0.0116466	-0.164039	0.199441	0.167274	-0.00931886	0.255455
298	PDE5A	ENSG00000138735	M9 magenta|0.4065	-0.20414	-0.220315	-0.398796	-0.236362	-0.355162	-0.246449	-0.133735	-0.0202671	0.0870651	-0.207223	-0.159207	0.0455907	0.0114885	-0.0581509	0.406536	0.340276	0.261678	-0.0576505	0.166012	-0.0179885	0.287403	0.283374
30771	-	ENSG00000264016	M9 magenta|0.4056	0.054775	-0.0773919	-0.143999	-0.203859	-0.144514	-0.197545	-0.108164	0.205944	0.377971	0.18929	-0.164696	-0.261625	-0.327496	0.244923	0.405603	0.261432	-0.0228744	-0.0177288	-0.147333	-0.250998	-0.220226	0.126053
28821	-	ENSG00000279444	M9 magenta|0.4053	0.00753497	-0.0901198	-0.107839	-0.0160711	-0.0186407	-0.183915	-0.135281	0.2062	0.141688	0.0673121	-0.205791	-0.226056	-0.210635	0.120497	0.405317	0.341857	-0.0500753	-0.174503	-0.0575137	-0.0439655	-0.117118	0.141682
3239	-	ENSG00000232202	M9 magenta|0.4045	-0.10196	-0.199973	-0.373456	-0.2406	-0.301878	-0.296012	-0.174169	0.0970368	0.195462	-0.0439513	-0.0884681	-0.0958686	-0.248469	0.214705	0.404504	0.342611	0.132355	-0.0999699	0.0452124	-0.115764	0.0559363	0.288331
8282	-	ENSG00000228962	M9 magenta|0.4041	0.0248388	-0.0768619	-0.223719	-0.192974	-0.189765	-0.241629	-0.13633	0.0397406	0.333384	0.0618947	-0.218587	-0.224826	-0.280638	0.203922	0.404054	0.172082	0.0382177	-0.0200817	-0.0164583	-0.144596	-0.0917415	0.146771
6259	UNC45B	ENSG00000141161	M9 magenta|0.4035	0.00396949	-0.116985	-0.102648	-0.148344	-0.0907126	-0.0827362	0.00147054	0.138305	0.216691	0.126301	-0.134188	-0.152339	-0.174624	0.345573	0.403518	0.202649	-0.0625229	-0.0947891	-0.152758	-0.160524	-0.144618	0.0348228
13435	OR7E12P	ENSG00000189398	M9 magenta|0.4031	-0.148267	-0.0689797	-0.28873	-0.225312	-0.243607	-0.284496	-0.135639	0.122483	0.235975	0.0921708	-0.252031	-0.232155	-0.33093	0.288494	0.40311	0.313622	0.191942	0.0591438	-0.0977999	-0.182754	-0.113398	0.158264
606	DNM1P47	ENSG00000259660	M9 magenta|0.4025	-0.124622	-0.161759	-0.386754	-0.3327	-0.328986	-0.28597	-0.130665	0.0814709	0.350691	0.0488252	-0.205731	-0.12811	-0.353017	0.279832	0.402506	0.249559	0.223948	0.0766096	-0.0580917	-0.272245	-0.0244313	0.198823
643	MRGPRF-AS1	ENSG00000256508	M9 magenta|0.4016	-0.0149622	0.00560877	-0.190326	0.00674194	-0.0354312	-0.304121	-0.275322	0.0844792	0.152723	-0.00810329	-0.290063	-0.319078	-0.253748	0.0525884	0.401563	0.339432	0.0239086	-0.109629	0.0306512	0.0133138	-0.116514	0.158586
10041	CYP19A1	ENSG00000137869	M9 magenta|0.4014	-0.0392832	-0.109225	-0.107544	-0.173005	-0.174399	-0.0602438	-0.0093491	0.0699671	0.164432	0.0801525	-0.0918332	-0.0725543	-0.0495095	0.193196	0.401425	0.191497	0.00454583	-0.0567737	-0.0759948	-0.117126	-0.0463881	0.0490873
2883	TEX26-AS1	ENSG00000224743	M9 magenta|0.4004	-0.101369	-0.127265	-0.216902	-0.222815	-0.195439	-0.184661	-0.0737025	0.214049	0.271422	0.135511	-0.141147	-0.148784	-0.282326	0.127885	0.400432	0.33024	0.111374	0.0109758	-0.126578	-0.206419	-0.0919321	0.149262
21356	C2CD4B	ENSG00000205502	M9 magenta|0.3992	0.00864846	-0.0642516	-0.064951	-0.0651701	-0.0437332	-0.161545	-0.0870909	0.166859	0.176643	0.216172	-0.149425	-0.252772	-0.277443	0.258965	0.399187	0.265639	-0.110875	-0.163865	-0.136341	-0.109827	-0.194678	0.164575
10309	-	ENSG00000235033	M9 magenta|0.3989	-0.11018	-0.0541816	-0.363456	-0.294931	-0.33001	-0.296914	-0.160485	-0.0271975	0.230052	-0.0392505	-0.177565	-0.137157	-0.312008	0.0742818	0.398883	0.180769	0.301124	0.151673	0.0537111	-0.173824	0.0123089	0.20146
2796	IL11RA	ENSG00000137070	M9 magenta|0.3979	-0.0825333	0.0927023	-0.149953	-0.0387942	-0.0360512	-0.184205	-0.170976	0.131096	0.254806	0.0809868	-0.103194	-0.330224	-0.346655	0.242779	0.39789	0.259393	0.0351919	0.032182	-0.0541171	-0.0622448	-0.20381	0.0793355
25650	MACORIS	ENSG00000237797	M9 magenta|0.3977	0.0609375	-0.0732737	-0.178638	-0.16284	-0.186698	-0.283139	-0.210834	0.169425	0.196126	0.0136307	-0.141991	-0.26127	-0.288951	0.271794	0.397679	0.351369	0.00618021	-0.0477807	0.0102251	-0.100109	-0.105227	0.235542
16896	ZNF208	ENSG00000160321	M9 magenta|0.397	-0.179934	-0.126146	-0.339059	-0.157874	-0.260062	-0.300706	-0.170754	0.0575829	0.0953705	-0.0593287	-0.194577	-0.102826	-0.225621	0.0800949	0.396998	0.35517	0.199366	-0.0506421	0.0907158	-0.0339414	0.107556	0.336904
20068	-	ENSG00000237070	M9 magenta|0.3966	-0.0345713	-0.0416467	-0.185182	-0.169466	-0.142941	-0.245444	-0.155505	0.021325	0.232613	0.0844956	-0.182092	-0.225268	-0.284482	0.138004	0.396649	0.156052	0.0787476	-0.000670082	-0.0416549	-0.166787	-0.112084	0.100977
122	ZNF781	ENSG00000196381	M9 magenta|0.3946	0.0182042	-0.0718121	-0.278979	-0.268136	-0.297716	-0.268929	-0.14839	0.00899492	0.17136	-0.0504594	-0.202308	-0.154359	-0.225876	0.119092	0.394563	0.257398	0.179858	0.0925245	0.0468969	-0.147691	0.0282292	0.204793
25900	ZNF676	ENSG00000196109	M9 magenta|0.3941	-0.160177	-0.11268	-0.306831	-0.125355	-0.238516	-0.287352	-0.185867	-0.00323965	0.0702817	-0.087378	-0.248252	-0.106207	-0.145263	0.0319797	0.394093	0.319125	0.159744	-0.0935005	0.100292	0.00654101	0.114219	0.29131
19112	FLT1	ENSG00000102755	M9 magenta|0.3939	-0.0683893	-0.406316	-0.169473	-0.233957	-0.241295	-0.115155	0.0543407	0.249369	0.15225	0.05155	-0.0335814	0.124046	0.00779352	0.0483262	0.393947	0.358962	-0.0336604	-0.284878	-0.0751343	-0.132801	0.146263	0.246783
15500	GLDN	ENSG00000186417	M9 magenta|0.3937	-0.127371	-0.0971473	-0.312538	-0.0891596	-0.247491	-0.304959	-0.240985	-0.131404	-0.0373873	-0.180682	-0.163665	-0.096804	-0.0728026	0.0746281	0.39366	0.206139	0.138202	-0.138847	0.212751	0.0963691	0.177059	0.295538
21337	NR3C2	ENSG00000151623	M9 magenta|0.393	-0.114015	-0.211292	-0.270078	-0.205995	-0.253012	-0.255043	-0.0566801	-0.0391451	0.272783	-0.0253818	-0.155907	0.0129177	-0.0582179	0.0731864	0.392952	0.134292	0.118644	-0.0687735	0.0231929	-0.0966946	0.133895	0.164034
17499	CSRNP1	ENSG00000144655	M9 magenta|0.3926	-0.0155652	-0.0588634	-0.229445	0.107056	-0.065802	-0.395807	-0.350889	-0.0637513	0.00810866	-0.213117	-0.112041	-0.18183	-0.154433	0.0278395	0.392559	0.242011	0.0354156	-0.272897	0.260563	0.246243	0.10941	0.3397
25141	ASXL3	ENSG00000141431	M9 magenta|0.3916	-0.0808342	-0.219917	-0.358639	-0.296039	-0.334088	-0.263987	-0.152192	0.129156	0.261891	-0.0224047	-0.114598	-0.0547684	-0.247871	0.0528051	0.391602	0.376142	0.153425	-0.0535058	0.030278	-0.180501	0.0913897	0.313795
14317	NWD2	ENSG00000174145	M9 magenta|0.3911	-0.0727443	-0.0967367	-0.210416	-0.212308	-0.196132	-0.13996	-0.049177	0.111524	0.1982	0.0738069	-0.0962944	-0.0766831	-0.221598	0.0879981	0.391118	0.206331	0.157538	0.0484099	-0.0819514	-0.195138	-0.0377695	0.131515
16132	KCND1	ENSG00000102057	M9 magenta|0.3906	-0.0785075	-0.133125	-0.22797	-0.263427	-0.185315	-0.108591	-0.0656223	0.236014	0.361339	0.174316	-0.14156	-0.12341	-0.354717	0.337484	0.390644	0.278282	0.03383	0.00123289	-0.140608	-0.273242	-0.144386	0.140781
29284	EFCAB1	ENSG00000034239	M9 magenta|0.3898	0.0260941	-0.0795967	-0.238568	-0.154652	-0.183133	-0.282522	-0.192295	0.148442	0.36565	0.0410847	-0.138845	-0.207937	-0.24483	0.0454071	0.389826	0.343321	0.0700262	-0.0520638	0.0335332	-0.107156	-0.0679615	0.228618
2377	ITGA10	ENSG00000143127	M9 magenta|0.3895	-0.0688349	-0.0621593	-0.321512	-0.191421	-0.23431	-0.329456	-0.23678	0.109902	0.3086	-0.0629396	-0.0699386	-0.191783	-0.346658	-0.0796842	0.389508	0.305142	0.227294	0.0825365	0.0753631	-0.114564	-0.000926755	0.256687
4494	-	ENSG00000226871	M9 magenta|0.3892	0.0069822	0.0460709	-0.164981	-0.080981	-0.130424	-0.188525	-0.124128	-0.0459529	0.168815	-0.0247266	-0.2252	-0.192624	-0.161837	0.0292408	0.389173	0.128371	0.180245	0.0680684	0.0292049	-0.0409504	-0.0555695	0.0844541
12573	ANGPTL5	ENSG00000187151	M9 magenta|0.389	0.0135122	-0.0928666	-0.160952	-0.138621	-0.11827	-0.185227	-0.0799877	0.0316115	0.228603	0.0634896	-0.0712496	-0.131312	-0.246389	0.107743	0.388964	0.103154	0.0231325	-0.0418928	-0.0410765	-0.155396	-0.0587691	0.146541
10996	HECW2	ENSG00000138411	M9 magenta|0.3885	-0.212065	-0.362911	-0.25415	-0.223801	-0.27731	-0.142463	0.0220715	0.133689	0.081218	-0.0454838	-0.0743746	0.149242	0.0198274	0.0589195	0.388481	0.328564	0.0757571	-0.216527	-0.00195475	-0.0797561	0.213818	0.258896
21877	FIGNL2	ENSG00000261308	M9 magenta|0.3877	-0.177261	-0.114781	-0.196248	-0.0613679	-0.0416121	-0.169919	-0.100239	0.211303	0.274155	0.136678	-0.209609	-0.176463	-0.279261	0.180426	0.387727	0.31199	-0.00728651	-0.0983425	-0.11764	-0.121991	-0.102958	0.118657
15449	-	ENSG00000227544	M9 magenta|0.3874	-0.0299456	-0.00748008	-0.310065	-0.126359	-0.240902	-0.425507	-0.305911	-0.130306	0.108871	-0.167286	-0.136075	-0.236758	-0.323438	0.0575974	0.387358	0.134759	0.180048	0.000187017	0.208397	0.00779686	0.0289029	0.263284
12397	MAOA	ENSG00000189221	M9 magenta|0.3874	-0.0482	-0.0792761	-0.253308	0.0370722	-0.13167	-0.380005	-0.348623	-0.205441	-0.0404653	-0.283286	-0.165604	-0.120224	-0.0947205	-0.0663949	0.387379	0.0932901	0.0954105	-0.217335	0.321868	0.218259	0.175831	0.338966
26939	FAM149A	ENSG00000109794	M9 magenta|0.3869	-0.0825512	-0.138213	-0.235525	-0.110601	-0.153856	-0.259202	-0.183698	0.111361	0.257551	-0.0647682	-0.132872	-0.115553	-0.192215	0.0906785	0.386893	0.266368	0.0265777	-0.109616	0.0672683	-0.0608444	0.0122371	0.227351
1508	C1QTNF4	ENSG00000172247	M9 magenta|0.3848	-0.0939614	0.0594152	-0.212995	0.0840415	0.0247479	-0.298557	-0.306586	0.012517	0.110148	-0.110403	-0.294337	-0.281088	-0.219131	0.0664427	0.384837	0.288479	0.0638887	-0.0983746	0.121853	0.0936041	-0.0472353	0.163456
6811	-	ENSG00000229425	M9 magenta|0.3841	-0.120111	-0.149887	-0.394678	-0.231942	-0.320942	-0.36914	-0.251467	-0.0124774	0.152379	-0.118665	-0.160458	-0.147192	-0.320098	0.210335	0.384092	0.256595	0.221381	-0.0375988	0.127485	-0.0957623	0.0613744	0.358777
29357	PKDCC	ENSG00000162878	M9 magenta|0.3838	-0.028759	0.0773628	-0.119545	-0.0371108	-0.0106636	-0.158665	-0.121794	0.0540114	0.179767	0.00077828	-0.287124	-0.233851	-0.234465	0.183632	0.383842	0.127588	0.0235029	0.0292184	-0.0297637	-0.0849715	-0.157307	-0.00941836
466	NLGN3	ENSG00000196338	M9 magenta|0.3834	-0.11205	-0.0770725	-0.374669	-0.18559	-0.253475	-0.283151	-0.249328	-0.0184339	0.136116	-0.0860469	-0.0470986	-0.119554	-0.276401	0.0778066	0.38337	0.287842	0.214422	-0.0032003	0.112646	-0.0487903	0.091439	0.302055
24356	ADRB3	ENSG00000188778	M9 magenta|0.3833	0.0258211	-0.107031	-0.0970424	-0.152178	-0.11158	-0.11863	-0.00580487	0.0873088	0.223302	0.115632	-0.193937	-0.134474	-0.190487	0.177752	0.383265	0.140157	0.000159379	-0.0582485	-0.119574	-0.161863	-0.104285	0.0410657
7745	LINC00926	ENSG00000247982	M9 magenta|0.3822	-0.0949058	0.209751	-0.342028	-0.11509	-0.17544	-0.33966	-0.290252	-0.14652	0.076092	-0.108054	-0.405224	-0.364746	-0.404592	0.299547	0.382247	0.119881	0.336529	0.232821	0.126587	-0.0397826	-0.0894951	0.146149
7073	SLC10A6	ENSG00000145283	M9 magenta|0.3822	-0.0731009	-0.279235	-0.286011	-0.299106	-0.305326	-0.149112	-0.000101394	0.0858261	0.219567	0.0273066	0.037777	0.0986949	-0.120973	0.064436	0.382193	0.196498	0.153395	-0.0899282	-0.0111872	-0.180405	0.138631	0.243196
4784	GOLGA8VP	ENSG00000259236	M9 magenta|0.3811	-0.0491306	-0.0295658	-0.280066	-0.225405	-0.231711	-0.320849	-0.189366	0.142732	0.323639	0.0874686	-0.188104	-0.285006	-0.394492	0.232889	0.381103	0.299813	0.128366	0.0648263	-0.0407829	-0.195159	-0.145102	0.175285
18092	KLK3	ENSG00000142515	M9 magenta|0.3805	0.0663363	-0.0510599	-0.254814	-0.0664474	-0.154334	-0.313522	-0.23582	-0.078673	0.172894	-0.0582772	-0.208814	-0.187604	-0.199823	0.0222767	0.380481	0.223	0.0701465	-0.125803	0.114499	0.0208316	0.0407262	0.264282
7204	PRKCH	ENSG00000027075	M9 magenta|0.3803	-0.10259	-0.270464	-0.234835	-0.147772	-0.213258	-0.184861	-0.0343754	-0.0552072	0.0746874	-0.00448877	-0.0731805	0.0270079	-0.0940035	0.363864	0.380271	0.15302	0.044102	-0.207036	0.000234869	-0.0418301	0.127083	0.257843
23668	TRIM63	ENSG00000158022	M9 magenta|0.3803	-0.0658277	-0.0159175	-0.241034	0.0184234	-0.0838022	-0.29376	-0.307512	-0.0719284	0.0121969	-0.136603	-0.212769	-0.204875	-0.193872	0.0641748	0.380344	0.233023	0.10904	-0.146474	0.148935	0.111729	0.0352283	0.245916
22961	GALNT17	ENSG00000185274	M9 magenta|0.3796	-0.0959826	-0.150218	-0.143644	-0.0866341	-0.0671488	-0.124018	-0.0518979	0.139064	0.220712	0.0730214	-0.124986	-0.0879554	-0.140763	0.243556	0.37958	0.270315	-0.0330422	-0.142482	-0.0808056	-0.104675	-0.0437937	0.124852
19741	CRHR2	ENSG00000106113	M9 magenta|0.3791	-0.046622	-0.00566966	-0.171599	-0.0470981	-0.0674004	-0.241946	-0.192554	0.0229147	0.145063	-0.0225708	-0.15216	-0.207712	-0.232838	0.072094	0.37913	0.230995	0.0815512	-0.0126828	0.0283293	-0.0264638	-0.0570831	0.136136
4778	NPY2R	ENSG00000185149	M9 magenta|0.3781	-0.0292929	-0.087307	-0.298618	-0.13585	-0.210091	-0.304033	-0.185736	-0.120186	0.255471	-0.049527	-0.192227	-0.11227	-0.178204	-0.0226731	0.378116	0.0927157	0.146669	-0.0416426	0.136764	-0.0585453	0.0863047	0.262661
24056	CDH22	ENSG00000149654	M9 magenta|0.378	-0.0585966	-0.0519048	-0.221277	-0.0526156	-0.0923165	-0.273401	-0.22181	0.0382585	0.282224	-0.0193138	-0.182129	-0.213906	-0.257453	0.0741341	0.377972	0.252967	0.0561446	-0.0876866	0.065159	-0.0173727	-0.0391875	0.187789
22853	SLC4A4	ENSG00000080493	M9 magenta|0.3774	-0.124594	-0.248737	-0.220894	-0.284849	-0.275253	-0.149946	-0.000711622	0.127081	0.288814	0.121502	-0.127283	-0.00562684	-0.20323	0.202127	0.377412	0.197063	0.0481405	-0.0722109	-0.072802	-0.234722	0.015418	0.197857
31070	-	ENSG00000255310	M9 magenta|0.3772	-0.12742	-0.220271	-0.349957	-0.329772	-0.306433	-0.254437	-0.0510425	0.109995	0.318404	0.071864	-0.159587	-0.0398598	-0.275876	0.255485	0.377179	0.247349	0.195896	0.0115366	-0.0489314	-0.270509	0.0445342	0.243363
13759	DENND2A	ENSG00000146966	M9 magenta|0.3771	-0.0588165	-0.148066	-0.067556	-0.0708054	-0.0243061	-0.0662201	-0.0213915	0.276523	0.26973	0.120519	-0.0832464	-0.0967257	-0.165924	-0.00279513	0.377087	0.310538	-0.132816	-0.187065	-0.10778	-0.11011	-0.104105	0.101666
15265	CACNB4	ENSG00000182389	M9 magenta|0.3769	-0.19586	-0.234402	-0.371072	-0.244487	-0.347551	-0.297645	-0.134027	-0.065481	0.0513744	-0.0973334	-0.185445	0.00206629	-0.103821	0.0939153	0.376902	0.249149	0.227209	-0.0745943	0.103484	-0.0412083	0.209138	0.351267
30723	-	ENSG00000279622	M9 magenta|0.3767	-0.0559573	-0.192548	-0.258601	-0.203376	-0.212422	-0.238744	-0.11424	0.140086	0.272562	0.0542289	-0.181025	-0.131843	-0.244704	0.201353	0.376725	0.31947	0.0397158	-0.119366	-0.0680857	-0.166165	-0.0270829	0.210796
24788	NR4A1	ENSG00000123358	M9 magenta|0.3754	0.00358937	-0.0323284	-0.0819312	-0.0259788	-0.00917125	-0.11593	-0.105155	0.0589966	0.195242	-0.00340612	-0.080762	-0.113387	-0.118956	0.069609	0.375367	0.156589	0.00478889	-0.068417	-0.0282915	-0.0251215	-0.05923	0.0470346
23666	CCR10	ENSG00000184451	M9 magenta|0.3734	-0.123305	0.130207	-0.108186	0.169844	0.136445	-0.222016	-0.27024	0.139986	0.092738	0.0111971	-0.338738	-0.400115	-0.28281	0.211031	0.373394	0.316803	-0.0871264	-0.124923	-0.00036857	0.0912252	-0.221222	0.0664798
18471	BTBD11	ENSG00000151136	M9 magenta|0.3723	-0.169644	-0.245624	-0.204586	-0.161087	-0.18016	-0.154905	-0.0232678	0.114803	0.189841	0.0930954	-0.144618	-0.0388828	-0.0945055	0.208018	0.372313	0.311929	-0.0405558	-0.232945	-0.0686041	-0.0869676	0.0392591	0.207478
4795	PRKN	ENSG00000185345	M9 magenta|0.3718	-0.025237	-0.143228	-0.328531	-0.128288	-0.233161	-0.399898	-0.238247	-0.0163518	0.127198	-0.135977	-0.177561	-0.136582	-0.180594	-0.0316155	0.371797	0.263051	0.141548	-0.134002	0.196007	-0.00179184	0.122698	0.340713
9046	-	ENSG00000222012	M9 magenta|0.3713	-0.102224	-0.0915972	-0.358311	-0.064002	-0.196492	-0.385522	-0.31277	-0.0655477	-0.0194646	-0.221951	-0.190575	-0.163075	-0.211273	0.071211	0.371306	0.30752	0.144531	-0.170646	0.224524	0.0902508	0.131047	0.344206
49	-	ENSG00000273055	M9 magenta|0.3712	-0.10358	0.130516	-0.176624	-0.171483	-0.149868	-0.231439	-0.171657	0.150934	0.196214	0.0651922	-0.288827	-0.35756	-0.35811	0.128415	0.371215	0.332342	0.257166	0.260977	-0.0805279	-0.144053	-0.222443	0.0599374
8574	OTOA	ENSG00000155719	M9 magenta|0.3704	0.00633846	-0.0321075	-0.146273	0.039939	-0.00815803	-0.290946	-0.287928	0.105765	0.00761763	-0.0517489	-0.207477	-0.316199	-0.247252	0.314559	0.370449	0.36154	-0.0831584	-0.208976	0.0472129	0.0655663	-0.10016	0.225512
9378	-	ENSG00000280302	M9 magenta|0.3704	0.0237486	-0.0264499	-0.116922	-0.172597	-0.103741	-0.157801	-0.0770102	0.114866	0.368235	0.132327	-0.105538	-0.206678	-0.263828	0.0873967	0.370401	0.155795	0.0183973	0.0455975	-0.102017	-0.203289	-0.194713	0.0279935
27273	NES	ENSG00000132688	M9 magenta|0.3688	0.0232715	-0.0491784	0.0366306	0.0134342	0.0887096	0.070425	0.0119172	0.271186	0.357929	0.145572	-0.0628275	-0.100434	-0.0529442	0.0593653	0.368806	0.223956	-0.157214	-0.0995993	-0.195691	-0.099668	-0.18063	-0.111109
5261	-	ENSG00000274021	M9 magenta|0.3683	-0.0539252	-0.0959897	-0.26934	-0.167522	-0.187909	-0.289084	-0.195421	0.0843617	0.177465	0.071182	-0.1028	-0.188886	-0.428026	0.0310581	0.368344	0.263401	0.185332	-0.0129634	-0.00254191	-0.134123	-0.0347491	0.315284
14459	ADRA1D	ENSG00000171873	M9 magenta|0.3674	0.0124678	0.00876813	-0.0463603	0.0704092	0.042991	-0.142479	-0.152598	0.207346	0.122978	-2.21872e-06	-0.230013	-0.234029	-0.134192	-0.0744314	0.367384	0.347491	-0.0518534	-0.115313	-0.0137961	0.0444683	-0.131988	0.0529313
27559	-	ENSG00000260679	M9 magenta|0.3673	0.0369041	0.000856119	-0.165509	0.0847408	-0.0134636	-0.372057	-0.343955	-0.00247032	0.0756955	-0.113148	-0.115183	-0.252075	-0.165158	-0.0456746	0.367309	0.258056	0.00919439	-0.191146	0.164938	0.149106	-0.00243782	0.237094
14341	SLC7A14	ENSG00000013293	M9 magenta|0.3666	0.013337	-0.119626	-0.193724	-0.178948	-0.158469	-0.202744	-0.0456085	-0.0169204	0.369005	0.099237	-0.161529	-0.116644	-0.208558	0.124483	0.366561	0.0964054	0.0516571	-0.0374011	-0.0720338	-0.180679	-0.0471128	0.0897603
5082	COL21A1	ENSG00000124749	M9 magenta|0.3665	-0.104229	-0.178786	-0.194854	-0.119579	-0.186766	-0.163688	-0.0953504	0.0848447	0.0865908	-0.0261639	-0.110976	-0.0247262	-0.0745213	0.0676647	0.366517	0.263707	0.0224117	-0.149362	0.0282216	-0.0125314	0.0939297	0.212246
30294	FAM228A	ENSG00000186453	M9 magenta|0.3661	-0.112774	-0.0102263	-0.243003	-0.115395	-0.164425	-0.294703	-0.222044	0.0617507	0.0966834	-0.0568278	-0.22209	-0.230108	-0.260021	0.0966173	0.366142	0.274988	0.129374	0.000300341	0.0717058	-0.0446581	-0.0431019	0.179029
19688	DGKB	ENSG00000136267	M9 magenta|0.3655	-0.0343649	-0.150992	-0.203262	-0.178637	-0.207594	-0.193902	-0.0693228	0.00764511	0.188487	0.000890097	-0.137952	-0.0746663	-0.147818	0.0686769	0.3655	0.151341	0.0534602	-0.08179	0.0125188	-0.0866607	0.0255638	0.142908
29460	HEY1	ENSG00000164683	M9 magenta|0.3646	-0.00949941	-0.1273	-0.107865	-0.0388467	-0.0924043	-0.172081	-0.132235	0.109251	0.100654	-0.0658495	-0.167351	-0.105969	-0.0749687	-0.0454665	0.364646	0.313449	-0.0534706	-0.185718	0.0389901	0.0360031	0.0361247	0.178455
13412	PRUNE2	ENSG00000106772	M9 magenta|0.3645	-0.171843	-0.272646	-0.348978	-0.308913	-0.342058	-0.161163	-0.0369569	0.164489	0.238359	0.01329	-0.134703	0.0488355	-0.127411	0.137313	0.364459	0.337242	0.118456	-0.0857977	0.00335021	-0.189998	0.130972	0.256556
24240	TNR	ENSG00000116147	M9 magenta|0.3643	-0.0986078	-0.100125	-0.313487	-0.163987	-0.235856	-0.246362	-0.169936	-0.0634827	0.107246	-0.0621425	-0.0258198	-0.0980194	-0.262397	0.129317	0.364262	0.158338	0.209751	-0.0116697	0.107791	-0.0596506	0.0840501	0.27294
8943	-	ENSG00000273771	M9 magenta|0.3641	-0.099994	0.0102879	-0.220663	-0.240295	-0.225856	-0.235515	-0.0996878	0.024545	0.309098	0.0582535	-0.144601	-0.200922	-0.286502	0.129656	0.364056	0.124307	0.196524	0.189082	-0.0356698	-0.192915	-0.0965824	0.0606243
2925	CRB2	ENSG00000148204	M9 magenta|0.3639	-0.0808435	0.00880308	-0.243545	-0.175493	-0.134865	-0.167983	-0.112041	0.0308381	0.350976	0.0841454	-0.130447	-0.168304	-0.309585	0.183641	0.363946	0.130849	0.133497	0.104372	-0.0293718	-0.179466	-0.10465	0.0872
14241	NR2F2-AS1	ENSG00000247809	M9 magenta|0.3633	-0.149547	-0.108227	-0.231544	-0.19642	-0.190103	-0.229729	-0.13204	0.109473	0.299755	0.0699253	-0.0350285	-0.146506	-0.315484	0.158161	0.363313	0.208193	0.179101	0.0657071	-0.0432231	-0.171782	-0.0604917	0.184786
15068	S100Z	ENSG00000171643	M9 magenta|0.3626	-0.0752254	-0.10063	-0.303794	-0.115648	-0.219591	-0.366779	-0.278756	0.0335429	0.0439384	-0.08818	-0.179854	-0.23654	-0.2962	0.300338	0.362649	0.310932	0.0988444	-0.0974504	0.1101	0.000489934	0.0074698	0.330021
24944	LINC01091	ENSG00000249464	M9 magenta|0.362	-0.0791001	-0.160666	-0.219017	-0.175789	-0.22858	-0.169886	-0.0847795	-0.00572728	0.117651	0.0369294	-0.0637754	-0.0666182	-0.103691	0.0625935	0.361969	0.263123	0.0693937	-0.100425	-0.00402195	-0.054027	0.0535448	0.216449
8763	MGLL	ENSG00000074416	M9 magenta|0.3613	-0.0830141	-0.116792	-0.196726	0.00513299	-0.0815881	-0.17554	-0.146602	0.0603324	-0.0504096	-0.0993755	-0.137766	-0.0734603	-0.00385854	0.0378344	0.36133	0.319375	-0.00779668	-0.248978	0.090112	0.114506	0.103407	0.226351
12172	SLCO3A1	ENSG00000176463	M9 magenta|0.3611	-0.0613608	-0.187974	-0.172335	-0.144064	-0.155001	-0.121518	-0.0537539	0.189361	0.258019	0.0469018	-0.155807	-0.0554011	-0.106799	0.217969	0.36112	0.238138	-0.064261	-0.180569	-0.041311	-0.106005	-0.0197283	0.111871
524	ART5	ENSG00000167311	M9 magenta|0.3609	0.0377721	-0.0659991	-0.0696343	-0.0252701	-0.0273814	-0.135186	-0.138731	0.190651	0.270946	0.0830064	-0.137287	-0.186869	-0.154695	0.0791327	0.360935	0.322579	-0.0961982	-0.145253	-0.0726767	-0.0396136	-0.132263	0.101213
25449	TGFBR3	ENSG00000069702	M9 magenta|0.3609	0.0116458	-0.0523609	-0.235981	-0.102318	-0.173492	-0.279737	-0.246067	-0.0852096	0.162496	-0.0786139	-0.062941	-0.139738	-0.273886	0.0518881	0.360891	0.0864121	0.125274	-0.0410775	0.159604	-0.0280596	0.0197995	0.299911
29046	C3orf86	ENSG00000225873	M9 magenta|0.3608	0.161823	0.0110428	-0.0406267	-0.0491199	-0.00147074	-0.160471	-0.145236	0.0324154	0.235296	0.118947	-0.224883	-0.250144	-0.240541	0.194477	0.360805	0.0898258	-0.0605432	-0.0448201	-0.0960719	-0.106446	-0.197617	0.0299489
14032	PARM1	ENSG00000169116	M9 magenta|0.3604	-0.108662	-0.254993	-0.18554	-0.206111	-0.200324	-0.0470626	0.0316754	0.147109	0.179663	0.0663575	-0.109082	0.0443676	-0.00997923	0.246672	0.36036	0.274453	-0.021543	-0.186125	-0.102105	-0.139125	0.0737827	0.168695
27262	GPC3	ENSG00000147257	M9 magenta|0.3601	-0.0198189	-0.0840436	-0.241155	-0.10287	-0.181619	-0.191664	-0.179099	-0.110977	0.0237102	-0.106462	-0.0377416	-0.0666459	-0.115612	0.0277179	0.360056	0.152319	0.121417	-0.0942245	0.135462	0.0246621	0.104715	0.277004
26499	-	ENSG00000280362	M9 magenta|0.3594	0.0482384	-0.0427426	-0.292365	-0.127085	-0.200314	-0.343396	-0.232612	-0.0527634	0.285278	0.0143823	-0.210569	-0.189774	-0.261495	0.0486988	0.359368	0.169438	0.126591	-0.0231964	0.0827611	-0.0593865	-0.00202688	0.260448
5268	TRDN	ENSG00000186439	M9 magenta|0.3593	-0.0500466	-0.139643	-0.152259	-0.177557	-0.182954	-0.1177	-0.0136257	0.0368443	0.206113	0.104668	-0.0965582	-0.0879793	-0.145791	0.151283	0.359341	0.127899	0.0379426	-0.0465549	-0.0933974	-0.150403	-0.0549814	0.0725528
1621	RNF125	ENSG00000101695	M9 magenta|0.3582	0.00587185	-0.218427	-0.339254	-0.236462	-0.310201	-0.313782	-0.142054	-0.0822386	0.111018	-0.0906084	0.0162174	0.00846043	-0.214054	0.200114	0.358182	0.152063	0.203803	-0.0553875	0.124294	-0.109399	0.161733	0.354614
4044	NAP1L2	ENSG00000186462	M9 magenta|0.358	-0.0956924	-0.149908	-0.314589	-0.147317	-0.248734	-0.280419	-0.157896	-0.112093	0.0853053	-0.114642	4.34117e-05	-0.0509087	-0.105214	0.111233	0.358042	0.193785	0.169035	-0.0842459	0.129988	0.0130447	0.178831	0.288603
21214	PRRT4	ENSG00000224940	M9 magenta|0.357	-0.125595	-0.00311202	-0.0462295	0.00596308	0.00347189	-0.00852684	-0.0406902	0.0142127	0.0719813	0.0663995	-0.109823	-0.0957062	-0.0415731	0.0870714	0.357043	0.128113	-0.0100953	-0.0707006	-0.0788321	0.00553527	-0.0745478	-0.00560908
17481	RNF180	ENSG00000164197	M9 magenta|0.3569	-0.042503	-0.2951	-0.384912	-0.276673	-0.342221	-0.339919	-0.153357	0.0489173	0.217121	-0.121932	0.0643642	0.048313	-0.123656	-0.0537288	0.356866	0.321663	0.188534	-0.120093	0.15635	-0.114399	0.240535	0.388044
12778	DOCK6	ENSG00000130158	M9 magenta|0.3565	-0.133667	-0.0974668	-0.117757	0.0668512	0.0615951	-0.0812875	-0.126417	0.162118	0.0773446	-0.0506881	-0.114254	-0.0178268	-0.0511605	-0.0210354	0.356517	0.300813	0.00281055	-0.171437	-0.0128453	0.0562493	0.0360403	0.10829
8859	PTGDR2	ENSG00000183134	M9 magenta|0.356	0.00131335	0.0898209	-0.134302	-0.0342152	-0.0304241	-0.1686	-0.166971	-0.0631421	0.140184	0.0066181	-0.241605	-0.259718	-0.162924	0.141328	0.356008	0.14375	0.0477288	0.0213236	-0.0141415	-0.0226388	-0.119034	0.0429691
6443	VIP	ENSG00000146469	M9 magenta|0.3552	-0.0840091	0.0907789	-0.258574	-0.156893	-0.217593	-0.266706	-0.207346	-0.111682	0.0202126	-0.139402	-0.193071	-0.195277	-0.236417	0.0753201	0.35515	0.128419	0.306768	0.205185	0.126029	-0.0376354	0.0202029	0.154312
29203	EGFEM1P	ENSG00000206120	M9 magenta|0.355	-0.0829397	-0.0342502	-0.255444	-0.194978	-0.196437	-0.271509	-0.15699	0.0444253	0.205558	0.0407844	-0.232332	-0.204651	-0.309402	0.133065	0.355	0.224283	0.166781	0.0506735	-0.0146104	-0.156536	-0.0654725	0.13549
11664	CLDN15	ENSG00000106404	M9 magenta|0.3542	0.018202	0.300132	0.00811079	0.00758918	0.119387	-0.0595483	-0.0717279	0.0294594	0.247277	0.161581	-0.166902	-0.359756	-0.351765	0.300498	0.354182	0.0151451	0.069764	0.256896	-0.164436	-0.142272	-0.350975	-0.166093
28671	AKR1C3	ENSG00000196139	M9 magenta|0.354	0.019977	-0.174859	-0.0431222	-0.0600028	-0.0647282	-0.136656	-0.0782451	0.164434	0.270831	0.11261	-0.0634608	-0.117701	-0.131484	0.103124	0.354037	0.201226	-0.134889	-0.242491	-0.076462	-0.0680361	-0.0897113	0.124679
2012	-	ENSG00000225342	M9 magenta|0.3532	-0.106713	-0.148253	-0.253634	-0.211453	-0.277669	-0.234099	-0.132311	0.0232149	0.14538	-0.00536276	-0.0860123	-0.13976	-0.203128	0.253205	0.353199	0.24714	0.0938426	-0.0649253	0.00996651	-0.0777135	0.0304567	0.241472
19872	OR2L13	ENSG00000196071	M9 magenta|0.3525	-0.0288485	-0.0595859	-0.28692	-0.0843662	-0.151703	-0.310953	-0.228423	-0.0651599	0.303984	-0.0741281	-0.110014	-0.124631	-0.173179	-0.0655037	0.352536	0.156197	0.103121	-0.0771515	0.142225	-0.00748712	0.0792731	0.237115
25160	STUM	ENSG00000203685	M9 magenta|0.3516	-0.154452	-0.0366645	-0.285276	-0.174649	-0.233341	-0.200056	-0.114718	-0.0377589	0.190065	-0.066857	-0.0664319	-0.0460543	-0.206952	-0.000992359	0.351619	0.131545	0.195565	0.0636651	0.0930973	-0.067626	0.0720388	0.194437
11341	GPAT2	ENSG00000186281	M9 magenta|0.351	-0.0101707	-0.0534852	-0.0776252	-0.0601425	-0.03984	-0.146383	-0.0955523	0.214826	0.259074	0.156487	-0.185269	-0.227632	-0.246582	0.245309	0.351017	0.275171	-0.0634346	-0.0883154	-0.141145	-0.107768	-0.195134	0.0796196
26846	-	ENSG00000277587	M9 magenta|0.3504	0.0665411	-0.0366679	-0.241148	-0.0564648	-0.129794	-0.390473	-0.307849	0.0399059	0.0953647	-0.0971696	-0.19989	-0.259088	-0.309071	0.108727	0.350377	0.29775	0.0517717	-0.114315	0.13451	0.0356981	-0.032306	0.296733
8679	SOX5	ENSG00000134532	M9 magenta|0.3503	-0.195504	-0.124506	-0.360675	-0.145527	-0.284528	-0.269345	-0.221813	-0.059394	0.0328261	-0.220409	-0.115566	-0.010667	-0.0629727	0.0386499	0.350298	0.23797	0.237	-0.05491	0.236384	0.0395804	0.216227	0.302743
9331	KHDRBS2	ENSG00000112232	M9 magenta|0.3489	0.0131159	-0.0532179	-0.306934	-0.135438	-0.180069	-0.365776	-0.225853	0.04105	0.156814	-0.0328016	-0.155985	-0.257435	-0.353529	0.206309	0.3489	0.27874	0.135283	-0.0321298	0.0635295	-0.0944381	-0.0166188	0.283797
23256	SCTR	ENSG00000080293	M9 magenta|0.3483	-0.135102	-0.0601068	-0.279912	-0.178438	-0.221405	-0.238884	-0.167176	0.0750023	0.103427	0.0235051	-0.111873	-0.179935	-0.262512	0.183219	0.34833	0.281123	0.172304	0.00532683	-0.0127823	-0.0997504	-0.0369692	0.179295
6920	-	ENSG00000279377	M9 magenta|0.3469	-0.167038	-0.0495712	-0.292692	-0.164332	-0.25258	-0.255221	-0.136885	0.038713	0.0909541	-0.0345961	-0.175357	-0.117176	-0.226297	0.0971077	0.346923	0.288154	0.202855	0.0289989	0.0765268	-0.0462458	0.0642839	0.279435
13572	GABRA2	ENSG00000151834	M9 magenta|0.3461	0.057478	-0.131651	-0.246844	-0.0552416	-0.151323	-0.256342	-0.190462	-0.0389322	0.0659117	-0.0986055	-0.127491	-0.0782814	-0.14213	0.0512964	0.346138	0.183245	0.065786	-0.157244	0.123995	0.0369356	0.0992526	0.289269
5816	-	ENSG00000277684	M9 magenta|0.3459	0.0326526	-0.0618997	-0.178967	-0.117044	-0.168317	-0.276294	-0.176384	0.10795	0.158057	0.0501268	-0.162997	-0.229683	-0.222689	0.0926332	0.345939	0.302007	0.010298	-0.0799731	-0.0086354	-0.0701174	-0.0671167	0.186938
20342	ADAD2	ENSG00000140955	M9 magenta|0.3453	0.0570911	0.0482437	-0.049071	0.0234575	0.0655853	-0.136201	-0.128741	0.0769529	0.233504	0.0834074	-0.214889	-0.281409	-0.245993	0.0956271	0.34531	0.165219	-0.0377119	-0.0483481	-0.0663723	-0.0359775	-0.204185	0.00602945
11644	CALML3	ENSG00000178363	M9 magenta|0.3423	-0.0639685	-0.0528937	-0.162847	-0.00774151	-0.0572598	-0.234917	-0.243265	0.0509081	0.199904	-0.0425628	-0.148701	-0.206818	-0.183029	0.0260582	0.342281	0.274962	-0.0190867	-0.186374	0.10662	0.0565019	-0.0176216	0.220455
12604	PIGR	ENSG00000162896	M9 magenta|0.3419	-0.0447448	-0.0940565	-0.158538	-0.0761511	-0.128856	-0.197209	-0.122351	-0.00705795	0.208638	0.0907211	0.0314744	-0.159849	-0.210834	0.223309	0.34193	0.165229	0.00372353	-0.13209	-0.000818189	-0.032778	-0.034398	0.207977
13345	-	ENSG00000229436	M9 magenta|0.3416	-0.0770133	-0.0230821	-0.181427	-0.135397	-0.152219	-0.178844	-0.104983	-0.0254938	0.0398785	0.0490065	-0.126677	-0.173778	-0.202792	0.106857	0.341608	0.180021	0.138683	-0.0125553	-0.0390756	-0.0905062	-0.0675799	0.119456
22706	PNMA8C	ENSG00000277531	M9 magenta|0.3416	0.0534916	-0.0199894	-0.155352	-0.0497674	-0.0467132	-0.291655	-0.211179	0.0445276	0.362673	0.0422294	-0.156989	-0.245346	-0.272977	0.0466298	0.34164	0.146055	-0.0419129	-0.0951861	0.0404641	-0.0458539	-0.118202	0.159187
30375	SNTG2	ENSG00000172554	M9 magenta|0.3404	0.0472062	-0.0842273	-0.178581	-0.201492	-0.14207	-0.160858	-0.0641027	0.0119163	0.289528	0.0793025	-0.178787	-0.113262	-0.236077	0.116087	0.340413	0.0732751	0.0862249	0.0233825	-0.0612452	-0.193886	-0.0680625	0.0728153
6634	INKA2	ENSG00000197852	M9 magenta|0.3399	-0.0762028	-0.202044	-0.0807866	-0.107007	-0.0801614	-0.00108164	0.0578131	0.126286	0.155994	0.15705	-0.194718	0.0135677	-0.111711	0.0796482	0.339936	0.193774	-0.0727583	-0.174506	-0.151579	-0.116015	-0.0123209	0.0994809
20417	-	ENSG00000259113	M9 magenta|0.3398	-0.129144	-0.233682	-0.362964	-0.291908	-0.330172	-0.265649	-0.126445	0.0204094	0.198322	-0.0608273	-0.147607	-0.0237868	-0.21034	0.0253074	0.339782	0.260908	0.269945	-0.003158	0.051415	-0.174606	0.126076	0.281632
13382	NMNAT2	ENSG00000157064	M9 magenta|0.3394	-0.103904	-0.168141	-0.121313	-0.182635	-0.150344	-0.0359676	0.0573271	0.13603	0.265441	0.104855	0.0336198	0.0212632	-0.00776958	0.118229	0.339446	0.151116	0.00530762	-0.070701	-0.0932108	-0.161515	0.00275437	0.0498475
23196	OMG	ENSG00000126861	M9 magenta|0.3391	-0.0764997	-0.0379684	-0.250195	-0.307111	-0.307168	-0.159566	-0.045042	0.0171442	0.179615	0.0756782	-0.159575	-0.146519	-0.232683	0.326222	0.339127	0.143534	0.192618	0.149772	-0.0426725	-0.211446	-0.0448762	0.115181
6072	WNT2B	ENSG00000134245	M9 magenta|0.3384	-0.0593113	-0.0155175	-0.29709	-0.306048	-0.284876	-0.261707	-0.126904	0.162706	0.314569	0.0459001	-0.0966522	-0.182973	-0.353331	0.0822596	0.338438	0.294235	0.277599	0.229881	-0.0488	-0.263544	-0.0832795	0.141922
11889	CACNG8	ENSG00000142408	M9 magenta|0.3381	-0.182608	0.0543298	-0.199158	0.10584	-0.0406257	-0.280076	-0.284709	-0.0100042	-0.10611	-0.195829	-0.216464	-0.212915	-0.0773557	-0.0604616	0.338148	0.324847	0.106826	-0.101384	0.158712	0.207948	0.0524297	0.182839
21914	-	ENSG00000259884	M9 magenta|0.337	-0.000476016	0.137962	-0.175917	-0.0100285	-0.0733929	-0.275467	-0.261715	-0.0238435	0.0654933	-0.118674	-0.144806	-0.272701	-0.268802	0.0544819	0.337025	0.185544	0.176441	0.110844	0.111762	0.047901	-0.0793663	0.119395
2668	RBP7	ENSG00000162444	M9 magenta|0.3364	0.0678174	0.0673282	0.0285853	0.0238697	0.049069	-0.0682889	-0.0987119	0.0348391	0.19399	-0.0205481	-0.124897	-0.182222	-0.0536549	0.0452735	0.336361	0.0471419	-0.0793274	-0.0215191	0.0149948	0.00804006	-0.135595	-0.0620271
514	ARHGEF7-AS2	ENSG00000235875	M9 magenta|0.3362	0.082337	0.070829	-0.070396	0.081689	0.0473437	-0.289617	-0.22918	0.0167531	0.116458	-0.00233106	-0.146602	-0.310285	-0.247656	-0.000913127	0.336161	0.169344	-0.0609557	-0.119645	0.0474978	0.0454867	-0.140002	0.11241
11206	LMO7DN	ENSG00000178734	M9 magenta|0.3349	0.0344939	-0.0594994	-0.167458	-0.135611	-0.13018	-0.241801	-0.147567	0.00870652	0.241908	0.077124	-0.206033	-0.234291	-0.276645	0.148787	0.334854	0.163427	0.0107314	-0.0623151	-0.039872	-0.1244	-0.119429	0.130263
23289	KLF15	ENSG00000163884	M9 magenta|0.3324	0.0802636	-0.00129301	-0.042009	-0.041584	0.0226864	-0.142676	-0.0641185	-0.0226579	0.317658	0.0686728	-0.0564994	-0.130208	-0.269079	0.0454295	0.332412	-0.0358653	0.00680605	0.0296917	-0.0485828	-0.117731	-0.117461	0.0251732
2525	UNC13C	ENSG00000137766	M9 magenta|0.3309	-0.114631	-0.210006	-0.257526	-0.209953	-0.245961	-0.150412	-0.034586	-0.0123223	0.162472	0.0269042	-0.18799	-0.0332214	-0.0891281	0.170934	0.330879	0.187609	0.051488	-0.110124	-0.0288837	-0.125919	0.0892793	0.17112
1811	PDZD4	ENSG00000067840	M9 magenta|0.3309	-0.122285	0.00674554	-0.119563	0.0641683	0.0403332	-0.155106	-0.130949	0.0572916	0.137575	-0.00532471	-0.139537	-0.175539	-0.172664	-0.0057022	0.330911	0.235482	-0.0138643	-0.117475	0.0275623	0.0391011	-0.0445809	0.102019
21900	FZD10	ENSG00000111432	M9 magenta|0.33	0.101782	-0.122572	-0.175251	-0.105501	-0.113948	-0.254069	-0.183663	0.164305	0.233358	0.0372815	-0.038563	-0.191956	-0.291703	0.0607438	0.330032	0.295658	-0.026772	-0.164314	0.0324793	-0.0920294	-0.0555244	0.278638
7850	TP53AIP1	ENSG00000120471	M9 magenta|0.3289	-0.0173652	0.0410958	-0.215957	0.00395313	-0.0809094	-0.332685	-0.287704	-0.0867247	0.0961729	-0.0837616	-0.233267	-0.289569	-0.247799	0.0314215	0.328888	0.213085	0.0900563	-0.0717015	0.164412	0.0889458	-0.0210666	0.24275
19735	-	ENSG00000235563	M9 magenta|0.3284	0.106112	0.0647183	-0.0775685	0.0528109	0.0425075	-0.248173	-0.237823	0.02407	0.12865	0.000662784	-0.221012	-0.30121	-0.238899	0.035297	0.328416	0.206354	-0.0187997	-0.0812939	0.00487992	0.0164251	-0.145574	0.0907331
22884	DCLK3	ENSG00000163673	M9 magenta|0.3277	0.00874273	-0.0560407	-0.0496716	0.0385673	0.00421872	-0.10049	-0.103446	0.0945279	0.050223	-0.119739	-0.0956065	-0.0615684	-0.0353342	-0.140919	0.327669	0.218776	-0.032012	-0.128506	0.0643873	0.0661423	0.0323217	0.0909881
4473	RPS17P1	ENSG00000213900	M9 magenta|0.3264	-0.0132108	-0.127033	-0.203994	-0.0441763	-0.100676	-0.233768	-0.186029	0.015435	0.134453	-0.0648038	-0.1418	-0.137592	-0.11478	0.153665	0.326419	0.216113	0.0197446	-0.196865	0.0516572	-0.0116255	0.0221119	0.232317
22436	EPHA5	ENSG00000145242	M9 magenta|0.3262	-0.118949	-0.235882	-0.22879	-0.0902175	-0.151954	-0.220016	-0.112593	0.0156576	0.109201	-0.0836058	-0.0769439	0.00365614	-0.0346517	-0.0090742	0.326192	0.241143	0.017648	-0.214371	0.0867733	0.00170558	0.160279	0.253199
12695	DLK1	ENSG00000185559	M9 magenta|0.3258	0.0154445	-0.0366108	-0.0904161	-0.122864	-0.0884582	-0.120086	-0.0337234	0.00945762	0.264214	0.133766	-0.151079	-0.139552	-0.137113	0.130449	0.325822	0.108852	-0.0109021	-0.0196496	-0.0920107	-0.126453	-0.0991147	0.0534775
7971	CDKN1C	ENSG00000129757	M9 magenta|0.3257	0.0620785	0.0266278	-0.0584045	0.0058513	0.0127062	-0.17284	-0.111518	0.16603	0.270607	0.0863416	-0.161238	-0.233223	-0.204104	0.0189173	0.325719	0.22505	-0.0980619	-0.0791651	-0.041264	-0.0437918	-0.154363	0.0287658
18292	-	ENSG00000258569	M9 magenta|0.3255	-0.159987	-0.169273	-0.232951	-0.133867	-0.158422	-0.210053	-0.107346	0.149636	0.165658	0.0112439	-0.132764	-0.097672	-0.213139	0.269748	0.325475	0.289812	0.023812	-0.113967	-0.0237382	-0.103824	0.00139641	0.212391
13548	HMGB3P10	ENSG00000223656	M9 magenta|0.3252	0.00915514	0.0184621	-0.0359947	-0.138608	-0.0806285	-0.0834136	-0.0242797	0.134284	0.228612	0.199688	-0.136333	-0.239353	-0.243848	0.180341	0.325218	0.181986	-0.0219202	0.0475499	-0.160101	-0.188986	-0.218111	0.00897611
16554	BHMT	ENSG00000145692	M9 magenta|0.3245	-0.101546	-0.0412184	-0.247029	-0.216999	-0.216151	-0.226677	-0.147088	0.0918657	0.257729	0.0477202	-0.166417	-0.167553	-0.243799	0.0049525	0.324457	0.235155	0.166629	0.0868533	-0.0197532	-0.165031	-0.0460543	0.140137
28129	LINC02458	ENSG00000246363	M9 magenta|0.3241	0.0297549	-0.0263302	-0.0398513	-0.0764769	-0.0350343	-0.0999742	-0.0259961	0.105181	0.184687	0.143158	-0.159134	-0.180183	-0.182005	0.0812118	0.324133	0.1427	0.00736789	-0.00935999	-0.137297	-0.138589	-0.165238	-0.014708
14918	ABO	ENSG00000175164	M9 magenta|0.324	-0.0206025	-0.126689	-0.262899	-0.267787	-0.283654	-0.201026	-0.0532865	0.0977991	0.310352	0.0914912	0.00894175	-0.0566928	-0.221174	0.147545	0.324012	0.170153	0.143448	0.0443285	-0.0282758	-0.2004	-0.0148852	0.164239
8245	-	ENSG00000249713	M9 magenta|0.3235	-0.0794531	-0.0404936	-0.228099	-0.185366	-0.189297	-0.23625	-0.154872	-0.0453508	0.1989	0.0147738	-0.248758	-0.165768	-0.197182	0.0445927	0.323521	0.142768	0.191211	0.0724074	0.0162078	-0.141594	-0.0420515	0.0942312
2338	MYZAP	ENSG00000263155	M9 magenta|0.3233	0.0244413	-0.00328505	-0.0917284	-0.0720436	-0.0619634	-0.0804161	-0.0692221	0.0308649	0.161208	-0.0665242	-0.121652	-0.0876203	-0.0181272	0.0583291	0.32328	0.115485	0.0411681	0.0147072	0.0186722	-0.0284698	-0.00827466	0.0167176
2700	RHOU	ENSG00000116574	M9 magenta|0.323	-0.108042	-0.189805	-0.102558	-0.177937	-0.146406	-0.00910829	0.120507	0.0232761	0.191589	0.105348	0.0931671	0.0732311	0.0230436	0.170492	0.322953	0.106679	0.0118718	-0.0710503	-0.128921	-0.150317	0.0569741	0.0466361
16129	-	ENSG00000259542	M9 magenta|0.3229	0.0513117	0.0128942	-0.139458	0.0281113	-0.0132789	-0.287554	-0.270731	-0.0678845	0.0819021	-0.0617762	-0.136542	-0.243177	-0.295018	0.0282147	0.322871	0.17018	0.037742	-0.101587	0.10143	0.0393893	-0.0503646	0.208653
29760	HRNR	ENSG00000197915	M9 magenta|0.3224	-0.0326381	-0.112861	-0.223498	-0.194719	-0.172596	-0.206549	-0.0893786	0.147664	0.276603	0.0637595	-0.0704553	-0.134772	-0.242883	0.0285596	0.322424	0.293012	0.10275	0.014688	-0.0756933	-0.196498	-0.0616841	0.133276
9454	SLC35F1	ENSG00000196376	M9 magenta|0.3222	-0.0229837	-0.181827	-0.132483	-0.145836	-0.148767	-0.133324	-0.0294489	0.170993	0.135953	0.0124884	-0.106543	-0.0389048	-0.0791519	-0.0458899	0.322216	0.314708	0.0024201	-0.126873	-0.0322126	-0.0858876	0.0371742	0.161918
19202	RPSAP70	ENSG00000250327	M9 magenta|0.3216	0.0399402	-0.0682329	-0.0581197	-0.0693703	-0.0288635	-0.141908	-0.0991659	0.241245	0.321388	0.103126	-0.149967	-0.212791	-0.242749	0.108376	0.321564	0.256187	-0.0902273	-0.0697055	-0.112237	-0.144923	-0.180752	0.0658952
718	VWFP1	ENSG00000241717	M9 magenta|0.3214	-0.0391943	-0.134349	-0.296402	-0.0731628	-0.174043	-0.268419	-0.225948	-0.0135872	0.0678911	-0.124851	-0.0142853	-0.0465813	-0.195426	0.0290424	0.321354	0.221073	0.185772	-0.0927424	0.121246	0.0304717	0.118002	0.287078
15615	CHL1-AS2	ENSG00000224318	M9 magenta|0.3211	0.0853456	-0.0378902	-0.127326	-0.0813628	-0.070715	-0.207376	-0.109454	0.0225378	0.220172	0.0702104	-0.0827738	-0.185509	-0.23514	0.0407513	0.321134	0.12444	-0.00510268	-0.0703166	-0.0352363	-0.0941651	-0.0804391	0.0939414
16290	CDA	ENSG00000158825	M9 magenta|0.3205	0.143701	0.0827861	0.0804418	0.137035	0.124657	-0.182163	-0.21711	0.102813	0.0908782	-0.00808709	-0.124802	-0.334407	-0.204253	0.108345	0.32053	0.171408	-0.170737	-0.139051	0.0203676	0.0897738	-0.205635	0.0572236
12758	GRIA1	ENSG00000155511	M9 magenta|0.3205	-0.0665773	-0.00940654	-0.262006	-0.0152027	-0.143045	-0.317153	-0.275366	-0.279549	-0.042572	-0.281052	-0.174592	-0.082421	-0.0706164	-0.0305306	0.320476	-0.00259751	0.133239	-0.0869841	0.305828	0.140078	0.181216	0.251073
14545	CALCR	ENSG00000004948	M9 magenta|0.3196	-0.143229	-0.179665	-0.280053	-0.10316	-0.210748	-0.268051	-0.140254	-0.00674037	-0.00288674	-0.0764499	-0.145778	-0.0859231	-0.0562914	0.230709	0.319552	0.28446	0.0548219	-0.208259	0.0913716	0.033175	0.127268	0.290173
16258	-	ENSG00000255644	M9 magenta|0.3196	-0.0637472	-0.161891	-0.219595	-0.137125	-0.20045	-0.192506	-0.0854334	-0.0199806	-0.00558162	-0.0951253	-0.0753135	0.0117837	-0.0523058	0.0308582	0.319557	0.202937	0.118628	-0.110043	0.070944	-0.0247118	0.143354	0.223978
11728	CDH20	ENSG00000101542	M9 magenta|0.3184	0.0111324	-0.0578361	-0.199811	-0.17009	-0.158076	-0.233675	-0.127293	0.0866083	0.234089	0.058526	-0.126494	-0.188992	-0.29145	0.123544	0.318449	0.200358	0.0939837	0.0176281	-0.0128084	-0.15354	-0.08946	0.162366
1748	F2RL3	ENSG00000127533	M9 magenta|0.3184	0.0435219	-0.0265228	0.129921	0.129253	0.166003	-0.054479	-0.061512	0.176489	0.115133	0.142569	-0.059666	-0.209886	-0.157478	0.0759608	0.318394	0.197273	-0.212197	-0.20483	-0.125397	0.043309	-0.192329	0.029201
11933	PER1	ENSG00000179094	M9 magenta|0.3177	0.0104529	-0.0200456	-0.168781	0.103873	0.0249985	-0.279056	-0.259814	-0.0649957	0.0760967	-0.142977	-0.182544	-0.145474	-0.192979	3.59954e-05	0.317695	0.135506	0.0403034	-0.177919	0.158437	0.129272	0.0522499	0.23123
3470	ZSCAN23	ENSG00000187987	M9 magenta|0.3166	-0.188504	-0.215575	-0.405978	-0.297197	-0.337947	-0.236522	-0.120384	0.0253006	0.199188	-0.0674133	-0.135654	0.00837157	-0.197768	0.0924733	0.31661	0.273439	0.257147	-0.00266342	0.0445397	-0.169712	0.172497	0.30506
945	SMAD9-IT1	ENSG00000236711	M9 magenta|0.3162	-0.0269237	-0.112678	-0.201806	-0.210522	-0.169546	-0.153208	-0.0566236	0.0804849	0.298898	0.151947	-0.131515	-0.137693	-0.223986	0.0701801	0.316181	0.166377	0.0867107	0.00860649	-0.114913	-0.214516	-0.0959603	0.106247
10970	ADGRF5P2	ENSG00000204818	M9 magenta|0.3148	0.0542274	-0.0873379	-0.128652	-0.0679068	-0.074012	-0.187017	-0.125664	0.0335559	0.0735438	-0.0366766	-0.101375	-0.117479	-0.149013	0.0593513	0.314789	0.17534	0.0110494	-0.0854705	0.0271943	-0.0280036	-0.00719019	0.149531
590	POU6F1	ENSG00000184271	M9 magenta|0.3146	-0.0704236	0.0228445	-0.31904	-0.166029	-0.197153	-0.35171	-0.309591	0.0629578	0.240729	-0.141342	-0.260177	-0.228971	-0.344038	0.0686618	0.314578	0.197019	0.201177	0.136645	0.149261	-0.101981	-0.0270539	0.221152
9253	EGFL7	ENSG00000172889	M9 magenta|0.3138	-0.0280586	0.0771323	0.0941309	0.327333	0.294211	-0.14055	-0.186628	0.0205893	-0.00712055	0.00826711	-0.11087	-0.283601	-0.156937	0.0649976	0.313807	0.113894	-0.217462	-0.297336	-0.000696411	0.22035	-0.165452	0.0589567
28625	-	ENSG00000248896	M9 magenta|0.3128	-0.0341992	-0.0670772	-0.176813	-0.200253	-0.147466	-0.144807	-0.0679508	0.0828788	0.267683	0.0451267	-0.10376	-0.0974962	-0.196413	0.0950187	0.312849	0.154404	0.122673	0.0624913	-0.0464564	-0.191071	-0.0466241	0.0852473
14101	GCSAM	ENSG00000174500	M9 magenta|0.3125	-0.237074	-0.0990432	-0.349932	-0.150952	-0.252692	-0.187138	-0.122546	-0.236172	-0.0617412	-0.23462	-0.150771	0.0343612	-0.0717786	0.243468	0.312468	0.0353081	0.278092	-0.000179316	0.192024	0.0539547	0.24161	0.200766
10266	APOL5	ENSG00000128313	M9 magenta|0.3103	0.0347312	-0.0545386	-0.103781	0.00866838	-0.0600561	-0.272503	-0.217367	0.0494128	0.0380127	-0.078374	-0.0974337	-0.194762	-0.147752	-0.0231484	0.310294	0.207039	-0.0378054	-0.156872	0.0930448	0.0646221	-0.0411844	0.162101
23162	OPRPN	ENSG00000171199	M9 magenta|0.3096	0.0434343	-0.0761627	-0.215098	-0.11419	-0.146593	-0.218987	-0.15825	-0.00869054	0.285451	0.0218485	-0.0655578	-0.12629	-0.224465	0.0536767	0.309557	0.129277	0.0434028	-0.0364305	0.0587526	-0.10237	0.031026	0.214764
30150	OXTR	ENSG00000180914	M9 magenta|0.3087	-0.0659114	-0.0520937	-0.196679	-0.113805	-0.16076	-0.155517	-0.0951134	-0.0498862	0.173035	-0.0495032	-0.0809978	-0.0465863	-0.086267	-0.0288905	0.308719	0.135929	0.0936113	-0.0134262	0.075006	-0.0247563	0.0694882	0.133976
26733	-	ENSG00000235813	M9 magenta|0.3079	-0.0804111	-0.151599	-0.161124	-0.120683	-0.142311	-0.158106	-0.0810145	-0.00891992	0.14399	0.0174723	-0.136257	-0.0656911	-0.0906288	0.0407599	0.307899	0.182117	0.0516337	-0.0984415	0.0181865	-0.0690535	0.0410504	0.182258
4902	-	ENSG00000212206	M9 magenta|0.3078	0.0274426	0.0573047	-0.118256	-0.0344764	-0.0839752	-0.244199	-0.185483	0.0342851	0.0704313	-0.0534779	-0.135911	-0.252279	-0.1921	0.0222943	0.307756	0.187477	0.0642419	0.0139726	0.059267	0.0176556	-0.0737263	0.100251
26680	TM4SF18	ENSG00000163762	M9 magenta|0.3077	-0.131912	-0.244499	-0.109372	-0.158019	-0.129231	-0.118632	0.0303019	0.130515	0.184146	0.0833544	-0.112547	0.0138937	-0.105008	0.111699	0.307673	0.209649	-0.0264194	-0.15914	-0.0813587	-0.109455	0.0307193	0.170813
16917	PLD5	ENSG00000180287	M9 magenta|0.3076	0.0180294	-0.140236	-0.182607	-0.169001	-0.164777	-0.195579	-0.0490686	0.0515971	0.312755	0.0473244	-0.0941031	-0.0863035	-0.168087	0.00346084	0.307595	0.128838	0.0180535	-0.0708663	-0.00400465	-0.135708	-0.00837039	0.149848
21354	C10orf142	ENSG00000277288	M9 magenta|0.3074	-0.0317393	-0.0499554	-0.196237	-0.153028	-0.129913	-0.192158	-0.140916	0.17402	0.256672	0.0686036	-0.216541	-0.191351	-0.273709	0.1895	0.307395	0.245608	0.0411949	0.0141525	-0.0660462	-0.164068	-0.129942	0.0870401
8741	SEL1L2	ENSG00000101251	M9 magenta|0.3071	-0.0284769	-0.0509947	-0.0742147	0.0043051	-0.0104195	-0.203694	-0.143544	0.105161	0.170495	0.0634415	-0.177586	-0.206993	-0.21375	0.101339	0.307079	0.215901	-0.0731483	-0.142548	-0.0465029	-0.0237966	-0.115828	0.110975
28500	LINC01474	ENSG00000236849	M9 magenta|0.306	0.0760886	-0.0090729	-0.132266	-0.112857	-0.0806548	-0.203398	-0.091344	0.010812	0.241598	0.121665	-0.178941	-0.214355	-0.250968	0.171287	0.305979	0.131784	6.47251e-05	-0.0150976	-0.0921779	-0.15655	-0.14308	0.0834538
28120	VSIG2	ENSG00000019102	M9 magenta|0.3056	-0.0243133	0.00659948	-0.184055	-0.0271486	-0.109993	-0.270654	-0.225292	0.00364224	0.110465	-0.0232036	-0.151351	-0.200281	-0.26236	-0.0150346	0.305566	0.188584	0.0831276	-0.052587	0.0710381	0.0450011	-0.0233525	0.241373
4998	RNU5B-4P	ENSG00000200378	M9 magenta|0.3049	-0.00904311	0.0508344	-0.171288	0.00896334	-0.0912078	-0.278578	-0.249501	-0.0944058	-0.0302511	-0.10343	-0.0916868	-0.221713	-0.157475	0.0486127	0.304861	0.148005	0.0904797	-0.0597043	0.136406	0.103782	0.00733167	0.160913
22676	GRIK1	ENSG00000171189	M9 magenta|0.3034	-0.00340134	-0.111536	-0.275721	-0.280267	-0.242434	-0.25147	-0.0826507	0.0973868	0.287007	0.111714	-0.132229	-0.145509	-0.332051	0.155426	0.303384	0.211051	0.174173	0.0642278	-0.0508475	-0.245322	-0.0537417	0.221939
14172	PKNOX2	ENSG00000165495	M9 magenta|0.3031	-0.0661768	-0.0750391	-0.111739	-0.0761868	-0.0970297	-0.16888	-0.098966	0.0466266	0.18506	0.0911347	-0.0883464	-0.132286	-0.146367	0.100883	0.303117	0.137036	0.00170987	-0.0776129	-0.0307	-0.0448965	-0.0792489	0.124436
18147	DLGAP2	ENSG00000198010	M9 magenta|0.3031	-0.103479	-0.0535789	-0.337345	-0.185282	-0.23386	-0.304371	-0.181656	-0.0758623	0.172015	-0.0258069	-0.159305	-0.149258	-0.29715	0.0415435	0.303137	0.122638	0.182825	0.0273774	0.101244	-0.0903225	0.0652114	0.269402
6299	MUCL1	ENSG00000172551	M9 magenta|0.3025	-0.0497323	-0.0719348	-0.0397777	-0.0449671	-0.0451302	-0.128955	-0.0654922	0.0752638	0.111105	0.162113	-0.132147	-0.166598	-0.135056	0.116027	0.302458	0.22979	-0.0634486	-0.153708	-0.0975118	-0.0283575	-0.0828204	0.171313
24015	LRRC77P	ENSG00000244227	M9 magenta|0.3025	-0.0341988	0.0227485	-0.103966	0.000261752	-0.0619953	-0.195366	-0.158607	-0.0521634	-0.0117269	-0.091884	-0.150342	-0.158427	-0.117616	-0.0186898	0.302454	0.125884	0.0681381	-0.0260105	0.077405	0.0669768	-0.011266	0.080705
24857	OVCH1-AS1	ENSG00000257599	M9 magenta|0.3023	0.0116324	-0.0573988	-0.10252	-0.0965713	-0.0716469	-0.126779	-0.0662971	0.120218	0.202455	0.0963427	-0.0710735	-0.159143	-0.185373	0.196641	0.30228	0.202173	0.00500142	-0.0456485	-0.0938407	-0.121868	-0.117376	0.0743891
22265	LINC02847	ENSG00000253702	M9 magenta|0.302	-0.00322458	-0.206638	-0.25545	-0.198171	-0.164812	-0.239315	-0.129323	0.0865316	0.2434	0.0811733	-0.130519	-0.0870713	-0.25985	0.141819	0.301992	0.261559	0.054884	-0.0977721	-0.0632028	-0.210057	0.0094255	0.227869
23447	GOLGA8M	ENSG00000188626	M9 magenta|0.2993	-0.19682	-0.0430543	-0.317459	-0.175906	-0.240106	-0.285763	-0.19118	-0.0372501	0.0779576	-0.0641413	-0.167885	-0.170377	-0.257467	0.0969811	0.299303	0.170432	0.258803	0.0585987	0.0873123	-0.0705323	0.0150026	0.200476
4298	-	ENSG00000256540	M9 magenta|0.298	-0.0963228	-0.174826	-0.0707012	-0.00263485	-0.0622298	-0.0810629	-0.0464096	0.0663243	-0.0798759	-0.0771455	-0.0266762	0.032266	0.0378153	0.0369772	0.298018	0.217255	-0.0217724	-0.207971	0.0404815	0.082762	0.104377	0.146997
16194	SH3BGRL2	ENSG00000198478	M9 magenta|0.2954	-0.0555055	-0.208977	-0.255883	-0.176412	-0.236379	-0.205573	-0.095571	-0.0203526	0.127884	-0.0493253	-0.0449515	0.0308786	-0.107166	-0.00664139	0.295437	0.210989	0.105569	-0.109733	0.0936292	-0.0443666	0.172758	0.30058
15519	-	ENSG00000231170	M9 magenta|0.2953	0.0456242	-0.014299	-0.200071	-0.0225383	-0.105721	-0.286701	-0.228966	-0.0866423	0.0454709	-0.105622	-0.147342	-0.164029	-0.160375	0.0195007	0.295285	0.131288	0.0928005	-0.0682258	0.134469	0.0549362	0.0240746	0.194519
10728	IMPG2	ENSG00000081148	M9 magenta|0.2942	-0.212747	-0.154251	-0.35299	-0.303017	-0.362178	-0.19535	-0.0527236	-0.0634856	0.0653111	-0.069934	-0.16338	0.0221481	-0.0721627	0.194427	0.294156	0.185702	0.291188	0.0875063	0.0687355	-0.122592	0.160788	0.193022
11897	-	ENSG00000225936	M9 magenta|0.2927	0.0335567	0.0314858	-0.162275	0.00276734	-0.022977	-0.304681	-0.285319	0.0139963	0.138	-0.0318526	-0.283979	-0.258507	-0.190275	0.0867423	0.292744	0.183323	0.0527395	-0.0686419	0.0390792	-0.010269	-0.0711685	0.164924
3743	-	ENSG00000230910	M9 magenta|0.2917	-0.00338233	0.0532456	-0.252515	-0.133404	-0.144206	-0.280941	-0.194314	-0.0845729	0.207906	-0.0538789	-0.207483	-0.188896	-0.284764	0.0386148	0.2917	0.095098	0.171091	0.0934788	0.0890401	-0.0967704	-0.0379012	0.130078
25579	-	ENSG00000276136	M9 magenta|0.2874	0.0535337	0.275938	-0.203325	0.0257208	-0.0704287	-0.348764	-0.323922	-0.183999	-0.0266354	-0.16559	-0.430166	-0.387018	-0.345006	0.158167	0.287421	0.0735423	0.187067	0.165507	0.20785	0.0898869	-0.0885006	0.136753
8219	MAML2	ENSG00000184384	M8 pink|0.8602	0.0254525	-0.431361	-0.0261351	-0.558929	-0.257591	0.149592	0.378095	0.671043	0.860186	0.598286	0.00296895	0.0621395	-0.205902	0.414105	0.32006	0.359457	-0.159366	0.0163514	-0.61173	-0.715107	-0.314403	-0.115298
15670	FOXC1	ENSG00000054598	M8 pink|0.8541	0.149649	-0.253102	0.172024	-0.395729	-0.0607696	0.27248	0.4413	0.580261	0.854057	0.636261	-0.00418808	0.011322	-0.170014	0.351162	0.269381	0.126107	-0.279404	0.0597502	-0.637827	-0.646443	-0.425848	-0.311502
29331	SFRP1	ENSG00000104332	M8 pink|0.847	0.0930895	-0.23874	0.0312521	-0.369204	-0.10169	0.12913	0.27382	0.424064	0.847039	0.477372	-0.00621712	-0.0125111	-0.241295	0.310667	0.396461	0.138774	-0.136433	0.0550833	-0.471536	-0.562716	-0.316138	-0.157241
10220	EGFR	ENSG00000146648	M8 pink|0.841	0.0269511	-0.398574	-0.000811202	-0.499161	-0.194082	0.175449	0.381333	0.622408	0.841019	0.622237	-0.0333486	0.0553757	-0.228484	0.359052	0.340681	0.319374	-0.16739	-0.00919617	-0.615555	-0.681682	-0.320034	-0.13403
30910	ROPN1	ENSG00000065371	M8 pink|0.8357	0.227953	-0.11567	0.315826	-0.29078	0.0838744	0.364024	0.504348	0.466248	0.835692	0.658845	0.13871	0.0589294	-0.112163	0.203704	-0.0259205	-0.17192	-0.288092	0.185297	-0.627161	-0.627487	-0.463865	-0.45553
7047	FAM171A1	ENSG00000148468	M8 pink|0.8324	0.118624	-0.200874	0.145178	-0.394749	-0.0574663	0.23166	0.368187	0.577273	0.832412	0.609892	-0.0359042	-0.0483397	-0.23863	0.36996	0.325622	0.175153	-0.210022	0.118737	-0.624119	-0.653558	-0.463763	-0.305394
21915	LINC02188	ENSG00000261175	M8 pink|0.8309	0.131061	-0.145248	0.210758	-0.323917	0.0153629	0.31167	0.439797	0.416428	0.830935	0.606021	0.0687527	0.0366463	-0.170481	0.257534	0.0964605	-0.0906994	-0.208743	0.180666	-0.579696	-0.608879	-0.411876	-0.365268
25372	RGMA	ENSG00000182175	M8 pink|0.8298	0.19388	-0.0871729	0.199177	-0.297008	0.0614625	0.22551	0.316752	0.562809	0.8298	0.617503	-0.0480281	-0.148127	-0.290965	0.362383	0.283513	0.160569	-0.245179	0.136616	-0.624432	-0.622171	-0.548219	-0.338542
7344	STAC	ENSG00000144681	M8 pink|0.8259	0.134985	-0.248381	0.0650613	-0.472794	-0.14981	0.193107	0.365673	0.633336	0.825927	0.613298	-0.0108022	-0.0347096	-0.28318	0.427335	0.240064	0.259038	-0.1966	0.114114	-0.617439	-0.701475	-0.426279	-0.210257
12475	ROCR	ENSG00000228639	M8 pink|0.8248	0.148065	-0.0973137	0.175443	-0.296238	0.0100619	0.214468	0.349894	0.441569	0.824831	0.533405	-0.0146736	-0.0349805	-0.212284	0.19692	0.128818	-0.0201827	-0.19683	0.188457	-0.517218	-0.562373	-0.423843	-0.323623
2650	CCDC82	ENSG00000149231	M8 pink|0.8246	0.0376872	-0.359978	0.0567917	-0.612452	-0.257986	0.260064	0.504649	0.676403	0.824646	0.684056	-0.0274719	0.0803306	-0.183593	0.481504	0.207077	0.257208	-0.157115	0.150411	-0.699995	-0.806907	-0.365351	-0.234638
16481	DMD	ENSG00000198947	M8 pink|0.8071	0.0251333	-0.378695	-0.124527	-0.505056	-0.274813	0.0220436	0.228393	0.484462	0.807068	0.452394	-0.0624612	0.027342	-0.282817	0.326284	0.472372	0.313556	-0.0435539	0.0170079	-0.453941	-0.613358	-0.219486	0.000215926
29415	BCL11A	ENSG00000119866	M8 pink|0.7993	0.173773	-0.123623	0.236508	-0.373895	-0.00297293	0.353775	0.488955	0.419553	0.7993	0.686672	0.0292633	-0.00466532	-0.191965	0.440231	0.145931	-0.0665464	-0.226372	0.215092	-0.669008	-0.67655	-0.484296	-0.42617
28641	SNHG26	ENSG00000228649	M8 pink|0.7972	0.154553	-0.23644	0.0104133	-0.451711	-0.174579	0.0926179	0.261104	0.540106	0.797238	0.543058	-0.115982	-0.101806	-0.293412	0.423003	0.342813	0.263925	-0.138482	0.10414	-0.534885	-0.637371	-0.39617	-0.157495
7919	CHST3	ENSG00000122863	M8 pink|0.7946	0.0311176	-0.336249	0.00873902	-0.398369	-0.130622	0.15659	0.283782	0.735272	0.794648	0.555211	-0.000181072	0.0140728	-0.200116	0.25506	0.285076	0.432608	-0.187263	-0.0259262	-0.552356	-0.590727	-0.336153	-0.0997055
28801	GABRP	ENSG00000094755	M8 pink|0.79	0.0855954	-0.158811	0.0989876	-0.361242	-0.0731511	0.228634	0.339695	0.413551	0.790013	0.492869	0.00170439	0.0125886	-0.170722	0.275905	0.184309	0.0402935	-0.131815	0.177591	-0.491511	-0.562338	-0.34045	-0.285396
22955	B3GNT5	ENSG00000176597	M8 pink|0.7891	0.0720942	-0.328915	0.192806	-0.473673	-0.107402	0.373618	0.56445	0.64488	0.789122	0.747966	0.0336207	0.11114	-0.12852	0.419951	0.132551	0.131554	-0.270005	0.0685686	-0.728452	-0.740041	-0.407885	-0.306887
11382	CRYAB	ENSG00000109846	M8 pink|0.785	0.155938	-0.173054	0.153113	-0.304	-0.0264881	0.136314	0.255237	0.596141	0.784988	0.561781	-0.0613974	-0.138286	-0.227618	0.280102	0.351371	0.267134	-0.255584	0.0248554	-0.544094	-0.523273	-0.454193	-0.210532
1823	PTX3	ENSG00000163661	M8 pink|0.7815	0.0870969	-0.234755	0.0289974	-0.4025	-0.137218	0.134989	0.289566	0.482409	0.781536	0.484197	-0.0633712	-0.0102025	-0.21653	0.352665	0.380464	0.175677	-0.155531	0.0689489	-0.484856	-0.579834	-0.327966	-0.166273
5194	MOB3B	ENSG00000120162	M8 pink|0.7815	0.0746481	-0.331194	-0.0420658	-0.474104	-0.227549	0.0997606	0.294753	0.547976	0.781502	0.464461	-0.0225579	0.0177104	-0.217328	0.415902	0.326531	0.28832	-0.145976	0.0294231	-0.484834	-0.61142	-0.279194	-0.105707
14694	FAM126A	ENSG00000122591	M8 pink|0.7813	-0.0227928	-0.497474	-0.161079	-0.5895	-0.365978	0.0553304	0.300347	0.630641	0.781308	0.487731	-0.0683042	0.0890988	-0.193576	0.419903	0.442276	0.476891	-0.0910105	-0.0529124	-0.504248	-0.662415	-0.185524	0.0323724
14150	SRSF12	ENSG00000154548	M8 pink|0.7759	0.092639	-0.212878	0.0759509	-0.435969	-0.137829	0.177281	0.386069	0.534692	0.775883	0.581539	-0.014113	-0.0167778	-0.248278	0.295013	0.169753	0.142213	-0.135591	0.169205	-0.561536	-0.665704	-0.384941	-0.231929
14511	CLCN4	ENSG00000073464	M8 pink|0.7734	0.0510076	-0.291666	0.125312	-0.397885	-0.0813682	0.249692	0.420493	0.578865	0.773379	0.642768	-0.0216765	0.0333755	-0.197686	0.427788	0.22181	0.199804	-0.230408	0.0444154	-0.644307	-0.650362	-0.389664	-0.247901
29710	IL34	ENSG00000157368	M8 pink|0.7721	0.104167	-0.10672	0.121824	-0.220321	0.0587209	0.114048	0.21346	0.477815	0.772074	0.528399	-0.0714394	-0.182725	-0.31985	0.477423	0.384081	0.159135	-0.253734	0.0259926	-0.512769	-0.485834	-0.485216	-0.237937
9163	PLEKHG1	ENSG00000120278	M8 pink|0.7694	-0.0179907	-0.422583	-0.0451569	-0.529773	-0.249527	0.150731	0.378118	0.667473	0.769387	0.547151	-0.04496	0.0627675	-0.191836	0.471811	0.397962	0.390714	-0.147152	-0.00227224	-0.59478	-0.685449	-0.286963	-0.11563
27046	TRIM29	ENSG00000137699	M8 pink|0.7671	0.128505	-0.23144	0.105247	-0.333314	-0.0491477	0.170378	0.301611	0.527709	0.767097	0.569743	0.039054	-0.0346388	-0.23397	0.264014	0.202079	0.176424	-0.223457	0.00976157	-0.504588	-0.541049	-0.36972	-0.162972
26855	MIA	ENSG00000261857	M8 pink|0.7661	0.160379	-0.105448	0.152857	-0.262375	0.00650083	0.170262	0.249963	0.41449	0.766059	0.464982	-0.00557055	-0.066229	-0.198748	0.181247	0.169615	0.0406696	-0.197779	0.128548	-0.441933	-0.487181	-0.380933	-0.257426
17311	GPM6B	ENSG00000046653	M8 pink|0.7656	0.0901182	-0.270003	0.0565603	-0.425881	-0.148519	0.133824	0.317236	0.519067	0.765617	0.527801	-0.00684488	-0.00381241	-0.247884	0.262694	0.22816	0.213364	-0.163001	0.0695407	-0.493555	-0.603852	-0.329055	-0.129774
14429	MRAS	ENSG00000158186	M8 pink|0.7652	0.034051	-0.327868	0.124637	-0.403216	-0.0854841	0.256027	0.405391	0.703344	0.765162	0.618849	0.00536557	0.025265	-0.148717	0.407042	0.286576	0.306264	-0.275575	-0.014751	-0.649956	-0.63223	-0.39474	-0.236011
8258	PPP1R14C	ENSG00000198729	M8 pink|0.7652	0.144829	-0.197582	0.267037	-0.347019	-0.00331571	0.357446	0.47842	0.606748	0.76515	0.718438	0.0354024	0.0201233	-0.114571	0.293551	0.0488906	0.0943559	-0.315036	0.0737618	-0.667225	-0.618347	-0.467162	-0.366886
9207	MID1	ENSG00000101871	M8 pink|0.7635	0.135207	-0.261093	0.13963	-0.441825	-0.10993	0.285946	0.451434	0.542283	0.763471	0.691512	-0.00704124	0.0243598	-0.165182	0.386143	0.217383	0.152039	-0.213437	0.0781116	-0.665987	-0.685827	-0.421724	-0.272774
22970	BBOX1	ENSG00000129151	M8 pink|0.7517	0.112527	-0.210075	0.0879126	-0.332055	-0.0699813	0.173755	0.303716	0.45172	0.751688	0.540991	0.023042	-0.0360776	-0.234392	0.274486	0.230162	0.116353	-0.182854	0.0477883	-0.502655	-0.540356	-0.354198	-0.194786
15226	OCA2	ENSG00000104044	M8 pink|0.7517	0.229222	-0.132234	0.216666	-0.31463	0.00936274	0.251897	0.38927	0.391774	0.751666	0.558077	0.00345431	0.00567178	-0.143772	0.211193	0.108392	-0.0844175	-0.221013	0.147122	-0.524833	-0.569838	-0.418441	-0.351618
20372	PLAGL1	ENSG00000118495	M8 pink|0.7494	-0.00414937	-0.297911	-0.106747	-0.532365	-0.277783	0.0587351	0.253572	0.636727	0.749396	0.532441	-0.0857141	-0.0690235	-0.323607	0.45944	0.393575	0.449506	-0.0537973	0.0951055	-0.546218	-0.659829	-0.347176	-0.0534683
3049	BLACAT1	ENSG00000281406	M8 pink|0.7487	0.150533	-0.107803	0.223182	-0.309361	0.0138002	0.310923	0.431487	0.437698	0.748691	0.614614	0.089177	0.0296707	-0.156091	0.235787	0.00654569	-0.101689	-0.220081	0.181246	-0.572106	-0.584395	-0.427627	-0.379059
29277	DZIP1	ENSG00000134874	M8 pink|0.7474	0.0315016	-0.312304	-0.0287689	-0.468153	-0.200987	0.111926	0.254796	0.760039	0.747407	0.534774	-0.0497385	-0.0452768	-0.280206	0.306538	0.266843	0.527877	-0.170577	0.0255184	-0.547862	-0.631845	-0.349271	-0.0704654
4145	POLR2F	ENSG00000100142	M8 pink|0.7464	0.167482	-0.0399643	0.214391	-0.27322	0.0629302	0.256274	0.343625	0.400332	0.746419	0.567143	-0.0372347	-0.0802119	-0.239866	0.223405	0.110369	-0.0590284	-0.215388	0.217718	-0.544515	-0.560954	-0.477471	-0.382338
26982	BOC	ENSG00000144857	M8 pink|0.7461	0.0143639	-0.25561	-0.156325	-0.377354	-0.180058	-0.0808848	0.0777567	0.525708	0.746071	0.405792	-0.100351	-0.166865	-0.396443	0.374078	0.560623	0.465201	-0.0778851	-0.0338742	-0.409797	-0.502773	-0.311146	0.0448959
18141	CNTNAP3	ENSG00000106714	M8 pink|0.7345	0.10188	-0.210449	-0.0722471	-0.402225	-0.181806	0.037954	0.173637	0.37462	0.734485	0.390602	-0.0025115	-0.0372456	-0.257216	0.264696	0.346586	0.174211	-0.0447486	0.103288	-0.3625	-0.525399	-0.245559	-0.065751
18949	ADAMTS3	ENSG00000156140	M8 pink|0.7335	0.0257092	-0.414828	-0.0762154	-0.489035	-0.262245	0.0854724	0.291057	0.566961	0.733541	0.516125	0.0122893	0.0648243	-0.239174	0.331322	0.408288	0.361886	-0.118554	-0.0237821	-0.507265	-0.614059	-0.234702	-0.0133912
12468	FAM49A	ENSG00000197872	M8 pink|0.7321	0.0461073	-0.408689	-0.03222	-0.511675	-0.246833	0.143143	0.369742	0.630535	0.732111	0.580798	-0.0696604	-0.00383398	-0.190421	0.615388	0.387223	0.377892	-0.216216	-0.0521663	-0.608749	-0.658671	-0.332412	-0.121099
18983	ID4	ENSG00000172201	M8 pink|0.7317	0.0491747	-0.248488	-0.0625506	-0.392499	-0.186922	-0.00807978	0.173109	0.45363	0.73173	0.39444	-0.0901162	-0.0763737	-0.295157	0.231245	0.417867	0.300739	-0.0822703	0.0429775	-0.379345	-0.497329	-0.261945	-0.0233473
28984	VGLL1	ENSG00000102243	M8 pink|0.7305	0.171141	-0.122085	0.34393	-0.293691	0.0604158	0.403595	0.535297	0.507699	0.730493	0.712359	0.0336892	0.0366336	-0.0691624	0.266584	-0.0142072	-0.0769654	-0.296139	0.175815	-0.694408	-0.59952	-0.50048	-0.484219
18521	LINC01354	ENSG00000231768	M8 pink|0.7292	0.0908357	-0.172243	0.0551387	-0.384044	-0.115979	0.0905048	0.255452	0.480863	0.729207	0.52906	0.0194335	-0.108027	-0.308166	0.328886	0.31755	0.189566	-0.152317	0.101219	-0.505077	-0.568699	-0.399014	-0.184774
4769	SLC6A2	ENSG00000103546	M8 pink|0.7276	0.139254	-0.126378	0.237293	-0.274121	0.0391646	0.300411	0.428337	0.512079	0.727647	0.622105	-0.0262165	-0.0399252	-0.126171	0.234977	0.0878073	0.0186876	-0.283756	0.0814262	-0.599926	-0.551175	-0.477199	-0.37194
24445	SLC6A14	ENSG00000268104	M8 pink|0.7264	0.125223	-0.219155	0.159148	-0.333616	-0.0395708	0.250408	0.403231	0.431805	0.726442	0.609503	0.0805538	0.042961	-0.154645	0.258072	0.108593	0.0253304	-0.206217	0.0811491	-0.555786	-0.567471	-0.352945	-0.255497
4806	-	ENSG00000226329	M8 pink|0.7264	0.197034	-0.167013	0.00159902	-0.316283	-0.0984801	-0.0291476	0.0940507	0.490972	0.726389	0.45143	-0.177323	-0.235425	-0.338002	0.372945	0.412146	0.313369	-0.194912	0.00148945	-0.422947	-0.486736	-0.406815	-0.0860597
18869	WWTR1	ENSG00000018408	M8 pink|0.7259	0.0531375	-0.465991	-0.0704629	-0.510108	-0.283921	0.0842758	0.301435	0.66645	0.725892	0.492732	0.0612064	0.0977956	-0.191515	0.277013	0.291766	0.435894	-0.146473	-0.0638113	-0.476875	-0.612829	-0.208459	0.034234
4402	STOX2	ENSG00000173320	M8 pink|0.7248	0.0413302	-0.24546	0.0204665	-0.401874	-0.131337	0.168368	0.331595	0.39379	0.724819	0.454118	-0.00913997	0.0754396	-0.147203	0.204163	0.262976	0.0912667	-0.081651	0.118531	-0.464206	-0.575472	-0.243355	-0.199485
6489	EPHB1	ENSG00000154928	M8 pink|0.7247	0.0816497	-0.269564	-0.0391462	-0.37522	-0.160852	0.0632278	0.228872	0.457708	0.724653	0.434422	-0.082427	-0.0460538	-0.233492	0.316131	0.448649	0.271077	-0.128495	-0.000161577	-0.436228	-0.516322	-0.270949	-0.0770252
2978	PLA2G4A	ENSG00000116711	M8 pink|0.7244	0.0159958	-0.399518	-0.040371	-0.451805	-0.221145	0.0966563	0.288279	0.524725	0.724436	0.489845	-0.0149922	0.020696	-0.186383	0.532244	0.397457	0.29899	-0.174855	-0.0794401	-0.499363	-0.58684	-0.256034	-0.0578305
27320	CNKSR2	ENSG00000149970	M8 pink|0.7219	0.0166295	-0.257865	-0.0898944	-0.498135	-0.256925	0.106755	0.256423	0.434673	0.721935	0.406615	-0.0833046	0.0231724	-0.234411	0.316845	0.378385	0.253854	-0.0312119	0.139647	-0.426942	-0.605074	-0.242248	-0.0955426
21536	PTCHD1	ENSG00000165186	M8 pink|0.7209	0.102626	-0.20113	0.107937	-0.408012	-0.112198	0.251282	0.3948	0.446679	0.720912	0.585258	-0.0181785	0.0176744	-0.162559	0.290281	0.217024	0.11466	-0.161414	0.133843	-0.579649	-0.618728	-0.358715	-0.257004
7927	FERMT1	ENSG00000101311	M8 pink|0.7209	0.10788	-0.21968	0.124175	-0.338682	-0.0561725	0.248687	0.355565	0.461467	0.720905	0.492395	0.0332698	0.068871	-0.088225	0.208981	0.111586	0.0896642	-0.191039	0.0628598	-0.487292	-0.527124	-0.303019	-0.266438
7803	LEMD1	ENSG00000186007	M8 pink|0.7206	0.165481	-0.163817	0.293145	-0.305156	0.0569188	0.38853	0.517764	0.453169	0.720629	0.642774	0.101737	0.092032	-0.0523596	0.209108	-0.0601632	-0.15193	-0.292866	0.127817	-0.598754	-0.589569	-0.427143	-0.443967
22969	SOX9-AS1	ENSG00000234899	M8 pink|0.718	0.106196	-0.100052	0.157401	-0.335756	-0.034464	0.253647	0.376566	0.349443	0.718007	0.553113	0.0957809	0.014803	-0.205715	0.188595	0.0356834	-0.0846178	-0.114105	0.257658	-0.516399	-0.572876	-0.371096	-0.32644
25944	MAP7D3	ENSG00000129680	M8 pink|0.7172	0.10461	-0.30364	-0.0164007	-0.455387	-0.175663	0.128546	0.286813	0.604274	0.717169	0.487671	-0.0989531	-0.0230483	-0.212628	0.452713	0.419887	0.355707	-0.174252	-0.000590278	-0.525608	-0.605979	-0.337819	-0.129983
4444	C2orf88	ENSG00000187699	M8 pink|0.7167	-0.0169884	-0.247795	-0.146879	-0.500577	-0.273148	-0.0195881	0.210337	0.298856	0.71671	0.396018	-0.148887	-0.0536245	-0.283863	0.42775	0.471441	0.193463	0.0555803	0.151162	-0.410006	-0.590084	-0.226172	-0.0625899
699	BPI	ENSG00000101425	M8 pink|0.7162	0.101177	-0.0713462	0.146049	-0.287576	0.0227304	0.177833	0.308326	0.427082	0.716203	0.528198	-0.0777942	-0.128079	-0.258846	0.367963	0.246778	0.0521352	-0.187065	0.157374	-0.522042	-0.537987	-0.460697	-0.314538
15873	ST8SIA1	ENSG00000111728	M8 pink|0.7155	0.132655	-0.133291	0.134002	-0.414679	-0.0887162	0.213969	0.365015	0.560903	0.715477	0.645829	0.0144645	-0.0965516	-0.267075	0.470742	0.120267	0.148816	-0.17404	0.201879	-0.622788	-0.660887	-0.493079	-0.291311
10935	UGT8	ENSG00000174607	M8 pink|0.7153	0.155103	-0.191249	0.164147	-0.387245	-0.0594845	0.347032	0.456863	0.422467	0.715338	0.558177	0.151604	0.114111	-0.100867	0.238505	0.0720301	-0.0128478	-0.178712	0.162267	-0.544149	-0.607619	-0.315413	-0.308976
18824	TRPM6	ENSG00000119121	M8 pink|0.7145	0.0851015	-0.193948	-0.0732303	-0.402215	-0.203096	0.0221121	0.183414	0.262741	0.714495	0.378617	-0.119666	-0.0656796	-0.251506	0.337343	0.465035	0.0874647	-0.0212325	0.104289	-0.366698	-0.500882	-0.266138	-0.108778
30709	LANCL3	ENSG00000147036	M8 pink|0.7139	0.0212168	-0.289536	0.0104414	-0.420649	-0.177305	0.137236	0.327647	0.51326	0.713912	0.528864	0.00456232	0.0149675	-0.21277	0.338074	0.315486	0.216059	-0.140511	0.0288391	-0.499455	-0.568798	-0.300831	-0.143545
28004	-	ENSG00000279010	M8 pink|0.7138	0.120244	0.0222781	0.027286	-0.32218	-0.0907636	0.0824004	0.207557	0.281412	0.713799	0.375713	-0.0927245	-0.0963787	-0.271234	0.11942	0.175532	-0.0221486	0.0233004	0.334292	-0.363656	-0.512469	-0.344627	-0.260959
18073	PAK3	ENSG00000077264	M8 pink|0.7115	-0.0422096	-0.323078	-0.182826	-0.482341	-0.290682	0.0654765	0.235276	0.387365	0.711511	0.372278	-0.0565292	0.0777066	-0.201506	0.33666	0.390053	0.269716	0.00436049	0.0497877	-0.379235	-0.560252	-0.143015	-0.00621053
28244	PELI1	ENSG00000197329	M8 pink|0.7085	0.125699	-0.271373	0.0700589	-0.472481	-0.163865	0.197384	0.414573	0.465226	0.70849	0.587232	0.134705	0.0683543	-0.261586	0.287472	0.12894	0.0540323	-0.144459	0.119411	-0.527231	-0.672752	-0.319131	-0.173393
19019	S100B	ENSG00000160307	M8 pink|0.7084	0.131507	-0.131041	0.0620962	-0.281731	-0.0342034	0.0704873	0.180894	0.395398	0.708356	0.444991	-0.0916793	-0.162168	-0.30755	0.424697	0.430308	0.125404	-0.166991	0.0542521	-0.435608	-0.481192	-0.398768	-0.161217
6850	CX3CL1	ENSG00000006210	M8 pink|0.7083	0.129354	-0.139924	0.124979	-0.277892	0.0018357	0.163622	0.272453	0.468442	0.708327	0.560657	-0.0556662	-0.115103	-0.22333	0.419269	0.272025	0.144717	-0.250396	0.0256959	-0.528153	-0.502649	-0.430218	-0.219632
29612	TLE4	ENSG00000106829	M8 pink|0.7073	0.0462168	-0.3474	-0.0692522	-0.472622	-0.238662	0.0649716	0.230661	0.5581	0.707277	0.513245	-0.0828724	-0.0438475	-0.275861	0.499112	0.339524	0.3592	-0.150429	-0.026216	-0.503454	-0.583024	-0.307638	-0.0389749
3384	L3MBTL4	ENSG00000154655	M8 pink|0.7071	0.101337	-0.221727	0.0755527	-0.372729	-0.0902673	0.16106	0.316353	0.424468	0.707131	0.510231	0.0815224	0.0239521	-0.24152	0.407643	0.135228	0.038569	-0.169321	0.100774	-0.491713	-0.602472	-0.332238	-0.172873
22455	C9orf170	ENSG00000204446	M8 pink|0.7069	0.155294	-0.120975	0.229219	-0.306025	0.033534	0.270299	0.376401	0.601474	0.706876	0.606548	-0.0361969	-0.0762951	-0.223502	0.265603	0.0298852	0.104252	-0.283505	0.128418	-0.592793	-0.601066	-0.502678	-0.348768
11092	KRT16	ENSG00000186832	M8 pink|0.7059	0.176568	-0.159084	0.265123	-0.240501	0.0755934	0.298369	0.376251	0.598361	0.7059	0.645551	0.0391124	-0.0368966	-0.154932	0.216935	0.0771839	0.107598	-0.316916	0.0201753	-0.592699	-0.527323	-0.466552	-0.321115
31272	PRNP	ENSG00000171867	M8 pink|0.7054	0.098107	-0.34928	0.138227	-0.370344	-0.0909887	0.220386	0.405073	0.601532	0.705426	0.564262	-0.0482135	0.0540898	-0.0283437	0.342629	0.165772	0.233921	-0.307193	-0.0705015	-0.555106	-0.557632	-0.321701	-0.232442
18639	OSR1	ENSG00000143867	M8 pink|0.7027	0.11457	-0.0932685	-0.0563671	-0.278048	-0.0926652	-0.0362079	0.0616439	0.304	0.702685	0.300919	-0.0479219	-0.151835	-0.328931	0.194423	0.428016	0.170486	-0.0358517	0.107209	-0.286693	-0.416512	-0.294631	-0.0660403
10226	TMEM71	ENSG00000165071	M8 pink|0.7023	0.138558	-0.197186	0.0641095	-0.364655	-0.0951393	0.118814	0.289531	0.449314	0.70226	0.547371	-0.0749417	-0.102802	-0.306511	0.558588	0.276412	0.129718	-0.210901	0.0592943	-0.518198	-0.581268	-0.400068	-0.16325
27466	PICSAR	ENSG00000275874	M8 pink|0.7015	0.152336	-0.126929	0.23836	-0.259792	0.0307645	0.259895	0.375097	0.507961	0.701466	0.584325	-0.00124229	-0.0358145	-0.132047	0.172568	0.031889	0.0401483	-0.266909	0.0904144	-0.542825	-0.511688	-0.43034	-0.334879
12322	-	ENSG00000280403	M8 pink|0.7005	0.225534	0.00281391	0.291305	-0.23668	0.125919	0.316287	0.400078	0.412055	0.700466	0.592642	0.0212088	-0.048203	-0.166677	0.184079	-0.0532745	-0.133932	-0.227692	0.253902	-0.551143	-0.565944	-0.495181	-0.445399
26216	PABPC4L	ENSG00000254535	M8 pink|0.7002	0.0602395	-0.446401	-0.07659	-0.549502	-0.307038	0.145529	0.339863	0.580369	0.700225	0.459406	0.0492888	0.154345	-0.141399	0.276246	0.296412	0.365943	-0.0917307	0.0101507	-0.49455	-0.640542	-0.173655	-0.047407
23972	VIM-AS1	ENSG00000229124	M8 pink|0.6988	0.153313	-0.0859274	0.144799	-0.398898	-0.0594477	0.27234	0.378749	0.501012	0.698773	0.626771	0.0164941	-0.0842115	-0.285649	0.448467	0.118096	0.0677397	-0.149451	0.239546	-0.607816	-0.659574	-0.485915	-0.312093
9035	SERPINB5	ENSG00000206075	M8 pink|0.6978	0.0910354	-0.244424	0.0324021	-0.378676	-0.137443	0.175945	0.28577	0.44863	0.697767	0.439678	0.0243483	0.0746832	-0.159395	0.125339	0.12603	0.12484	-0.133207	0.0637559	-0.393914	-0.521673	-0.2339	-0.147645
15664	NRG2	ENSG00000158458	M8 pink|0.6977	0.0831656	-0.0718243	0.0569406	-0.246785	-0.011333	0.0716315	0.211011	0.328043	0.697734	0.460073	-0.134022	-0.167749	-0.263947	0.364051	0.3467	0.0703608	-0.133568	0.0808887	-0.445182	-0.453334	-0.388953	-0.204435
12488	LOXL4	ENSG00000138131	M8 pink|0.6973	0.0293531	-0.229124	-0.0118728	-0.315675	-0.112668	0.0332285	0.161156	0.567828	0.697287	0.458066	-0.089973	-0.127338	-0.255694	0.33597	0.337049	0.389476	-0.17859	-0.0221593	-0.430047	-0.461296	-0.342977	-0.0706561
18566	SPHKAP	ENSG00000153820	M8 pink|0.6969	0.133398	-0.159754	0.0777727	-0.337179	-0.0924878	0.158872	0.280228	0.308906	0.696886	0.445082	0.0171521	0.0282016	-0.152045	0.203096	0.13946	-0.00655338	-0.148017	0.122909	-0.412564	-0.490915	-0.307371	-0.227951
18717	LINC00092	ENSG00000225194	M8 pink|0.6964	0.161718	-0.019069	0.207488	-0.306541	0.0206632	0.250847	0.341789	0.33049	0.696438	0.568547	-0.0370362	-0.111535	-0.233324	0.3837	0.155159	-0.112883	-0.22099	0.226478	-0.548215	-0.570846	-0.496982	-0.405052
30106	SLC2A12	ENSG00000146411	M8 pink|0.6955	0.023606	-0.376597	0.0169244	-0.429624	-0.178187	0.160927	0.32093	0.576225	0.695469	0.566603	0.0612955	0.0595941	-0.146497	0.288961	0.182536	0.297152	-0.211268	-0.0664013	-0.531318	-0.570953	-0.272651	-0.0836841
31073	FAT2	ENSG00000086570	M8 pink|0.6951	-0.0403275	-0.250393	-0.144087	-0.359453	-0.201314	0.0112653	0.125434	0.346727	0.695107	0.315691	-0.042592	0.00462126	-0.237258	0.223522	0.342107	0.23033	0.00571915	0.0248512	-0.288465	-0.433549	-0.157306	0.00146934
6591	MCF2L2	ENSG00000053524	M8 pink|0.6931	-0.0418301	-0.196997	0.0840517	-0.444363	-0.113351	0.276402	0.408942	0.490987	0.69306	0.649311	-0.110799	-0.0118093	-0.231226	0.488816	0.169071	0.124331	-0.150714	0.170399	-0.625384	-0.656829	-0.411266	-0.292719
1573	FABP7	ENSG00000164434	M8 pink|0.6929	0.159024	-0.106979	0.29772	-0.245654	0.0923551	0.324965	0.419195	0.395832	0.692875	0.631177	-0.00559116	-0.0154108	-0.12924	0.312669	0.0372653	-0.101825	-0.269157	0.138603	-0.599377	-0.537439	-0.457433	-0.389291
13105	-	ENSG00000224739	M8 pink|0.6928	0.189538	-0.0656821	0.252695	-0.233148	0.0840958	0.291669	0.411809	0.434938	0.69275	0.562018	0.0714103	0.012581	-0.127722	0.122555	0.00350594	-0.0694051	-0.250213	0.150398	-0.517963	-0.531844	-0.405493	-0.352424
31195	EPHB6	ENSG00000106123	M8 pink|0.6924	0.13885	-0.126774	0.164285	-0.28116	0.0381092	0.208954	0.316509	0.502836	0.692413	0.662699	-0.117426	-0.137737	-0.289724	0.489194	0.256319	0.142166	-0.266963	0.0396159	-0.61852	-0.566287	-0.499948	-0.248882
10357	NCOA7	ENSG00000111912	M8 pink|0.6918	0.0375649	-0.376033	0.105236	-0.521847	-0.210599	0.335677	0.543199	0.503855	0.691777	0.676166	0.115714	0.196026	-0.0886322	0.39604	0.1208	0.085144	-0.198256	0.0511892	-0.637202	-0.684512	-0.284645	-0.226184
17492	STAC2	ENSG00000141750	M8 pink|0.6915	0.104143	-0.121301	0.0776887	-0.252026	-0.0363815	0.127154	0.214662	0.324916	0.691498	0.476221	-0.046672	-0.0736703	-0.238004	0.202804	0.273274	0.0763506	-0.132019	0.0623551	-0.427372	-0.437511	-0.324195	-0.162663
456	C10orf90	ENSG00000154493	M8 pink|0.6898	0.0512804	-0.195934	-0.0596628	-0.362902	-0.17747	0.00989037	0.16379	0.369148	0.689842	0.372764	-0.059168	-0.0595868	-0.253309	0.163774	0.284451	0.169778	-0.0641422	0.0944104	-0.351081	-0.472816	-0.252088	-0.0901759
28522	-	ENSG00000256916	M8 pink|0.6894	0.131563	-0.141403	0.0780336	-0.273613	-0.0306655	0.134111	0.239461	0.350639	0.689397	0.389198	-0.0419915	-0.00240225	-0.207464	0.243089	0.16603	0.00292953	-0.153123	0.10756	-0.369431	-0.455308	-0.288501	-0.19591
27384	GPR12	ENSG00000132975	M8 pink|0.6869	0.176205	-0.120727	0.20064	-0.246005	0.0361846	0.213198	0.338259	0.390042	0.686872	0.522942	-0.0111755	-0.055343	-0.140451	0.25576	0.100212	-0.00776638	-0.2487	0.0848353	-0.504756	-0.491879	-0.395817	-0.311579
21464	SYNM	ENSG00000182253	M8 pink|0.6864	0.0222755	-0.222212	0.024248	-0.331154	-0.123915	0.150832	0.279137	0.288122	0.686413	0.389078	-0.0291775	0.0721697	-0.0824979	0.202714	0.277021	0.0239366	-0.117179	0.0488472	-0.382535	-0.452534	-0.193664	-0.164506
25371	PRSS12	ENSG00000164099	M8 pink|0.6844	0.0886025	-0.253993	-0.0777199	-0.360891	-0.154182	0.0217046	0.1773	0.366156	0.684377	0.338107	-0.0455503	-0.00969144	-0.244101	0.282527	0.374257	0.208042	-0.0768492	0.0230874	-0.339615	-0.485295	-0.210592	-0.0264488
28446	PCARE	ENSG00000179270	M8 pink|0.6833	0.166778	-0.0422012	0.273916	-0.150223	0.132867	0.245607	0.334231	0.383427	0.683277	0.544463	-0.0224405	-0.0674534	-0.115967	0.074978	-0.0011863	-0.11655	-0.271147	0.108387	-0.474335	-0.429629	-0.446929	-0.395622
23719	LIPG	ENSG00000101670	M8 pink|0.6831	0.0459181	-0.261711	0.0398097	-0.393787	-0.117967	0.18089	0.334022	0.433999	0.683068	0.549669	0.00051541	0.0104217	-0.256313	0.480495	0.331452	0.157515	-0.166732	0.0394328	-0.52552	-0.57947	-0.321674	-0.142439
13466	ZNF454	ENSG00000178187	M8 pink|0.6825	0.0600365	-0.214166	-0.00298401	-0.410379	-0.161242	0.149939	0.322722	0.516487	0.682529	0.445054	-0.0234924	0.0391412	-0.209924	0.218271	0.203001	0.234781	-0.058595	0.155275	-0.467319	-0.585408	-0.282371	-0.155937
26524	TMEM200C	ENSG00000206432	M8 pink|0.6825	0.0576881	-0.22065	-0.120423	-0.35126	-0.161811	-0.0654996	0.083963	0.512034	0.682523	0.350979	-0.0754575	-0.155004	-0.354707	0.361825	0.389626	0.449139	-0.0772125	0.00710158	-0.364264	-0.487838	-0.29299	0.0287003
2392	LINC02613	ENSG00000231367	M8 pink|0.6821	0.0910336	-0.0865405	0.0346179	-0.315745	-0.102804	0.0935562	0.203984	0.285295	0.682057	0.398181	-0.0602802	-0.0754857	-0.242808	0.227261	0.221706	0.0212056	-0.0646407	0.179725	-0.376491	-0.466912	-0.322381	-0.200795
8923	-	ENSG00000225472	M8 pink|0.6818	0.193401	-0.0643707	0.219008	-0.295342	0.0100706	0.272482	0.40159	0.366745	0.681821	0.594274	0.0664039	-0.0243255	-0.156329	0.20505	0.0399464	-0.0860864	-0.200403	0.190504	-0.548696	-0.561439	-0.429918	-0.354564
22940	CHODL	ENSG00000154645	M8 pink|0.6809	0.179249	-0.0883321	0.235543	-0.342517	-0.0112942	0.341459	0.439447	0.430049	0.680895	0.612876	-0.0362237	0.00346324	-0.109838	0.326005	0.00368433	-0.0684557	-0.206356	0.215193	-0.585749	-0.619046	-0.451895	-0.424186
14635	RBMS1	ENSG00000153250	M8 pink|0.6799	0.00102028	-0.399931	-0.020767	-0.557286	-0.271244	0.171072	0.38823	0.676449	0.679909	0.56971	-0.028528	0.0740316	-0.225543	0.363889	0.210305	0.365215	-0.120592	0.0646035	-0.577346	-0.686039	-0.284127	-0.0803591
9205	RNF145	ENSG00000145860	M8 pink|0.6794	0.113267	-0.370068	0.138801	-0.446759	-0.13313	0.294652	0.50135	0.582032	0.679443	0.659278	-0.00538024	0.1248	-0.041317	0.392046	0.143404	0.191683	-0.273549	-0.0311407	-0.646017	-0.646842	-0.306243	-0.236164
743	MAPK4	ENSG00000141639	M8 pink|0.678	0.130282	-0.136252	0.185545	-0.254212	0.034435	0.238398	0.358892	0.323165	0.677987	0.496208	0.0132988	0.0422337	-0.152341	0.140899	0.0722337	-0.119803	-0.195322	0.119771	-0.476862	-0.500476	-0.349229	-0.306652
2435	DSC3	ENSG00000134762	M8 pink|0.6779	0.0106998	-0.248037	-0.0527281	-0.358811	-0.154247	0.0910052	0.194173	0.395478	0.677907	0.351073	-0.0193582	0.0385018	-0.168848	0.214749	0.259402	0.201776	-0.0747408	0.0340268	-0.330004	-0.443905	-0.192452	-0.074464
478	SOSTDC1	ENSG00000171243	M8 pink|0.6776	0.0547677	-0.169453	0.0376475	-0.306266	-0.0918823	0.102517	0.210851	0.334891	0.677635	0.377627	0.0194016	-0.00530267	-0.183275	0.106651	0.200589	0.0942289	-0.105851	0.0890384	-0.346248	-0.439689	-0.239692	-0.144086
20044	DCHS2	ENSG00000197410	M8 pink|0.6752	0.00882024	-0.281468	-0.0679654	-0.382348	-0.169174	0.0856466	0.238616	0.395069	0.675162	0.405015	-0.000529906	0.056845	-0.222242	0.276971	0.223386	0.20054	-0.0589975	0.0547051	-0.394787	-0.523683	-0.199121	-0.0607756
14737	MPP6	ENSG00000105926	M8 pink|0.6749	0.239875	-0.23525	0.226486	-0.402761	-0.0652187	0.338401	0.50875	0.518172	0.67486	0.631138	0.12299	0.106852	-0.0484213	0.276134	0.043199	0.0683075	-0.228173	0.135063	-0.637319	-0.658951	-0.366243	-0.331125
20998	NPM2	ENSG00000158806	M8 pink|0.6729	0.128889	-0.0488329	0.234173	-0.205158	0.104624	0.259841	0.326813	0.390136	0.672908	0.560277	-0.00341511	-0.0817512	-0.184065	0.226787	0.0951784	-0.0325543	-0.248955	0.115854	-0.533014	-0.490993	-0.453504	-0.351445
25659	WNT6	ENSG00000115596	M8 pink|0.6718	0.177859	-0.0321369	0.298804	-0.189823	0.158442	0.336463	0.405237	0.442938	0.671831	0.632051	-0.00139332	-0.0853303	-0.17069	0.343001	0.104793	-0.0302428	-0.285812	0.137396	-0.614747	-0.524811	-0.527237	-0.43349
30668	FAM89A	ENSG00000182118	M8 pink|0.6718	0.153581	-0.229632	0.128825	-0.297048	-0.0489445	0.108522	0.261237	0.593848	0.671779	0.543526	-0.0264583	-0.142515	-0.201461	0.413349	0.418227	0.323966	-0.303388	-0.0833019	-0.534922	-0.499714	-0.429173	-0.157794
18119	MET	ENSG00000105976	M8 pink|0.6715	-0.0524252	-0.339888	0.0229675	-0.387258	-0.167727	0.17364	0.34777	0.411257	0.671518	0.498503	-0.0168461	0.0910179	-0.123527	0.341008	0.350999	0.167483	-0.169212	-0.0391836	-0.485922	-0.513164	-0.230949	-0.142232
29846	RGR	ENSG00000148604	M8 pink|0.6714	0.180938	0.00690302	0.339	-0.216573	0.154015	0.348329	0.455994	0.407472	0.671387	0.616898	0.0480864	-0.0267811	-0.139153	0.189034	-0.116228	-0.230463	-0.267757	0.240055	-0.555087	-0.538349	-0.501209	-0.496167
10016	INTS6L	ENSG00000165359	M8 pink|0.6712	0.0570916	-0.142356	0.0292577	-0.518705	-0.20844	0.210926	0.402071	0.399525	0.671219	0.584757	-0.0212004	-0.0309556	-0.26752	0.476001	0.166101	0.0595279	-0.00819275	0.31648	-0.595442	-0.699631	-0.374299	-0.276558
28084	-	ENSG00000259604	M8 pink|0.6711	0.138214	-0.0384673	0.153272	-0.321888	-0.0403393	0.211342	0.346484	0.296635	0.671132	0.487705	0.0361553	-0.024923	-0.172485	0.133105	0.0456586	-0.118416	-0.098552	0.285115	-0.462565	-0.532573	-0.368266	-0.344407
29251	FMNL2	ENSG00000157827	M8 pink|0.6708	-0.0258794	-0.40436	0.0985818	-0.569219	-0.212166	0.381223	0.576491	0.620316	0.670805	0.678643	0.0389918	0.207363	-0.0729645	0.520349	0.0848747	0.173901	-0.169625	0.104478	-0.720969	-0.764493	-0.303794	-0.261298
4193	KIAA1755	ENSG00000149633	M8 pink|0.6699	-0.00233383	-0.156239	-0.0544259	-0.30572	-0.0860892	0.015356	0.111047	0.51645	0.669861	0.387955	-0.0833845	-0.17861	-0.329532	0.412634	0.446729	0.382768	-0.0970097	0.0454952	-0.429746	-0.463291	-0.354381	-0.0835576
6790	LINC01819	ENSG00000231826	M8 pink|0.6698	0.081477	-0.138643	0.0912552	-0.252346	-0.0282749	0.149088	0.248677	0.409455	0.669837	0.452253	-0.00799585	-0.0420686	-0.190327	0.203075	0.155635	0.106004	-0.155556	0.0720139	-0.421447	-0.445804	-0.31706	-0.186981
14777	KLK6	ENSG00000167755	M8 pink|0.6689	0.116095	-0.137547	0.147247	-0.265408	-0.0269488	0.212411	0.300691	0.450646	0.668944	0.489864	0.0155753	-0.0155257	-0.134725	0.165979	0.132181	0.0914755	-0.214537	0.0482945	-0.449734	-0.455398	-0.337777	-0.24284
1850	PTPN14	ENSG00000152104	M8 pink|0.6677	-0.0585025	-0.483471	-0.229924	-0.513801	-0.35698	-0.004728	0.22583	0.586584	0.667738	0.392573	0.208841	0.164759	-0.240231	0.175939	0.248438	0.420226	0.0297977	-0.0258938	-0.371604	-0.564197	-0.0658499	0.149054
31049	FZD7	ENSG00000155760	M8 pink|0.6676	0.0774812	-0.227463	-0.0034282	-0.324358	-0.0925333	0.0894623	0.204204	0.526372	0.667638	0.405858	0.0078058	0.00142349	-0.226747	0.120967	0.180562	0.278658	-0.138665	0.0368728	-0.375305	-0.475094	-0.258584	-0.0821887
10801	CCDC71L	ENSG00000253276	M8 pink|0.6673	0.10848	-0.32153	0.158379	-0.420543	-0.0936265	0.257283	0.466401	0.585255	0.667345	0.65746	0.0914056	0.0623672	-0.167439	0.412654	0.147698	0.176279	-0.270351	0.0140522	-0.637655	-0.649307	-0.357312	-0.216824
5933	GPR161	ENSG00000143147	M8 pink|0.6667	0.0871218	-0.312638	-0.0143025	-0.40042	-0.135748	0.195586	0.300654	0.647817	0.666691	0.484206	0.124593	0.0876256	-0.196437	0.196988	0.186502	0.372759	-0.130656	0.0330628	-0.500205	-0.587905	-0.256014	-0.0748136
2837	CYP39A1	ENSG00000146233	M8 pink|0.6667	0.134773	-0.202426	0.115283	-0.353307	-0.0939101	0.210914	0.346395	0.391124	0.666658	0.517529	0.0361789	0.0350301	-0.120855	0.267165	0.135352	0.036081	-0.188605	0.0784487	-0.478951	-0.544305	-0.312999	-0.212525
5964	MMP7	ENSG00000137673	M8 pink|0.6649	0.132896	-0.188964	0.138568	-0.317778	-0.0318458	0.245934	0.319811	0.523043	0.664945	0.517989	-0.0106606	-0.0242252	-0.14125	0.411759	0.146058	0.165041	-0.248558	0.0417514	-0.512124	-0.519855	-0.371022	-0.238157
553	PDE1C	ENSG00000154678	M8 pink|0.6649	-0.0600493	-0.294426	-0.222675	-0.366265	-0.254317	-0.111458	0.0878548	0.316622	0.664901	0.233036	-0.071882	0.000402982	-0.264688	0.160429	0.477882	0.280117	0.0465746	-0.00596329	-0.221507	-0.398318	-0.0740971	0.114165
11700	PHF24	ENSG00000122733	M8 pink|0.6631	0.00604235	-0.143162	-0.0390464	-0.362996	-0.137531	0.0772216	0.204912	0.353268	0.663133	0.423782	-0.14072	-0.090415	-0.272639	0.397112	0.366849	0.149611	-0.0596681	0.122469	-0.420218	-0.513233	-0.342166	-0.177977
27274	ROPN1B	ENSG00000114547	M8 pink|0.6627	0.123311	-0.0684893	0.202361	-0.272997	0.00978945	0.266067	0.351955	0.271587	0.662679	0.478471	0.0158459	0.0221486	-0.130562	0.107807	0.0241731	-0.151626	-0.154565	0.219375	-0.443112	-0.488827	-0.339967	-0.35806
10612	LINC01152	ENSG00000256124	M8 pink|0.6606	-0.012944	-0.147917	-0.0395061	-0.33837	-0.126136	0.076543	0.187092	0.280505	0.660594	0.316383	-0.00920295	-0.00703831	-0.198266	0.132867	0.209294	0.0623469	-0.00993435	0.169656	-0.320758	-0.439959	-0.205356	-0.15007
9173	KLHL29	ENSG00000119771	M8 pink|0.6604	-0.0585912	-0.240059	-0.274432	-0.375671	-0.257279	-0.176341	-0.00478962	0.415752	0.660413	0.273705	-0.19947	-0.169348	-0.378301	0.373041	0.614504	0.477326	0.0254167	-0.0182764	-0.261527	-0.427533	-0.206418	0.143853
28030	CDK6	ENSG00000105810	M8 pink|0.6599	-0.00901046	-0.38286	0.00128506	-0.468163	-0.198195	0.192749	0.416462	0.572913	0.659891	0.547535	-0.0123749	0.122015	-0.128602	0.413378	0.178542	0.278221	-0.155407	0.00614293	-0.562836	-0.625873	-0.24797	-0.131959
19990	RAB7B	ENSG00000276600	M8 pink|0.6587	0.121951	-0.157608	0.0825995	-0.292476	-0.0386359	0.128694	0.196995	0.653528	0.658673	0.539005	-0.00125853	-0.164291	-0.290159	0.47727	0.290565	0.379309	-0.255802	-0.00430814	-0.522834	-0.517822	-0.46007	-0.141592
10756	PLD1	ENSG00000075651	M8 pink|0.6585	-0.015895	-0.490726	0.00201244	-0.468995	-0.225437	0.172193	0.370935	0.635967	0.658514	0.543566	0.0844556	0.131498	-0.10433	0.398067	0.243395	0.344211	-0.234442	-0.137314	-0.550691	-0.584499	-0.21404	-0.0325434
7172	NFIB	ENSG00000147862	M8 pink|0.6584	0.145594	-0.191517	0.132668	-0.408928	-0.103042	0.282505	0.421654	0.406953	0.6584	0.551466	0.0718538	0.0646483	-0.112858	0.26439	0.182793	0.0598662	-0.125464	0.179986	-0.565339	-0.602538	-0.325656	-0.283966
13342	ACSL4	ENSG00000068366	M8 pink|0.6579	-0.0313373	-0.519382	-0.10723	-0.549597	-0.328483	0.105494	0.329602	0.686723	0.657936	0.504405	-0.0752135	0.09089	-0.122981	0.580633	0.361846	0.492292	-0.17175	-0.130507	-0.527239	-0.628218	-0.201469	0.00157474
140	KLK8	ENSG00000129455	M8 pink|0.6561	0.131451	-0.115897	0.148465	-0.199662	0.038581	0.139807	0.250895	0.397527	0.65613	0.473769	-0.0346064	-0.0860784	-0.166405	0.149445	0.172526	0.0702258	-0.224344	0.00959483	-0.425834	-0.419587	-0.363293	-0.225135
29798	CSRP2	ENSG00000175183	M8 pink|0.6559	0.157913	-0.189956	0.240708	-0.329882	-0.000454853	0.292071	0.372454	0.669825	0.655929	0.623539	-0.0050522	-0.0382759	-0.147499	0.291075	0.104477	0.242376	-0.314213	0.0502581	-0.630779	-0.576897	-0.455055	-0.290664
2205	-	ENSG00000253348	M8 pink|0.6555	0.091105	-0.146694	0.232092	-0.290473	0.0258619	0.285222	0.409258	0.466707	0.655519	0.578458	1.29182e-05	0.00373792	-0.143465	0.255748	0.0892582	0.00339853	-0.219773	0.130059	-0.571771	-0.53534	-0.415526	-0.359839
8449	ARHGEF4	ENSG00000136002	M8 pink|0.6554	0.119396	-0.156243	0.171294	-0.270854	0.0206566	0.234673	0.305828	0.580465	0.655448	0.601154	0.0114534	-0.0712801	-0.222706	0.264012	0.159592	0.229879	-0.264578	0.0263424	-0.568176	-0.531662	-0.440419	-0.236735
1651	TCF7L1	ENSG00000152284	M8 pink|0.6554	0.155532	-0.142446	0.169876	-0.292627	0.0152923	0.215171	0.281521	0.579897	0.655437	0.527444	0.0803356	-0.059899	-0.275306	0.258167	0.106086	0.160909	-0.209262	0.130367	-0.515386	-0.54036	-0.447043	-0.232524
5881	RNF175	ENSG00000145428	M8 pink|0.6547	0.0783413	-0.21022	-0.0488705	-0.364163	-0.159361	-0.0271633	0.119504	0.531464	0.654717	0.423526	-0.131679	-0.154809	-0.314614	0.393798	0.239429	0.331387	-0.162986	0.0268629	-0.386379	-0.494034	-0.336619	-0.0207271
1245	SHC4	ENSG00000185634	M8 pink|0.6538	0.0263586	-0.21017	0.0456394	-0.347893	-0.141258	0.201972	0.329126	0.391418	0.65383	0.384294	0.0333157	0.122421	-0.053872	0.0767187	0.102524	0.0682195	-0.0863044	0.10358	-0.384187	-0.469726	-0.178467	-0.199735
23974	PRKCA	ENSG00000154229	M8 pink|0.6537	-0.0608155	-0.452677	-0.163308	-0.438192	-0.254462	0.023345	0.224991	0.564206	0.653669	0.428108	-0.0939563	0.0704547	-0.190306	0.428344	0.386966	0.437886	-0.109858	-0.129481	-0.445194	-0.539242	-0.159592	0.0533649
1396	KLK7	ENSG00000169035	M8 pink|0.6529	0.0693516	-0.169172	0.0814328	-0.245313	-0.0459575	0.130595	0.245993	0.388547	0.65289	0.433391	-0.0330694	-0.0151242	-0.14012	0.123719	0.156323	0.0947222	-0.169528	0.0167936	-0.391818	-0.406193	-0.276325	-0.183207
25570	LINC02693	ENSG00000212719	M8 pink|0.6523	-0.00463987	-0.316257	-0.0622117	-0.352908	-0.130409	0.0546344	0.232798	0.619615	0.652315	0.468342	-0.128894	0.00581288	-0.243806	0.26725	0.296797	0.410421	-0.131747	-0.0385474	-0.472645	-0.531738	-0.25825	-0.0450913
20901	ROR1	ENSG00000185483	M8 pink|0.6517	-0.0155121	-0.484975	-0.19031	-0.48748	-0.317737	-0.035291	0.182724	0.622838	0.651668	0.387603	-0.0429216	0.0556331	-0.243489	0.335392	0.399112	0.554913	-0.0927846	-0.133186	-0.410847	-0.550232	-0.145329	0.125578
2141	ETV3L	ENSG00000253831	M8 pink|0.651	0.182746	-0.0886462	0.140415	-0.280059	-0.006636	0.197326	0.285118	0.340776	0.651006	0.485025	-0.0448396	-0.0572698	-0.202591	0.290553	0.178641	-0.0164513	-0.205024	0.111095	-0.468854	-0.486786	-0.406574	-0.284885
698	PPARA	ENSG00000186951	M8 pink|0.6508	0.0297316	-0.371246	0.00772276	-0.465931	-0.204847	0.245157	0.457835	0.383863	0.650828	0.496296	0.125708	0.262003	-0.0783106	0.252542	0.105494	-0.000607115	-0.0806172	0.0837425	-0.495319	-0.624051	-0.137103	-0.180705
5906	GPRC5B	ENSG00000167191	M8 pink|0.6504	0.0355351	-0.232367	0.137247	-0.319346	-0.069602	0.25653	0.364329	0.458304	0.650442	0.550609	0.0604694	0.0556859	-0.0732999	0.270725	0.22489	0.13221	-0.21342	0.0396479	-0.549997	-0.506917	-0.320066	-0.240993
845	TMOD1	ENSG00000136842	M8 pink|0.6503	0.0228455	-0.266513	-0.0135207	-0.363581	-0.148985	0.159243	0.283442	0.399459	0.650338	0.470154	-0.0628295	0.0235536	-0.171339	0.374214	0.355441	0.196137	-0.145373	-0.0168206	-0.479202	-0.496083	-0.271124	-0.135421
18259	PROM1	ENSG00000007062	M8 pink|0.6498	0.144961	-0.182896	0.115635	-0.382719	-0.117943	0.255313	0.391559	0.454693	0.649791	0.580674	0.139803	0.0428466	-0.157427	0.254318	0.0616697	0.0848105	-0.125232	0.171638	-0.527152	-0.572729	-0.344838	-0.231811
23789	AMOTL1	ENSG00000166025	M8 pink|0.6491	-0.0456945	-0.470635	-0.221082	-0.464154	-0.310029	0.0228524	0.198874	0.528304	0.649099	0.365071	-0.0196493	0.117155	-0.17129	0.256576	0.437335	0.491928	-0.02114	-0.106964	-0.388618	-0.512774	-0.0807203	0.119262
18706	RPS6KA3	ENSG00000177189	M8 pink|0.6483	-0.0382693	-0.509502	-0.157561	-0.614236	-0.36184	0.141102	0.388284	0.512703	0.648259	0.477465	-0.0618604	0.204838	-0.147819	0.482474	0.311306	0.29426	-0.0527437	-0.0206497	-0.502159	-0.684409	-0.109684	-0.0127313
9233	KCNS1	ENSG00000124134	M8 pink|0.6479	0.0955061	-0.159245	0.178532	-0.272558	0.0102318	0.230126	0.365082	0.39127	0.647858	0.573758	0.0418335	-0.0105637	-0.192398	0.232941	0.105057	0.0016412	-0.217704	0.0790677	-0.526537	-0.516836	-0.380807	-0.264643
26640	LIX1L	ENSG00000271601	M8 pink|0.6476	0.0959892	-0.280284	-0.0870863	-0.39572	-0.206509	-0.0788709	0.108198	0.639206	0.647616	0.425144	-0.0424122	-0.214785	-0.387881	0.485418	0.494814	0.547955	-0.165591	-0.0645467	-0.419219	-0.509173	-0.344486	0.0585303
20760	LINC00707	ENSG00000238266	M8 pink|0.6473	0.0991994	-0.109312	0.160632	-0.26359	0.0185902	0.159305	0.311177	0.356637	0.647345	0.518949	-0.0648144	-0.118354	-0.191812	0.294544	0.127536	0.000335182	-0.220449	0.0725088	-0.490242	-0.500792	-0.418026	-0.293832
11925	PROX1	ENSG00000117707	M8 pink|0.647	-0.0569675	-0.425677	-0.223527	-0.506391	-0.345327	-0.0174854	0.221395	0.377307	0.647044	0.353741	-0.0367103	0.0875386	-0.182545	0.33035	0.438422	0.309198	-0.00095491	-0.0480465	-0.362858	-0.531862	-0.0827874	0.0716038
27453	KRT6B	ENSG00000185479	M8 pink|0.6469	0.0884018	-0.123492	0.175489	-0.192207	0.0483868	0.213146	0.266311	0.426678	0.646906	0.451733	0.0140091	-0.0201342	-0.110089	0.145294	0.0814924	0.058791	-0.23119	0.0428762	-0.403107	-0.393441	-0.326914	-0.248253
629	PTGS2	ENSG00000073756	M8 pink|0.6465	-0.0104089	-0.317421	-0.126092	-0.431861	-0.274941	0.0105198	0.205485	0.381118	0.646514	0.355524	-0.0443555	0.031901	-0.185035	0.308866	0.415197	0.253835	-0.0227266	0.0179362	-0.341194	-0.483374	-0.149478	-0.00572274
4842	OR2S1P	ENSG00000228307	M8 pink|0.6462	0.0775096	-0.148333	0.110519	-0.287453	-0.0415849	0.154646	0.267126	0.408822	0.646176	0.430758	-0.00269852	-0.0217178	-0.133147	0.19197	0.103655	0.0466982	-0.180893	0.094348	-0.420769	-0.459156	-0.331539	-0.219835
8450	PRKD3	ENSG00000115825	M8 pink|0.6454	-0.0613768	-0.466965	-0.0397539	-0.525971	-0.254505	0.256955	0.461832	0.522744	0.645422	0.498797	0.103345	0.26026	-0.0955174	0.364207	0.134967	0.195965	-0.117278	0.0187578	-0.51325	-0.650912	-0.133376	-0.0722345
17167	-	ENSG00000280032	M8 pink|0.6444	0.120804	-0.0522161	0.262546	-0.287345	0.00908967	0.307392	0.425466	0.406476	0.644402	0.623114	0.0509285	-0.0124007	-0.13472	0.181814	-0.0321788	-0.0896931	-0.168908	0.245362	-0.579691	-0.533222	-0.429996	-0.402753
10813	KIT	ENSG00000157404	M8 pink|0.644	0.0642452	-0.24966	-0.126349	-0.37727	-0.216707	-0.00632243	0.124781	0.321753	0.643985	0.305738	-0.0409359	-0.0030609	-0.207154	0.274299	0.389037	0.24398	0.0104474	0.0632896	-0.305363	-0.44481	-0.160317	0.0064365
19694	HRCT1	ENSG00000196196	M8 pink|0.6438	0.166996	-0.0331115	0.253096	-0.157953	0.153444	0.206579	0.248619	0.512354	0.643823	0.539551	-0.0693195	-0.188199	-0.231447	0.292151	0.190302	0.117842	-0.307232	0.0703769	-0.528698	-0.444926	-0.523156	-0.318255
9480	FAT1	ENSG00000083857	M8 pink|0.6429	0.0266523	-0.469038	-0.047531	-0.453002	-0.207215	0.172767	0.358062	0.63672	0.642919	0.509153	0.0771935	0.200272	-0.106596	0.208276	0.146433	0.347048	-0.138465	-0.0710842	-0.517667	-0.586364	-0.163866	-0.0429598
13409	JRKL	ENSG00000183340	M8 pink|0.6427	0.0546259	-0.293925	0.115882	-0.475317	-0.16586	0.268591	0.467955	0.554963	0.642735	0.591231	0.0910621	0.13445	-0.113616	0.23506	0.00339432	0.129543	-0.135974	0.144261	-0.585526	-0.646184	-0.279829	-0.216011
7027	CHI3L1	ENSG00000133048	M8 pink|0.6413	0.152717	-0.124089	0.214989	-0.285997	0.0113727	0.298461	0.385586	0.520636	0.6413	0.622019	0.0580224	-0.0503902	-0.136928	0.441169	0.0939416	0.0678508	-0.26953	0.0783089	-0.573601	-0.532459	-0.452546	-0.330256
2220	CYP7B1	ENSG00000172817	M8 pink|0.6408	-0.0434113	-0.517694	-0.121505	-0.522577	-0.312143	0.0863682	0.326954	0.48893	0.640817	0.428628	0.0285245	0.173873	-0.123979	0.375737	0.304292	0.288593	-0.083827	-0.0826833	-0.44984	-0.593916	-0.103931	0.0114236
3423	IGF2BP2	ENSG00000073792	M8 pink|0.6407	0.0266397	-0.27614	0.16279	-0.344192	-0.0694944	0.327873	0.437478	0.669602	0.640702	0.620471	-0.0159892	0.0617049	-0.0359163	0.361157	0.0994027	0.263735	-0.31222	-0.0352229	-0.613805	-0.537046	-0.364652	-0.271816
19336	BMP2	ENSG00000125845	M8 pink|0.6396	0.0386744	-0.282591	-0.0433466	-0.378346	-0.18178	0.0361496	0.183297	0.515262	0.639552	0.399366	-0.122712	-0.0686317	-0.188014	0.371112	0.39722	0.328913	-0.171334	-0.0713185	-0.394898	-0.473619	-0.274071	-0.0580856
13464	-	ENSG00000187185	M8 pink|0.6393	0.0647677	-0.110195	0.209814	-0.272599	0.0155634	0.284603	0.422077	0.445479	0.639342	0.59213	0.0329271	0.00763313	-0.173493	0.233646	-0.0106877	-0.0519129	-0.209761	0.160374	-0.552759	-0.531083	-0.437344	-0.362898
29499	ZNF521	ENSG00000198795	M8 pink|0.6393	-0.0291298	-0.360178	-0.204698	-0.424956	-0.272246	-0.0504308	0.0969488	0.558932	0.639252	0.273027	-0.0331422	0.0100682	-0.243191	0.243036	0.403696	0.527262	-0.034442	-0.0417053	-0.316581	-0.473603	-0.138507	0.0841162
7829	ANXA8L1	ENSG00000264230	M8 pink|0.6385	0.11815	-0.12601	0.0858828	-0.219441	-0.0132023	0.103339	0.181781	0.394738	0.63851	0.380675	-0.0378708	-0.0726068	-0.188314	0.163259	0.157235	0.115469	-0.181555	0.0258062	-0.340551	-0.380509	-0.301131	-0.155272
27545	KRT17	ENSG00000128422	M8 pink|0.6372	0.0569388	-0.130749	0.0499738	-0.206561	-0.0117647	0.081844	0.130784	0.43924	0.637168	0.380986	-0.0678802	-0.101793	-0.212532	0.193866	0.240858	0.22202	-0.166103	-0.00451225	-0.332137	-0.353108	-0.312959	-0.122212
18533	MMP20	ENSG00000137674	M8 pink|0.6371	0.118527	-0.0249259	0.177968	-0.259039	0.0313334	0.257861	0.361063	0.342976	0.637102	0.517593	-0.0169695	-0.00861519	-0.118722	0.23693	-0.016698	-0.131694	-0.17001	0.207844	-0.481323	-0.516517	-0.406477	-0.354202
22739	LINC01140	ENSG00000267272	M8 pink|0.6368	0.0703411	-0.21905	-0.133351	-0.398019	-0.195357	-0.0430484	0.105245	0.375073	0.636826	0.335086	-0.110001	-0.127294	-0.311003	0.409237	0.545625	0.295239	-0.0249984	0.0548414	-0.363437	-0.493077	-0.272732	-0.0284892
8209	SLC34A2	ENSG00000157765	M8 pink|0.6365	0.105516	-0.212925	0.0905609	-0.282908	-0.0498963	0.17738	0.294125	0.405269	0.636513	0.500089	0.165435	0.0301367	-0.179602	0.260335	0.118368	0.0734657	-0.183772	0.0115079	-0.424146	-0.462624	-0.279689	-0.147518
16214	ZNF462	ENSG00000148143	M8 pink|0.6363	0.0792845	-0.270366	0.115538	-0.408658	-0.0981403	0.316371	0.429439	0.444766	0.636322	0.529025	0.107001	0.167585	-0.0620492	0.14126	0.0229928	0.0417357	-0.122365	0.138973	-0.52709	-0.614221	-0.259308	-0.260213
16510	DSG1	ENSG00000134760	M8 pink|0.6361	0.076223	-0.143371	-0.0260405	-0.249965	-0.0742964	0.0199158	0.163549	0.246771	0.636054	0.333319	-0.0245539	-0.046453	-0.224941	0.140362	0.251886	0.0646826	-0.0532342	0.0544966	-0.289076	-0.382395	-0.20287	-0.0924252
15437	IRX1	ENSG00000170549	M8 pink|0.636	0.105641	-0.119657	-0.0160812	-0.172543	-0.0124515	-0.0253231	0.0212221	0.390228	0.635973	0.295145	-0.0469474	-0.129978	-0.25411	0.129483	0.30691	0.263756	-0.140152	-0.00898528	-0.2602	-0.325288	-0.260422	-0.0141925
19746	PKP1	ENSG00000081277	M8 pink|0.6357	0.0908924	-0.185084	0.111741	-0.373803	-0.085883	0.292905	0.338325	0.457662	0.635719	0.524664	-0.0231649	0.0303623	-0.0992368	0.256875	0.156583	0.137848	-0.158877	0.120537	-0.526605	-0.547343	-0.34587	-0.255415
19605	ALKAL2	ENSG00000189292	M8 pink|0.635	0.0804832	-0.17314	-0.0360609	-0.34644	-0.142678	0.0467469	0.202032	0.282912	0.635014	0.396935	-0.117919	-0.0914094	-0.240949	0.266106	0.326122	0.121925	-0.0947177	0.0569122	-0.363741	-0.471578	-0.271273	-0.105142
3616	MCTP2	ENSG00000140563	M8 pink|0.6348	0.0475138	-0.302161	-0.0245945	-0.433316	-0.192	0.108528	0.294614	0.469644	0.634825	0.54609	-0.0512577	-0.00929019	-0.237067	0.450319	0.201169	0.230897	-0.140038	0.0073116	-0.507334	-0.580203	-0.283375	-0.0728943
12625	CDH3	ENSG00000062038	M8 pink|0.634	0.107855	-0.154726	0.262258	-0.234644	0.0467983	0.364151	0.392905	0.59459	0.633977	0.620813	0.0814452	0.0285449	-0.0583617	0.232685	-0.022023	0.105177	-0.289944	0.0497269	-0.584058	-0.483251	-0.423559	-0.336623
23723	CLDN16	ENSG00000113946	M8 pink|0.6333	0.113264	-0.214777	0.102337	-0.33394	-0.0815726	0.162721	0.328717	0.416775	0.633313	0.52937	-0.0513336	-0.0118375	-0.176119	0.375483	0.132844	0.0486479	-0.200183	0.0360616	-0.468797	-0.514976	-0.332418	-0.214618
768	-	ENSG00000255750	M8 pink|0.6332	0.0564876	-0.163109	0.0172379	-0.341492	-0.128089	0.121864	0.241861	0.390738	0.63322	0.418809	0.0451996	-0.0294951	-0.213842	0.337884	0.163994	0.104314	-0.118337	0.0952477	-0.38904	-0.476818	-0.30086	-0.172516
525	TBX19	ENSG00000143178	M8 pink|0.6327	0.185787	0.0084826	0.222523	-0.350003	0.0115289	0.313478	0.431638	0.452237	0.632735	0.571855	0.201659	-0.0675035	-0.193152	0.286509	0.0109044	-0.00346225	-0.111564	0.339719	-0.590452	-0.630719	-0.473748	-0.421473
25046	CPNE8	ENSG00000139117	M8 pink|0.6324	-0.0657989	-0.473222	-0.147548	-0.498637	-0.336902	-0.0166866	0.226911	0.639698	0.632412	0.425354	-0.0734061	-0.00313623	-0.187139	0.504046	0.458635	0.548478	-0.12649	-0.128566	-0.453531	-0.545543	-0.186299	0.0695791
19795	KRT5	ENSG00000186081	M8 pink|0.6324	0.0287623	-0.16175	0.00359816	-0.224426	-0.0348061	0.0590737	0.11584	0.357153	0.632392	0.336839	-0.0751955	-0.0622087	-0.204304	0.229181	0.270044	0.17357	-0.129056	-0.0141807	-0.29464	-0.34849	-0.248473	-0.084978
8438	ANXA8	ENSG00000265190	M8 pink|0.6317	0.09875	-0.15076	0.0851951	-0.242307	-0.0354602	0.123661	0.213719	0.464724	0.631697	0.410869	-0.0567046	-0.056543	-0.164553	0.171764	0.154222	0.192757	-0.178438	0.0227685	-0.371647	-0.391116	-0.302909	-0.171252
11412	-	ENSG00000267287	M8 pink|0.6316	0.0017761	-0.174362	-0.0339186	-0.31658	-0.0841439	0.0533866	0.152972	0.550835	0.631622	0.439032	-0.10618	-0.114541	-0.338344	0.271693	0.259434	0.352524	-0.0880882	0.0742665	-0.439298	-0.504226	-0.354721	-0.0897376
21073	CMTM7	ENSG00000153551	M8 pink|0.6305	0.19623	-0.0310084	0.219346	-0.228605	0.0584132	0.201254	0.247565	0.502229	0.630545	0.516775	-0.136013	-0.165097	-0.218244	0.369791	0.0957871	0.0886195	-0.275003	0.11666	-0.481462	-0.480645	-0.496674	-0.289689
29423	RNF150	ENSG00000170153	M8 pink|0.6305	-0.0275582	-0.379799	-0.167117	-0.472181	-0.276979	0.0522937	0.241865	0.381878	0.630511	0.298833	-0.107103	0.157957	-0.0877766	0.24188	0.332836	0.248967	-0.00303914	0.0182245	-0.339867	-0.515146	-0.0634601	-0.0530034
3237	-	ENSG00000276649	M8 pink|0.63	0.0233711	-0.16038	0.0758758	-0.301221	-0.0921463	0.109251	0.237895	0.46016	0.629997	0.476126	-0.117908	-0.108931	-0.200778	0.266236	0.199262	0.170756	-0.161586	0.0844888	-0.454216	-0.485504	-0.363309	-0.192074
14238	RCAN1	ENSG00000159200	M8 pink|0.6294	0.10525	-0.259928	0.154302	-0.323811	-0.0747227	0.193095	0.337218	0.548004	0.629419	0.598435	0.0726404	-0.0127049	-0.153208	0.309112	0.171268	0.206039	-0.248131	-0.0234799	-0.537163	-0.505228	-0.3632	-0.154079
12027	NMT2	ENSG00000152465	M8 pink|0.6288	0.157764	-0.197245	0.139624	-0.33173	-0.0478341	0.231402	0.358703	0.469359	0.62879	0.517467	-0.0322464	0.0192961	-0.171906	0.264506	0.127171	0.0765682	-0.185236	0.104807	-0.512633	-0.555981	-0.362652	-0.239101
1836	QKI	ENSG00000112531	M8 pink|0.6282	-0.00655285	-0.518138	-0.135943	-0.590712	-0.386603	0.0992503	0.358231	0.633256	0.628224	0.472	0.0189572	0.164345	-0.140558	0.432836	0.258811	0.424804	-0.0685665	-0.0334781	-0.48053	-0.643028	-0.127914	0.0529982
29657	-	ENSG00000230839	M8 pink|0.6269	0.120104	-0.136723	0.106365	-0.241311	-0.0175916	0.134027	0.235895	0.417781	0.626936	0.442789	-0.0296771	-0.0628801	-0.181789	0.219676	0.126602	0.084584	-0.183077	0.0854676	-0.421841	-0.447065	-0.342237	-0.210856
20974	SPRY2	ENSG00000136158	M8 pink|0.6268	0.0500091	-0.32671	-0.185527	-0.335176	-0.212216	-0.148742	0.0470844	0.352645	0.626767	0.256331	-0.143085	-0.0637055	-0.263951	0.234025	0.530079	0.329125	-0.0639851	-0.121497	-0.248371	-0.368318	-0.126269	0.143081
9804	PIWIL4	ENSG00000134627	M8 pink|0.6255	0.0500231	-0.138036	0.00302924	-0.474082	-0.200225	0.135284	0.339867	0.439657	0.625469	0.534291	-0.0241815	-0.0826052	-0.290909	0.510399	0.198234	0.159064	-0.0470469	0.248702	-0.539477	-0.639006	-0.379498	-0.191302
10540	RASGEF1C	ENSG00000146090	M8 pink|0.6249	0.151715	-0.0251882	0.280919	-0.25662	0.0891326	0.378501	0.420103	0.366198	0.624928	0.561408	0.032528	0.00132997	-0.124547	0.197637	0.0346151	-0.0956934	-0.233855	0.189192	-0.57347	-0.554813	-0.445207	-0.447122
13609	ENPP6	ENSG00000164303	M8 pink|0.6245	0.0245904	-0.261296	-0.173779	-0.394619	-0.241826	-0.0745192	0.0480462	0.493618	0.62447	0.271045	-0.086514	-0.083572	-0.287434	0.375885	0.36201	0.418098	-0.0662309	-0.0111343	-0.285533	-0.455351	-0.204709	0.0811192
10389	KLK5	ENSG00000167754	M8 pink|0.6241	0.0500156	-0.148676	0.0496086	-0.240295	-0.0646939	0.0958007	0.203842	0.400598	0.624058	0.392191	-0.0249867	-0.0632314	-0.166925	0.14637	0.220186	0.176248	-0.16005	0.00696232	-0.349941	-0.371197	-0.276077	-0.140658
3663	MGAM2	ENSG00000257743	M8 pink|0.6238	-0.00565536	-0.314231	-0.0998536	-0.464044	-0.252002	0.116262	0.261077	0.297803	0.623808	0.327685	0.0436998	0.146961	-0.143724	0.234044	0.21038	0.0932079	-0.00677847	0.0940268	-0.336539	-0.525737	-0.119107	-0.0601194
11804	NPFFR1	ENSG00000148734	M8 pink|0.6238	0.0533085	-0.154706	0.151633	-0.416786	-0.0935	0.331973	0.461399	0.37248	0.623778	0.606461	-0.0315763	0.0451919	-0.135296	0.568896	0.102069	-0.0353961	-0.145523	0.20179	-0.615582	-0.628382	-0.387125	-0.357106
11586	LRIG3	ENSG00000139263	M8 pink|0.6232	0.0175071	-0.442589	-0.061758	-0.436091	-0.2257	0.0936101	0.256895	0.613155	0.623235	0.515841	0.000499204	0.0686867	-0.162676	0.286963	0.282736	0.474624	-0.171284	-0.126747	-0.509114	-0.533046	-0.202453	0.0318841
19765	DEPP1	ENSG00000165507	M8 pink|0.623	0.11815	-0.183598	0.042463	-0.204027	0.0105924	-0.00535229	0.0963335	0.568426	0.62303	0.450917	-0.106167	-0.236648	-0.304733	0.454137	0.481467	0.398174	-0.270904	-0.11901	-0.458316	-0.397646	-0.432231	-0.0810077
15176	-	ENSG00000259583	M8 pink|0.6229	0.0708282	-0.2128	-0.075411	-0.36024	-0.166741	-0.0350069	0.132122	0.55349	0.622924	0.444705	-0.0614841	-0.153741	-0.377606	0.335333	0.285324	0.38205	-0.0655177	0.0631186	-0.415124	-0.507657	-0.346241	-0.00555122
12311	-	ENSG00000281655	M8 pink|0.6225	0.12263	-0.180244	0.0951595	-0.316748	-0.0566328	0.182267	0.284753	0.354869	0.622468	0.463294	-0.0243046	-0.00642586	-0.168189	0.352841	0.15714	0.035757	-0.185443	0.070842	-0.445939	-0.483507	-0.324756	-0.208514
24464	TRIM2	ENSG00000109654	M8 pink|0.6224	0.00300527	-0.353167	0.0637104	-0.388917	-0.1612	0.247265	0.443399	0.317141	0.622435	0.423574	0.0725148	0.280048	0.0706148	0.0477886	0.047969	-0.0549554	-0.12331	0.052427	-0.421883	-0.513665	-0.0821517	-0.21257
8053	HOTAIRM1	ENSG00000233429	M8 pink|0.6224	0.0553496	0.0318042	0.0161481	-0.284097	-0.0808245	-0.012287	0.132101	0.436144	0.62236	0.463768	-0.196326	-0.318127	-0.43041	0.354488	0.337384	0.271803	-0.0514152	0.223952	-0.4213	-0.485964	-0.45746	-0.125771
22751	CAV2	ENSG00000105971	M8 pink|0.6221	-0.00444961	-0.382935	-0.164859	-0.383567	-0.265229	-0.136471	0.0947544	0.55631	0.622096	0.33798	-0.149375	-0.120542	-0.265457	0.2689	0.590217	0.570965	-0.11954	-0.179461	-0.330199	-0.419854	-0.181161	0.143027
27264	EOGT	ENSG00000163378	M8 pink|0.6218	-0.0981176	-0.549054	-0.189281	-0.584655	-0.416701	0.0463754	0.286813	0.550159	0.621794	0.38544	0.0142289	0.18977	-0.0925622	0.303935	0.347103	0.401328	-0.0585703	-0.0977246	-0.38904	-0.563713	-0.049354	0.0961294
30330	TGM5	ENSG00000104055	M8 pink|0.6197	0.0825028	-0.17254	0.147284	-0.212862	0.03727	0.151629	0.25391	0.423576	0.61975	0.455334	-0.0273737	-0.0313308	-0.187808	0.171526	0.127249	0.109589	-0.213413	0.0223547	-0.44476	-0.43038	-0.317235	-0.172777
1681	HOXA1	ENSG00000105991	M8 pink|0.6176	0.06768	-0.26173	0.0442149	-0.319445	-0.0984426	0.072676	0.223789	0.616543	0.617552	0.522624	-0.111355	-0.142414	-0.262136	0.451713	0.311027	0.424137	-0.255233	-0.082123	-0.501826	-0.490689	-0.374864	-0.0720542
15853	TINAGL1	ENSG00000142910	M8 pink|0.6164	0.105667	-0.0314649	0.118432	-0.165666	0.0437285	0.0776146	0.166147	0.363657	0.616362	0.438617	-0.0332997	-0.156049	-0.278101	0.207836	0.274044	0.0809601	-0.171814	0.0681004	-0.381687	-0.376825	-0.387564	-0.179911
19359	CXCL1	ENSG00000163739	M8 pink|0.6162	0.14688	-0.183443	0.15496	-0.348508	-0.051512	0.276429	0.40883	0.419391	0.616246	0.598132	-0.00541446	0.0324906	-0.133238	0.406883	0.100281	0.0165749	-0.21287	0.0909203	-0.551369	-0.565579	-0.368538	-0.275447
30524	RYR3	ENSG00000198838	M8 pink|0.6162	-0.0363364	-0.151676	-0.23836	-0.539001	-0.368689	-0.0486802	0.137681	0.28151	0.616226	0.284794	-0.128606	-0.0444743	-0.294214	0.208699	0.360523	0.212543	0.246711	0.304468	-0.318768	-0.565227	-0.171073	-0.019856
360	FGFBP1	ENSG00000137440	M8 pink|0.616	0.201036	-0.149694	0.260975	-0.262897	0.0585976	0.333169	0.4299	0.39969	0.616035	0.585378	0.00270801	0.0599618	-0.0202609	0.244666	0.00170559	-0.0994862	-0.300188	0.0619605	-0.54602	-0.505109	-0.380697	-0.386252
5215	FMO2	ENSG00000094963	M8 pink|0.614	0.012861	-0.239358	-0.182819	-0.386744	-0.254445	-0.100864	0.0665221	0.299854	0.614048	0.272082	-0.114037	-0.113061	-0.312035	0.413702	0.583503	0.306662	0.0128293	0.0143078	-0.281369	-0.423745	-0.184132	0.0550857
26290	CNGA1	ENSG00000198515	M8 pink|0.6122	0.158992	-0.131256	0.164113	-0.332493	-0.0674408	0.20452	0.380309	0.292307	0.612248	0.574969	0.0700806	-0.0305969	-0.136073	0.223974	0.136964	-0.0493976	-0.133308	0.14277	-0.518184	-0.526022	-0.359503	-0.30246
6240	KCNMB1	ENSG00000145936	M8 pink|0.6113	0.0209053	-0.116893	-0.0884148	-0.248298	-0.114319	-0.129701	-0.0268904	0.413137	0.611274	0.29944	-0.157731	-0.256704	-0.363734	0.295055	0.431651	0.349998	-0.0851892	-0.00648065	-0.25792	-0.335574	-0.315093	0.0457436
2587	CNTNAP3P2	ENSG00000276386	M8 pink|0.611	0.0538131	-0.199541	-0.151145	-0.352773	-0.206979	-0.0629672	0.056347	0.235971	0.611037	0.264744	-0.0581312	-0.0685467	-0.255257	0.205492	0.430781	0.164133	0.00499593	0.034567	-0.247415	-0.395401	-0.170333	0.0261767
15506	MALL	ENSG00000144063	M8 pink|0.6107	0.00270103	-0.373294	0.0353514	-0.340106	-0.118939	0.161681	0.349544	0.434867	0.610687	0.494635	-0.0504427	0.0768373	-0.105299	0.358104	0.367279	0.18097	-0.191463	-0.13097	-0.484543	-0.482426	-0.227557	-0.110883
11975	YBX3	ENSG00000060138	M8 pink|0.6104	0.344781	-0.104784	0.287961	-0.222997	0.100814	0.273323	0.3344	0.551755	0.610398	0.573249	-0.0263641	-0.0761171	-0.157548	0.213165	0.0229002	0.111222	-0.303137	0.0860784	-0.549578	-0.51586	-0.470595	-0.30095
4716	-	ENSG00000277829	M8 pink|0.6104	0.00805154	-0.117529	-0.0231953	-0.35725	-0.137925	0.0278555	0.153158	0.437067	0.610362	0.385043	-0.068751	-0.160909	-0.308246	0.339113	0.312807	0.253391	-0.024073	0.161242	-0.412225	-0.484705	-0.33612	-0.139718
23687	-	ENSG00000276850	M8 pink|0.6103	0.118958	-0.104048	0.154173	-0.233978	0.00348389	0.187926	0.282445	0.432957	0.610257	0.451884	-0.0101637	-0.017317	-0.135563	0.138898	0.0452453	0.0693606	-0.193347	0.0914392	-0.417164	-0.424022	-0.324448	-0.251726
8138	ERICH5	ENSG00000177459	M8 pink|0.6101	0.174476	-0.0950926	0.254437	-0.220443	0.0458539	0.29099	0.378099	0.36975	0.610097	0.574844	0.0472334	-0.0018746	-0.114483	0.231615	-0.00453491	-0.088589	-0.266068	0.105325	-0.515219	-0.463795	-0.397041	-0.352053
17529	PDE9A	ENSG00000160191	M8 pink|0.6099	0.141609	-0.0914448	0.22594	-0.203911	0.0733677	0.199144	0.300647	0.440294	0.609949	0.541723	0.0944421	-0.0951612	-0.227698	0.202377	0.174392	0.0813707	-0.244192	0.0700526	-0.514495	-0.462111	-0.422595	-0.258797
30729	LINC00839	ENSG00000185904	M8 pink|0.6099	0.13209	-0.135182	0.156998	-0.305666	-0.0289814	0.244495	0.357476	0.435816	0.609859	0.488995	0.0407186	0.0307431	-0.112255	0.204181	0.090461	0.0560699	-0.184524	0.130122	-0.470847	-0.503713	-0.327396	-0.27749
23242	IFNAR2	ENSG00000159110	M8 pink|0.6094	0.0206388	-0.354465	0.122124	-0.442588	-0.139316	0.319078	0.523419	0.5474	0.609445	0.616513	0.0130931	0.142647	-0.0746916	0.570873	0.125383	0.128728	-0.252824	0.022216	-0.634726	-0.642416	-0.302542	-0.247347
13696	DEFB1	ENSG00000164825	M8 pink|0.6084	0.142455	-0.139637	0.212528	-0.218985	0.0414468	0.224982	0.309263	0.395484	0.608372	0.5609	0.00214721	-0.0627232	-0.151011	0.238742	0.128227	0.0322838	-0.28791	-0.00796958	-0.48678	-0.44365	-0.386707	-0.251102
4835	EDAR	ENSG00000135960	M8 pink|0.6083	0.0893092	-0.157358	-0.0277292	-0.262441	-0.0809287	0.0133837	0.152411	0.248753	0.60828	0.351291	-0.132099	-0.0889435	-0.20465	0.20652	0.275228	0.118067	-0.105978	0.00507184	-0.308314	-0.381425	-0.254589	-0.10376
1728	ADGRL2	ENSG00000117114	M8 pink|0.6074	0.014959	-0.417867	-0.163836	-0.424511	-0.275277	-0.0151537	0.169731	0.441022	0.607361	0.278432	-0.0640879	0.0831982	-0.169062	0.254501	0.446106	0.400258	-0.0660077	-0.112254	-0.325017	-0.465085	-0.0804397	0.0802159
21263	ITM2C	ENSG00000135916	M8 pink|0.6072	0.0981635	-0.176457	0.198889	-0.194906	0.104752	0.206548	0.293043	0.612627	0.607232	0.583243	-0.112847	-0.145431	-0.201527	0.54982	0.219651	0.283802	-0.370899	-0.0794515	-0.605974	-0.466448	-0.484281	-0.263919
26835	VSNL1	ENSG00000163032	M8 pink|0.6069	0.098144	-0.231778	0.0258408	-0.341167	-0.142836	0.0970928	0.201523	0.603791	0.606884	0.440399	-0.0060705	-0.0743593	-0.193573	0.244834	0.192209	0.423839	-0.183724	-0.0162842	-0.430342	-0.46526	-0.303656	-0.0661121
15722	ANKRD53	ENSG00000144031	M8 pink|0.6055	0.0357863	-0.111845	-0.10498	-0.296029	-0.12526	-0.10264	0.0101309	0.475294	0.605545	0.340756	-0.131693	-0.249161	-0.399676	0.312115	0.456656	0.414524	-0.0489987	0.059705	-0.334034	-0.413729	-0.351808	0.00471846
23216	CXCL5	ENSG00000163735	M8 pink|0.6053	0.143826	-0.225067	0.205335	-0.303273	-0.00969601	0.328466	0.46178	0.473542	0.605263	0.575866	0.044263	0.113163	-0.052218	0.296018	-0.0138888	-0.00301746	-0.273545	0.0465763	-0.552183	-0.539516	-0.331549	-0.304732
5301	-	ENSG00000278192	M8 pink|0.6048	0.189711	-0.0866727	0.134665	-0.215749	0.035706	0.157005	0.262721	0.276848	0.604843	0.388586	-0.0265306	-0.00749176	-0.103032	0.107937	0.0641108	-0.0521264	-0.156466	0.113076	-0.375137	-0.415852	-0.297254	-0.276529
17061	SCHIP1	ENSG00000151967	M8 pink|0.6042	0.00671991	-0.203965	-0.162488	-0.397004	-0.253737	-0.101872	0.0624756	0.404953	0.60416	0.284801	-0.119783	-0.118041	-0.338186	0.162798	0.390099	0.313579	0.0598904	0.100626	-0.277233	-0.449839	-0.232054	0.0372211
27585	ITPRID1	ENSG00000180347	M8 pink|0.6041	0.11325	-0.0966348	0.113076	-0.259066	-0.00289771	0.17764	0.306482	0.265544	0.604065	0.445628	0.0481058	-0.0126917	-0.203752	0.143387	0.0672367	-0.0729188	-0.126229	0.144962	-0.4164	-0.456234	-0.295853	-0.25182
19992	-	ENSG00000278948	M8 pink|0.6041	0.117726	-0.0538125	0.0416905	-0.286951	-0.0666898	0.145487	0.25871	0.289265	0.60406	0.348882	-0.0316683	0.0413264	-0.178287	0.0635789	0.0694134	-0.0648381	0.000446632	0.244507	-0.335383	-0.471308	-0.246081	-0.243313
14139	-	ENSG00000259370	M8 pink|0.6039	-0.00779896	-0.214778	-0.0502075	-0.427708	-0.20972	0.0868294	0.27353	0.391928	0.603896	0.482695	-0.0126938	0.0257163	-0.284002	0.243626	0.118331	0.100179	0.042518	0.160575	-0.431182	-0.56471	-0.249772	-0.0706554
29993	SERPINE2	ENSG00000135919	M8 pink|0.6032	0.113473	-0.240662	0.0509427	-0.328702	-0.101529	0.062636	0.207982	0.614339	0.603194	0.488049	-0.0641639	-0.1301	-0.224038	0.353658	0.365945	0.426652	-0.23198	-0.0461647	-0.489372	-0.487065	-0.370795	-0.082434
26338	LDHB	ENSG00000111716	M8 pink|0.6027	0.2714	-0.141151	0.338517	-0.297467	0.0440298	0.467028	0.527889	0.422858	0.602746	0.558059	0.00826523	0.120751	0.103369	0.299879	0.0279074	-0.076211	-0.329489	0.115105	-0.601221	-0.556074	-0.388077	-0.477863
21989	GDF5	ENSG00000125965	M8 pink|0.6027	0.210627	-0.0592238	0.161283	-0.200248	0.0496366	0.111435	0.20735	0.371015	0.602682	0.411415	0.0476298	-0.0816234	-0.281738	0.158836	0.0656772	-0.0144831	-0.190376	0.127576	-0.37436	-0.448336	-0.384895	-0.206443
20356	TSLP	ENSG00000145777	M8 pink|0.6011	0.096471	-0.229331	-0.213341	-0.357256	-0.257168	-0.142575	-0.00813036	0.243594	0.601077	0.192157	-0.122285	-0.0661399	-0.249802	0.178326	0.511114	0.27781	0.0360932	0.00037016	-0.17959	-0.352242	-0.106282	0.111822
26240	NOTCH1	ENSG00000148400	M8 pink|0.6009	-0.0137343	-0.237666	0.0694226	-0.181433	0.0624868	0.220332	0.308016	0.573466	0.600867	0.50565	0.0818317	0.0371542	-0.180928	0.309392	0.220659	0.240106	-0.192239	-0.049399	-0.534842	-0.444791	-0.320008	-0.184724
19591	CREB5	ENSG00000146592	M8 pink|0.6006	-0.013777	-0.324812	-0.113261	-0.420362	-0.240006	0.0144663	0.18179	0.549416	0.600644	0.416881	-0.0679771	-0.0194375	-0.276241	0.292996	0.341669	0.421502	-0.0930013	-0.0326609	-0.411396	-0.521347	-0.22376	0.039998
17148	-	ENSG00000254615	M8 pink|0.6006	0.198336	-0.0880405	0.236259	-0.213178	0.0612993	0.209426	0.273611	0.589703	0.600579	0.542989	-0.0174373	-0.117551	-0.18032	0.193712	0.102456	0.217439	-0.280743	0.0736084	-0.529081	-0.46687	-0.456155	-0.262793
12056	-	ENSG00000270071	M8 pink|0.6	0.18996	0.00403863	0.253249	-0.267118	0.0560899	0.250349	0.366764	0.374619	0.599972	0.539393	0.0159102	-0.0751627	-0.13671	0.182516	-0.0880707	-0.12459	-0.22848	0.226818	-0.509403	-0.538975	-0.460954	-0.374098
29194	-	ENSG00000232528	M8 pink|0.5996	-0.01138	-0.185961	-0.0482595	-0.299663	-0.136683	0.0323352	0.204567	0.34047	0.599635	0.391916	-0.0719916	-0.0445102	-0.239891	0.187238	0.194252	0.111751	-0.0536587	0.0770754	-0.353738	-0.448732	-0.233379	-0.100488
5042	-	ENSG00000261616	M8 pink|0.5995	-0.0413493	-0.112159	-0.105662	-0.369506	-0.226991	-0.0179198	0.159185	0.216309	0.599465	0.308002	-0.0517529	-0.0450903	-0.241287	0.137313	0.247465	0.0510804	0.111235	0.234376	-0.272955	-0.435232	-0.183222	-0.0818717
18382	SLC25A37	ENSG00000147454	M8 pink|0.5993	0.134198	-0.0553457	0.134955	-0.286177	-0.0039635	0.169565	0.272697	0.419042	0.599292	0.545733	0.220163	-0.0578788	-0.36198	0.168719	-0.0360188	-0.019802	-0.0805824	0.220125	-0.460686	-0.529932	-0.391197	-0.17651
7400	CA6	ENSG00000131686	M8 pink|0.5993	0.124481	-0.0530226	0.174779	-0.210491	0.0366812	0.160554	0.300114	0.336373	0.599272	0.452403	-0.0316011	-0.0846107	-0.123282	0.10648	0.0634116	-0.0422574	-0.177296	0.129717	-0.401787	-0.4107	-0.360402	-0.278581
27433	SYT8	ENSG00000149043	M8 pink|0.5991	0.0736948	-0.068883	0.0501488	-0.169132	0.00861727	0.0691012	0.118956	0.408224	0.599149	0.384821	-0.00654527	-0.116176	-0.266638	0.164039	0.170324	0.142838	-0.1431	0.0335792	-0.325879	-0.346346	-0.330113	-0.114205
10791	PM20D2	ENSG00000146281	M8 pink|0.599	0.146133	-0.189817	0.0911365	-0.347423	-0.098532	0.234681	0.417469	0.26047	0.599029	0.408464	0.0617315	0.176515	-0.0479756	0.135963	0.00211293	-0.153648	-0.0781294	0.174881	-0.400834	-0.51583	-0.18921	-0.262726
25084	MRAP2	ENSG00000135324	M8 pink|0.5987	0.0782464	-0.281308	-0.0255764	-0.307561	-0.142968	0.0482612	0.166527	0.328671	0.598732	0.395226	-0.0155448	-0.0174525	-0.211922	0.178967	0.322265	0.181903	-0.143049	-0.0942672	-0.324743	-0.397532	-0.191335	-0.0015838
24820	GJB3	ENSG00000188910	M8 pink|0.5946	0.114576	-0.120683	0.274865	-0.230328	0.0686138	0.372628	0.447923	0.47673	0.594634	0.576594	-0.00475612	0.0551874	-0.0162357	0.211241	-0.0235447	-0.0143425	-0.307725	0.0540359	-0.54394	-0.470733	-0.394367	-0.40841
18399	ALDH1A3	ENSG00000184254	M8 pink|0.5941	0.0495921	-0.270339	-0.0176286	-0.290649	-0.125558	0.00720009	0.201295	0.527481	0.594099	0.470982	-0.0523548	-0.091645	-0.249487	0.344667	0.372364	0.386626	-0.149222	-0.0653061	-0.444899	-0.438412	-0.287901	-0.0148021
16888	PRTFDC1	ENSG00000099256	M8 pink|0.5939	0.0477589	-0.232921	0.0665607	-0.34643	-0.1228	0.190765	0.276732	0.48892	0.593888	0.383217	0.0232363	0.0507335	-0.111127	0.182503	0.129192	0.179642	-0.1916	0.0476443	-0.398357	-0.486489	-0.262938	-0.172129
18106	SCN5A	ENSG00000183873	M8 pink|0.5936	0.0164551	-0.198863	-0.128888	-0.281485	-0.160371	-0.00899852	0.0595707	0.340474	0.593616	0.277577	-0.0321765	-0.0246852	-0.208589	0.100261	0.293996	0.262802	-0.0380235	-0.00840253	-0.235769	-0.354741	-0.159232	0.0278242
17450	TACR1	ENSG00000115353	M8 pink|0.5931	0.0381917	-0.166583	-0.147834	-0.329007	-0.1858	-0.090314	0.0533954	0.204303	0.593137	0.306585	-0.171279	-0.15754	-0.357924	0.400285	0.572767	0.184049	-0.00199843	0.031186	-0.279163	-0.401239	-0.245256	0.0178345
4442	CLIP4	ENSG00000115295	M8 pink|0.5926	-0.0133988	-0.279669	-0.161966	-0.454096	-0.309316	0.00395073	0.196198	0.366387	0.592556	0.328619	-0.0734525	0.0391585	-0.142832	0.267676	0.210267	0.196014	0.0109826	0.0927626	-0.30009	-0.487488	-0.13422	-0.0309326
31094	-	ENSG00000281392	M8 pink|0.592	-0.0549528	-0.249461	-0.143799	-0.432232	-0.273315	-0.0413665	0.133273	0.499254	0.592017	0.348102	-0.0571092	-0.0852651	-0.296535	0.313185	0.303433	0.401016	-0.00947579	0.0950775	-0.360005	-0.49091	-0.220227	0.0185168
17951	PTGFR	ENSG00000122420	M8 pink|0.5916	0.0101302	-0.323147	-0.153782	-0.419939	-0.262829	-0.0402561	0.142519	0.335687	0.591634	0.313844	-0.0826118	-0.00119725	-0.23942	0.41103	0.496811	0.263413	-0.05011	-0.0437313	-0.317369	-0.464481	-0.15714	0.0376742
17925	CMTM5	ENSG00000166091	M8 pink|0.5911	0.162984	-0.0688899	0.0316953	-0.185823	-0.0310664	-0.0196013	0.0698871	0.19717	0.59113	0.300414	-0.100186	-0.137726	-0.212239	0.109496	0.279153	0.0353696	-0.132188	0.0463953	-0.246024	-0.291882	-0.248015	-0.0995551
29981	PPM1F	ENSG00000100034	M8 pink|0.5905	0.116805	-0.130563	-0.014373	-0.204414	-0.00620722	-0.00651556	0.0762119	0.451403	0.590477	0.361465	-0.0979941	-0.148179	-0.323355	0.247015	0.371773	0.255217	-0.0891393	0.0326716	-0.368437	-0.401306	-0.335296	-0.070531
27402	TF	ENSG00000091513	M8 pink|0.5904	0.0487067	-0.0485642	-0.00275402	-0.237852	-0.0633089	0.0271378	0.117763	0.23373	0.590418	0.328548	-0.0365436	-0.127886	-0.256841	0.219833	0.378362	0.0810036	-0.0202991	0.13609	-0.303041	-0.383045	-0.285731	-0.111453
14428	FDCSP	ENSG00000181617	M8 pink|0.5901	0.119283	-0.133487	0.0714131	-0.301028	-0.0762542	0.155634	0.263693	0.280638	0.59008	0.435687	-0.0660015	-0.0393297	-0.187235	0.463312	0.216885	-0.0061371	-0.151813	0.0978237	-0.404501	-0.461425	-0.303347	-0.209594
848	FXYD6	ENSG00000137726	M8 pink|0.5897	0.100723	-0.216276	0.0200543	-0.258622	-0.0683646	0.0622531	0.113247	0.554667	0.589709	0.36856	-0.102159	-0.133549	-0.202604	0.307529	0.410028	0.422173	-0.268323	-0.103346	-0.385918	-0.369011	-0.320643	-0.0708394
5590	CUBN	ENSG00000107611	M8 pink|0.5893	-0.0319711	-0.27331	-0.270658	-0.43542	-0.316966	-0.21988	-0.013539	0.431705	0.589302	0.257371	-0.197173	-0.207295	-0.412123	0.322241	0.587263	0.491874	0.058613	0.0142582	-0.276779	-0.44884	-0.214532	0.135709
46	ST3GAL6	ENSG00000064225	M8 pink|0.5892	0.0566789	-0.29249	0.065531	-0.400778	-0.155719	0.109066	0.25341	0.570531	0.589172	0.483706	0.000184298	-0.01085	-0.219336	0.333763	0.139464	0.227308	-0.200051	0.0289023	-0.471479	-0.547745	-0.320136	-0.0730615
24090	RASSF9	ENSG00000198774	M8 pink|0.589	-0.0474917	-0.42139	-0.310864	-0.434415	-0.354619	-0.152424	0.0328116	0.312931	0.58899	0.160211	-0.0396365	0.065898	-0.208856	0.297406	0.580461	0.390633	0.048511	-0.123548	-0.184499	-0.398721	0.00722046	0.220976
4598	KCNH8	ENSG00000183960	M8 pink|0.5882	0.0494144	-0.097363	-0.0879312	-0.403704	-0.193836	0.0719446	0.178297	0.18163	0.588227	0.30845	-0.0802798	0.00163692	-0.222727	0.175753	0.233857	0.0154882	0.0986561	0.270015	-0.311606	-0.482274	-0.188414	-0.15037
5968	DEUP1	ENSG00000165325	M8 pink|0.5879	0.0929861	-0.194874	0.114313	-0.36689	-0.108693	0.172933	0.308047	0.568225	0.587915	0.507949	0.0902645	0.0120387	-0.211921	0.169416	-0.0231395	0.225892	-0.164069	0.128809	-0.476253	-0.554454	-0.33651	-0.17051
6526	DPF3	ENSG00000205683	M8 pink|0.5871	0.0479808	-0.155067	0.0977376	-0.319774	-0.0819548	0.144277	0.280876	0.404143	0.587141	0.562235	-0.0375029	-0.0978937	-0.266627	0.440583	0.200214	0.112224	-0.162804	0.063704	-0.510839	-0.495958	-0.387058	-0.176736
7967	TTYH1	ENSG00000167614	M8 pink|0.5865	0.0451402	-0.0231963	0.13439	-0.175221	0.0186522	0.150096	0.219914	0.301725	0.586536	0.418676	-0.0419817	-0.0907514	-0.109066	0.179072	0.180907	0.0489474	-0.116711	0.149644	-0.414146	-0.338503	-0.348258	-0.281721
4320	CXCL2	ENSG00000081041	M8 pink|0.586	0.0821	-0.111425	-0.0514113	-0.333882	-0.155038	0.0162921	0.145655	0.305256	0.585975	0.39267	-0.0529524	-0.119583	-0.300407	0.366066	0.353019	0.136981	-0.0362132	0.108134	-0.341952	-0.444498	-0.285738	-0.0593368
10724	CAPN6	ENSG00000077274	M8 pink|0.5852	0.0489249	-0.135141	-0.0512151	-0.287457	-0.126539	0.0558529	0.154674	0.195945	0.585228	0.272088	-0.0387456	-0.0232087	-0.187744	0.291889	0.400081	0.0561128	-0.0468383	0.0563051	-0.29655	-0.396272	-0.202825	-0.114389
6568	ADAMTS9	ENSG00000163638	M8 pink|0.5852	-0.028627	-0.339412	-0.0772121	-0.353238	-0.189181	0.0187888	0.185194	0.469649	0.585186	0.376004	-0.0885488	-0.00909309	-0.195259	0.317489	0.530755	0.360527	-0.0937713	-0.0796585	-0.398161	-0.445245	-0.198313	0.0128916
24148	PIM1	ENSG00000137193	M8 pink|0.5851	0.102979	-0.0819862	0.191728	-0.283155	0.0218517	0.28326	0.328873	0.57396	0.585145	0.531224	-0.119004	-0.133873	-0.166794	0.519148	0.201205	0.204339	-0.288725	0.0846844	-0.563924	-0.520328	-0.492091	-0.354697
14628	RIMS3	ENSG00000117016	M8 pink|0.5837	0.0346008	-0.208363	0.0257565	-0.34262	-0.111806	0.190454	0.293172	0.395876	0.583713	0.485268	-0.0138495	0.0750278	-0.211745	0.186847	0.0998731	0.0920889	-0.0539946	0.12979	-0.449784	-0.522998	-0.269269	-0.160138
1617	FUT4	ENSG00000196371	M8 pink|0.5833	0.0638202	-0.322906	0.101003	-0.395062	-0.107121	0.232262	0.404678	0.546811	0.583277	0.57683	-0.00990693	0.0379701	-0.136131	0.558015	0.157835	0.211977	-0.249751	5.1218e-05	-0.597904	-0.588006	-0.334875	-0.179166
16122	SAA4	ENSG00000148965	M8 pink|0.583	0.0942017	-0.0802462	0.125393	-0.246618	-0.0170532	0.163496	0.269629	0.294347	0.582984	0.450812	-0.00730316	-0.0353941	-0.175963	0.27944	0.148584	-0.0436903	-0.175272	0.0954372	-0.399221	-0.422879	-0.311857	-0.231479
13855	OSBPL3	ENSG00000070882	M8 pink|0.5826	0.0620168	-0.265332	-0.00359271	-0.438683	-0.185501	0.140692	0.301654	0.543064	0.582622	0.499219	-0.0450494	0.013389	-0.22121	0.420437	0.121685	0.220179	-0.112404	0.0867665	-0.477649	-0.604337	-0.295605	-0.0950075
25063	-	ENSG00000254035	M8 pink|0.5824	0.0877007	-0.0660789	0.0807049	-0.302175	-0.0499959	0.165555	0.259746	0.459767	0.582447	0.412447	-0.0353306	-0.0481563	-0.191778	0.186559	0.135176	0.158146	-0.117402	0.170769	-0.409073	-0.489618	-0.335967	-0.221134
19849	P3H2-AS1	ENSG00000225764	M8 pink|0.582	0.1062	-0.0760251	0.184249	-0.198557	0.0555004	0.232638	0.320122	0.32479	0.582013	0.472757	0.0209866	0.0188927	-0.142565	0.135799	0.0185564	-0.0706694	-0.192388	0.102007	-0.420896	-0.430729	-0.346876	-0.28129
10608	-	ENSG00000260807	M8 pink|0.582	0.0838334	-0.0214281	0.0680304	-0.1846	0.0027955	0.0457644	0.133263	0.304064	0.581976	0.370641	-0.13461	-0.165012	-0.278204	0.291897	0.326989	0.110166	-0.107983	0.120288	-0.366786	-0.358442	-0.348996	-0.188973
179	KLK10	ENSG00000129451	M8 pink|0.5796	0.117799	-0.111543	0.0609311	-0.24576	-0.0399577	0.0970153	0.196866	0.334013	0.579556	0.419459	0.00463707	-0.0756046	-0.241084	0.173359	0.164972	0.0801927	-0.0974749	0.0846171	-0.360902	-0.41346	-0.30581	-0.141562
654	WIF1	ENSG00000156076	M8 pink|0.5788	0.0637368	-0.180396	-0.0683831	-0.264147	-0.131052	0.000472628	0.108375	0.191997	0.578832	0.277798	-0.0635606	-0.0162606	-0.109401	0.162739	0.29778	0.0831691	-0.0471848	0.00933696	-0.244198	-0.34611	-0.142661	-0.0423026
19210	TMCC2	ENSG00000133069	M8 pink|0.5783	0.0611028	-0.0765099	0.218103	-0.246272	0.0735424	0.36352	0.419308	0.439689	0.578294	0.517105	-0.0708137	0.00323066	-0.039297	0.318171	0.0670055	0.0332428	-0.242275	0.142348	-0.559794	-0.499277	-0.397721	-0.435685
5357	KCNJ2-AS1	ENSG00000267365	M8 pink|0.5778	0.118005	-0.244892	-0.0543616	-0.33085	-0.169873	-0.0604213	0.11573	0.450038	0.577789	0.346701	-0.121179	-0.140432	-0.294681	0.289351	0.393275	0.338839	-0.108778	-0.0306202	-0.334348	-0.436822	-0.269576	0.0118905
18654	TMEM220	ENSG00000187824	M8 pink|0.5777	0.103251	-0.186755	-0.205039	-0.396243	-0.285122	-0.155088	0.0369192	0.254967	0.577687	0.256779	-0.0762945	-0.13263	-0.308329	0.324886	0.421844	0.199902	0.0378006	0.080161	-0.220945	-0.437114	-0.180034	0.0876252
22967	LRRC8C-DT	ENSG00000231999	M8 pink|0.5777	-0.00121733	-0.191	-0.144622	-0.434568	-0.246718	-0.0106776	0.171885	0.269941	0.577659	0.312474	-0.246152	-0.0740804	-0.263312	0.520245	0.402221	0.130566	0.00183098	0.12639	-0.325813	-0.500114	-0.230791	-0.0765733
19432	FOLR1	ENSG00000110195	M8 pink|0.5765	0.0516376	-0.110365	0.116333	-0.24268	-0.0681494	0.129019	0.244774	0.351122	0.576527	0.446751	-0.0215398	-0.046947	-0.121351	0.162179	0.133411	0.0704757	-0.164417	0.0754276	-0.377732	-0.369569	-0.304389	-0.214687
23623	FAM135A	ENSG00000082269	M8 pink|0.5764	-0.00506629	-0.358517	0.000457326	-0.524121	-0.253004	0.274583	0.500869	0.356411	0.576419	0.423669	-0.077136	0.268263	0.041987	0.333077	0.103016	0.0167849	-0.0702532	0.133212	-0.469795	-0.617471	-0.116133	-0.241107
13970	-	ENSG00000236166	M8 pink|0.5755	0.0968847	-0.108252	0.000947785	-0.218798	-0.0347777	-0.0100824	0.107104	0.368394	0.575495	0.32318	-0.105186	-0.125973	-0.24314	0.136102	0.217951	0.174017	-0.13566	0.0508626	-0.321518	-0.389216	-0.300845	-0.100443
29382	TAFA3	ENSG00000184599	M8 pink|0.5751	0.148638	-0.0251159	0.117528	-0.216134	0.00175302	0.118085	0.175796	0.357353	0.575051	0.390113	0.0350337	-0.0871784	-0.230134	0.124269	0.0881212	0.00738118	-0.130896	0.172318	-0.35207	-0.429561	-0.364983	-0.221896
7827	GRM6	ENSG00000113262	M8 pink|0.575	0.0946192	0.0613775	0.111912	-0.256646	-0.00323538	0.130256	0.225458	0.391293	0.574989	0.420598	-0.0992931	-0.15604	-0.293804	0.131663	0.132212	0.0905048	-0.0524061	0.298463	-0.419297	-0.479912	-0.406406	-0.273828
19763	DPYSL2	ENSG00000092964	M8 pink|0.5748	0.0452286	-0.287216	-0.079826	-0.342908	-0.147445	0.0394868	0.122237	0.487363	0.574779	0.332492	-0.0998534	-0.0712945	-0.254909	0.338323	0.389916	0.36187	-0.162265	-0.0858402	-0.353076	-0.440103	-0.233178	0.0191231
1692	SMOC1	ENSG00000198732	M8 pink|0.5747	0.0865639	-0.1512	0.209174	-0.199908	0.0357659	0.233382	0.321142	0.481615	0.574711	0.531308	0.0160203	-0.00898907	-0.128734	0.220716	0.031159	0.0577684	-0.274283	-0.00362314	-0.497302	-0.437127	-0.370601	-0.234747
29078	TPPP2	ENSG00000179636	M8 pink|0.5745	0.23859	0.0333581	0.215622	-0.181588	0.051538	0.180137	0.267651	0.218389	0.574522	0.45154	0.00508116	-0.0925927	-0.179042	0.0620363	-0.00126715	-0.186612	-0.163663	0.230181	-0.38962	-0.402559	-0.3885	-0.344701
26174	MGAT3	ENSG00000128268	M8 pink|0.5742	-0.00812152	-0.161839	-0.115301	-0.284239	-0.124825	-0.020141	0.102359	0.308834	0.574185	0.304653	-0.190442	-0.099178	-0.262822	0.44205	0.490301	0.190836	-0.0470228	0.00382105	-0.322527	-0.393004	-0.257682	-0.092746
6949	SLC16A1-AS1	ENSG00000226419	M8 pink|0.5732	0.0668886	-0.00158181	0.112833	-0.416708	-0.103962	0.281718	0.36345	0.41701	0.573206	0.53294	-0.0325912	-0.0634135	-0.23672	0.438484	0.0789372	0.0414795	-0.048895	0.379771	-0.548507	-0.632278	-0.438235	-0.343461
75	ADTRP	ENSG00000111863	M8 pink|0.5731	0.105819	-0.196659	0.0384359	-0.321956	-0.121805	0.111662	0.229861	0.475471	0.573101	0.519154	-0.0475348	-0.0995386	-0.220643	0.451927	0.249883	0.283383	-0.204671	-0.0378278	-0.462261	-0.45982	-0.334597	-0.080705
4913	TCF7L2	ENSG00000148737	M8 pink|0.573	0.145604	-0.290999	-0.0199247	-0.397439	-0.155268	0.0780814	0.202786	0.488838	0.572978	0.433663	0.0775999	-0.00334385	-0.286435	0.17281	0.128885	0.250577	-0.0847418	0.0568382	-0.411132	-0.529147	-0.248878	0.000392192
12537	GRIN2B	ENSG00000273079	M8 pink|0.5723	0.0684777	-0.163498	-0.0233271	-0.347463	-0.135748	0.0382197	0.19891	0.327984	0.572336	0.433217	0.020534	-0.0753107	-0.299279	0.204193	0.281107	0.125066	-0.0534384	0.0790828	-0.385308	-0.47657	-0.278138	-0.0890114
29557	CHRNA7	ENSG00000175344	M8 pink|0.5719	0.0564312	-0.289114	-0.0839558	-0.352977	-0.192587	0.0472163	0.155307	0.438345	0.571925	0.350214	-0.0899854	0.00197406	-0.157292	0.219783	0.269594	0.301364	-0.0954171	-0.0585969	-0.345923	-0.435792	-0.197751	-0.0162061
29779	MT1X	ENSG00000187193	M8 pink|0.5716	0.225783	-0.0942225	0.308894	-0.181546	0.0909465	0.305961	0.315467	0.458635	0.571612	0.529251	-0.127243	-0.072501	-0.0726679	0.216464	0.129582	0.0975776	-0.356671	-0.00170057	-0.52377	-0.405137	-0.433424	-0.316363
15663	-	ENSG00000259683	M8 pink|0.5714	-0.033812	-0.0997397	-0.119603	-0.405373	-0.222206	0.0709102	0.175086	0.261557	0.57135	0.286869	-0.0394443	-0.00332293	-0.202075	0.127505	0.19066	0.092459	0.136751	0.282447	-0.306795	-0.481903	-0.190832	-0.140788
16661	NCMAP	ENSG00000184454	M8 pink|0.5699	0.0521388	-0.155718	0.0630525	-0.25335	-0.0557195	0.14076	0.22998	0.285715	0.569897	0.351951	0.0500161	0.0367267	-0.15933	0.135395	0.106175	0.0142308	-0.115346	0.0807529	-0.323276	-0.39388	-0.211363	-0.142135
18085	CHST4	ENSG00000140835	M8 pink|0.5696	0.132601	-0.0348283	0.162433	-0.259359	-0.0164731	0.193901	0.326398	0.264195	0.569599	0.460987	0.0309559	-0.0492283	-0.170155	0.186128	0.0106043	-0.11886	-0.123599	0.203346	-0.409387	-0.463237	-0.358433	-0.299293
3835	LINC02538	ENSG00000272549	M8 pink|0.5691	0.0750705	-0.0833905	0.133953	-0.260227	-0.021893	0.184981	0.241297	0.346876	0.569062	0.386426	3.53434e-05	0.00139877	-0.106324	0.0741737	0.0763493	0.0317262	-0.128473	0.195141	-0.380233	-0.424478	-0.298784	-0.287069
21601	CHRM3	ENSG00000133019	M8 pink|0.5686	0.0838976	-0.207029	0.0902369	-0.265988	-0.0669036	0.15489	0.296599	0.269308	0.56861	0.298912	0.0144621	0.115707	-0.0271401	0.0426759	0.194242	-0.0106159	-0.144745	0.0356796	-0.334107	-0.393679	-0.15519	-0.21467
17672	SAMD5	ENSG00000203727	M8 pink|0.5684	-0.000584492	-0.251472	-0.275982	-0.359814	-0.290282	-0.192599	-0.00994534	0.237591	0.568448	0.171986	-0.144907	-0.087657	-0.283875	0.217105	0.551593	0.345929	0.0500715	-0.0536956	-0.142936	-0.341441	-0.0668585	0.212082
6530	-	ENSG00000261959	M8 pink|0.568	0.0597724	-0.10291	-0.00697651	-0.187202	-0.0373416	-0.0158233	0.0801991	0.21707	0.567994	0.321276	-0.0894749	-0.123046	-0.225222	0.0881753	0.217611	0.0654854	-0.0688999	0.0535738	-0.261877	-0.323247	-0.255545	-0.127777
2495	RGL1	ENSG00000143344	M8 pink|0.5674	-0.0228755	-0.407625	-0.190293	-0.480009	-0.32473	-0.0483653	0.19588	0.465429	0.567375	0.431136	-0.0313895	-0.0323701	-0.309202	0.531347	0.467529	0.427905	-0.0830407	-0.118184	-0.42207	-0.528723	-0.183518	0.123001
19539	HIF3A	ENSG00000124440	M8 pink|0.5667	0.047856	-0.0956222	-0.0318067	-0.309921	-0.1305	0.0415207	0.154056	0.172233	0.566685	0.330201	-0.0880125	-0.0952808	-0.247039	0.236074	0.403204	0.0346289	-0.0242784	0.114855	-0.335334	-0.415763	-0.272767	-0.148556
25779	-	ENSG00000226197	M8 pink|0.5664	0.100816	-0.130661	-0.0469769	-0.303112	-0.134353	-0.0266124	0.102862	0.338989	0.566393	0.354154	-0.146312	-0.186972	-0.284689	0.413382	0.52924	0.214712	-0.0924812	0.0409299	-0.351697	-0.406993	-0.327081	-0.0767949
16867	CNTNAP3B	ENSG00000154529	M8 pink|0.5663	0.0407442	-0.171325	-0.205412	-0.323218	-0.232278	-0.143524	-0.0338264	0.215259	0.566336	0.182384	-0.10673	-0.108796	-0.301572	0.204747	0.485775	0.222473	0.0743627	0.049811	-0.163913	-0.336171	-0.132546	0.0920374
28596	-	ENSG00000234810	M8 pink|0.5662	0.0490205	-0.0296708	0.0361926	-0.213161	-0.0425724	0.0519041	0.174314	0.187836	0.566229	0.317594	-0.0771597	-0.097093	-0.153303	0.0280163	0.162646	-0.0127289	-0.0510331	0.145696	-0.273261	-0.337517	-0.247729	-0.196281
9034	ADD2	ENSG00000075340	M8 pink|0.5656	0.0108042	-0.225545	-0.0985601	-0.378226	-0.193837	0.0835943	0.212803	0.286185	0.565646	0.341403	-0.108465	0.0329066	-0.179864	0.339336	0.377503	0.14616	-0.0218218	0.0792693	-0.365768	-0.467685	-0.186046	-0.101234
27675	ETV6	ENSG00000139083	M8 pink|0.5656	0.124497	-0.173637	0.0976601	-0.394556	-0.120172	0.205011	0.35361	0.367818	0.56563	0.512362	0.194579	0.0703325	-0.234983	0.229718	0.0036001	-0.0188448	-0.0829505	0.182096	-0.440316	-0.568776	-0.278827	-0.157178
29019	ELF5	ENSG00000135374	M8 pink|0.5645	0.133199	-0.0735373	0.274684	-0.236696	0.0233468	0.322036	0.390068	0.327615	0.564534	0.539576	0.132568	0.0343617	-0.0196298	0.184971	-0.0223445	-0.100528	-0.216131	0.166619	-0.503361	-0.437067	-0.373972	-0.395987
5352	FAM124A	ENSG00000150510	M8 pink|0.5644	0.0365421	-0.21382	0.0536939	-0.340739	-0.110156	0.173401	0.276117	0.376612	0.564441	0.436998	0.0431368	-0.0131869	-0.163737	0.339799	0.279606	0.106307	-0.142384	0.023914	-0.425303	-0.474485	-0.286162	-0.143487
25059	C6orf15	ENSG00000204542	M8 pink|0.5638	0.160927	-0.140266	0.205533	-0.156525	0.0636732	0.179239	0.249112	0.467719	0.563846	0.451901	-0.0638969	-0.0476918	-0.107482	0.113879	0.0417881	0.108193	-0.304716	-0.0200392	-0.406227	-0.369202	-0.343676	-0.245511
15304	ADAMTS1	ENSG00000154734	M8 pink|0.5636	0.0935777	-0.224119	-0.0523491	-0.329692	-0.157388	0.0238074	0.123549	0.379006	0.563588	0.343413	-0.049054	-0.0691822	-0.180952	0.329437	0.488695	0.299633	-0.101984	-0.0277332	-0.351204	-0.413707	-0.231608	-0.0194
23296	ETS2	ENSG00000157557	M8 pink|0.5625	0.136551	-0.246441	0.0147719	-0.29003	-0.131972	-0.0091095	0.145197	0.390149	0.562517	0.409228	-0.103515	-0.11568	-0.205937	0.295467	0.410277	0.229185	-0.194663	-0.122098	-0.366835	-0.395629	-0.285411	-0.0263143
31099	EMILIN3	ENSG00000183798	M8 pink|0.5614	0.0617849	-0.0693794	0.0398913	-0.204406	-0.00420556	0.0822943	0.155022	0.240604	0.561381	0.361296	-0.0687232	-0.0946972	-0.213316	0.178181	0.268737	0.078063	-0.0950092	0.0799705	-0.32858	-0.363457	-0.300574	-0.14528
14821	KLF5	ENSG00000102554	M8 pink|0.5604	0.0359694	-0.204804	0.1366	-0.343497	-0.0620463	0.326331	0.464343	0.35618	0.5604	0.489569	0.0790563	0.162501	-0.0318088	0.154125	0.0313245	-0.00842088	-0.111962	0.141345	-0.486998	-0.502366	-0.217295	-0.301181
30003	FGF9	ENSG00000102678	M8 pink|0.5592	0.100917	-0.108426	-0.0443524	-0.33087	-0.137907	0.0277922	0.146721	0.292246	0.559206	0.303541	-0.130304	-0.0714623	-0.183719	0.217787	0.28144	0.152212	-0.0545243	0.126691	-0.306821	-0.443532	-0.233164	-0.118619
26241	PDCL3P5	ENSG00000213089	M8 pink|0.5573	0.0868535	-0.127408	0.135055	-0.364333	-0.0875304	0.228099	0.368161	0.435889	0.557255	0.506481	-0.0325871	-0.00409409	-0.155033	0.266283	0.0783897	0.0493126	-0.132799	0.18511	-0.515026	-0.545107	-0.366708	-0.317371
9201	PNRC1	ENSG00000146278	M8 pink|0.557	0.255344	-0.192834	0.143761	-0.313685	-0.0590952	0.0944527	0.30478	0.411488	0.556976	0.515679	0.0482615	-0.0737449	-0.272993	0.34803	0.0682184	0.0325364	-0.229678	0.0507819	-0.456832	-0.515424	-0.35835	-0.159733
28553	LY75	ENSG00000054219	M8 pink|0.556	0.0416687	-0.217653	-0.0175463	-0.394434	-0.184205	0.102554	0.274682	0.296281	0.556037	0.417604	-0.00647001	0.0180325	-0.178017	0.519835	0.169925	0.0191924	-0.100172	0.110773	-0.374494	-0.494002	-0.232495	-0.118419
21139	CXCL3	ENSG00000163734	M8 pink|0.5559	0.163133	-0.0635774	0.149994	-0.322828	-0.0437928	0.236826	0.332778	0.3955	0.55591	0.518791	-0.0168446	-0.0365089	-0.188566	0.344444	0.0446003	-0.011001	-0.142564	0.199366	-0.489739	-0.536164	-0.3869	-0.283954
23535	RGS2	ENSG00000116741	M8 pink|0.5557	0.109753	-0.212342	0.0589241	-0.316841	-0.120831	0.0934287	0.190198	0.527882	0.555701	0.429821	-0.0708634	-0.0946937	-0.138322	0.342779	0.310788	0.355455	-0.196745	-0.0214435	-0.425073	-0.422506	-0.311032	-0.0914244
17685	MYLK4	ENSG00000145949	M8 pink|0.555	-0.0457703	-0.222528	-0.0961901	-0.436294	-0.249094	0.0753399	0.288813	0.255426	0.554958	0.336504	-0.054239	0.133565	-0.221188	0.15065	0.156511	0.012778	0.0940952	0.214711	-0.337907	-0.52602	-0.126551	-0.117084
9932	ANKS6	ENSG00000165138	M8 pink|0.5537	0.103091	-0.20163	0.186094	-0.335125	-0.0553441	0.336107	0.4334	0.49837	0.5537	0.507904	0.0363239	0.0940765	0.0282342	0.264409	0.0820962	0.120992	-0.21083	0.0976053	-0.575651	-0.512595	-0.330354	-0.376401
11051	-	ENSG00000261054	M8 pink|0.5533	0.00991276	-0.0910695	-0.0286905	-0.292328	-0.144339	0.0332942	0.160836	0.14147	0.553307	0.28514	-0.124726	-0.0477183	-0.163529	0.0891113	0.212455	-0.0158264	0.0429777	0.176157	-0.256905	-0.362655	-0.196259	-0.147758
30190	SMAD9	ENSG00000120693	M8 pink|0.5532	-0.0195464	-0.313065	-0.255884	-0.464548	-0.364054	-0.121706	0.0870015	0.314021	0.55315	0.256925	-0.0954749	-0.0216374	-0.24896	0.213132	0.517433	0.406196	0.0836107	0.0229327	-0.252872	-0.43806	-0.0628991	0.149873
13473	P3H2	ENSG00000090530	M8 pink|0.5531	0.0170574	-0.289908	-0.178404	-0.277415	-0.201272	-0.16845	-0.0421817	0.432029	0.55306	0.176912	-0.0876289	-0.0796341	-0.297302	0.205614	0.442889	0.410132	-0.09622	-0.153232	-0.145658	-0.306552	-0.128737	0.217961
501	CLCA4	ENSG00000016602	M8 pink|0.5529	0.107722	-0.0967892	-0.0777707	-0.224282	-0.112286	-0.0857401	0.027569	0.153633	0.552856	0.252883	-0.117452	-0.150846	-0.283565	0.132872	0.331547	0.106376	-0.0472051	0.0181054	-0.189462	-0.296383	-0.189953	0.000406887
282	EPB41L2	ENSG00000079819	M8 pink|0.5522	-0.0594435	-0.488596	-0.217895	-0.455265	-0.283166	0.0142057	0.215191	0.512217	0.552207	0.298387	-0.0784067	0.16628	-0.161039	0.435405	0.375935	0.411692	-0.0795234	-0.141751	-0.352629	-0.502527	-0.0597751	0.119392
770	ANXA3	ENSG00000138772	M8 pink|0.5514	0.0678161	-0.208539	0.0215494	-0.29753	-0.0908007	0.0600336	0.168163	0.464217	0.551432	0.424224	0.00686918	-0.0531532	-0.287285	0.179649	0.162065	0.221433	-0.137158	0.0178661	-0.378602	-0.432657	-0.270211	-0.0231256
14386	-	ENSG00000258604	M8 pink|0.551	0.172494	0.0421178	0.262092	-0.163687	0.109577	0.242704	0.308405	0.2091	0.551026	0.440173	0.0340236	-0.0531096	-0.113218	0.0675699	-0.0330646	-0.214666	-0.178233	0.236726	-0.407109	-0.402612	-0.377437	-0.385581
18048	SMO	ENSG00000128602	M8 pink|0.551	0.118776	-0.0853018	0.183916	-0.182535	0.0651716	0.211665	0.228461	0.501305	0.551024	0.446182	0.0861212	-0.0411078	-0.181105	0.085717	0.0387431	0.146928	-0.196111	0.103331	-0.416085	-0.415701	-0.376147	-0.222476
11432	SLC9A6	ENSG00000198689	M8 pink|0.5504	0.0487386	-0.340948	0.140992	-0.359664	-0.0972695	0.269934	0.456009	0.451253	0.550402	0.474787	-0.0263992	0.167122	0.0519162	0.363344	0.0842971	0.0563106	-0.28141	-0.0633839	-0.510957	-0.50685	-0.200809	-0.260504
6766	PTCH1	ENSG00000185920	M8 pink|0.5503	-0.00306502	-0.23036	0.00851566	-0.354642	-0.14747	0.198629	0.333431	0.288476	0.550307	0.411226	0.00267507	0.126778	-0.0691616	0.236971	0.16458	0.0468457	-0.0599472	0.117325	-0.40487	-0.466165	-0.148939	-0.187216
24255	-	ENSG00000280777	M8 pink|0.5503	0.127434	-0.0440951	0.0811043	-0.304724	-0.0628884	0.131006	0.266533	0.31645	0.550255	0.429694	0.00121791	-0.0565126	-0.227186	0.127373	0.060687	-0.0183682	-0.0705151	0.220269	-0.38221	-0.486497	-0.325992	-0.229959
30096	ZC3H12C	ENSG00000149289	M8 pink|0.5501	-0.0735192	-0.455035	-0.0921206	-0.488538	-0.29383	0.123949	0.371639	0.366498	0.550095	0.393381	-0.00696004	0.247459	-0.0167064	0.31977	0.195896	0.140456	-0.0527518	-0.018828	-0.402348	-0.529674	-0.0477998	-0.0543034
22582	LRRK1	ENSG00000154237	M8 pink|0.5487	-0.016154	-0.281712	-0.125299	-0.363566	-0.175249	0.00681996	0.162922	0.494306	0.548685	0.390287	-0.0349347	-0.0216011	-0.313668	0.445579	0.215543	0.299196	-0.0343675	0.0266672	-0.375889	-0.49534	-0.241951	0.0261557
11359	KHDRBS3	ENSG00000131773	M8 pink|0.5487	0.151433	-0.178392	0.208721	-0.259052	0.0202825	0.279672	0.352154	0.529654	0.548657	0.530186	0.0658018	0.0106819	-0.106493	0.149697	0.0840006	0.204585	-0.266756	0.0264178	-0.514393	-0.494072	-0.339809	-0.200687
5022	-	ENSG00000269210	M8 pink|0.548	0.126804	-0.103556	0.123878	-0.234147	0.00910918	0.125222	0.191691	0.521608	0.547984	0.481105	-0.0917447	-0.174907	-0.270596	0.312589	0.218036	0.266643	-0.23872	0.0278288	-0.465663	-0.434894	-0.422228	-0.170966
15301	APLF	ENSG00000169621	M8 pink|0.548	0.0634056	-0.163628	0.0420361	-0.372705	-0.127957	0.14899	0.290435	0.378471	0.547978	0.453628	0.0771362	0.0216576	-0.23472	0.221038	0.0244188	0.0520865	-0.0734726	0.166417	-0.39303	-0.544204	-0.281387	-0.153009
26912	CPNE8-AS1	ENSG00000257718	M8 pink|0.5478	0.0724062	-0.139715	0.111884	-0.193056	0.00837118	0.0641452	0.160471	0.542119	0.54777	0.445128	-0.11308	-0.185062	-0.22843	0.310782	0.238515	0.286865	-0.249424	-0.0287471	-0.44242	-0.391185	-0.401253	-0.161369
4185	-	ENSG00000222044	M8 pink|0.5477	0.10907	-0.0756593	0.264974	-0.233738	0.058873	0.266902	0.363647	0.361204	0.547718	0.516269	0.0576966	0.00448838	-0.0783235	0.0928	-0.0535274	-0.0853926	-0.236034	0.1476	-0.475695	-0.457048	-0.389185	-0.362357
10224	GRAMD2B	ENSG00000155324	M8 pink|0.5475	0.00499927	-0.388034	-0.00643173	-0.349227	-0.193039	0.0818158	0.224414	0.580003	0.547541	0.433853	0.108406	0.0727098	-0.131574	0.139455	0.159669	0.400798	-0.192544	-0.144142	-0.398054	-0.424218	-0.151605	0.0857309
3019	DSG3	ENSG00000134757	M8 pink|0.5474	-0.0105826	-0.230458	-0.0753985	-0.275183	-0.143107	0.0279426	0.110849	0.31041	0.547387	0.235781	-0.0504423	0.0221605	-0.110033	0.151143	0.229746	0.178681	-0.054365	-0.023105	-0.214448	-0.314225	-0.11672	-0.0152914
20015	TEPP	ENSG00000159648	M8 pink|0.5473	0.0201781	-0.0275795	-0.130096	-0.237144	-0.123602	-0.100671	-0.0206208	0.186994	0.547277	0.224914	-0.206638	-0.215251	-0.327493	0.270596	0.382499	0.151921	0.0181255	0.0999613	-0.202722	-0.311501	-0.25363	-0.00853465
4547	DNER	ENSG00000187957	M8 pink|0.5469	0.0728673	-0.194385	0.171689	-0.270129	-0.0232827	0.275366	0.3814	0.302477	0.546916	0.467477	0.00558512	0.0811347	0.0176158	0.136235	0.0659752	-0.0323601	-0.226335	0.0221496	-0.44284	-0.435833	-0.263797	-0.298898
27983	-	ENSG00000250961	M8 pink|0.5462	0.11969	-0.132569	0.0919922	-0.269449	-0.036421	0.103409	0.209531	0.226991	0.546249	0.38218	0.0365039	-0.0401728	-0.130774	0.0622098	0.170023	-0.0435852	-0.116734	0.0974869	-0.358123	-0.399627	-0.281877	-0.168083
23156	SH3TC2	ENSG00000169247	M8 pink|0.5462	-0.026882	-0.203665	0.0189215	-0.310378	-0.136836	0.126027	0.253934	0.309691	0.546201	0.414594	0.0362983	0.04877	-0.161079	0.126765	0.141659	0.075805	-0.0629855	0.0548845	-0.37087	-0.404248	-0.193025	-0.113213
8737	MAMLD1	ENSG00000013619	M8 pink|0.5457	0.0058778	-0.179913	0.0833582	-0.31015	-0.0879725	0.17533	0.306123	0.483186	0.545749	0.471655	-0.128104	0.0125048	-0.0899858	0.229086	0.200445	0.19926	-0.161633	0.0550857	-0.456841	-0.471304	-0.285815	-0.192633
22608	HOXA3	ENSG00000105997	M8 pink|0.5455	0.0437688	-0.139365	-0.0832715	-0.222563	-0.097202	-0.127883	0.00205656	0.463118	0.545513	0.344909	-0.144218	-0.255257	-0.364009	0.211111	0.397968	0.465563	-0.120445	-0.0533388	-0.294061	-0.339474	-0.293918	0.0775543
22743	-	ENSG00000225889	M8 pink|0.5448	0.046257	0.0418205	-0.0373041	-0.334402	-0.134144	-0.0276359	0.0996597	0.204903	0.544756	0.361248	-0.213849	-0.264882	-0.407717	0.493019	0.265621	0.0164588	0.0352073	0.296894	-0.346956	-0.47174	-0.388675	-0.150429
6137	SKI	ENSG00000157933	M8 pink|0.5446	0.113088	-0.238705	-0.015964	-0.215287	-0.00497404	0.0284394	0.165533	0.522192	0.544601	0.383195	-0.0761685	-0.0463686	-0.286127	0.216729	0.27138	0.343289	-0.136185	-0.0702116	-0.398642	-0.427333	-0.271109	-0.0321277
4433	SAA1	ENSG00000173432	M8 pink|0.5437	0.0771857	-0.0808411	-0.0148155	-0.180166	-0.0282752	-0.0505669	0.0218125	0.285966	0.543734	0.307104	-0.0827078	-0.197497	-0.304931	0.331666	0.440774	0.142056	-0.0886748	-0.00034177	-0.26904	-0.306991	-0.294826	-0.041528
25317	-	ENSG00000272425	M8 pink|0.5427	0.0856147	-0.0711474	0.129166	-0.311104	-0.0648565	0.242015	0.324851	0.287766	0.542653	0.382309	-0.027108	0.029197	-0.0694438	0.14236	0.0638664	-0.0630378	-0.100287	0.230081	-0.410109	-0.464833	-0.299251	-0.35812
29907	SACS	ENSG00000151835	M8 pink|0.5425	0.0214082	-0.46009	-0.159851	-0.510438	-0.340641	0.100845	0.312308	0.418411	0.542472	0.33374	0.0902584	0.268944	-0.0570599	0.22526	0.206878	0.258476	-0.00763249	-0.0158784	-0.356697	-0.545357	0.00827589	0.0499727
31320	-	ENSG00000279778	M8 pink|0.5424	0.0148477	-0.282213	-0.0730246	-0.405721	-0.219265	0.0505532	0.210888	0.445276	0.542396	0.383665	-0.0439952	-0.0356657	-0.223983	0.386596	0.330131	0.312275	-0.0866769	-0.00932412	-0.403059	-0.47948	-0.227416	-0.0443639
15623	-	ENSG00000273760	M8 pink|0.5423	0.0991723	-0.146135	0.0945902	-0.220904	-0.0250801	0.167258	0.286124	0.377496	0.542331	0.440805	-0.00834638	0.0398791	-0.0936151	0.17964	0.0418482	0.0584523	-0.180497	0.0293901	-0.380355	-0.400458	-0.268276	-0.216139
21012	LINC02097	ENSG00000226101	M8 pink|0.542	0.117497	-0.00685399	0.148194	-0.287405	0.00405101	0.220006	0.323375	0.220368	0.541956	0.46175	0.0765924	-0.00261705	-0.202281	0.119362	-0.0557899	-0.173814	-0.00465638	0.350137	-0.434728	-0.49562	-0.350913	-0.34082
15930	MIR222HG	ENSG00000270069	M8 pink|0.5417	-0.0646046	-0.112588	-0.13799	-0.438662	-0.269541	-0.0441197	0.139543	0.390017	0.541725	0.35508	-0.138757	-0.109729	-0.327686	0.389636	0.2254	0.223377	0.0875699	0.254998	-0.317472	-0.504414	-0.261188	-0.014776
14932	LINC01235	ENSG00000270547	M8 pink|0.5403	0.140131	-0.199605	0.144483	-0.266808	-0.0562461	0.158518	0.276888	0.495006	0.540302	0.504041	-0.0027846	-0.0737354	-0.150577	0.263885	0.240422	0.223267	-0.245297	-0.0251972	-0.482251	-0.426082	-0.349206	-0.179777
8269	FGF2	ENSG00000138685	M8 pink|0.5401	-0.0688689	-0.313898	-0.263086	-0.364337	-0.291322	-0.20459	0.0206304	0.203921	0.540106	0.151155	-0.0772418	-0.00774587	-0.225601	0.283203	0.509218	0.223275	0.046436	-0.0699116	-0.12491	-0.337868	-0.0249883	0.19601
26594	-	ENSG00000257829	M8 pink|0.5393	0.00119921	-0.152746	0.134454	-0.303465	-0.0496226	0.280971	0.375744	0.360125	0.539342	0.507473	0.0656769	0.102513	-0.0783223	0.16701	-0.0327362	-0.00976366	-0.117091	0.153854	-0.478112	-0.480268	-0.285644	-0.295811
16550	ST3GAL6-AS1	ENSG00000239445	M8 pink|0.5392	0.120958	-0.196577	0.160718	-0.268028	-0.0229316	0.189137	0.259906	0.486409	0.539193	0.447153	-0.00042907	-0.00906756	-0.143073	0.190142	0.13202	0.115835	-0.238735	0.0174177	-0.428529	-0.445446	-0.329257	-0.194203
25508	PHYHIPL	ENSG00000165443	M8 pink|0.5387	0.00557807	-0.179173	-0.189774	-0.313134	-0.215289	-0.15106	-0.0329192	0.337835	0.538729	0.188268	-0.108071	-0.141194	-0.303565	0.141241	0.421488	0.371712	0.0106044	0.00588061	-0.162872	-0.332971	-0.166508	0.108218
14420	ANKRD45	ENSG00000183831	M8 pink|0.5384	0.0450313	-0.233087	0.104319	-0.370669	-0.132068	0.264038	0.394471	0.34508	0.538373	0.481364	0.0937969	0.122343	-0.0131647	0.262579	0.0955965	-0.00566116	-0.142121	0.0878694	-0.464521	-0.489919	-0.235299	-0.26581
25718	IL1RL2	ENSG00000115598	M8 pink|0.5356	0.140723	-0.144242	0.108635	-0.280295	-0.0519006	0.152859	0.261706	0.353363	0.53558	0.427085	-0.0151644	0.0197102	-0.134963	0.171396	0.0524253	0.0270611	-0.131449	0.107487	-0.386761	-0.446564	-0.267055	-0.174951
29732	DISC1	ENSG00000162946	M8 pink|0.5356	-0.072921	-0.395253	-0.154273	-0.46169	-0.308232	-0.0341962	0.201686	0.473519	0.535577	0.415092	-0.0356901	-0.0266513	-0.285292	0.514509	0.39088	0.377069	-0.0815617	-0.0595458	-0.415541	-0.511648	-0.184438	0.0874259
23153	-	ENSG00000254027	M8 pink|0.5354	0.128467	-0.114834	0.247097	-0.275836	0.0187617	0.379933	0.440297	0.389148	0.535405	0.48855	0.0298676	0.10347	-0.012852	0.151868	-0.0595831	-0.0850982	-0.21024	0.174395	-0.523919	-0.508661	-0.339703	-0.42192
3871	TRPM3	ENSG00000083067	M8 pink|0.535	-0.0815622	-0.296437	-0.257508	-0.4008	-0.318295	-0.165587	0.0212254	0.261773	0.535011	0.233139	-0.179931	-0.0873931	-0.28867	0.31502	0.492818	0.336528	0.0459931	-0.04388	-0.218984	-0.3754	-0.0995874	0.144365
10627	MAP2	ENSG00000078018	M8 pink|0.5348	-0.00321115	-0.269505	0.00949561	-0.31824	-0.159983	0.130354	0.271039	0.359368	0.534798	0.305699	0.0156607	0.132708	-0.0222495	0.0822707	0.100561	0.074687	-0.0945767	0.0297586	-0.3181	-0.416088	-0.121304	-0.136999
1293	DENND2C	ENSG00000175984	M8 pink|0.5347	-0.0824751	-0.379041	-0.190911	-0.425498	-0.317754	-0.0252859	0.174349	0.387997	0.534699	0.313587	-0.0544802	0.0904607	-0.117263	0.188197	0.326395	0.338079	-0.00445871	-0.0692655	-0.29589	-0.434275	-0.0530901	0.103486
6884	ANKRD35	ENSG00000198483	M8 pink|0.5345	0.0900122	-0.113004	0.0223105	-0.0577471	0.074464	-0.08853	-0.0273871	0.450271	0.534528	0.311822	-0.109953	-0.25319	-0.309364	0.185344	0.39371	0.374434	-0.229495	-0.157953	-0.270068	-0.216928	-0.325038	0.0133674
26023	CDH19	ENSG00000071991	M8 pink|0.5337	0.127732	-0.109676	0.140863	-0.223021	-0.0159163	0.16439	0.270725	0.270113	0.533745	0.394803	0.0567893	0.0185436	-0.0976539	0.108427	0.0869649	-0.0488343	-0.165469	0.0835558	-0.370613	-0.393568	-0.262473	-0.216948
13945	NIPSNAP3B	ENSG00000165028	M8 pink|0.5334	0.0386326	-0.122894	-0.221812	-0.401563	-0.286005	-0.198582	-0.0400418	0.213338	0.533435	0.214401	-0.0647498	-0.164973	-0.450078	0.171061	0.385619	0.209235	0.132397	0.196585	-0.157152	-0.421267	-0.170585	0.136412
6531	TPTEP2	ENSG00000244627	M8 pink|0.533	0.0155688	-0.0869594	0.0692764	-0.344454	-0.0713338	0.196928	0.33023	0.31913	0.532974	0.482531	-0.00690055	-0.00396373	-0.273393	0.225685	0.0229318	-0.0335809	0.0244802	0.297184	-0.469334	-0.542069	-0.320516	-0.24611
24431	GSTA1	ENSG00000243955	M8 pink|0.5322	0.128021	-0.120472	0.212947	-0.19888	0.0256116	0.245398	0.343316	0.289164	0.532205	0.470678	-0.0257447	0.0143431	-0.00258551	0.193294	0.11903	-0.0394009	-0.25667	0.0100036	-0.454819	-0.379215	-0.302614	-0.326542
21228	COLCA2	ENSG00000214290	M8 pink|0.5321	0.0327309	-0.082709	0.0546094	-0.28645	-0.0792966	0.122167	0.218609	0.353854	0.532054	0.376578	-0.0973537	-0.109205	-0.135621	0.284708	0.212057	0.173143	-0.137874	0.0944582	-0.400472	-0.413798	-0.306765	-0.210733
25728	CDKL1	ENSG00000100490	M8 pink|0.532	-0.0323958	-0.394966	-0.24385	-0.486368	-0.338143	-0.0562768	0.0973966	0.479892	0.532038	0.27577	-0.0311839	0.0384499	-0.218825	0.357811	0.33716	0.465662	0.0254174	-0.0244486	-0.302119	-0.512286	-0.109359	0.141927
22004	SYN2	ENSG00000157152	M8 pink|0.5319	0.0854807	-0.143377	-0.144844	-0.261364	-0.164041	-0.11425	-0.0311965	0.186988	0.531897	0.179295	-0.0591314	-0.134179	-0.247609	0.128136	0.459793	0.207241	-0.0149819	-0.0278321	-0.152544	-0.298784	-0.164303	0.0766995
18529	KCNJ16	ENSG00000153822	M8 pink|0.5318	0.0914573	-0.126056	-0.138022	-0.223888	-0.13458	-0.166003	-0.0488373	0.0997453	0.531778	0.175476	-0.132222	-0.165982	-0.287469	0.168619	0.42981	0.131081	0.000139257	-0.00358548	-0.138789	-0.276203	-0.137913	0.0908502
43	COLCA1	ENSG00000196167	M8 pink|0.5317	-0.0130147	-0.118605	-0.0767998	-0.304817	-0.152956	0.019759	0.152136	0.201143	0.531741	0.332745	-0.121615	-0.119169	-0.206618	0.302909	0.351323	0.155596	-0.016806	0.0842101	-0.340055	-0.39899	-0.22729	-0.095415
6472	KRT14	ENSG00000186847	M8 pink|0.5309	-0.0017325	-0.112986	-0.0991359	-0.180696	-0.0831138	-0.0913015	-0.0424703	0.251698	0.530939	0.169126	-0.115205	-0.150361	-0.243527	0.143333	0.352511	0.23681	-0.0346139	-0.0133378	-0.135411	-0.217549	-0.173607	0.0354584
19254	NFIA-AS2	ENSG00000237928	M8 pink|0.5308	0.0392852	-0.0885781	-0.122267	-0.204185	-0.108893	-0.154706	-0.0671005	0.346826	0.530806	0.216187	-0.179238	-0.259952	-0.348775	0.212777	0.44722	0.375975	-0.0597907	-0.0160908	-0.211876	-0.271528	-0.251706	0.0639301
11945	LAMB3	ENSG00000196878	M8 pink|0.5302	0.0211852	-0.218937	-0.0807704	-0.178636	-0.0562348	-0.0300413	0.0288065	0.436926	0.530192	0.33218	0.124381	-0.0719895	-0.327503	0.154146	0.237189	0.292428	-0.131392	-0.141155	-0.23616	-0.294977	-0.207865	0.119259
10219	-	ENSG00000280527	M8 pink|0.5301	0.0660503	-0.0325573	-0.0123785	-0.214514	-0.0451484	0.0601663	0.161934	0.279677	0.530064	0.257104	-0.0653978	0.00176339	-0.213209	0.0319092	0.111846	0.0152375	0.0258412	0.216129	-0.251278	-0.375954	-0.204582	-0.175017
13237	CCDC88A	ENSG00000115355	M8 pink|0.53	-0.124199	-0.390026	-0.127562	-0.559124	-0.337124	0.186239	0.363945	0.472284	0.530034	0.366503	-0.122977	0.197414	-0.0338916	0.421981	0.200908	0.249204	-4.75553e-05	0.0895381	-0.435403	-0.608583	-0.108809	-0.121325
18516	TCEAL2	ENSG00000184905	M8 pink|0.53	-0.00523379	-0.0749804	-0.117919	-0.163008	-0.0724422	-0.111412	-0.0537162	0.234155	0.530033	0.211283	-0.111781	-0.172299	-0.30129	0.122683	0.367229	0.227384	-0.04433	0.007753	-0.157009	-0.232569	-0.198178	0.0504711
2424	GNAI1	ENSG00000127955	M8 pink|0.5284	0.0839203	-0.295486	0.0607325	-0.314628	-0.106965	0.15518	0.314806	0.373163	0.528366	0.385765	-0.0534997	0.0817813	-0.0537288	0.217711	0.352907	0.172587	-0.173443	-0.0735277	-0.426139	-0.431223	-0.184783	-0.137056
16939	-	ENSG00000246090	M8 pink|0.5275	0.0251744	0.0383313	-0.0508596	-0.410813	-0.194505	0.105087	0.218102	0.220463	0.527467	0.355947	-0.064156	-0.0846336	-0.261581	0.186661	0.172528	0.0223503	0.151873	0.419683	-0.356303	-0.523288	-0.274542	-0.221492
16823	RYR1	ENSG00000196218	M8 pink|0.5274	-0.0202071	-0.1303	0.0779395	-0.231179	-0.0119857	0.186765	0.262869	0.30226	0.527401	0.417711	-0.0106466	0.0124195	-0.0896889	0.294557	0.150545	0.0354527	-0.150628	0.0599419	-0.396673	-0.403728	-0.273146	-0.220415
26749	PCDHB9	ENSG00000177839	M8 pink|0.5273	0.00635149	-0.19048	0.180327	-0.257223	0.0292549	0.281982	0.383195	0.429016	0.52729	0.444142	0.0230793	0.0862438	-0.0500042	0.132639	0.0350061	0.0864295	-0.176963	0.093306	-0.497873	-0.463536	-0.251148	-0.283753
9146	-	ENSG00000223723	M8 pink|0.5272	0.152662	-0.122641	0.248394	-0.268716	0.0235141	0.384851	0.462585	0.387376	0.527191	0.513439	0.121614	0.127648	-0.0132533	0.150288	-0.0920508	-0.0802521	-0.207819	0.151082	-0.514458	-0.496193	-0.323486	-0.365684
4945	HOXA4	ENSG00000197576	M8 pink|0.5268	0.0812085	-0.137863	-0.102653	-0.218296	-0.139265	-0.159577	-0.0613157	0.381699	0.526836	0.251348	-0.163069	-0.265881	-0.344703	0.211474	0.512272	0.45445	-0.105751	-0.0805017	-0.217232	-0.273383	-0.241918	0.127136
19985	KRT81	ENSG00000205426	M8 pink|0.5268	0.0750322	-0.125125	0.214797	-0.148914	0.0656549	0.248484	0.29874	0.478344	0.526834	0.494669	0.0241577	-0.0252712	-0.0671941	0.213438	0.0647845	0.149083	-0.282149	-0.0192204	-0.473238	-0.352154	-0.358863	-0.254867
5814	LGR6	ENSG00000133067	M8 pink|0.5267	0.103419	-0.0110147	-0.0210328	-0.225333	-0.0786602	0.0198064	0.0726896	0.26056	0.526688	0.294402	-0.0170529	-0.133316	-0.225634	0.174449	0.230249	0.123093	-0.032519	0.132235	-0.235391	-0.338932	-0.270971	-0.0793325
24535	LINC02580	ENSG00000230587	M8 pink|0.5264	-0.0185066	-0.147335	-0.118952	-0.288241	-0.153742	-0.0605493	0.0574474	0.21854	0.52644	0.302202	-0.192408	-0.150561	-0.293243	0.336913	0.418326	0.181731	-0.0328321	0.010581	-0.261225	-0.342226	-0.216415	0.00775605
2543	CRHR1	ENSG00000120088	M8 pink|0.5261	0.0775604	-0.104354	-0.0357319	-0.267164	-0.101515	0.0146375	0.113509	0.372642	0.526052	0.336796	-0.0287206	-0.0810876	-0.283142	0.0728911	0.153427	0.201955	-0.052598	0.0844881	-0.27388	-0.391553	-0.244808	-0.0404423
18575	KBTBD12	ENSG00000187715	M8 pink|0.5258	0.124979	-0.0476558	0.0602051	-0.263367	-0.0451815	0.112101	0.215661	0.261392	0.525783	0.364871	-0.0255211	-0.0752863	-0.245368	0.13946	0.131771	0.00081749	-0.0545252	0.194088	-0.350617	-0.446674	-0.303873	-0.200856
15869	SLC66A1L	ENSG00000174899	M8 pink|0.525	0.00268392	-0.232515	0.0461007	-0.335365	-0.146518	0.122805	0.231524	0.507914	0.52505	0.422036	0.0620771	-0.0130421	-0.159294	0.210294	0.196655	0.243944	-0.130669	0.0199968	-0.408144	-0.443607	-0.270737	-0.108783
7793	CHI3L2	ENSG00000064886	M8 pink|0.5249	0.126517	-0.117376	0.0739068	-0.250742	-0.051547	0.0568389	0.203847	0.362391	0.524864	0.42539	0.199067	-0.0376142	-0.320279	0.216924	-0.015267	-0.0242311	-0.112715	0.0891324	-0.311898	-0.425467	-0.306581	-0.0700925
3975	-	ENSG00000279355	M8 pink|0.5234	-0.0329874	-0.0748433	-0.0821265	-0.354699	-0.183815	-0.0120111	0.114883	0.440708	0.523352	0.406102	-0.0655178	-0.166728	-0.371863	0.235416	0.234091	0.297467	0.0702993	0.219559	-0.364814	-0.474992	-0.329306	-0.0524774
19625	MBNL1-AS1	ENSG00000229619	M8 pink|0.5232	0.0792432	-0.238923	0.00441267	-0.327625	-0.168601	0.0374594	0.151512	0.466083	0.523164	0.399422	0.0836134	-0.0439989	-0.222902	0.189383	0.233336	0.280584	-0.121811	0.00829422	-0.346923	-0.428236	-0.247912	-0.02036
21247	MT1M	ENSG00000205364	M8 pink|0.5231	0.0926653	-0.0881374	-0.0117408	-0.17288	-0.0357257	-0.0267803	0.004154	0.377643	0.523062	0.262994	-0.206033	-0.190864	-0.226694	0.273924	0.409038	0.302127	-0.180264	-0.0542281	-0.249893	-0.275055	-0.293289	-0.0213337
5566	NDRG2	ENSG00000165795	M8 pink|0.5227	0.115561	-0.0419065	0.0406537	-0.117126	0.00746161	-0.0293999	0.0438338	0.134146	0.522717	0.225933	0.0246788	-0.116437	-0.211839	0.0589807	0.255945	-0.0175483	-0.0893147	0.0516061	-0.180196	-0.228916	-0.218544	-0.0825127
7440	-	ENSG00000280435	M8 pink|0.5225	0.0987793	-0.0345316	-0.0249235	-0.352702	-0.142446	0.0575403	0.15233	0.194381	0.522477	0.278031	-0.0641494	-0.0713065	-0.198888	0.186273	0.124082	-0.0510359	0.010882	0.244508	-0.26234	-0.421419	-0.262553	-0.15709
9396	MAPRE2	ENSG00000166974	M8 pink|0.5216	0.0266328	-0.344408	0.0313643	-0.391108	-0.160257	0.159264	0.346556	0.476516	0.521568	0.42921	-0.07043	0.0833587	-0.0632179	0.320836	0.205619	0.216633	-0.195704	-0.0430824	-0.456267	-0.499741	-0.183852	-0.131136
25882	KLK1	ENSG00000167748	M8 pink|0.5214	0.0842266	-0.118426	-0.0834625	-0.28511	-0.151285	-0.0475661	0.0261029	0.399807	0.521443	0.311004	-0.139063	-0.20636	-0.281624	0.381525	0.385518	0.362884	-0.0879781	0.010984	-0.307483	-0.353237	-0.301267	0.00104554
15969	SOX6	ENSG00000110693	M8 pink|0.521	-0.00780911	-0.171437	0.00492607	-0.322288	-0.132017	0.0982238	0.227387	0.354469	0.521028	0.361169	0.0443282	0.0331847	-0.157444	0.118868	0.115406	0.100087	0.00965987	0.149342	-0.350226	-0.44104	-0.207384	-0.124907
15824	KCNC4	ENSG00000116396	M8 pink|0.521	-0.00260007	-0.0932106	-0.00961528	-0.269199	-0.102712	0.0273981	0.124655	0.265901	0.520968	0.335477	-0.0493742	-0.0790044	-0.292524	0.154023	0.21025	0.0571258	0.0155089	0.170031	-0.321277	-0.390779	-0.268099	-0.113366
8595	-	ENSG00000243444	M8 pink|0.5205	-0.0607958	-0.362983	0.0180567	-0.43048	-0.213549	0.243217	0.398246	0.444454	0.520513	0.488263	0.174877	0.238759	-0.0526504	0.075417	0.0405761	0.140963	-0.0628763	0.0454194	-0.457937	-0.529494	-0.132562	-0.0971318
9365	CCDC50	ENSG00000152492	M8 pink|0.5205	-0.0593473	-0.335055	-0.21528	-0.493667	-0.377721	-0.0257197	0.213071	0.353126	0.520498	0.247581	0.0176203	0.0975172	-0.144683	0.284495	0.36879	0.279213	0.0559927	0.0712819	-0.259635	-0.466029	-0.0387635	0.0606136
14923	GPRIN2	ENSG00000204175	M8 pink|0.5201	0.0768541	-0.0790209	0.140865	-0.19283	0.0455318	0.177253	0.20971	0.344537	0.520121	0.45524	0.118913	-0.0275766	-0.29855	0.130781	-0.0232576	-0.052528	-0.136947	0.146237	-0.375999	-0.416873	-0.349302	-0.170416
24658	C22orf23	ENSG00000128346	M8 pink|0.5195	0.0447479	-0.041291	-0.0148895	-0.209489	-0.0566629	0.0877945	0.18231	0.233194	0.519452	0.240587	-0.0378121	0.0574252	-0.140898	0.0124646	0.065655	-0.0486365	0.0206809	0.188939	-0.220965	-0.353689	-0.163314	-0.17732
4560	LPCAT2	ENSG00000087253	M8 pink|0.519	-0.0731486	-0.482224	-0.197707	-0.410687	-0.313577	-0.0642204	0.161458	0.474149	0.519001	0.296385	-0.0717666	0.0457164	-0.122051	0.358981	0.384252	0.478565	-0.102651	-0.219731	-0.291111	-0.39686	-0.0483981	0.174303
10715	FIGN	ENSG00000182263	M8 pink|0.5187	-0.00102636	-0.26481	-0.0509242	-0.345721	-0.168784	0.130149	0.26632	0.349293	0.518721	0.318611	0.00886373	0.117347	-0.132107	0.203886	0.173229	0.146842	-0.0396128	0.0511285	-0.352156	-0.465197	-0.13369	-0.0834054
6919	RND3	ENSG00000115963	M8 pink|0.5184	0.122498	-0.263213	0.00824098	-0.351366	-0.153976	0.0573542	0.228725	0.38501	0.518427	0.379203	-0.121712	0.00234352	-0.151992	0.254085	0.190648	0.155981	-0.109433	0.00860572	-0.382234	-0.459625	-0.224609	-0.0758646
4774	SAA2	ENSG00000134339	M8 pink|0.5181	0.0381288	-0.117012	0.0152364	-0.199704	-0.0339222	0.0194478	0.105651	0.294706	0.518113	0.34452	-0.0562761	-0.128474	-0.257134	0.335487	0.362954	0.105517	-0.0925172	0.00865898	-0.304598	-0.32547	-0.279607	-0.0835051
30881	SOD3	ENSG00000109610	M8 pink|0.518	0.0637661	-0.0967156	0.045125	-0.159995	0.000239914	-0.0623994	0.0241692	0.399559	0.517971	0.394055	-0.143079	-0.303599	-0.368727	0.405055	0.513343	0.281369	-0.180702	-0.0705443	-0.36629	-0.306135	-0.424452	-0.0451217
2369	PTPRZ1	ENSG00000106278	M8 pink|0.5177	-0.0167453	-0.18406	-0.040177	-0.229115	-0.107419	0.0168972	0.107566	0.182571	0.517719	0.199039	-0.0531547	0.00795639	-0.0698614	0.0623913	0.287221	0.0918686	-0.0495619	-0.00130511	-0.18096	-0.276948	-0.0960964	-0.0376867
22269	ZIC4	ENSG00000174963	M8 pink|0.5177	0.0924818	-0.137047	0.218619	-0.246131	0.0070006	0.265663	0.374585	0.431068	0.517651	0.492815	0.109588	0.0558128	-0.0562034	0.11396	-0.0814413	0.0156233	-0.215333	0.116846	-0.479757	-0.466555	-0.33013	-0.303499
27306	SGK1	ENSG00000118515	M8 pink|0.5175	-0.0168639	-0.357026	-0.0952952	-0.366904	-0.224013	-0.0409199	0.136079	0.460513	0.517535	0.367814	-0.0998689	-0.0595703	-0.176359	0.494607	0.439477	0.396179	-0.144196	-0.14824	-0.355826	-0.404235	-0.185545	0.0843653
27165	RPL23AP49	ENSG00000243422	M8 pink|0.5171	0.200856	0.0296339	0.114156	-0.217817	-0.00589602	0.0970627	0.168885	0.288182	0.517144	0.361646	5.56205e-05	-0.14365	-0.181102	0.109875	0.148855	0.0456205	-0.0979575	0.19269	-0.332889	-0.382609	-0.339905	-0.225534
30851	PCOLCE2	ENSG00000163710	M8 pink|0.5171	0.0233654	-0.15694	-0.0263416	-0.304606	-0.119015	0.0702092	0.160739	0.347102	0.517055	0.329139	-0.020783	-0.0529043	-0.21042	0.296523	0.437429	0.163478	-0.039796	0.0690773	-0.345717	-0.415278	-0.257949	-0.107236
20384	HCG11	ENSG00000228223	M8 pink|0.5168	0.0451856	-0.298228	-0.0889875	-0.428266	-0.263242	0.103074	0.273266	0.334444	0.516795	0.346055	0.0212277	0.142392	-0.143948	0.191003	0.176323	0.149503	-0.021475	0.0827462	-0.344013	-0.495507	-0.0971058	-0.0375622
15698	BICD1	ENSG00000151746	M8 pink|0.5166	-0.10236	-0.349516	-0.109154	-0.451427	-0.244786	0.189633	0.304405	0.460144	0.516647	0.338906	-0.0211853	0.207219	-0.0592558	0.18976	0.174187	0.292967	-0.00232065	0.0651228	-0.383549	-0.50849	-0.0736177	-0.0603638
19129	ZCCHC18	ENSG00000166707	M8 pink|0.5165	0.0241821	-0.00305593	-0.0229733	-0.343175	-0.105371	0.117849	0.206257	0.401729	0.516495	0.403214	-0.224904	-0.160919	-0.295738	0.432744	0.24722	0.25767	-0.0150672	0.276217	-0.437761	-0.506814	-0.374153	-0.205413
12333	TRDMT1	ENSG00000107614	M8 pink|0.5164	0.11631	-0.291386	0.0182155	-0.517967	-0.246006	0.264045	0.447269	0.327135	0.51643	0.395259	0.047469	0.238164	-0.00942055	0.138529	-0.0108412	-0.00745046	-0.0213381	0.18931	-0.40326	-0.62734	-0.117287	-0.189541
7985	FAM3D	ENSG00000198643	M8 pink|0.5161	0.150791	-0.0285626	0.191229	-0.150407	0.0538557	0.141696	0.214573	0.220434	0.516093	0.479071	-0.0861202	-0.161356	-0.175131	0.225648	0.186855	-0.0130741	-0.189541	0.0617235	-0.417555	-0.33853	-0.370434	-0.251467
2498	RARB	ENSG00000077092	M8 pink|0.516	0.0605406	-0.302087	-0.0336137	-0.337669	-0.16329	0.0354033	0.201932	0.287218	0.516021	0.306228	0.0204725	0.0493615	-0.139229	0.313389	0.193936	0.110431	-0.122544	-0.0399762	-0.309223	-0.418648	-0.144778	-0.00911953
22658	ITGA9	ENSG00000144668	M8 pink|0.5158	0.0253376	-0.271914	-0.233477	-0.359596	-0.268025	-0.109878	0.0268082	0.20565	0.515833	0.125417	-0.0495965	0.00484954	-0.170555	0.190328	0.480484	0.245893	0.0621243	-0.00825133	-0.147051	-0.351859	-0.0445175	0.115722
27623	BNC1	ENSG00000169594	M8 pink|0.5156	-0.0678128	-0.237719	-0.185428	-0.305207	-0.225638	-0.0486691	0.0784919	0.252637	0.51558	0.209077	-0.123764	-0.00741575	-0.1036	0.20033	0.360218	0.259171	0.0149003	-0.0341036	-0.195932	-0.301554	-0.0818076	0.0272811
26209	EDN3	ENSG00000124205	M8 pink|0.5155	0.14562	-0.125134	-0.123157	-0.187247	-0.103173	-0.134296	-0.0524548	0.102453	0.515519	0.109148	-0.103099	-0.0898942	-0.214346	0.0812544	0.365206	0.104663	-0.0406465	-0.0315321	-0.0858039	-0.228306	-0.0896291	0.091155
25969	ROBO3	ENSG00000154134	M8 pink|0.5151	0.0392677	0.0132402	-0.0921355	-0.176993	-0.0439824	-0.149139	-0.103538	0.462804	0.515141	0.316709	-0.258791	-0.386803	-0.478447	0.352909	0.411952	0.441329	-0.0785016	0.0537393	-0.283995	-0.315534	-0.409571	0.0299604
23712	-	ENSG00000279965	M8 pink|0.5151	0.108986	-0.022122	0.0810623	-0.146982	0.0315975	0.0649102	0.145063	0.264252	0.515139	0.363349	-0.0403835	-0.125649	-0.222013	0.22511	0.0759642	-0.0279804	-0.171118	0.0895245	-0.285588	-0.314484	-0.320889	-0.183996
27862	ASB12	ENSG00000198881	M8 pink|0.5146	0.14437	-0.00491952	0.0802966	-0.245729	-0.0276319	0.113649	0.221415	0.278135	0.514571	0.344984	0.0249943	-0.082335	-0.202602	0.151712	0.0868873	-0.0234017	-0.072457	0.226636	-0.332924	-0.420187	-0.310736	-0.24821
7285	ANGPT1	ENSG00000154188	M8 pink|0.5142	-0.0768806	-0.427441	-0.158174	-0.414093	-0.296357	-0.0159419	0.168606	0.487386	0.514173	0.325739	-0.0838665	0.0338849	-0.117694	0.401167	0.467934	0.452309	-0.124694	-0.194796	-0.347255	-0.415166	-0.107261	0.0945636
12247	CDC14B	ENSG00000081377	M8 pink|0.5142	-0.0452592	-0.420675	-0.282145	-0.45431	-0.347172	-0.129059	0.0920824	0.401139	0.514159	0.250137	0.0348525	0.10286	-0.297445	0.201908	0.306428	0.345087	0.0515967	-0.0551198	-0.204262	-0.439332	0.010568	0.256406
22760	IFFO2	ENSG00000169991	M8 pink|0.514	0.0123123	-0.0830597	0.115431	-0.159889	0.0103559	0.192163	0.314503	0.25509	0.514026	0.356162	-0.139286	0.0516282	-0.0110179	0.10309	0.131098	-0.0432472	-0.131723	0.086515	-0.368575	-0.335236	-0.231769	-0.322461
26495	ICAM5	ENSG00000105376	M8 pink|0.5139	0.067332	-0.0671798	0.104806	-0.166017	0.0547322	0.188292	0.243911	0.433906	0.51387	0.455913	-0.060806	-0.0488093	-0.156174	0.193977	0.0189328	0.128437	-0.163389	0.0778781	-0.426484	-0.378264	-0.33298	-0.221302
18782	-	ENSG00000245904	M8 pink|0.5133	0.0479131	0.0188382	0.0512818	-0.339167	-0.104035	0.12647	0.241057	0.283084	0.513252	0.444162	-0.211607	-0.168181	-0.234876	0.456784	0.159353	0.0158625	-0.0301764	0.29893	-0.442446	-0.499495	-0.404522	-0.307018
10103	-	ENSG00000240207	M8 pink|0.5125	0.128127	-0.0374626	0.0743756	-0.302371	-0.102435	0.127169	0.277845	0.277347	0.51252	0.451399	0.0637407	-0.0587779	-0.199866	0.23162	0.035478	-0.028077	-0.0648892	0.22851	-0.389099	-0.460063	-0.305204	-0.190237
25367	CSGALNACT1	ENSG00000147408	M8 pink|0.5125	-0.0148017	-0.413179	-0.140741	-0.375	-0.230935	-0.0704521	0.141604	0.47925	0.512517	0.413943	-0.0524715	-0.0488183	-0.29891	0.353357	0.432532	0.434999	-0.12313	-0.194379	-0.389177	-0.446407	-0.171326	0.158372
29770	-	ENSG00000268496	M8 pink|0.5124	0.0913571	-0.0337362	0.217343	-0.212492	0.0756152	0.291043	0.373902	0.326508	0.512428	0.457278	0.0694986	0.050221	-0.0462241	0.0881369	-0.104508	-0.12169	-0.140538	0.235922	-0.465993	-0.441355	-0.346347	-0.393538
16565	-	ENSG00000225096	M8 pink|0.5124	0.200729	-0.101867	0.158392	-0.281194	-0.0340503	0.169132	0.225708	0.422533	0.512391	0.41468	-0.0115666	-0.0697435	-0.156244	0.208101	0.0945734	0.139101	-0.197667	0.11408	-0.425728	-0.462895	-0.372264	-0.223075
271	IL27RA	ENSG00000104998	M8 pink|0.5122	0.200171	-0.0227894	0.124892	-0.157646	0.070411	0.147045	0.169109	0.348804	0.512165	0.422118	0.0311371	-0.120106	-0.282757	0.453514	0.152409	0.0405618	-0.224644	0.0766803	-0.377395	-0.377436	-0.394237	-0.182897
24019	RNF217	ENSG00000146373	M8 pink|0.5118	0.00136661	-0.393682	-0.145038	-0.457817	-0.306508	-0.0122841	0.206705	0.505482	0.511754	0.429074	0.0881023	0.0545396	-0.24041	0.192691	0.197549	0.41504	-0.00467376	-0.0305881	-0.380792	-0.506234	-0.128259	0.131064
8386	OR7A5	ENSG00000188269	M8 pink|0.5116	0.165565	-0.0928753	0.104535	-0.214542	0.00568963	0.148827	0.223047	0.208937	0.511586	0.334619	-0.0335279	-0.0399957	-0.0747914	0.0860946	0.0858532	-0.0282238	-0.155362	0.0602541	-0.316404	-0.361918	-0.232863	-0.200594
15488	MYO1H	ENSG00000174527	M8 pink|0.511	-0.0122301	-0.135354	-0.00318822	-0.381442	-0.197485	0.079527	0.228972	0.390821	0.511	0.43421	-0.0379565	-0.0690286	-0.174361	0.200614	0.17382	0.202585	-0.00583536	0.174047	-0.402272	-0.477836	-0.279552	-0.120678
25743	HS3ST4	ENSG00000182601	M8 pink|0.511	0.0678779	-0.122943	-0.071847	-0.117447	-0.0750998	-0.126994	-0.0123223	0.121647	0.51097	0.242119	-0.112118	-0.171806	-0.260114	0.0940254	0.380647	0.112401	-0.0536593	-0.0508847	-0.181437	-0.195346	-0.181874	0.0548611
16059	MTMR8	ENSG00000102043	M8 pink|0.51	0.00133381	-0.221821	-0.0611038	-0.39733	-0.196209	0.140159	0.278236	0.315573	0.510023	0.343123	0.0362702	0.0864284	-0.12781	0.329727	0.15147	0.0683812	0.00652608	0.152253	-0.36536	-0.4922	-0.168159	-0.139235
23698	SH3PXD2A-AS1	ENSG00000280693	M8 pink|0.5095	0.0660869	-0.189642	0.145114	-0.31967	-0.0619373	0.242327	0.370894	0.35628	0.509519	0.491431	-0.0155028	0.0400422	-0.0852766	0.276988	0.122411	0.0204063	-0.179526	0.0780308	-0.480609	-0.499251	-0.305128	-0.272615
6350	SATB1-AS1	ENSG00000228956	M8 pink|0.5094	0.077673	-0.170846	0.0239179	-0.363788	-0.155826	0.102351	0.243731	0.40673	0.509442	0.433986	-0.0570039	-0.0950825	-0.239478	0.476613	0.193739	0.212262	-0.141691	0.0839691	-0.427184	-0.492792	-0.3318	-0.1393
21402	SMIM10L2B	ENSG00000196972	M8 pink|0.5086	0.0939162	-0.0516713	0.146384	-0.0974276	0.0953796	0.0826576	0.152274	0.354722	0.508644	0.392558	-0.142849	-0.145436	-0.238956	0.155396	0.18665	0.115469	-0.218859	0.00353601	-0.371421	-0.306135	-0.357095	-0.193155
16365	ACTG2	ENSG00000163017	M8 pink|0.5086	0.0189843	-0.101346	-0.0379394	-0.200249	-0.100455	-0.0401241	-0.00176769	0.429287	0.508593	0.258127	-0.0822208	-0.147516	-0.202787	0.0475569	0.312996	0.357807	-0.0920056	-0.0154119	-0.211168	-0.246303	-0.234964	0.00162707
27512	HACD1	ENSG00000165996	M8 pink|0.5085	0.133054	-0.0789137	0.168313	-0.247096	-0.0104488	0.270133	0.303714	0.427028	0.508503	0.407334	-0.0388285	0.0268848	-0.0551385	0.108693	0.0174255	0.0766711	-0.179382	0.132504	-0.399883	-0.41875	-0.300515	-0.27185
3017	SLC6A15	ENSG00000072041	M8 pink|0.5084	0.177691	-0.120363	0.235788	-0.2028	0.0575682	0.317719	0.374637	0.310019	0.508449	0.427578	0.0895854	0.139473	0.069354	0.138728	-0.0732307	-0.121663	-0.238641	0.0854131	-0.409537	-0.401565	-0.257769	-0.353254
8335	DMRTA1	ENSG00000176399	M8 pink|0.508	0.0508334	-0.225411	0.0187243	-0.359587	-0.164544	0.158185	0.328346	0.315948	0.508026	0.404137	0.00536625	0.0798982	-0.0535516	0.24053	0.14437	0.120701	-0.0800483	0.0759098	-0.411202	-0.46366	-0.182205	-0.168143
11908	GATA6-AS1	ENSG00000266010	M8 pink|0.5067	0.0512951	0.0149252	0.194035	-0.252306	0.0283835	0.266851	0.359195	0.3109	0.506717	0.493645	0.0253768	-0.0180306	-0.161009	0.227901	0.0618185	-0.0726198	-0.0892282	0.295044	-0.495285	-0.494116	-0.392676	-0.371342
20201	RAD51AP2	ENSG00000214842	M8 pink|0.5062	0.135819	-0.118291	0.119847	-0.349465	-0.105506	0.200016	0.318703	0.453166	0.506246	0.48242	0.0106613	-0.039879	-0.164263	0.205422	0.0292271	0.156907	-0.101709	0.177717	-0.488474	-0.526464	-0.333085	-0.218514
30564	SLC35F3	ENSG00000183780	M8 pink|0.5055	0.0914286	-0.0802298	0.0194702	-0.240951	-0.0618811	0.0442695	0.139574	0.253342	0.505547	0.321713	-0.0356289	-0.0691134	-0.144376	0.0954458	0.160978	0.080753	-0.0790595	0.0931994	-0.262716	-0.345339	-0.231238	-0.100448
2386	-	ENSG00000266573	M8 pink|0.5055	0.195574	-0.0940888	0.163952	-0.190391	0.0690742	0.174051	0.261756	0.290538	0.505508	0.400405	-0.00725674	-0.0129236	-0.103746	0.130802	0.0591726	-0.0323161	-0.235672	0.0325555	-0.376302	-0.412414	-0.302896	-0.262793
15951	CNNM1	ENSG00000119946	M8 pink|0.505	0.0762966	-0.151475	0.118368	-0.269641	-0.0547786	0.198117	0.319941	0.259156	0.504966	0.445192	-0.0605647	0.0182127	-0.0539183	0.182661	0.114682	-0.00178596	-0.156976	0.0309015	-0.421688	-0.416171	-0.250539	-0.238001
17191	CACHD1	ENSG00000158966	M8 pink|0.5049	-0.0474712	-0.310395	-0.243066	-0.320138	-0.226381	-0.0930081	0.0533784	0.236814	0.504914	0.0993147	-0.078868	0.0630846	-0.169022	0.0813656	0.437804	0.297	0.0386375	-0.0602067	-0.141857	-0.307953	0.035344	0.141168
21615	HTR2A	ENSG00000102468	M8 pink|0.5042	-0.0338379	-0.314216	-0.229047	-0.326147	-0.267538	-0.174018	-0.00184344	0.305879	0.504157	0.182345	-0.0806395	-0.0359571	-0.22857	0.208082	0.450799	0.365586	-0.0146395	-0.12101	-0.152715	-0.30392	-0.0529912	0.183058
5375	LINGO2	ENSG00000174482	M8 pink|0.5039	0.00604973	-0.193882	-0.0358629	-0.246369	-0.102449	0.0611993	0.137729	0.331413	0.503893	0.311537	-0.0305961	0.00377285	-0.150314	0.171571	0.171507	0.192722	-0.127184	-0.0388016	-0.281686	-0.341134	-0.180207	-0.0469952
23314	DACT2	ENSG00000164488	M8 pink|0.5037	0.143311	-0.0835244	-0.0329839	-0.176508	-0.0351718	-0.059542	0.0219538	0.159944	0.503685	0.258232	-0.187149	-0.190392	-0.230839	0.224923	0.364684	0.125019	-0.115877	-0.0387902	-0.227794	-0.271788	-0.255504	-0.0584775
4260	LAMC2	ENSG00000058085	M8 pink|0.5026	0.0216297	-0.249465	-0.0367446	-0.220691	-0.0809012	0.0307718	0.10201	0.469985	0.502629	0.299225	0.200108	0.0408189	-0.240445	0.0759696	0.0765827	0.219189	-0.118884	-0.073204	-0.220848	-0.321033	-0.148082	0.0730588
25633	-	ENSG00000230928	M8 pink|0.5022	0.0788531	-0.0559454	0.044908	-0.267726	-0.0529425	0.0835696	0.203715	0.216617	0.502208	0.376697	-0.0742519	-0.0957571	-0.199095	0.134015	0.118208	-0.0229612	-0.0131814	0.212849	-0.356127	-0.424509	-0.300359	-0.233925
21638	SCRG1	ENSG00000164106	M8 pink|0.5022	0.123821	-0.0521916	0.00316085	-0.301886	-0.116542	0.0699145	0.173791	0.19965	0.502198	0.311791	-0.00864265	-0.0353884	-0.220043	0.10444	0.104715	-0.0283258	0.0292213	0.230543	-0.267253	-0.431692	-0.22515	-0.138446
10467	FOXC2	ENSG00000176692	M8 pink|0.5021	0.00478145	-0.182063	-0.101739	-0.182146	-0.107657	-0.123389	-0.0145435	0.361415	0.50213	0.157054	-0.0556225	-0.117488	-0.232516	0.0450186	0.414366	0.349946	-0.0704139	-0.0888065	-0.147331	-0.215838	-0.14814	0.0844656
10143	EDN1	ENSG00000078401	M8 pink|0.5011	0.0839718	-0.189876	0.0445817	-0.252461	-0.0880352	0.0491823	0.106095	0.46961	0.501055	0.399157	-0.00741052	-0.133324	-0.224942	0.343303	0.302337	0.307611	-0.18011	-0.0401997	-0.360677	-0.352723	-0.326222	-0.0351733
22387	CXCL6	ENSG00000124875	M8 pink|0.5009	0.174715	-0.15044	0.170044	-0.254426	-0.0105286	0.218294	0.326073	0.259479	0.500917	0.458699	-0.00352994	0.0279372	-0.0763651	0.275702	0.115368	-0.0581344	-0.201993	0.0435647	-0.420407	-0.414266	-0.293399	-0.23339
18674	TBC1D1	ENSG00000065882	M8 pink|0.5006	0.0109065	-0.211929	0.195058	-0.262731	-0.007893	0.347217	0.363329	0.473482	0.500642	0.457636	0.0247029	0.115596	-0.0121625	0.254664	0.0439998	0.0740643	-0.277697	0.0295468	-0.46943	-0.454585	-0.281368	-0.244093
23693	SLC27A6	ENSG00000113396	M8 pink|0.5	-0.0328946	-0.146674	-0.103216	-0.265419	-0.158402	0.0851224	0.130148	0.161903	0.500014	0.141997	-0.0514941	0.0761287	-0.0542909	0.0432173	0.241612	0.0698059	0.0105724	0.0667691	-0.15453	-0.287202	-0.0514117	-0.0731164
18226	DSC1	ENSG00000134765	M8 pink|0.4997	-0.0463094	-0.27711	-0.147422	-0.317343	-0.221357	0.00896466	0.152886	0.187092	0.499684	0.280816	-0.0520544	0.0737219	-0.102503	0.184623	0.240843	0.147177	0.0197756	-0.0225544	-0.249455	-0.334734	-0.0552883	0.0233007
24747	CCN6	ENSG00000112761	M8 pink|0.4991	0.12319	-0.108331	0.0205123	-0.319233	-0.127164	0.0996016	0.23997	0.229561	0.499149	0.387125	-0.0351277	-0.0308143	-0.165371	0.200047	0.161269	0.0404709	-0.0497227	0.134135	-0.350858	-0.419652	-0.234604	-0.137616
5388	UNC80	ENSG00000144406	M8 pink|0.4989	0.0212824	-0.231561	0.0487392	-0.371743	-0.132053	0.201059	0.338815	0.316253	0.498911	0.3436	-0.0624075	0.148478	-0.0386321	0.131365	0.0358731	0.0361332	-0.0865684	0.125607	-0.374457	-0.496987	-0.161514	-0.224303
23578	AQP5	ENSG00000161798	M8 pink|0.4989	0.160607	-0.0732649	0.173733	-0.175669	0.0467196	0.138573	0.21205	0.300734	0.49886	0.449961	0.11574	-0.0740486	-0.242672	0.0789005	0.0213486	-0.0328449	-0.174215	0.0854233	-0.370577	-0.37524	-0.355453	-0.173837
24881	-	ENSG00000228214	M8 pink|0.4982	0.135702	-0.053837	-0.0477994	-0.31847	-0.163855	-0.0404079	0.0914414	0.248794	0.498174	0.270314	-0.0570548	-0.101614	-0.278646	0.1443	0.185075	0.0915044	0.0368321	0.216121	-0.240661	-0.398801	-0.23282	-0.0754748
3740	SPNS2	ENSG00000183018	M8 pink|0.498	0.05008	-0.193195	0.0441117	-0.158505	-0.0153456	-0.00449422	0.138863	0.431006	0.497959	0.4484	-0.162151	-0.175548	-0.244222	0.409305	0.437633	0.292221	-0.215655	-0.149651	-0.425937	-0.311427	-0.345925	-0.056521
18117	LINC01600	ENSG00000164385	M8 pink|0.4974	0.085711	-0.121072	0.208447	-0.276306	0.0193384	0.326107	0.395384	0.300417	0.497449	0.449208	0.130121	0.112861	-0.054177	0.100091	-0.0847372	-0.162267	-0.193596	0.169272	-0.434519	-0.485095	-0.2854	-0.347597
8882	-	ENSG00000273203	M8 pink|0.4969	0.0927609	-0.0394207	0.0425949	-0.325606	-0.104497	0.14589	0.240692	0.23334	0.496934	0.320928	0.119462	0.0126411	-0.182419	0.10626	0.0109885	-0.0731793	0.0276189	0.294807	-0.306524	-0.457476	-0.240599	-0.212812
21286	CECR7	ENSG00000237438	M8 pink|0.4967	0.0661922	-0.101068	0.0537411	-0.294094	-0.0783829	0.1712	0.271319	0.267789	0.49671	0.32359	0.130985	0.0704689	-0.120035	0.106828	0.0358775	-0.0358038	-0.000409212	0.218603	-0.321586	-0.437234	-0.206879	-0.193275
2855	SLC25A27	ENSG00000153291	M8 pink|0.4965	0.0264051	0.056701	-0.0953624	-0.389314	-0.22632	0.0355101	0.131178	0.143958	0.49654	0.258462	-0.101349	-0.0907813	-0.234804	0.142612	0.141962	-0.0136902	0.192775	0.424307	-0.237677	-0.455585	-0.216767	-0.165416
13918	RGN	ENSG00000130988	M8 pink|0.4964	0.0560635	-0.13495	-0.072166	-0.226292	-0.109773	-0.0913734	0.0334736	0.23258	0.496392	0.219147	-0.00490157	-0.0760609	-0.24299	0.0870242	0.258503	0.111465	-0.0534303	0.0156471	-0.160803	-0.307163	-0.178722	0.0489897
3045	SRF	ENSG00000112658	M8 pink|0.4956	0.23548	-0.0178001	0.293204	-0.0750828	0.190828	0.282177	0.258072	0.478809	0.495649	0.475498	0.0805161	-0.0662575	-0.147273	0.150245	0.0657342	0.0902881	-0.288526	0.0533174	-0.471186	-0.359808	-0.428296	-0.3124
18541	CREB3L2	ENSG00000182158	M8 pink|0.4953	0.0556806	-0.398391	0.0951829	-0.34009	-0.11252	0.184187	0.416161	0.441257	0.495262	0.462769	0.104359	0.228103	-0.0188503	0.165226	0.0308157	0.100399	-0.167439	-0.0652361	-0.438394	-0.468625	-0.127594	-0.104227
18030	CEP85L	ENSG00000111860	M8 pink|0.4949	-0.14037	-0.374089	-0.198379	-0.563536	-0.389944	0.0768583	0.364284	0.262582	0.494864	0.300016	-0.148302	0.177812	-0.0645357	0.387889	0.314208	0.174424	0.0871517	0.106609	-0.359826	-0.554885	-0.018878	-0.0830847
18764	CRISPLD1	ENSG00000121005	M8 pink|0.4947	-0.0114816	-0.211523	-0.120581	-0.306095	-0.215797	-0.0250214	0.0701831	0.271565	0.49465	0.146983	-0.079649	0.0325046	-0.0450177	0.0140919	0.212116	0.195366	0.0135432	0.0351302	-0.14421	-0.308056	-0.0575739	-0.00235309
27608	TNFRSF10D	ENSG00000173530	M8 pink|0.4942	-0.0250342	-0.274766	-0.22949	-0.401659	-0.329697	-0.130197	0.0527616	0.461052	0.494225	0.289312	-0.0979423	-0.0386951	-0.289015	0.162173	0.325742	0.421227	0.0625939	0.0265984	-0.256869	-0.399427	-0.125553	0.13652
7705	-	ENSG00000260604	M8 pink|0.4936	-0.0184037	-0.268696	0.0119234	-0.332454	-0.139584	0.152179	0.293308	0.464076	0.493589	0.446619	-0.0169029	0.0838813	-0.153772	0.108154	0.150498	0.246727	-0.0673634	0.024794	-0.424121	-0.461371	-0.19375	-0.085052
28118	LINC00888	ENSG00000240024	M8 pink|0.4935	0.0225153	-0.20757	0.135794	-0.312982	-0.0730866	0.292362	0.395982	0.364743	0.493487	0.439146	-0.0854026	0.0924306	0.0203513	0.286374	0.130837	0.0723664	-0.215223	0.0386595	-0.47001	-0.448973	-0.222085	-0.276511
16068	DUOX2	ENSG00000140279	M8 pink|0.4933	-0.0124934	-0.159831	-0.0265966	-0.240851	-0.0969799	-0.0152904	0.101721	0.411542	0.493266	0.336161	0.0617514	-0.0888332	-0.21376	0.0881458	0.174566	0.247217	-0.0768488	0.0113681	-0.291768	-0.336266	-0.238857	-0.0484601
8837	SAA2-SAA4	ENSG00000255071	M8 pink|0.4931	0.0773683	-0.0862225	0.0125542	-0.186499	-0.0359363	-0.0174129	0.0575195	0.203727	0.493097	0.298631	-0.0641559	-0.139172	-0.252108	0.264674	0.340686	0.0219231	-0.0743995	0.0287839	-0.253619	-0.295617	-0.257277	-0.0864135
7329	FAM181B	ENSG00000182103	M8 pink|0.4931	0.0473689	-0.154678	0.0100563	-0.174548	-0.0458797	0.0195557	0.118109	0.326906	0.493056	0.29878	0.033373	-0.0579231	-0.20803	0.156693	0.211316	0.157179	-0.138278	-0.035567	-0.261053	-0.304955	-0.216993	-0.0193858
9215	DUSP22	ENSG00000112679	M8 pink|0.4926	0.141181	-0.160023	0.134163	-0.195666	0.0209208	0.0897568	0.230662	0.373854	0.492611	0.402638	-0.0142371	-0.0645766	-0.213892	0.340791	0.23661	0.122052	-0.2143	0.00299111	-0.403128	-0.392051	-0.30632	-0.137637
29307	EFNA5	ENSG00000184349	M8 pink|0.4924	0.113016	-0.15291	0.212212	-0.179394	0.0380176	0.2427	0.307997	0.342415	0.492416	0.478059	0.179237	0.0417888	-0.0704366	0.161851	0.00593022	-0.0201994	-0.238	0.0125009	-0.430331	-0.372997	-0.275135	-0.240378
21936	-	ENSG00000235545	M8 pink|0.492	0.0246427	-0.116472	0.152415	-0.316376	-0.0307554	0.28613	0.391772	0.319453	0.491969	0.466782	-0.0189788	0.0635121	-0.119123	0.170238	-0.0633151	-0.0796273	-0.107258	0.21958	-0.482251	-0.5174	-0.316332	-0.332443
7641	LINC02487	ENSG00000203688	M8 pink|0.4916	0.0124289	-0.172573	0.107978	-0.230874	-0.0399468	0.140721	0.218187	0.439502	0.491595	0.367872	0.0437091	0.0043936	-0.137507	0.121452	0.0927668	0.166931	-0.170647	0.0696297	-0.346909	-0.376934	-0.248912	-0.168488
2010	RASAL2-AS1	ENSG00000224687	M8 pink|0.4907	0.062436	-0.177779	0.0968953	-0.289681	-0.0808016	0.144323	0.25258	0.479013	0.490691	0.40207	0.134919	-0.00290631	-0.216809	0.150896	0.042881	0.166188	-0.158798	0.0981919	-0.389141	-0.443688	-0.292148	-0.13234
20093	PKDREJ	ENSG00000130943	M8 pink|0.4903	-0.00289555	-0.199441	-0.0295416	-0.391954	-0.18292	0.172412	0.289272	0.293301	0.490278	0.353698	0.0821195	0.122243	-0.155804	0.122447	0.0858922	0.0524694	0.0181119	0.201321	-0.357235	-0.487224	-0.146573	-0.14385
12441	ZFP36L2	ENSG00000152518	M8 pink|0.4895	0.11015	-0.248145	-0.151492	-0.306019	-0.186457	-0.118983	0.0243355	0.403288	0.489466	0.320444	-0.0280508	-0.135089	-0.380552	0.342123	0.347022	0.362527	-0.0666635	-0.0896424	-0.265365	-0.389209	-0.204779	0.205847
17907	SLCO1A2	ENSG00000084453	M8 pink|0.489	0.0710647	-0.112965	0.05172	-0.243394	-0.066677	0.0988809	0.225411	0.171741	0.488993	0.345448	-0.0533802	-0.0123029	-0.142844	0.194506	0.131692	-0.0318392	-0.11886	0.0796872	-0.328635	-0.370859	-0.222759	-0.188442
14590	TDGF1	ENSG00000241186	M8 pink|0.4877	0.0654378	-0.133516	0.0335504	-0.24605	-0.0838347	0.0306678	0.148589	0.237846	0.487688	0.354233	-0.0965039	-0.108078	-0.218786	0.298703	0.272984	0.0459674	-0.132151	0.00517014	-0.321868	-0.358446	-0.27908	-0.116108
4760	-	ENSG00000227220	M8 pink|0.4869	0.0829179	-0.164941	-0.0156073	-0.193546	-0.0265738	-0.055097	0.0320648	0.372359	0.486863	0.269508	-0.054329	-0.126037	-0.252697	0.158844	0.275369	0.277518	-0.143021	-0.0524027	-0.263524	-0.332628	-0.249742	0.00564415
23610	IL17RD	ENSG00000144730	M8 pink|0.4866	0.0457437	-0.247693	-0.185803	-0.337094	-0.240834	-0.0225043	0.083224	0.219565	0.486639	0.139768	0.208428	0.133478	-0.154075	-0.0245563	0.178071	0.125253	0.0711315	0.0551308	-0.117306	-0.360756	0.0177911	0.106788
14221	ITGB8	ENSG00000105855	M8 pink|0.486	0.00326775	-0.207671	-0.0700284	-0.310158	-0.157548	0.0475774	0.17654	0.30886	0.485961	0.281614	0.182601	0.120181	-0.220202	0.0485555	-0.0433766	0.0140163	0.034666	0.125701	-0.202688	-0.418076	-0.0893897	0.0163791
25028	FGFBP2	ENSG00000137441	M8 pink|0.4859	0.109041	-0.109452	0.0527217	-0.231902	-0.0372068	0.079278	0.163067	0.253093	0.485864	0.361454	-0.0896405	-0.131486	-0.213079	0.397774	0.395023	0.0643073	-0.14815	0.014484	-0.359219	-0.375508	-0.318139	-0.164419
1906	DYNC1I1	ENSG00000158560	M8 pink|0.4856	-0.054389	-0.288978	-0.0639973	-0.303375	-0.168883	0.0145228	0.153068	0.431858	0.485605	0.264167	-0.0590955	0.0128617	-0.0771903	0.0937945	0.266689	0.334085	-0.103336	-0.0796969	-0.276524	-0.353271	-0.129318	-0.010735
696	-	ENSG00000236740	M8 pink|0.4846	0.0138561	-0.217522	0.136211	-0.262595	-0.0671557	0.19373	0.30864	0.378092	0.484626	0.46581	0.0396521	0.0399307	-0.0895376	0.212548	0.0810679	0.0677425	-0.213203	-0.013428	-0.41569	-0.401932	-0.255554	-0.165619
24096	AFF2	ENSG00000155966	M8 pink|0.4845	-0.0295008	-0.325265	-0.235013	-0.386972	-0.290049	-0.110396	0.0378063	0.357463	0.48453	0.202604	-0.091168	-0.0182562	-0.236835	0.210619	0.454158	0.432657	0.000758645	-0.0856712	-0.204216	-0.36837	-0.0589896	0.159808
27070	PIK3C2G	ENSG00000139144	M8 pink|0.4831	0.0174583	-0.156067	-0.0757817	-0.252303	-0.13818	-0.000940458	0.104984	0.170871	0.483073	0.303087	-0.0216935	-0.0442451	-0.233025	0.10236	0.238876	0.126546	0.00900192	0.0260568	-0.249505	-0.32643	-0.142542	0.0247045
14508	SVIL	ENSG00000197321	M8 pink|0.4818	-0.0557521	-0.332757	-0.171328	-0.295365	-0.205364	0.0166812	0.131148	0.37961	0.481786	0.207908	0.121681	0.131785	-0.122865	0.110014	0.236159	0.299849	0.00491559	-0.0786518	-0.229711	-0.349122	-0.0169506	0.115403
25175	-	ENSG00000254602	M8 pink|0.4813	0.0393718	-0.116562	-0.146113	-0.358702	-0.226618	-0.0271977	0.0713595	0.334066	0.48126	0.246247	-0.13902	-0.0995287	-0.270154	0.256793	0.256121	0.274997	0.0220051	0.141876	-0.251449	-0.395633	-0.210749	-0.00032151
15309	RGS6	ENSG00000182732	M8 pink|0.4809	0.103806	-0.0436113	0.0609054	-0.174109	-0.0058617	0.0484282	0.124438	0.292254	0.480903	0.374254	0.00794022	-0.153349	-0.241357	0.145551	0.234159	0.113526	-0.107877	0.0675458	-0.316136	-0.333305	-0.32741	-0.119333
19224	CDC42EP3	ENSG00000163171	M8 pink|0.4804	0.0262021	-0.285341	-0.0543353	-0.349226	-0.18572	0.000751872	0.151312	0.396964	0.480428	0.332075	-0.0640235	-0.0100623	-0.179348	0.2112	0.216279	0.228529	-0.158983	-0.0678424	-0.29264	-0.418698	-0.185815	0.0232413
31017	ABCC4	ENSG00000125257	M8 pink|0.4798	0.0126392	-0.473848	-0.037879	-0.44358	-0.238521	0.185184	0.358501	0.475174	0.479774	0.444053	0.0100443	0.206474	-0.0144695	0.425353	0.177607	0.273048	-0.164902	-0.117997	-0.485815	-0.516938	-0.108604	-0.0282324
19698	MUC16	ENSG00000181143	M8 pink|0.4797	-0.0119642	-0.190146	0.0810639	-0.299016	-0.108736	0.194313	0.308288	0.386313	0.479742	0.437305	0.131429	0.0568814	-0.104754	0.265645	0.0166267	0.0572255	-0.138386	0.0611644	-0.409845	-0.407386	-0.241872	-0.16801
28712	FAM13A	ENSG00000138640	M8 pink|0.4797	0.0116209	-0.391344	-0.0829191	-0.407829	-0.246983	0.0730308	0.236607	0.245343	0.479725	0.34569	0.029978	0.177284	-0.144985	0.168271	0.183445	0.0638283	-0.0491357	-0.043091	-0.3153	-0.460493	-0.0332816	0.0615563
12233	CASC15	ENSG00000272168	M8 pink|0.4797	-0.0970704	-0.221906	-0.0660355	-0.367156	-0.183922	0.0886692	0.190199	0.475361	0.479703	0.342493	0.00912921	0.0239541	-0.241709	0.0636588	0.159257	0.332279	-0.0213647	0.0983609	-0.338711	-0.45769	-0.178408	0.00870605
17599	ZC4H2	ENSG00000126970	M8 pink|0.4785	0.216381	-0.137951	0.0897259	-0.25958	-0.0456643	0.122523	0.204874	0.386554	0.478523	0.369294	0.131041	-0.03526	-0.189431	0.18332	0.0896122	0.135706	-0.153909	0.0726117	-0.36926	-0.414567	-0.27541	-0.125957
8875	PCYT1B	ENSG00000102230	M8 pink|0.4782	-0.0714417	-0.244736	-0.159657	-0.315471	-0.222541	-0.0339129	0.0249036	0.433771	0.478209	0.247785	-0.00223536	-0.000416719	-0.166191	0.0483503	0.183026	0.40048	-0.027858	-0.024758	-0.196527	-0.317851	-0.0998201	0.0984943
4104	APBA1	ENSG00000107282	M8 pink|0.4782	0.0400383	-0.178706	-0.0341527	-0.265491	-0.135315	0.0264494	0.138993	0.289501	0.478174	0.240611	0.0411478	0.0219617	-0.113597	-0.0271957	0.180375	0.156702	-0.0406707	0.0488915	-0.236196	-0.335884	-0.121165	-0.0511001
23867	CHST9	ENSG00000154080	M8 pink|0.4775	-0.014961	-0.168619	-0.077388	-0.266389	-0.161742	0.0391183	0.131532	0.150036	0.477547	0.232215	0.0201987	0.0146244	-0.128064	0.10576	0.243049	0.0823455	-0.0189537	0.0484308	-0.191705	-0.299012	-0.0971182	-0.0575472
24856	-	ENSG00000093100	M8 pink|0.4775	-0.0441019	-0.031168	-0.0990645	-0.370198	-0.202664	-0.0250425	0.104522	0.230087	0.477542	0.338391	-0.0366947	-0.14075	-0.370471	0.1752	0.203032	0.111582	0.21901	0.328042	-0.304299	-0.452262	-0.266292	-0.0686769
5294	PRRG1	ENSG00000130962	M8 pink|0.4774	0.00707356	-0.376395	0.0752743	-0.306309	-0.138134	0.220522	0.377758	0.462188	0.477397	0.399442	0.139163	0.198546	0.115461	0.209377	0.166272	0.215201	-0.202937	-0.110098	-0.434225	-0.39505	-0.107933	-0.126362
884	-	ENSG00000231459	M8 pink|0.4772	0.119183	-0.00553695	0.108898	-0.27341	-0.0144973	0.153964	0.270428	0.176775	0.477187	0.381272	-0.112072	-0.0535202	-0.186263	0.18627	0.0324289	-0.148625	-0.0333508	0.287784	-0.372974	-0.463593	-0.311389	-0.296723
25805	TGFA	ENSG00000163235	M8 pink|0.4758	-0.0413484	-0.292128	0.189595	-0.219123	-0.00944717	0.303174	0.438536	0.317979	0.47576	0.402732	-0.0267235	0.2242	0.111407	0.195534	0.0181459	-0.0548137	-0.243654	-0.0480563	-0.434822	-0.370867	-0.142278	-0.264684
27549	HILS1	ENSG00000188662	M8 pink|0.4756	0.0408117	-0.0645766	-0.0683076	-0.124602	-0.0568878	-0.12168	-0.074424	0.320643	0.475607	0.171018	-0.115949	-0.184152	-0.285382	0.0123189	0.275423	0.289069	-0.0469394	-0.0120789	-0.157876	-0.206607	-0.217513	0.0338554
12851	SPRY3	ENSG00000168939	M8 pink|0.4755	-0.108093	-0.31698	-0.0728449	-0.465478	-0.292572	0.119323	0.344593	0.269372	0.475534	0.401237	0.080807	0.196513	-0.120521	0.18392	0.0998387	0.0411592	0.0637127	0.147635	-0.374348	-0.523909	-0.0859781	-0.0565358
27335	CCNA1	ENSG00000133101	M8 pink|0.4746	0.0653627	-0.171385	0.0432849	-0.24483	-0.0820178	0.109562	0.177093	0.47268	0.474586	0.37779	-0.119937	-0.0344825	-0.115389	0.222461	0.132524	0.278251	-0.191723	-0.0503292	-0.345802	-0.353127	-0.247937	-0.0927184
18967	APCDD1L-DT	ENSG00000231290	M8 pink|0.4746	0.0156164	-0.126332	0.00993973	-0.22093	-0.0495631	0.0716421	0.147481	0.448886	0.474577	0.313118	-0.0818817	-0.0651927	-0.156941	0.0663916	0.17202	0.289471	-0.107604	0.0289167	-0.317447	-0.333792	-0.239506	-0.0763606
23403	PLB1	ENSG00000163803	M8 pink|0.4741	-0.00866057	-0.218212	-0.0753649	-0.226447	-0.113795	-0.110555	-0.00306172	0.419677	0.474098	0.317961	-0.0367603	-0.186275	-0.410938	0.435979	0.30227	0.293564	-0.170432	-0.120856	-0.265462	-0.328604	-0.282332	0.105714
27785	OXGR1	ENSG00000165621	M8 pink|0.474	0.0485397	-0.0885929	0.150731	-0.304681	-0.0842743	0.3551	0.378875	0.259307	0.473967	0.449293	0.147373	0.117451	0.00708656	0.162698	-0.0809054	-0.105143	-0.11902	0.207911	-0.426284	-0.436863	-0.260053	-0.33668
30358	IL6	ENSG00000136244	M8 pink|0.474	0.0334801	-0.156191	0.0360459	-0.285252	-0.10216	0.12434	0.222309	0.333873	0.473959	0.383377	-0.106542	-0.0564392	-0.140348	0.431899	0.375645	0.141217	-0.139606	0.00742959	-0.378363	-0.387932	-0.278489	-0.14926
3292	-	ENSG00000232692	M8 pink|0.4738	0.010038	-0.135326	0.0283707	-0.294397	-0.134548	0.0825011	0.217912	0.261862	0.473779	0.415301	0.0356476	-0.0120902	-0.218923	0.165698	0.118252	0.0401934	-0.0286993	0.132295	-0.352277	-0.413116	-0.233535	-0.129717
11874	RNF217-AS1	ENSG00000236548	M8 pink|0.4721	0.0568201	-0.257448	-0.0691825	-0.355248	-0.203585	0.00267524	0.16811	0.348322	0.472097	0.416319	0.0901449	-0.0192312	-0.290938	0.153833	0.168012	0.20278	-0.0101736	0.0360972	-0.339355	-0.443787	-0.198339	0.0418238
13849	-	ENSG00000273209	M8 pink|0.472	0.156491	0.101734	0.285277	-0.0834998	0.203369	0.241412	0.248963	0.33025	0.471958	0.444739	0.00683179	-0.110771	-0.232514	0.0171455	-0.145272	-0.122074	-0.175418	0.261432	-0.399402	-0.378761	-0.44946	-0.378222
5674	CA3	ENSG00000164879	M8 pink|0.4717	0.0374516	-0.0616218	-0.128937	-0.257952	-0.140893	-0.140171	-0.0394014	0.136731	0.471737	0.149912	-0.0820885	-0.152733	-0.351215	0.124562	0.390506	0.0775717	0.0814703	0.140719	-0.152016	-0.310833	-0.182652	0.023025
29172	MICAL3	ENSG00000243156	M8 pink|0.4715	-0.071667	-0.370297	-0.013305	-0.373782	-0.141285	0.309118	0.411023	0.309938	0.471524	0.464803	0.118769	0.325229	0.00395424	0.212228	0.0605607	0.036849	-0.0034114	0.0344928	-0.476502	-0.512459	-0.0778203	-0.12718
14950	-	ENSG00000261353	M8 pink|0.4715	0.272484	0.0229585	0.201868	-0.219236	-0.00494308	0.130208	0.214118	0.341158	0.471483	0.41588	0.00646038	-0.16346	-0.221064	0.146598	0.106417	0.0627493	-0.186259	0.198244	-0.376209	-0.39752	-0.388031	-0.242167
18690	KLF14	ENSG00000266265	M8 pink|0.4712	0.00137001	-0.0554489	0.0526683	-0.14606	0.0173806	0.0833473	0.146408	0.335978	0.471187	0.292835	-0.0679376	-0.112098	-0.165947	0.203905	0.302454	0.161318	-0.131942	0.0495807	-0.319633	-0.300504	-0.303774	-0.182352
15599	FRMD3	ENSG00000172159	M8 pink|0.4711	0.0355852	-0.22262	-0.0673437	-0.306963	-0.150306	0.0263317	0.177619	0.198565	0.471114	0.181504	-0.0147356	0.100451	-0.10612	0.183401	0.171277	-0.0164835	-0.027172	0.0576185	-0.19794	-0.379789	-0.0744992	-0.0608178
11575	TPT1-AS1	ENSG00000170919	M8 pink|0.471	0.0597511	0.073433	-0.146412	-0.308175	-0.185053	-0.135	0.0208627	0.193479	0.470956	0.17312	-0.220839	-0.188785	-0.37347	0.0343205	0.170687	0.0893611	0.221602	0.376642	-0.157948	-0.375282	-0.220599	-0.0869764
21843	CLDN10	ENSG00000134873	M8 pink|0.4707	0.105482	-0.14864	-0.0148417	-0.224384	-0.103649	-0.0260816	0.0792229	0.256181	0.470711	0.283678	-0.0536531	-0.0975762	-0.188938	0.105832	0.297243	0.16955	-0.106088	-0.0200157	-0.2516	-0.296521	-0.205531	-0.0294608
28672	ZNF667	ENSG00000198046	M8 pink|0.4697	0.0674182	-0.108591	0.0211992	-0.290424	-0.0712865	0.0960459	0.191018	0.313724	0.469731	0.322692	-0.00993359	0.00295491	-0.195251	0.0855021	0.110986	0.106664	-0.0163	0.158298	-0.313491	-0.436582	-0.195192	-0.102674
9679	SMYD1	ENSG00000115593	M8 pink|0.4689	0.0264183	-0.125613	-0.117002	-0.194276	-0.10603	-0.0978441	-0.0137059	0.169198	0.468923	0.129656	-0.0471082	-0.0580396	-0.213136	0.0318347	0.300015	0.148593	-0.0053882	0.00228584	-0.0897803	-0.216304	-0.0869249	0.0691005
8144	HNRNPA1P33	ENSG00000213412	M8 pink|0.4689	0.220705	-0.0120813	0.266199	-0.11415	0.145754	0.228074	0.30107	0.279357	0.468882	0.435574	0.0557162	-0.0289598	-0.0830299	0.0895239	-0.0587179	-0.131202	-0.225291	0.112907	-0.401872	-0.371117	-0.356435	-0.321121
16371	COLGALT2	ENSG00000198756	M8 pink|0.4682	-0.0599921	-0.166994	-0.127632	-0.300462	-0.182831	0.0180544	0.136399	0.156094	0.468234	0.239682	0.0060645	0.00683221	-0.191207	0.26075	0.330803	0.104898	0.0450947	0.052761	-0.229631	-0.366295	-0.120037	-0.0260626
4420	PCDH8	ENSG00000136099	M8 pink|0.4675	0.109074	-0.0433657	0.251476	-0.136521	0.125901	0.286363	0.329788	0.269836	0.46749	0.37971	0.0918827	0.0580532	-0.0167225	0.111401	-0.0596259	-0.165228	-0.24576	0.114079	-0.391608	-0.364886	-0.304213	-0.374707
7984	PPARGC1A	ENSG00000109819	M8 pink|0.4674	-0.0304906	-0.316222	-0.160249	-0.355296	-0.236636	-0.0261967	0.136367	0.31876	0.467427	0.28276	-0.0609466	0.0373559	-0.231002	0.15532	0.29629	0.280984	-0.0180792	-0.061803	-0.262065	-0.387542	-0.0695213	0.119405
8881	SLC28A3	ENSG00000197506	M8 pink|0.4674	-0.0352065	-0.231139	-0.113507	-0.29337	-0.191828	-0.0365385	0.103257	0.318125	0.467391	0.3225	0.0779423	0.0108373	-0.250984	0.260291	0.162437	0.164843	-0.0247734	-0.0113991	-0.254385	-0.354288	-0.130798	0.10562
23159	ZNF488	ENSG00000265763	M8 pink|0.4673	0.0588007	-0.0298744	0.123417	-0.157988	0.0181605	0.240902	0.215533	0.305208	0.467315	0.334878	-0.0894972	-0.0080512	-0.0535335	0.0437561	0.0280536	0.0120412	-0.139279	0.106706	-0.315777	-0.317276	-0.264377	-0.283804
29007	-	ENSG00000235840	M8 pink|0.4663	0.154118	-0.0462993	0.14299	-0.155394	0.0369949	0.134667	0.205043	0.254721	0.466277	0.364009	-0.0690312	-0.0934898	-0.151679	0.172677	0.110525	-0.00966961	-0.208802	0.0351822	-0.329157	-0.322772	-0.324156	-0.217312
17820	OVCH2	ENSG00000183378	M8 pink|0.4662	-0.0238391	-0.0685868	-0.238278	-0.263363	-0.19583	-0.176465	-0.0689161	0.0781189	0.466156	0.107019	-0.111633	-0.137566	-0.288449	0.10784	0.388709	0.177482	0.13426	0.0889033	-0.0786475	-0.253906	-0.0951024	0.104356
984	GCNT2	ENSG00000111846	M8 pink|0.4657	0.0418389	-0.259986	0.145265	-0.28956	-0.0342189	0.249647	0.329524	0.383341	0.465684	0.435212	0.0988534	0.151314	-0.143277	0.169001	-0.0795367	-0.0394513	-0.168892	0.0422973	-0.413191	-0.463984	-0.19912	-0.147833
12157	TMEM220-AS1	ENSG00000263400	M8 pink|0.4655	0.0203195	-0.100922	-0.101827	-0.272331	-0.161362	-0.0950836	0.0150951	0.285209	0.465546	0.327527	-0.140577	-0.239246	-0.324291	0.321687	0.404336	0.268879	-0.0318885	0.0460471	-0.281282	-0.354611	-0.291579	0.0384961
11464	C10orf25	ENSG00000165511	M8 pink|0.4649	0.0769781	-0.154829	0.0459627	-0.311198	-0.120991	0.120212	0.212757	0.387672	0.464862	0.371934	-0.0543122	0.00311195	-0.170726	0.203578	0.0943147	0.138155	-0.129448	0.0989287	-0.345584	-0.431397	-0.262172	-0.114114
2030	NCKAP5-AS2	ENSG00000226953	M8 pink|0.4626	0.118289	-0.0524097	0.118031	-0.229257	-0.00250631	0.140775	0.221328	0.319467	0.462608	0.337395	-0.00446975	-0.0549433	-0.159482	0.127762	0.0388327	0.0429613	-0.0999936	0.170583	-0.334196	-0.401042	-0.299411	-0.206237
11988	-	ENSG00000278456	M8 pink|0.4626	0.0560959	-0.113861	0.0225888	-0.299228	-0.108317	0.0597572	0.210981	0.327929	0.462597	0.388731	-0.0723293	-0.0593429	-0.195835	0.187604	0.107916	0.0957975	-0.0532445	0.1381	-0.360568	-0.429777	-0.283515	-0.134638
14062	ACSM3	ENSG00000005187	M8 pink|0.461	0.0592769	-0.0600352	-0.0242895	-0.235935	-0.110438	0.0105703	0.108953	0.141547	0.461021	0.292065	-0.142448	-0.0896445	-0.214868	0.227454	0.175157	0.0227282	-0.0234758	0.12061	-0.256459	-0.326735	-0.203703	-0.0595813
7989	-	ENSG00000226786	M8 pink|0.4609	-0.0101888	-0.0749456	0.0617349	-0.24337	-0.0458959	0.0998403	0.221158	0.262953	0.460863	0.38228	-0.0570906	-0.038415	-0.210432	0.11162	0.0430165	-0.00960585	-0.0430234	0.168314	-0.336239	-0.386881	-0.274571	-0.194077
24853	-	ENSG00000272482	M8 pink|0.4605	0.0139657	-0.233141	-0.0904722	-0.266904	-0.171936	-0.028194	0.128527	0.266119	0.46053	0.278895	-0.0956832	-0.00970255	-0.149323	0.188534	0.341232	0.182032	-0.0536023	-0.0361602	-0.272825	-0.323493	-0.137331	-0.0308459
10931	PIK3CD-AS2	ENSG00000231789	M8 pink|0.4604	0.186264	-0.0147533	0.163374	-0.0882544	0.0947037	0.0444084	0.0984253	0.338832	0.460401	0.372603	-0.045728	-0.191619	-0.263714	0.120789	0.0843486	0.0595585	-0.235143	0.00643958	-0.302866	-0.275485	-0.374257	-0.171594
16097	TANK	ENSG00000136560	M8 pink|0.4603	0.0375945	-0.279583	0.015197	-0.381993	-0.236453	0.144068	0.352731	0.299212	0.460288	0.36415	0.140271	0.179043	-0.00221032	0.181787	0.0345221	0.017487	-0.0860719	0.0340031	-0.308373	-0.421473	-0.0810218	-0.0960258
1528	MT1L	ENSG00000260549	M8 pink|0.4599	0.166203	-0.0838401	0.127728	-0.108937	0.0423221	0.0551586	0.0884775	0.437692	0.459942	0.349228	-0.109451	-0.163389	-0.181071	0.16658	0.172222	0.22537	-0.265822	-0.0676824	-0.306207	-0.28651	-0.340094	-0.0739968
6497	STEAP1B	ENSG00000105889	M8 pink|0.4599	0.0347383	-0.205504	0.110203	-0.28023	-0.0588837	0.181566	0.288376	0.4567	0.459905	0.430425	-0.0845511	-0.00704856	-0.113433	0.312282	0.206383	0.175111	-0.225202	-0.0129222	-0.430669	-0.420223	-0.272508	-0.175273
165	MELTF	ENSG00000163975	M8 pink|0.4596	0.121602	-0.0230209	0.271529	-0.0384589	0.184735	0.29538	0.223212	0.396215	0.459616	0.38132	0.0601824	0.000932283	-0.105217	0.0948828	-0.0988992	-0.0604398	-0.28555	0.0668156	-0.345231	-0.297951	-0.359175	-0.291426
18244	PLSCR3	ENSG00000187838	M8 pink|0.4589	0.0752338	0.131979	0.164661	-0.169219	0.113659	0.223582	0.229205	0.35896	0.458866	0.42191	-0.0687127	-0.141704	-0.268768	0.235332	0.0285857	0.00349633	-0.0508365	0.335552	-0.451283	-0.434629	-0.446612	-0.345686
21516	OGFRL1	ENSG00000119900	M8 pink|0.4586	0.00806833	-0.325716	-0.0445426	-0.364068	-0.222425	0.138593	0.322632	0.195606	0.458632	0.271339	0.0685161	0.260364	-0.00715459	0.142305	-0.00362681	-0.0735527	-0.0215312	0.048769	-0.231948	-0.417772	0.0138926	-0.0446532
20930	COL27A1	ENSG00000196739	M8 pink|0.4584	0.0255451	0.0824355	0.0281672	-0.218533	0.0152874	0.0939184	0.122257	0.332593	0.458362	0.298609	0.108163	-0.0796802	-0.33748	0.0750931	-0.0314721	0.0036258	0.0693233	0.335053	-0.271726	-0.405928	-0.304873	-0.169647
9270	-	ENSG00000272808	M8 pink|0.458	0.0391576	0.00358683	0.0976642	-0.221581	-0.0208214	0.173033	0.232226	0.31003	0.457959	0.384627	-0.0569867	-0.0673586	-0.122675	0.125889	0.0247747	0.0247241	-0.0599348	0.237199	-0.375944	-0.386836	-0.320104	-0.278385
28290	ADGRF3	ENSG00000173567	M8 pink|0.4575	-0.0927228	-0.0806494	-0.0699989	-0.324189	-0.150572	0.0771896	0.177123	0.196019	0.457507	0.319904	-0.0485693	0.00461473	-0.289145	0.267601	0.0756576	-0.0183325	0.0790754	0.255623	-0.287104	-0.432164	-0.20036	-0.0968333
13250	MLIP	ENSG00000146147	M8 pink|0.4574	0.0346901	-0.209595	0.0566028	-0.262052	-0.102082	0.101218	0.218698	0.336044	0.45739	0.413569	-0.0449737	-0.00849265	-0.148	0.207281	0.191432	0.127408	-0.149517	-0.036286	-0.369953	-0.372342	-0.252149	-0.106681
575	TULP2	ENSG00000104804	M8 pink|0.4569	0.0624624	-0.101021	-0.0283581	-0.284446	-0.105444	0.0588435	0.135644	0.36209	0.456935	0.364174	-0.101492	-0.110239	-0.246394	0.335022	0.156438	0.195541	-0.0938713	0.0696619	-0.372017	-0.39938	-0.295879	-0.112251
18013	NAB1	ENSG00000138386	M8 pink|0.4566	-0.00727432	-0.348979	-0.106032	-0.423437	-0.268482	0.0703798	0.246359	0.30381	0.456628	0.26717	0.158099	0.22542	-0.115685	0.0914079	0.0331041	0.0637726	0.0106325	0.0641372	-0.211124	-0.444914	0.00934755	0.0729658
12560	ZNF667-AS1	ENSG00000166770	M8 pink|0.4561	0.125208	-0.0880527	0.114512	-0.206793	0.0189968	0.0989461	0.175406	0.354432	0.456131	0.348771	-0.0258749	-0.0673932	-0.207418	0.102025	0.132594	0.125707	-0.138985	0.0681617	-0.332847	-0.386671	-0.267069	-0.116397
24485	PCDHB10	ENSG00000120324	M8 pink|0.455	-0.00894011	-0.297438	0.0795871	-0.239534	-0.0257365	0.152097	0.279362	0.4302	0.454964	0.331612	-0.0230099	0.103583	-0.0366751	0.0866917	0.103615	0.226731	-0.175192	-0.0523752	-0.380367	-0.374537	-0.130706	-0.108173
28611	LIF	ENSG00000128342	M8 pink|0.4545	-0.00263638	-0.128948	-0.128925	-0.208231	-0.120114	-0.0908792	-0.00165342	0.418771	0.454505	0.284281	-0.103152	-0.163608	-0.312422	0.259806	0.29042	0.352553	-0.0315913	-0.0151915	-0.235059	-0.294754	-0.231348	0.0818424
19382	-	ENSG00000229151	M8 pink|0.4543	0.0303943	-0.131429	-0.0123182	-0.276342	-0.0959376	0.0758437	0.170806	0.179563	0.454295	0.337977	-0.110041	-0.0014339	-0.146055	0.203456	0.146015	0.0053976	-0.0740681	0.073993	-0.315229	-0.375914	-0.220669	-0.131688
26966	ELAC1	ENSG00000141642	M8 pink|0.4531	0.150409	-0.0738726	0.119365	-0.194659	-0.0182918	0.0574206	0.161838	0.221876	0.453146	0.283895	0.153429	-0.0313653	-0.178561	0.137763	-0.0101037	-0.127282	-0.152676	0.104434	-0.233115	-0.344933	-0.242798	-0.146653
11010	PROX1-AS1	ENSG00000230461	M8 pink|0.4529	0.0836318	-0.145294	-0.00295718	-0.237704	-0.0790663	0.023815	0.137395	0.232324	0.452945	0.294731	-0.0294303	-0.0647002	-0.15723	0.181742	0.15905	0.0729935	-0.10735	0.0196208	-0.276178	-0.350455	-0.212889	-0.0901648
19315	-	ENSG00000241679	M8 pink|0.4527	0.0786406	-0.0544611	0.119117	-0.230676	0.00493754	0.158011	0.248368	0.284817	0.45273	0.40992	-0.0750719	-0.0589644	-0.165703	0.322841	0.0800488	-0.057036	-0.12509	0.163997	-0.387115	-0.419033	-0.337713	-0.265744
28773	RP1L1	ENSG00000183638	M8 pink|0.4526	0.0208851	-0.138258	0.0133065	-0.180312	0.00892648	0.0884758	0.17067	0.30514	0.452585	0.333325	-0.158166	-0.0446942	-0.170003	0.216727	0.218884	0.135074	-0.100094	-0.00675789	-0.336708	-0.342681	-0.240402	-0.119007
23551	HFM1	ENSG00000162669	M8 pink|0.4521	-0.0498261	-0.105993	-0.167778	-0.36357	-0.259516	-0.0388573	0.0858049	0.173087	0.452146	0.211212	-0.0694009	-0.0584893	-0.215823	0.152607	0.30711	0.157054	0.110826	0.165584	-0.190952	-0.374512	-0.130373	-0.0105307
6981	IRX6	ENSG00000159387	M8 pink|0.4514	0.0767718	-0.0175073	0.11371	-0.164211	0.0380681	0.139223	0.184408	0.380012	0.451396	0.444059	-0.0401402	-0.160134	-0.231638	0.204024	0.184326	0.124135	-0.151279	0.0585611	-0.39835	-0.351847	-0.390283	-0.19782
25840	HOXA6	ENSG00000106006	M8 pink|0.4513	-0.0466265	-0.225276	-0.225088	-0.193256	-0.139617	-0.181003	-0.0278407	0.26812	0.451274	0.203465	-0.122649	-0.10983	-0.303984	0.163876	0.396472	0.373038	0.00134375	-0.127998	-0.157908	-0.249813	-0.0795912	0.198766
12499	MUC15	ENSG00000169550	M8 pink|0.4511	0.0227255	-0.147722	0.13781	-0.210796	-0.0198451	0.203888	0.303061	0.251151	0.451112	0.40913	-0.00746214	0.0258346	-0.0753536	0.199895	0.0781944	-0.022387	-0.163821	0.0523086	-0.395766	-0.347697	-0.2468	-0.241131
5079	SCN2A	ENSG00000136531	M8 pink|0.451	-0.0989833	-0.249637	-0.189996	-0.30183	-0.243162	-0.102958	0.0367768	0.275299	0.451035	0.218958	0.0139037	-0.0108053	-0.227462	0.108724	0.23555	0.270843	0.0573909	-0.00576109	-0.165283	-0.289719	-0.0361792	0.136555
2284	MPZ	ENSG00000158887	M8 pink|0.4501	-0.0013937	-0.0123494	0.0598696	-0.17622	0.000133927	0.0734095	0.130563	0.309192	0.450096	0.32714	-0.0753297	-0.148199	-0.227535	0.320148	0.350759	0.116297	-0.115159	0.100739	-0.341148	-0.326857	-0.33781	-0.168955
24269	ODC1-DT	ENSG00000257135	M8 pink|0.4496	0.126276	-0.00645758	0.183101	-0.170531	0.0568008	0.146755	0.2155	0.373772	0.449631	0.417749	-0.124638	-0.179467	-0.22871	0.270317	0.102657	0.0800049	-0.246629	0.0982554	-0.410233	-0.377643	-0.422369	-0.268685
12054	CYP1B1-AS1	ENSG00000232973	M8 pink|0.4485	-0.0123756	-0.133161	-0.113916	-0.292766	-0.180699	-0.0780248	0.0652147	0.364536	0.448485	0.353877	-0.0883811	-0.176362	-0.292812	0.342356	0.369369	0.351054	-0.0379516	0.0193457	-0.329706	-0.363703	-0.260376	0.0213491
11294	-	ENSG00000244567	M8 pink|0.4484	0.0499106	-0.217581	-0.0784067	-0.392219	-0.221609	0.05547	0.217688	0.236434	0.448399	0.21385	-0.0424289	0.0828247	-0.100307	0.119285	0.205567	0.0823222	-0.0418343	0.0935568	-0.23229	-0.408532	-0.0778407	-0.110876
4828	FBXO32	ENSG00000156804	M8 pink|0.4475	0.176684	-0.200331	0.00062408	-0.257983	-0.127398	0.0450841	0.178469	0.387644	0.447496	0.326595	0.0809943	0.00181553	-0.0521107	0.140306	0.0787384	0.208747	-0.121521	-0.0162919	-0.285622	-0.349984	-0.174021	-0.0192726
27389	LINC00460	ENSG00000233532	M8 pink|0.447	0.084004	-0.152502	0.0270692	-0.136833	-0.00443534	0.0124049	0.0543502	0.40439	0.44699	0.262046	-0.0199333	-0.117824	-0.210105	0.200986	0.17183	0.280015	-0.203537	-0.095947	-0.254003	-0.268836	-0.249159	-0.0191436
29457	COL25A1	ENSG00000188517	M8 pink|0.4468	-0.0927916	-0.262861	-0.314099	-0.377516	-0.317632	-0.142121	0.0419714	0.15306	0.446803	0.115474	-0.0582855	0.0321934	-0.206629	0.142068	0.434459	0.232841	0.163246	0.0121097	-0.12545	-0.350242	0.0088293	0.141574
2504	SATB1	ENSG00000182568	M8 pink|0.4468	0.0228012	-0.28873	-0.142973	-0.387398	-0.258233	-0.0171809	0.177833	0.310919	0.446781	0.24103	-0.0311872	0.0493904	-0.161752	0.244399	0.242524	0.269575	-0.00940557	0.0169729	-0.271215	-0.402841	-0.0725517	0.038613
22848	COL11A2	ENSG00000204248	M8 pink|0.4468	0.00346882	0.140216	0.125048	-0.175403	0.085424	0.201688	0.213262	0.241262	0.446771	0.409878	-0.100127	-0.127466	-0.281201	0.174643	0.0850449	-0.0199272	0.00485764	0.354734	-0.4186	-0.423439	-0.406901	-0.332346
3358	SLC35B4	ENSG00000205060	M8 pink|0.4467	0.0413755	-0.444214	-0.0583818	-0.454586	-0.25341	0.180887	0.316694	0.503466	0.446738	0.368978	0.10351	0.224991	-0.0449335	0.212747	0.180803	0.3315	-0.0926589	-0.0616321	-0.401917	-0.517388	-0.0650416	0.00914621
7113	MRGPRX3	ENSG00000179826	M8 pink|0.446	0.0332916	-0.143322	-0.0899045	-0.170874	-0.108956	-0.0839215	-0.0110708	0.17402	0.446024	0.164479	-0.0580043	-0.0675713	-0.156689	0.119798	0.298184	0.15069	-0.0434983	-0.0423498	-0.113024	-0.19479	-0.106893	0.0617701
19223	LGALS7B	ENSG00000178934	M8 pink|0.4459	0.194214	-0.0270185	0.151568	-0.103988	0.0625623	0.122918	0.171337	0.282605	0.445942	0.35778	-0.0625075	-0.0993536	-0.132339	0.065418	0.0668371	0.0332554	-0.206466	0.0258008	-0.306312	-0.260275	-0.284668	-0.198194
30905	DIAPH2	ENSG00000147202	M8 pink|0.4456	0.106486	-0.304992	0.052125	-0.351635	-0.165492	0.234852	0.340028	0.397052	0.445605	0.393815	0.0391032	0.155309	0.0371641	0.239235	0.0863349	0.135592	-0.158181	-0.022315	-0.389587	-0.454252	-0.154333	-0.138857
14063	-	ENSG00000280294	M8 pink|0.4456	0.0411549	-0.0784025	-0.105566	-0.233154	-0.100201	-0.114872	0.00622686	0.200364	0.445553	0.214734	-0.127731	-0.147722	-0.313055	0.141661	0.246873	0.137933	-0.0010491	0.0705245	-0.170437	-0.313006	-0.194027	0.0247065
16830	KANK1	ENSG00000107104	M8 pink|0.4445	0.109493	-0.190374	-0.050946	-0.259436	-0.125003	0.0358082	0.165719	0.21415	0.444488	0.195958	0.199556	0.130077	-0.136251	0.0196169	0.106425	-0.00447007	0.0248187	0.091225	-0.171639	-0.3487	-0.0664842	-0.00106429
715	-	ENSG00000258623	M8 pink|0.4445	0.0135374	-0.130071	-0.00953155	-0.286286	-0.0926208	0.147357	0.243835	0.237457	0.444472	0.284575	-0.087791	0.083109	-0.100681	0.139767	0.0621469	0.00539163	0.00785267	0.182579	-0.291919	-0.412843	-0.161174	-0.173973
4852	DRAXIN	ENSG00000162490	M8 pink|0.4444	-0.00457124	-0.14696	0.0918547	-0.249138	-0.0283336	0.266513	0.308395	0.407718	0.444377	0.420655	-0.026783	0.0943499	-0.0818231	0.105313	-0.00620437	0.12633	-0.125399	0.0855089	-0.405604	-0.413531	-0.219923	-0.199106
18409	SVOPL	ENSG00000157703	M8 pink|0.4442	0.056566	-0.0193964	0.18458	-0.15459	0.0327501	0.180458	0.222772	0.316608	0.444167	0.390858	0.0215944	-0.0831947	-0.104178	0.182376	0.0141249	0.0121784	-0.146938	0.127581	-0.364139	-0.292856	-0.344989	-0.2802
7678	SLAIN1	ENSG00000139737	M8 pink|0.4431	0.0685913	-0.0888926	0.0620266	-0.268713	-0.0585077	0.188083	0.298698	0.132016	0.443053	0.329781	-0.115033	0.0448348	-0.0090824	0.332	0.142182	-0.0783142	-0.0791076	0.139814	-0.338793	-0.388791	-0.196133	-0.258772
28185	SMIM10L2A	ENSG00000178947	M8 pink|0.4421	0.0560459	-0.0277169	-0.0799362	-0.107807	-0.0173927	-0.129064	-0.0274042	0.1503	0.44207	0.224356	-0.163642	-0.204703	-0.323677	0.113246	0.325384	0.14849	-0.0142075	0.0341793	-0.161047	-0.217272	-0.205847	0.00829609
25119	OLFM4	ENSG00000102837	M8 pink|0.4418	0.0163725	-0.160219	-0.0173187	-0.215934	-0.0968123	0.0266469	0.11652	0.176017	0.441848	0.238133	0.00325494	-0.0132795	-0.121655	0.173317	0.226077	0.0973446	-0.0792201	-0.00193674	-0.207408	-0.280119	-0.123146	-0.0167488
16780	NOD1	ENSG00000106100	M8 pink|0.4418	-0.0414397	-0.197325	-0.151705	-0.318224	-0.183746	-0.0526274	0.0824439	0.355782	0.441772	0.340553	-0.00861277	-0.0793328	-0.363038	0.374229	0.339741	0.312037	0.0248723	0.0447898	-0.319752	-0.414531	-0.195849	0.114291
11661	NUDT9P1	ENSG00000234043	M8 pink|0.4416	-0.0436027	-0.104371	-0.145539	-0.307728	-0.189402	-0.0220457	0.124737	0.187905	0.441616	0.219068	-0.191107	-0.0267066	-0.195094	0.249269	0.225494	0.091145	0.0636411	0.145272	-0.209126	-0.34917	-0.134708	-0.056138
2174	KCTD14	ENSG00000151364	M8 pink|0.4413	0.108884	-0.0374526	0.0439159	-0.174832	-0.0289174	0.0836803	0.0997495	0.175491	0.441288	0.24628	-0.0900848	-0.0712673	-0.134685	0.122109	0.110459	-0.0179274	-0.0964742	0.0907427	-0.211592	-0.276567	-0.216745	-0.0951356
3760	-	ENSG00000215237	M8 pink|0.4411	0.0924145	-0.109507	-0.0127106	-0.284433	-0.13813	-0.0210692	0.0493605	0.342842	0.441063	0.256212	-0.0635443	-0.152289	-0.215125	0.348813	0.285678	0.275047	-0.127748	0.0358975	-0.268983	-0.335732	-0.256084	-0.04156
27927	-	ENSG00000261402	M8 pink|0.4408	0.105043	-0.0683549	0.083161	-0.27968	-0.0645861	0.0946129	0.191706	0.316351	0.440833	0.30411	0.00111371	-0.0438409	-0.163672	0.0983517	-0.0214613	0.0494822	-0.109689	0.143254	-0.314254	-0.408832	-0.279233	-0.168726
24336	ELOVL4	ENSG00000118402	M8 pink|0.4403	0.0263806	-0.250494	0.0618367	-0.29233	-0.110375	0.216401	0.306954	0.407965	0.440305	0.334494	-0.0127764	0.127974	0.0879805	0.0853352	0.0979071	0.19685	-0.185624	-0.0319597	-0.336191	-0.37162	-0.130936	-0.142669
1239	AKR1C1	ENSG00000187134	M8 pink|0.4401	0.0241211	-0.103081	0.00740666	-0.20531	-0.0705516	0.00389353	0.0863536	0.295887	0.440067	0.34233	-0.097779	-0.159944	-0.195238	0.220289	0.399211	0.196196	-0.0742271	-0.00422954	-0.31673	-0.311007	-0.269223	-0.0759241
17407	SNAP91	ENSG00000065609	M8 pink|0.4399	0.0385492	-0.140473	-0.0333197	-0.253438	-0.14344	0.0142128	0.132318	0.279596	0.439947	0.24571	-0.018929	-0.024412	-0.127615	0.15524	0.134015	0.134243	-0.0591548	0.0618982	-0.234464	-0.32568	-0.172514	-0.0863507
14630	DLX6-AS1	ENSG00000231764	M8 pink|0.4399	0.0463791	-0.0960447	0.0301411	-0.24746	-0.0594451	0.124451	0.205069	0.196137	0.439902	0.290892	-0.0389068	0.00273004	-0.106963	0.151869	0.117388	-0.0248321	-0.0448746	0.118603	-0.284461	-0.362901	-0.205799	-0.193503
5084	CAPN5	ENSG00000149260	M8 pink|0.4399	0.0069439	-0.252996	-0.070712	-0.211149	-0.0865152	0.00515149	0.0643077	0.418724	0.439863	0.255836	-0.124737	-0.079051	-0.155013	0.186342	0.397301	0.41948	-0.144788	-0.156162	-0.308353	-0.2753	-0.175338	0.0260496
128	GUCY1A1	ENSG00000164116	M8 pink|0.4393	-0.0160721	-0.409828	-0.132701	-0.365105	-0.254417	-0.019676	0.190637	0.292811	0.439328	0.284838	0.0427021	0.110468	-0.139469	0.278308	0.291901	0.270344	-0.0487157	-0.133916	-0.284719	-0.379087	-0.0158719	0.12791
4389	-	ENSG00000273107	M8 pink|0.4373	0.0840999	-0.0651757	0.12014	-0.184296	0.00117358	0.0947297	0.131292	0.373894	0.437338	0.307777	-0.0351047	-0.0969626	-0.172347	0.14246	0.0766353	0.107122	-0.188162	0.069237	-0.310171	-0.327869	-0.321114	-0.179983
24847	-	ENSG00000271155	M8 pink|0.4369	0.0776054	-0.0219439	0.0713548	-0.171779	0.0202775	0.119424	0.164058	0.266827	0.436914	0.330933	-0.114292	-0.10563	-0.175174	0.179325	0.146995	0.071801	-0.128902	0.105237	-0.326851	-0.335966	-0.309158	-0.235201
17418	SPART-AS1	ENSG00000120664	M8 pink|0.4366	0.0440085	-0.0550181	-0.0149202	-0.303885	-0.138582	0.0156721	0.133983	0.225923	0.436551	0.271898	0.0333708	-0.0758352	-0.285571	0.140257	0.0627433	0.0134319	-0.0175364	0.187758	-0.222796	-0.395229	-0.212832	-0.0582169
15526	PLCZ1	ENSG00000139151	M8 pink|0.4364	0.0210087	-0.0754547	-0.116253	-0.259002	-0.14395	-0.0660804	0.0663468	0.0686483	0.436416	0.218106	-0.0463564	-0.0831113	-0.234929	0.0551026	0.198956	0.022431	0.0777965	0.107357	-0.165223	-0.304532	-0.139664	-0.00221433
21072	GRAMD2A	ENSG00000175318	M8 pink|0.4357	-0.00109549	-0.164116	-0.0236415	-0.248025	-0.120922	0.00346178	0.0958143	0.376316	0.435733	0.427829	0.0115392	-0.0899814	-0.319504	0.195741	0.145785	0.224166	-0.0711938	0.00873546	-0.32373	-0.343398	-0.2584	0.0669202
21608	-	ENSG00000240057	M8 pink|0.4352	-0.0526973	-0.251274	-0.138679	-0.393264	-0.235828	0.084189	0.227447	0.249129	0.435177	0.248128	-0.0164831	0.129475	-0.145718	0.298753	0.180554	0.0892967	0.0238255	0.0838606	-0.256279	-0.443194	-0.0727968	-0.0288318
15135	CNKSR3	ENSG00000153721	M8 pink|0.4347	0.143112	-0.142269	0.140858	-0.246987	-0.011055	0.205352	0.27338	0.249147	0.434745	0.379809	0.0470387	0.0753446	-0.126989	0.173885	-0.0150333	-0.114495	-0.177479	0.0760014	-0.336991	-0.426873	-0.242123	-0.173845
15762	POU3F3	ENSG00000198914	M8 pink|0.4342	0.144515	-0.0762831	0.0133565	-0.138943	0.00357005	0.031741	0.0849296	0.127836	0.434156	0.202631	-0.042255	-0.0315448	-0.0875554	0.0686553	0.223962	0.0439252	-0.105205	-0.00403784	-0.186988	-0.238092	-0.149827	-0.0724641
20521	TTC23	ENSG00000103852	M8 pink|0.4341	0.0363166	-0.119841	-0.0550472	-0.213825	-0.106582	-0.034587	0.0671683	0.398291	0.434061	0.279576	-0.0266561	-0.104123	-0.254225	0.113866	0.17151	0.285055	-0.0558422	0.0255381	-0.244789	-0.29619	-0.197133	0.0202883
30758	-	ENSG00000254951	M8 pink|0.4337	0.0293365	-0.094002	-0.12076	-0.210591	-0.120512	-0.083937	0.0285236	0.0643063	0.433738	0.133837	-0.0447503	-0.0617758	-0.196918	0.00172515	0.233113	0.0542315	0.0300762	0.0552156	-0.106848	-0.231774	-0.0920695	0.00792789
23617	KLHL13	ENSG00000003096	M8 pink|0.4336	-0.0119449	-0.215507	-0.0874327	-0.232313	-0.126082	0.0317154	0.0850671	0.188025	0.43363	0.196894	-0.0456691	0.0328921	-0.0725438	0.127294	0.309304	0.175532	-0.050045	-0.0486962	-0.204072	-0.244133	-0.0596999	0.0190011
15839	LYSMD4	ENSG00000183060	M8 pink|0.4334	0.0110627	-0.0615121	0.0307561	-0.212327	-0.00918844	0.0840782	0.134544	0.348271	0.433368	0.358406	-0.0585392	-0.0900318	-0.253599	0.161213	0.0969073	0.148343	-0.0602707	0.12618	-0.32558	-0.357356	-0.258646	-0.0710343
3716	-	ENSG00000259732	M8 pink|0.4331	0.0807926	-0.122638	0.056761	-0.317451	-0.0957017	0.171742	0.263721	0.329977	0.433101	0.368836	-0.0268483	0.00756595	-0.0900285	0.115352	0.0511776	0.0918571	-0.0559461	0.156091	-0.376963	-0.435688	-0.225272	-0.188282
5015	ZNF280B	ENSG00000275004	M8 pink|0.4327	0.0100197	-0.156757	0.0726322	-0.321368	-0.113079	0.205228	0.345582	0.264025	0.432699	0.373686	-0.0873263	0.083731	-0.0546719	0.349464	0.0676623	-0.0194687	-0.0831715	0.152178	-0.40848	-0.43895	-0.221501	-0.251884
16061	DNAJB4	ENSG00000162616	M8 pink|0.4326	-0.0334798	-0.497463	-0.178879	-0.432831	-0.354015	-0.061059	0.181932	0.357479	0.43256	0.190028	0.0574847	0.194425	-0.0411393	0.191271	0.319983	0.320956	-0.066432	-0.18774	-0.192109	-0.36909	0.0716018	0.178739
17292	PAK5	ENSG00000101349	M8 pink|0.4319	-0.00275005	-0.131979	-0.238104	-0.202769	-0.176635	-0.20253	-0.121226	0.0529677	0.431898	0.0395827	-0.117406	-0.111593	-0.237329	0.118426	0.414775	0.205242	0.0338671	-0.0576525	0.000277513	-0.160741	-0.015947	0.176469
26830	RNF186	ENSG00000178828	M8 pink|0.431	0.103364	-0.0998395	-0.111923	-0.0715696	-0.0194788	-0.196557	-0.103827	0.100532	0.43103	0.163086	-0.165965	-0.228052	-0.275469	0.124355	0.371421	0.169075	-0.0712328	-0.0839439	-0.0981633	-0.148298	-0.126432	0.118852
12990	CLCN3P1	ENSG00000232000	M8 pink|0.4304	0.00673461	-0.140812	-0.0976573	-0.273234	-0.17412	-0.0936546	-0.0156116	0.391906	0.430414	0.209279	-0.090789	-0.173085	-0.295976	0.241461	0.307267	0.401518	-0.0590614	0.00863275	-0.222428	-0.301207	-0.229582	0.0442271
18755	-	ENSG00000276115	M8 pink|0.4302	0.0128169	0.0168419	-0.0396563	-0.340726	-0.158891	0.0637978	0.153758	0.334846	0.430233	0.302533	-0.133639	-0.109983	-0.241968	0.138603	0.172444	0.226734	0.109741	0.332878	-0.313537	-0.42914	-0.266062	-0.152778
18035	CDH17	ENSG00000079112	M8 pink|0.43	-0.0581029	-0.173578	-0.233657	-0.336326	-0.23111	-0.138144	0.00249706	0.223836	0.429974	0.152941	-0.155339	-0.108318	-0.265949	0.252656	0.364408	0.285827	0.105204	0.065864	-0.150417	-0.334551	-0.107425	0.111528
31165	TNFRSF11A	ENSG00000141655	M8 pink|0.4294	0.0416253	-0.196061	0.0702259	-0.262845	-0.0904595	0.184904	0.296063	0.268559	0.429436	0.349442	0.0402166	0.12302	-0.0274599	0.215092	0.0255412	-0.0316471	-0.108764	0.0578227	-0.333835	-0.37212	-0.149741	-0.172469
15468	-	ENSG00000226409	M8 pink|0.4292	0.0245315	-0.151654	-0.172834	-0.217111	-0.183716	-0.154713	-0.0481129	0.139428	0.429232	0.146031	-0.157129	-0.108763	-0.214549	0.130779	0.350287	0.16395	-0.0120863	-0.0363716	-0.0956184	-0.225772	-0.0934058	0.0896201
19666	SLC9B2	ENSG00000164038	M8 pink|0.4277	0.152112	-0.250921	0.103859	-0.283851	-0.0778055	0.210512	0.303895	0.411825	0.427693	0.333172	0.0800346	0.119655	0.0488086	0.228213	0.0789575	0.134812	-0.217705	-0.0295935	-0.358833	-0.403814	-0.177494	-0.15305
30200	RNF182	ENSG00000180537	M8 pink|0.427	-0.00664225	-0.233696	0.0624939	-0.274938	-0.0971127	0.21036	0.30713	0.35813	0.427041	0.299696	-0.0127118	0.132644	0.0302221	0.0518881	0.145677	0.149154	-0.134749	-0.00672012	-0.326125	-0.36046	-0.1321	-0.183196
24610	NCAM1	ENSG00000149294	M8 pink|0.4268	0.00322191	-0.165964	-0.153598	-0.282378	-0.190886	-0.0996212	-0.0066677	0.419326	0.426757	0.252867	-0.130319	-0.160847	-0.282349	0.215362	0.280354	0.408137	-0.0448369	0.000282736	-0.227102	-0.328083	-0.200692	0.105488
9906	MBNL3	ENSG00000076770	M8 pink|0.4263	0.013769	-0.293342	-0.120274	-0.40631	-0.242136	0.0862114	0.23735	0.260133	0.426322	0.324106	0.031798	0.116586	-0.154745	0.359286	0.2101	0.142782	0.01525	0.055511	-0.324583	-0.444846	-0.0647359	0.00287724
19948	WASF3	ENSG00000132970	M8 pink|0.426	0.0158407	-0.211661	-0.00444187	-0.278857	-0.12957	0.0917901	0.277316	0.288413	0.425962	0.289906	-0.0688417	0.0825044	-0.00368796	0.10506	0.14968	0.121676	-0.0498538	0.0287144	-0.308312	-0.366112	-0.117855	-0.0941758
5522	NWD1	ENSG00000188039	M8 pink|0.4253	-0.027371	-0.126536	0.0080842	-0.244368	-0.0712929	0.0880352	0.191416	0.226319	0.425261	0.401511	0.0888161	0.0249739	-0.248363	0.0880242	-0.0184767	-0.0117721	-0.0459359	0.0971753	-0.281785	-0.377045	-0.189903	-0.0664599
2046	SPAAR	ENSG00000235387	M8 pink|0.4253	0.136609	-0.0267389	0.0769395	-0.138904	0.0324657	-0.0295109	0.0382131	0.372478	0.425251	0.308889	-0.168472	-0.279218	-0.272705	0.210792	0.36814	0.235595	-0.190259	-0.0248422	-0.302704	-0.265101	-0.376256	-0.100191
16676	-	ENSG00000235888	M8 pink|0.425	0.0745154	-0.113692	-0.0117402	-0.279959	-0.112727	0.0333386	0.134716	0.264465	0.42502	0.329417	-0.124672	-0.100647	-0.211143	0.27113	0.194246	0.097924	-0.0781232	0.0864207	-0.305637	-0.377658	-0.277828	-0.115991
11652	L3MBTL3	ENSG00000198945	M8 pink|0.4248	-0.036669	-0.396555	-0.168501	-0.428507	-0.292716	-0.000268547	0.202284	0.383993	0.424768	0.257332	0.00488591	0.146624	-0.136793	0.21616	0.20288	0.283889	-0.0129203	-0.0487189	-0.27525	-0.436338	-0.0236733	0.0992501
6570	KCNE5	ENSG00000176076	M8 pink|0.4243	0.133453	-0.0390475	0.13737	-0.189441	-0.0036562	0.143824	0.202676	0.341604	0.424325	0.37828	-0.0459345	-0.0976578	-0.158554	0.263591	0.10842	0.0537222	-0.196246	0.0781326	-0.354834	-0.352299	-0.356474	-0.224258
1494	FGF11	ENSG00000161958	M8 pink|0.4243	0.0737036	-0.170434	-0.0351777	-0.190488	-0.0486452	0.0790178	0.171195	0.395	0.424273	0.330174	0.0120527	0.0324986	-0.15908	0.197095	0.111709	0.19646	-0.0913664	-0.0148012	-0.325141	-0.330448	-0.192105	-0.0633644
9452	-	ENSG00000240859	M8 pink|0.4243	0.166325	-0.00722117	0.185199	-0.142656	0.0656106	0.151723	0.198552	0.319284	0.424261	0.414609	0.159712	-0.0730676	-0.265194	0.179651	-0.033717	-0.0135143	-0.148754	0.142	-0.34425	-0.363751	-0.341689	-0.158005
29224	SLITRK2	ENSG00000185985	M8 pink|0.4242	0.00844363	-0.15831	0.0199263	-0.275506	-0.0974274	0.095883	0.177654	0.311245	0.42425	0.361336	-0.0816918	-0.0670032	-0.166086	0.365189	0.338002	0.170739	-0.110986	0.0186217	-0.35453	-0.371946	-0.245478	-0.120526
30159	CLEC2L	ENSG00000236279	M8 pink|0.4242	0.0715625	-0.0154337	0.135246	-0.161187	0.0261226	0.176396	0.192229	0.198259	0.424224	0.330384	-0.014969	-0.0560247	-0.136281	0.112535	0.176719	-0.0314566	-0.144853	0.0962467	-0.309508	-0.306636	-0.301075	-0.221386
12094	DCBLD2	ENSG00000057019	M8 pink|0.4241	0.0127524	-0.306784	-0.0605014	-0.372365	-0.229374	0.142967	0.259351	0.429204	0.424072	0.279316	0.170116	0.185851	-0.0661334	0.0254035	0.074475	0.233184	-0.0353944	0.0217937	-0.280997	-0.40946	-0.0382003	-0.00251895
23752	SOX30	ENSG00000039600	M8 pink|0.4237	0.00327761	-0.216477	-0.0221686	-0.301808	-0.140741	0.0479368	0.204255	0.435481	0.423727	0.388899	-0.0985167	-0.0274978	-0.200027	0.316004	0.0879835	0.221013	-0.127037	0.0124342	-0.351929	-0.405112	-0.238767	-0.0662093
28903	-	ENSG00000230730	M8 pink|0.4237	0.0251992	-0.152099	0.0915709	-0.221168	-0.0405893	0.0858362	0.21797	0.340606	0.423658	0.400755	-0.0990614	-0.0508923	-0.172824	0.268526	0.0899519	0.069743	-0.192982	0.00721993	-0.353227	-0.36779	-0.297563	-0.161167
10526	RHOQ	ENSG00000119729	M8 pink|0.4233	0.0666791	-0.328458	0.109262	-0.317743	-0.137671	0.169285	0.332222	0.447635	0.423251	0.403267	-0.0538546	0.0768263	0.0457345	0.22898	0.147489	0.196744	-0.249032	-0.0998337	-0.417583	-0.409466	-0.179928	-0.138737
15924	LINC00960	ENSG00000242516	M8 pink|0.4228	0.130357	-0.0719034	0.022015	-0.286824	-0.120979	0.0923798	0.186423	0.276532	0.422811	0.304734	0.0616323	-0.000587977	-0.155717	0.0559074	0.0685239	0.0560001	0.0143464	0.194267	-0.289041	-0.38669	-0.207709	-0.124694
23106	-	ENSG00000245552	M8 pink|0.4227	-0.00255225	-0.0681453	-0.0521003	-0.272966	-0.135238	-0.0568921	0.097954	0.165368	0.422706	0.272327	-0.144519	-0.130926	-0.323816	0.221005	0.158044	0.00753013	0.00230894	0.163079	-0.22378	-0.376938	-0.229965	-0.0464198
27679	SPX	ENSG00000134548	M8 pink|0.4221	0.0491711	-0.150988	-0.00194536	-0.280866	-0.125498	0.0618601	0.174858	0.21176	0.422077	0.338872	-0.0754732	-0.0469371	-0.174362	0.248059	0.303373	0.0629616	-0.0643229	0.0341714	-0.319143	-0.371557	-0.23267	-0.100922
24594	MSNP1	ENSG00000251593	M8 pink|0.422	0.156334	-0.283781	0.0772979	-0.230853	-0.0274755	0.204759	0.281476	0.461204	0.422044	0.391942	0.0141002	0.0842996	-0.0563268	0.354717	0.0951828	0.175297	-0.21692	-0.113465	-0.427043	-0.395247	-0.244766	-0.136254
20510	CDH12	ENSG00000154162	M8 pink|0.421	0.0617626	-0.049609	-0.00203069	-0.20352	-0.0852578	0.00533149	0.0949303	0.0508515	0.420971	0.262075	-0.0468283	-0.0682183	-0.168928	0.0651631	0.188359	-0.0347636	-0.037592	0.0839711	-0.206193	-0.268357	-0.182086	-0.0997689
15802	DCT	ENSG00000080166	M8 pink|0.4208	0.0556275	-0.118539	-0.175407	-0.287655	-0.209736	-0.134414	0.0046445	0.144367	0.420752	0.140482	-0.115896	-0.125612	-0.250936	0.155496	0.244909	0.142116	0.0580017	0.0626266	-0.130128	-0.290316	-0.130426	0.0343414
10527	SLFN13	ENSG00000154760	M8 pink|0.4205	-0.0345665	-0.126584	-0.054937	-0.33045	-0.178369	0.0850359	0.178544	0.25871	0.42051	0.350878	0.0229777	-0.0268618	-0.210436	0.319082	0.12766	0.102914	0.00743771	0.134581	-0.311543	-0.399949	-0.195163	-0.0477542
10307	LINC01558	ENSG00000146521	M8 pink|0.4203	0.0191998	-0.0945131	0.00239507	-0.201305	-0.0606304	-0.0159264	0.0845545	0.256163	0.420301	0.230322	-0.143685	-0.128346	-0.15396	0.213607	0.354657	0.154588	-0.0981869	0.0330869	-0.249572	-0.277544	-0.227374	-0.10757
757	KDM4E	ENSG00000235268	M8 pink|0.42	0.0437331	-0.0898426	0.00903992	-0.192898	-0.0425322	-0.00991878	0.121062	0.200303	0.420034	0.30904	-0.0720062	-0.0761633	-0.21915	0.116737	0.13821	0.0489843	-0.0918165	0.0425249	-0.272778	-0.336637	-0.227159	-0.0817311
4968	SMTNL2	ENSG00000188176	M8 pink|0.4191	0.0662939	-0.100228	0.14189	-0.15924	0.014109	0.206334	0.229722	0.30074	0.419082	0.362299	-0.0353082	-0.0193307	-0.0495309	0.197605	0.185734	0.0932413	-0.196531	0.00016624	-0.375707	-0.297918	-0.280597	-0.234702
4978	-	ENSG00000243243	M8 pink|0.4189	-0.0917025	-0.234612	-0.170601	-0.438809	-0.305425	0.00750962	0.174383	0.248653	0.418859	0.31085	-0.0265601	0.00555728	-0.228896	0.173666	0.283421	0.198329	0.176483	0.163502	-0.294458	-0.450813	-0.111703	0.0283992
10184	SLC5A1	ENSG00000100170	M8 pink|0.4188	0.07697	-0.200109	0.0319893	-0.206189	-0.0682726	0.0192102	0.137862	0.249939	0.418757	0.388198	0.224728	-0.0166794	-0.267583	0.0801859	0.0880153	0.0556006	-0.11596	-0.0291282	-0.258306	-0.315292	-0.188387	0.0466977
2279	MFSD4A	ENSG00000174514	M8 pink|0.4187	0.037168	-0.0334324	0.0335331	-0.261663	-0.107558	0.118499	0.183526	0.119623	0.418741	0.215274	0.215432	0.0498353	-0.11293	0.052694	-0.00355352	-0.163662	-0.019626	0.212537	-0.171457	-0.328502	-0.160333	-0.193263
20448	ITGA6	ENSG00000091409	M8 pink|0.4182	-0.0221263	-0.382704	-0.043289	-0.282217	-0.124117	0.0684192	0.170743	0.301695	0.4182	0.244367	0.0436685	0.170962	-0.108642	0.0226672	0.164725	0.110802	-0.121562	-0.151376	-0.227001	-0.348257	-0.0121265	0.0838596
25122	ACADL	ENSG00000115361	M8 pink|0.4179	0.0383148	-0.123676	-0.103674	-0.245914	-0.141568	-0.0896887	0.012061	0.184665	0.417889	0.243816	-0.0643433	-0.119203	-0.280411	0.212689	0.415814	0.1768	0.0257721	0.0104386	-0.203069	-0.305597	-0.182958	0.052913
18179	-	ENSG00000266998	M8 pink|0.4178	0.0552289	0.0963808	0.196665	-0.157673	0.0880684	0.177592	0.211839	0.207895	0.417762	0.393173	-0.136139	-0.176185	-0.208761	0.250175	0.0514475	-0.109007	-0.103782	0.2857	-0.399507	-0.377995	-0.425039	-0.364616
24237	POM121L9P	ENSG00000128262	M8 pink|0.4175	-0.0142138	0.123939	-0.00909803	-0.205391	-0.0490844	0.052377	0.128834	0.304372	0.417525	0.374549	-0.152881	-0.241081	-0.339377	0.347926	0.185695	0.134407	0.0237885	0.260371	-0.342799	-0.365731	-0.399149	-0.180269
[truncated: 29,811 more rows]
