# Supplementary material for: A network approach reveals driver genes associated with survival of patients with triple-negative breast cancer
Source: iScience. 2021 Apr 19;24(5):102451. doi: 10.1016/j.isci.2021.102451 (PMC8111681; doi:10.1016/j.isci.2021.102451)
Supplement: Table S6. Full TNBC versus receptor-positive subtypes DEG list, related to Figure 5 — Genes are listed followed by T-test p-values, FDR (BH), log2(FPKM ratio), i.e., differences, and module colors. Genes implicated via GIANT for genetic interactions to M2 hubs and M12 hubs in mammary tissue are noted. [file mmc7.xlsx]

## Sheet: Sheet1
Table S6. Full TNBC vs. Receptor-positive subtypes DEG list
		Module	LumA / TNBC			LumB / TNBC			HER2.enr / TNBC			GIANT-Implicated Genes
Symbol	Ensembl ID	Color	FDR	p value	log2(ratio)	FDR	p value	log2(ratio)	FDR	p value	log2(ratio)	M12	M2
C9orf40	ENSG00000135045	black	4.17672e-50	1.95921e-52	1.40241	1.71926e-20	4.42736e-22	1.14887	7.59515e-14	3.8778e-16	1.31556
NRTN	ENSG00000171119	black	8.64882e-30	3.16279e-31	2.61272	2.53258e-15	1.37628e-16	2.31263	3.13005e-13	1.8378e-15	3.17116
POU5F1	ENSG00000204531	black	1.62569e-59	3.57944e-62	2.89446	1.95161e-30	1.37007e-32	2.39501	1.18594e-12	8.28774e-15	2.1369
ANP32E	ENSG00000143401	black	2.80872e-50	1.29959e-52	1.72043	9.37866e-20	2.67551e-21	1.40803	3.58683e-12	2.87285e-14	1.55243
ZDHHC18	ENSG00000204160	black	1.15897e-42	1.25372e-44	0.865239	1.64265e-16	7.65062e-18	0.622808	3.68317e-12	2.96177e-14	0.806687
C15orf41	ENSG00000186073	black	4.74084e-30	1.6883e-31	1.03378	1.27073e-17	5.0281e-19	0.949779	8.79657e-12	7.80346e-14	1.10337
ME2	ENSG00000082212	black	7.19105e-33	1.96195e-34	1.09371	1.01542e-16	4.53956e-18	0.816899	5.01396e-11	5.19987e-13	0.966401
RNF8	ENSG00000112130	black	1.4837e-32	4.16164e-34	0.846219	2.06919e-19	6.20663e-21	0.731283	5.30988e-11	5.57454e-13	0.790813
ACTR3B	ENSG00000133627	black	1.36274e-38	2.30037e-40	1.44917	1.52997e-21	3.33939e-23	1.39716	2.57609e-10	3.22238e-12	1.48572
E2F3	ENSG00000112242	black	1.08045e-51	4.65445e-54	1.4259	2.12857e-24	3.17879e-26	1.18745	4.52808e-10	5.9386e-12	0.959241
PSRC1	ENSG00000134222	black	1.82461e-45	1.40901e-47	1.50688	3.19409e-09	4.16868e-10	0.712529	1.03499e-09	1.51262e-11	1.01776
FANCE	ENSG00000112039	black	8.03648e-40	1.21299e-41	1.36402	2.14079e-13	1.53157e-14	0.90596	1.38236e-09	2.10852e-11	1.05673
CCNE1	ENSG00000105173	black	1.86758e-61	3.09892e-64	3.03363	7.81788e-28	7.24693e-30	2.11198	1.73493e-09	2.73488e-11	1.60718
RAVER2	ENSG00000162437	black	9.26511e-16	1.15334e-16	0.961839	5.19152e-07	9.72438e-08	0.805644	1.92507e-09	3.08375e-11	1.38394
ARL9	ENSG00000196503	black	1.19487e-42	1.29636e-44	2.88556	1.64743e-22	3.18047e-24	2.63773	2.28405e-09	3.79728e-11	2.10259
SLC35G1	ENSG00000176273	black	2.45878e-26	1.20201e-27	1.35691	3.1052e-12	2.5941e-13	1.23283	4.00013e-09	6.94388e-11	1.10913
ZHX1-C8orf76	ENSG00000259305	black	2.93072e-36	5.84497e-38	1.43225	6.04315e-11	6.08982e-12	0.849231	4.20565e-09	7.38115e-11	1.08065
UCK2	ENSG00000143179	black	1.58704e-39	2.48655e-41	1.11761	8.38572e-20	2.37887e-21	0.88567	4.21653e-09	7.4137e-11	0.793959
-	ENSG00000279095	black	3.22969e-31	1.01617e-32	1.28651	1.31094e-18	4.47604e-20	1.14925	4.84412e-09	8.82632e-11	1.10747
CDCA2	ENSG00000184661	black	8.67767e-52	3.69049e-54	2.48331	3.39143e-17	1.43068e-18	1.43341	4.95168e-09	9.06971e-11	1.32076
PUS7	ENSG00000091127	black	8.2099e-28	3.52362e-29	0.886484	1.05887e-13	7.23414e-15	0.690927	5.56853e-09	1.04483e-10	0.833271
MSH2	ENSG00000095002	black	1.31813e-39	2.0442e-41	0.979625	2.65986e-09	3.43156e-10	0.543866	5.67303e-09	1.07168e-10	0.804118
POLR3G	ENSG00000113356	black	1.64985e-30	5.61742e-32	1.30373	5.77758e-12	5.03312e-13	1.02338	6.04327e-09	1.15512e-10	1.27233
OR7E22P	ENSG00000179799	black	3.63236e-23	2.37266e-24	2.98732	1.11774e-11	1.01223e-12	2.53926	1.1514e-08	2.43595e-10	3.17142
PSIP1	ENSG00000164985	black	7.12347e-25	4.04386e-26	0.990816	2.16745e-06	4.48042e-07	0.575672	1.32483e-08	2.83669e-10	1.03972
MIR4653	ENSG00000264425	black	5.39378e-31	1.73321e-32	2.07722	2.06745e-18	7.25446e-20	1.88848	1.46881e-08	3.16372e-10	1.67747
RBM17	ENSG00000134453	black	1.02393e-44	8.59317e-47	0.950866	2.94037e-19	9.0356e-21	0.738246	1.8014e-08	3.94332e-10	0.747098
RPIA	ENSG00000153574	black	1.47348e-43	1.46699e-45	0.871753	1.34186e-17	5.33094e-19	0.675346	1.91528e-08	4.2354e-10	0.66513
SKA1	ENSG00000154839	black	1.57211e-45	1.20399e-47	2.22894	1.91251e-09	2.42161e-10	0.769583	2.06042e-08	4.60238e-10	1.0048
FANCA	ENSG00000187741	black	1.94104e-48	1.12729e-50	2.01947	7.49208e-11	7.65991e-12	0.87096	2.76942e-08	6.41586e-10	1.11719
SOS1-IT1	ENSG00000229692	black	1.88382e-39	2.96358e-41	1.27832	2.18305e-19	6.57604e-21	1.07525	3.41811e-08	8.08227e-10	0.943296
SCML2	ENSG00000102098	black	6.46845e-23	4.3284e-24	1.74579	4.29535e-06	9.36292e-07	1.12181	3.97089e-08	9.5794e-10	1.76003
PDE7A	ENSG00000205268	black	6.47944e-45	5.31373e-47	1.41289	7.1708e-20	2.02049e-21	1.12692	4.86873e-08	1.20095e-09	0.91748
SEH1L	ENSG00000085415	black	1.09123e-22	7.41693e-24	0.703511	8.29849e-10	9.89051e-11	0.549716	5.15822e-08	1.29211e-09	0.730747
LYAR	ENSG00000145220	black	7.22813e-38	1.28242e-39	0.955181	1.07993e-15	5.62741e-17	0.723038	6.26519e-08	1.60338e-09	0.743452
RAD54L	ENSG00000085999	black	6.02767e-47	4.07769e-49	2.09945	1.15544e-09	1.41324e-10	0.800741	6.32724e-08	1.62936e-09	1.09244
CCDC18	ENSG00000122483	black	2.21782e-41	2.76007e-43	1.33799	9.14374e-15	5.42123e-16	0.780791	6.72906e-08	1.74572e-09	0.838947
ZNF639	ENSG00000121864	black	5.98672e-14	8.80873e-15	0.579601	8.02102e-06	1.84029e-06	0.426992	6.89022e-08	1.79852e-09	0.633043
CDCA7	ENSG00000144354	black	3.24085e-53	1.22031e-55	3.52686	2.58509e-22	5.10618e-24	2.74699	7.99196e-08	2.1269e-09	1.72603	CDCA7
-	ENSG00000271936	black	7.91731e-59	1.92008e-61	1.81978	4.58843e-18	1.70137e-19	1.02899	9.10335e-08	2.46044e-09	0.885858
PIMREG	ENSG00000129195	black	1.49352e-47	9.57932e-50	2.28835	2.2393e-11	2.11796e-12	0.925166	9.51554e-08	2.59007e-09	1.0907
CEBPG	ENSG00000153879	black	8.39221e-36	1.76615e-37	0.856123	9.62128e-12	8.63944e-13	0.574177	9.64971e-08	2.63891e-09	0.694465
CDC20	ENSG00000117399	black	6.61138e-54	2.32067e-56	2.50851	3.36362e-18	1.21931e-19	1.26743	9.71542e-08	2.66308e-09	1.06581
HPRT1	ENSG00000165704	black	7.07107e-23	4.74518e-24	0.790799	3.26456e-06	6.9754e-07	0.441388	1.10005e-07	3.06448e-09	0.726826
PVR	ENSG00000073008	black	2.1105e-33	5.48872e-35	1.3103	2.2015e-14	1.36285e-15	0.994741	1.27737e-07	3.63588e-09	0.969307
ZNF232	ENSG00000167840	black	2.76269e-18	2.7514e-19	0.682533	5.14576e-07	9.62716e-08	0.530569	1.27737e-07	3.63588e-09	0.850142
RHEB	ENSG00000106615	black	1.84296e-30	6.31022e-32	0.794945	1.55868e-09	1.94773e-10	0.510143	1.31283e-07	3.74938e-09	0.672334
PUM3	ENSG00000080608	black	2.02498e-45	1.5702e-47	1.16637	1.58478e-24	2.30602e-26	1.09703	1.40603e-07	4.08208e-09	0.912762
ACBD7	ENSG00000176244	black	1.21871e-21	9.03399e-23	1.91851	5.96516e-06	1.3372e-06	1.13986	1.44364e-07	4.20127e-09	2.06454
FAM72B	ENSG00000188610	black	4.27363e-40	6.19129e-42	2.25221	7.7549e-12	6.87444e-13	1.05431	1.50074e-07	4.37702e-09	1.23724
YBX1P10	ENSG00000213866	black	1.39941e-48	7.81467e-51	1.44352	6.85623e-27	7.24173e-29	1.29069	1.54808e-07	4.55462e-09	0.897701
USP2-AS1	ENSG00000245248	black	5.03311e-22	3.60724e-23	1.72165	6.55938e-13	4.99415e-14	1.55546	1.58104e-07	4.67802e-09	1.74017
CDCA8	ENSG00000134690	black	1.1877e-57	3.10777e-60	2.13176	2.10769e-13	1.50386e-14	0.940645	1.68074e-07	5.00393e-09	0.93805
RIOK1	ENSG00000124784	black	3.16954e-42	3.58037e-44	1.09026	5.51889e-21	1.31553e-22	0.959179	1.77543e-07	5.3255e-09	0.810187
FAF1	ENSG00000185104	black	4.82944e-29	1.87703e-30	0.662253	7.90784e-13	6.08645e-14	0.549227	1.7912e-07	5.38422e-09	0.610943
NDC80	ENSG00000080986	black	8.67767e-52	3.71054e-54	2.10882	1.26961e-12	1.00838e-13	0.870463	1.84242e-07	5.56171e-09	0.935652
RHBDF2	ENSG00000129667	black	4.96413e-30	1.77415e-31	1.05878	8.31721e-10	9.91567e-11	0.714664	2.00426e-07	6.1206e-09	0.815748
SMG5	ENSG00000198952	black	3.6804e-28	1.53497e-29	0.817569	4.37255e-10	4.98815e-11	0.556706	2.1318e-07	6.59172e-09	0.758352
CENPA	ENSG00000115163	black	5.2443e-48	3.22978e-50	2.4536	2.03342e-15	1.09204e-16	1.05181	2.31823e-07	7.24214e-09	0.970997
CDC7	ENSG00000097046	black	2.35778e-36	4.66292e-38	1.57293	2.05303e-07	3.5737e-08	0.670469	3.03928e-07	9.73364e-09	1.03095
PTPN2	ENSG00000175354	black	3.03911e-31	9.51358e-33	0.746668	5.42426e-14	3.55352e-15	0.657298	3.03928e-07	9.73719e-09	0.652434
POLH-AS1	ENSG00000203362	black	2.92675e-26	1.44292e-27	1.10246	2.4445e-07	4.31675e-08	0.604825	3.27353e-07	1.05608e-08	0.946965
WDR77	ENSG00000116455	black	1.38243e-31	4.21725e-33	0.777192	2.36001e-11	2.23742e-12	0.543032	4.09361e-07	1.3742e-08	0.624478
CTPS1	ENSG00000171793	black	3.28867e-51	1.45869e-53	1.51955	4.12445e-17	1.75833e-18	0.923533	5.65762e-07	1.98769e-08	0.900898	CTPS1
IRAK1	ENSG00000184216	black	6.84261e-33	1.85815e-34	1.0949	2.71675e-12	2.25139e-13	0.797564	6.50686e-07	2.34495e-08	0.907252
IMPA2	ENSG00000141401	black	5.73256e-39	9.38415e-41	1.81828	3.10629e-19	9.60472e-21	1.50155	7.84457e-07	2.88871e-08	1.2634
GPSM2	ENSG00000121957	black	2.11235e-39	3.34331e-41	1.36703	2.44422e-08	3.6533e-09	0.655648	7.87169e-07	2.90121e-08	0.861726
KIF2C	ENSG00000142945	black	8.1516e-50	3.97982e-52	2.21955	4.16859e-12	3.55298e-13	0.87187	8.50165e-07	3.18277e-08	0.869617
TPGS2	ENSG00000134779	black	4.58559e-27	2.12027e-28	0.820163	1.99249e-08	2.93552e-09	0.541164	9.08538e-07	3.4529e-08	0.691626
CHRAC1	ENSG00000104472	black	2.25184e-20	1.86396e-21	0.692447	1.07283e-07	1.7949e-08	0.501804	9.1818e-07	3.50126e-08	0.701925
MCM7	ENSG00000166508	black	9.74095e-45	8.1128e-47	1.31344	1.81395e-08	2.65048e-09	0.581392	9.34166e-07	3.58607e-08	0.756728	MCM7
CGAS	ENSG00000164430	black	1.69169e-25	9.0096e-27	1.25562	2.29797e-09	2.94121e-10	0.986538	9.34166e-07	3.58607e-08	1.18709
TRIM65	ENSG00000141569	black	9.09638e-28	3.9157e-29	0.820775	8.26771e-09	1.14605e-09	0.553915	9.34166e-07	3.57791e-08	0.761796
AURKB	ENSG00000178999	black	5.42659e-49	2.92646e-51	2.39935	5.36621e-11	5.36142e-12	0.893521	1.03993e-06	4.07504e-08	0.936862
NUF2	ENSG00000143228	black	3.45067e-41	4.39344e-43	2.05496	7.17488e-07	1.37668e-07	0.631515	1.14088e-06	4.53979e-08	0.846378
CENPW	ENSG00000203760	black	4.49597e-59	1.06166e-61	2.49198	1.33719e-20	3.42213e-22	1.61701	1.2179e-06	4.93175e-08	1.18957
MAST1	ENSG00000105613	black	3.32745e-19	3.06752e-20	1.91185	8.80187e-06	2.0363e-06	1.22096	1.25099e-06	5.08173e-08	1.90529
SUV39H2	ENSG00000152455	black	7.58952e-56	2.20025e-58	1.42925	7.2354e-21	1.7524e-22	0.968272	1.35089e-06	5.53065e-08	0.766408
CDCA3	ENSG00000111665	black	1.35826e-44	1.16158e-46	2.05498	1.26401e-09	1.55693e-10	0.748305	1.38215e-06	5.68067e-08	0.867346
NUDT5	ENSG00000165609	black	3.23451e-33	8.52546e-35	0.923963	5.64341e-11	5.65998e-12	0.633285	1.39174e-06	5.72454e-08	0.694615
RIPK2	ENSG00000104312	black	1.82939e-37	3.3683e-39	1.169	4.47427e-14	2.89547e-15	0.877807	1.46415e-06	6.09713e-08	0.768504
HDGF	ENSG00000143321	black	1.75436e-35	3.77318e-37	0.93895	2.85491e-11	2.73849e-12	0.600104	1.56338e-06	6.55024e-08	0.658873
DDX11-AS1	ENSG00000245614	black	8.74669e-32	2.62082e-33	1.25696	1.54406e-06	3.10901e-07	0.701346	1.8537e-06	7.9855e-08	1.02966
CTSV	ENSG00000136943	black	1.63461e-43	1.64306e-45	2.60322	6.32446e-15	3.65882e-16	1.73492	1.89463e-06	8.20412e-08	1.56718
AGO2	ENSG00000123908	black	7.55913e-35	1.72226e-36	1.2687	5.39111e-14	3.52664e-15	0.904869	1.94613e-06	8.45197e-08	0.805872
DPH2	ENSG00000132768	black	5.46836e-30	1.95959e-31	0.823001	1.15562e-11	1.04894e-12	0.6656	1.99577e-06	8.70224e-08	0.67242
TYMS	ENSG00000176890	black	1.3232e-37	2.40253e-39	1.62667	6.78774e-06	1.53763e-06	0.582805	2.01896e-06	8.81983e-08	0.983743
EZH2	ENSG00000106462	black	3.58571e-46	2.60879e-48	1.59416	1.39201e-09	1.72302e-10	0.710182	2.15066e-06	9.58045e-08	0.780093
CHEK1	ENSG00000149554	black	7.67152e-50	3.72095e-52	1.64951	2.06079e-15	1.1074e-16	0.892264	2.40798e-06	1.08704e-07	0.781168
SKP2	ENSG00000145604	black	5.96114e-56	1.67394e-58	1.66984	9.69946e-17	4.32387e-18	1.06187	2.43325e-06	1.10101e-07	0.902766
MED30	ENSG00000164758	black	9.51122e-31	3.13216e-32	1.04258	8.64631e-08	1.42477e-08	0.644399	2.70873e-06	1.24459e-07	0.777512
SLC7A5	ENSG00000103257	black	1.46374e-35	3.12478e-37	2.52956	5.35967e-13	4.03891e-14	1.58903	3.01029e-06	1.40342e-07	1.3843
PIF1	ENSG00000140451	black	1.73886e-41	2.13626e-43	2.1575	8.67876e-08	1.43067e-08	0.807202	3.04919e-06	1.42545e-07	1.00705
NIP7	ENSG00000132603	black	1.27962e-33	3.2707e-35	0.889383	3.12516e-17	1.30938e-18	0.715879	4.06292e-06	1.97325e-07	0.565501
MTPAP	ENSG00000107951	black	8.17522e-26	4.22092e-27	0.631488	7.17786e-11	7.30201e-12	0.486107	4.30634e-06	2.11345e-07	0.562246
NOB1	ENSG00000141101	black	8.03994e-17	9.10516e-18	0.586715	2.51998e-13	1.81411e-14	0.592694	4.30634e-06	2.11345e-07	0.587154
SERBP1	ENSG00000142864	black	2.32076e-32	6.62059e-34	0.727558	5.29599e-20	1.4635e-21	0.708315	4.8487e-06	2.42296e-07	0.528686
SCLT1	ENSG00000151466	black	5.87082e-33	1.59051e-34	0.797276	1.9188e-11	1.79279e-12	0.508828	5.1814e-06	2.60905e-07	0.522114
TMSB15B	ENSG00000158427	black	4.7515e-26	2.39713e-27	1.98082	8.30944e-12	7.39518e-13	1.54991	5.24229e-06	2.64139e-07	1.46564
FOXP4-AS1	ENSG00000234753	black	2.17708e-34	5.16864e-36	2.2893	3.55582e-18	1.29352e-19	1.86788	5.50777e-06	2.79097e-07	1.55202
TBC1D22B	ENSG00000065491	black	7.47335e-29	2.9571e-30	0.753493	3.64692e-15	2.02607e-16	0.643568	6.25625e-06	3.26807e-07	0.483852
CMSS1	ENSG00000184220	black	3.96686e-25	2.19875e-26	0.791098	8.06941e-08	1.32147e-08	0.569231	6.46119e-06	3.38956e-07	0.673059
FAM131C	ENSG00000185519	black	1.56205e-24	9.10674e-26	2.32245	1.48798e-09	1.85321e-10	1.7622	6.56877e-06	3.45019e-07	1.89898
CDC25A	ENSG00000164045	black	1.13388e-43	1.09632e-45	2.09745	8.99046e-11	9.31808e-12	0.893192	6.94e-06	3.67822e-07	0.905996
ILF2	ENSG00000143621	black	1.03618e-41	1.2267e-43	1.04765	9.38394e-17	4.17723e-18	0.7814	6.95129e-06	3.68659e-07	0.647153
ASNS	ENSG00000070669	black	1.05832e-37	1.9047e-39	1.45567	4.00727e-15	2.24928e-16	1.12625	7.23682e-06	3.87728e-07	0.909368
CASP2	ENSG00000106144	black	1.5161e-27	6.67145e-29	0.674273	1.8518e-08	2.71464e-09	0.439394	7.95887e-06	4.32255e-07	0.507442
AMD1	ENSG00000123505	black	3.05101e-41	3.85538e-43	1.32441	6.00493e-21	1.43714e-22	1.11676	8.36759e-06	4.60594e-07	0.719904
LRRC42	ENSG00000116212	black	3.93571e-13	6.25685e-14	0.572865	1.57257e-07	2.6927e-08	0.532014	8.36759e-06	4.60594e-07	0.646012
DCLRE1C	ENSG00000152457	black	9.37957e-32	2.82542e-33	0.793819	5.10491e-12	4.42269e-13	0.527934	9.7909e-06	5.505e-07	0.574248
TFF1	ENSG00000160182	blue	7.13168e-52	2.95845e-54	-8.18108	3.66311e-33	1.78842e-35	-7.73764	1.93431e-12	1.42583e-14	-5.88137
AGR3	ENSG00000173467	blue	9.16289e-86	2.33911e-89	-7.6103	1.40278e-54	4.47629e-58	-7.63543	5.81509e-07	2.05415e-08	-3.80458
TFF3	ENSG00000160180	blue	2.87401e-70	2.29275e-73	-7.13949	3.59913e-44	3.39854e-47	-7.01815	1.0072e-20	9.642e-24	-6.39175
SRARP	ENSG00000183888	blue	1.10534e-47	7.05432e-50	-6.88018	3.44075e-33	1.66888e-35	-6.60481	3.15631e-12	2.45753e-14	-5.54
AGR2	ENSG00000106541	blue	2.62749e-71	1.9284e-74	-6.7323	3.28557e-49	1.67749e-52	-6.94888	3.38515e-21	2.91656e-24	-6.05815
ESR1	ENSG00000091831	blue	6.05483e-93	3.86421e-97	-6.38176	3.4068e-63	1.08711e-67	-6.661	1.38213e-06	5.67175e-08	-2.61978
GP2	ENSG00000169347	blue	6.37543e-34	1.55632e-35	-5.9411	1.72891e-21	3.81223e-23	-5.21105	3.85484e-07	1.28544e-08	-4.34995
CT62	ENSG00000225362	blue	6.94013e-85	2.2146e-88	-5.92261	1.0299e-54	2.95778e-58	-5.89521	5.40424e-15	2.0694e-17	-4.30304
LINC00504	ENSG00000248360	blue	3.05798e-98	9.75805e-103	-5.79043	5.56396e-53	2.30811e-56	-5.32854	1.12982e-19	1.47816e-22	-4.16978
FOXA1	ENSG00000129514	blue	1.5902e-90	2.53718e-94	-5.75189	1.13255e-58	1.4456e-62	-5.84675	1.61479e-26	1.54584e-30	-5.5257
POTEKP	ENSG00000204434	blue	8.68544e-46	6.4854e-48	-5.7033	7.79205e-29	6.39019e-31	-5.30109	4.71008e-06	2.34223e-07	-2.8001
-	ENSG00000240800	blue	4.34921e-33	1.15468e-34	-5.62161	9.06155e-12	8.10791e-13	-4.21819	6.76509e-06	3.57273e-07	-3.76847
ABCC8	ENSG00000006071	blue	4.47443e-49	2.34159e-51	-5.5099	1.32335e-33	5.99642e-36	-5.18951	2.10106e-11	2.01806e-13	-3.84919
-	ENSG00000235584	blue	2.03039e-33	5.25448e-35	-5.50158	4.38738e-23	7.7001e-25	-5.2736	8.8386e-10	1.2579e-11	-4.42857
TNRC18P1	ENSG00000249661	blue	3.82309e-59	8.90567e-62	-5.49833	9.11252e-29	7.61848e-31	-4.86334	2.17809e-10	2.64807e-12	-3.28119
SLC44A4	ENSG00000204385	blue	1.91724e-71	1.34594e-74	-5.49624	1.10057e-42	1.29941e-45	-5.23878	8.19471e-17	2.2227e-19	-4.89766
ERBB4	ENSG00000178568	blue	2.00025e-68	1.91485e-71	-5.46809	5.75063e-38	1.26617e-40	-5.1436	5.01396e-11	5.19535e-13	-3.63905
SCUBE2	ENSG00000175356	blue	1.09182e-65	1.28908e-68	-5.4655	3.18134e-33	1.53291e-35	-4.61571	4.05345e-07	1.35943e-08	-2.24805
TTC6	ENSG00000139865	blue	1.63269e-75	7.2939e-79	-5.43315	5.19133e-47	3.14746e-50	-5.36961	1.20036e-20	1.18741e-23	-4.84305
LINC02568	ENSG00000259459	blue	3.89821e-61	6.96598e-64	-5.27981	2.30783e-36	6.70152e-39	-4.99252	2.25935e-09	3.749e-11	-3.34088
SYTL5	ENSG00000147041	blue	3.95622e-57	1.06044e-59	-5.27624	1.47327e-31	8.83828e-34	-4.92125	2.50622e-18	4.44587e-21	-4.44287
CA12	ENSG00000074410	blue	7.88974e-92	7.55288e-96	-5.22117	2.01296e-56	3.21169e-60	-5.15503	2.41809e-17	5.86427e-20	-3.32179
FSIP1	ENSG00000150667	blue	2.53467e-72	1.44848e-75	-5.16235	1.01812e-43	1.08449e-46	-5.049	4.53252e-12	3.80385e-14	-2.72917
LINC02747	ENSG00000255774	blue	5.59335e-38	9.85235e-40	-5.15353	8.45548e-25	1.18179e-26	-5.47356	1.93431e-12	1.42583e-14	-4.19446
-	ENSG00000234918	blue	8.00361e-28	3.42997e-29	-5.14042	2.11722e-10	2.31599e-11	-3.85708	4.84383e-06	2.41898e-07	-3.47348
MLPH	ENSG00000115648	blue	4.69091e-87	8.99789e-91	-5.07245	2.62533e-55	5.86423e-59	-5.04706	5.38654e-24	2.57828e-27	-4.46875
-	ENSG00000238178	blue	8.3639e-43	8.94093e-45	-5.06475	1.68384e-24	2.46628e-26	-4.47693	2.37668e-06	1.07086e-07	-2.43742
RAB6C-AS1	ENSG00000225449	blue	3.49019e-53	1.32533e-55	-5.03979	1.74229e-25	2.20719e-27	-4.06994	7.85669e-09	1.55439e-10	-3.06588
-	ENSG00000253125	blue	1.19957e-42	1.3053e-44	-5.01882	1.02377e-27	9.66987e-30	-4.94869	7.80182e-11	8.48944e-13	-4.05164
PRR15	ENSG00000176532	blue	7.58701e-73	3.63154e-76	-4.90983	3.70075e-42	4.60556e-45	-4.97657	1.63653e-22	1.04444e-25	-4.74253
BCAS1	ENSG00000064787	blue	5.11782e-58	1.30648e-60	-4.88068	1.60745e-36	4.48189e-39	-4.98485	1.0072e-20	9.642e-24	-4.76294
NAT1	ENSG00000171428	blue	2.74342e-60	5.42765e-63	-4.82963	4.83241e-34	2.0509e-36	-4.32664	9.98805e-10	1.44699e-11	-2.4603
VN1R53P	ENSG00000236313	blue	1.77647e-30	6.05989e-32	-4.8245	7.23511e-13	5.53634e-14	-3.93721	6.96424e-06	3.69568e-07	-3.26791
CLSTN2	ENSG00000158258	blue	1.01916e-61	1.6586e-64	-4.66149	1.03983e-40	1.72542e-43	-4.80779	5.38875e-07	1.87604e-08	-2.41915
DRAIC	ENSG00000245750	blue	2.29941e-64	3.08173e-67	-4.62284	3.36156e-45	2.46716e-48	-4.97303	3.66362e-21	3.27339e-24	-4.29921
CEACAM5	ENSG00000105388	blue	2.12833e-21	1.5994e-22	-4.50255	5.36021e-19	1.719e-20	-4.88513	1.18448e-12	8.23975e-15	-5.40696
-	ENSG00000259793	blue	4.13389e-55	1.23998e-57	-4.46746	4.92985e-27	5.11265e-29	-3.58301	2.38608e-12	1.77407e-14	-3.12145
RAB6C	ENSG00000222014	blue	5.31344e-71	4.06926e-74	-4.46737	5.41645e-39	1.14074e-41	-3.86319	3.3971e-13	2.05964e-15	-2.90063
TTC36	ENSG00000172425	blue	7.30155e-62	1.16497e-64	-4.3849	2.41381e-37	6.00795e-40	-3.92585	1.21244e-10	1.38507e-12	-2.82728
F7	ENSG00000057593	blue	1.48987e-46	1.03166e-48	-4.34599	5.0997e-33	2.53862e-35	-4.53759	7.66127e-18	1.58907e-20	-4.19949
DEGS2	ENSG00000168350	blue	2.29388e-68	2.26913e-71	-4.32515	1.03389e-37	2.34241e-40	-3.98357	6.66974e-17	1.74522e-19	-3.37704
SLC7A2	ENSG00000003989	blue	2.5341e-38	4.35854e-40	-4.29833	4.4074e-24	6.79295e-26	-3.96128	2.71846e-07	8.6226e-09	-2.25966
DNALI1	ENSG00000163879	blue	2.12529e-69	1.8311e-72	-4.27223	9.54604e-44	9.7477e-47	-4.36182	3.30483e-06	1.55866e-07	-2.16178
DACH1	ENSG00000276644	blue	6.61239e-53	2.53203e-55	-4.25066	5.27134e-37	1.3625e-39	-4.37779	3.05885e-09	5.16348e-11	-2.65101
TSPAN1	ENSG00000117472	blue	4.46701e-52	1.8103e-54	-4.18083	1.45824e-28	1.25638e-30	-3.86503	1.4938e-18	2.4556e-21	-4.00663
CCDC170	ENSG00000120262	blue	4.69091e-87	1.04781e-90	-4.17433	8.00278e-55	2.04296e-58	-4.13872	8.25826e-07	3.07794e-08	-1.75214
CYP4B1	ENSG00000142973	blue	4.62949e-41	5.99775e-43	-4.15299	4.06397e-27	4.14982e-29	-3.96236	1.92506e-13	1.09608e-15	-3.90547
-	ENSG00000254290	blue	1.24839e-53	4.46167e-56	-4.14855	1.3951e-34	5.43117e-37	-4.31187	3.24868e-07	1.04288e-08	-2.24852
ANKRD30B	ENSG00000180777	blue	5.17789e-23	3.44003e-24	-4.13098	6.06391e-13	4.5995e-14	-3.60372	5.89768e-06	3.03748e-07	-3.30529
DNAJC12	ENSG00000108176	blue	1.66634e-52	6.5403e-55	-4.06102	7.11937e-35	2.68072e-37	-3.97077	4.68572e-07	1.60586e-08	-1.9874
-	ENSG00000223813	blue	1.8899e-66	2.17105e-69	-4.04765	1.16374e-39	2.30237e-42	-4.12196	3.57345e-20	4.33312e-23	-3.82529
THSD4	ENSG00000187720	blue	1.74802e-76	7.25133e-80	-4.03334	1.13894e-45	7.9956e-49	-3.97166	3.39611e-07	1.10538e-08	-1.87294
STMND1	ENSG00000230873	blue	2.40648e-38	4.13136e-40	-4.00709	2.09219e-34	8.54556e-37	-4.78768	2.06747e-07	6.34664e-09	-2.76262
GATA3	ENSG00000107485	blue	3.0173e-72	1.82936e-75	-3.96526	3.59913e-44	3.44546e-47	-4.06403	9.62013e-10	1.38281e-11	-2.59058
AKR7A3	ENSG00000162482	blue	1.96691e-42	2.17792e-44	-3.94761	2.41588e-35	8.63418e-38	-4.14328	2.46749e-10	3.07866e-12	-2.81481
TBC1D9	ENSG00000109436	blue	1.05736e-90	1.34962e-94	-3.9128	8.06108e-56	1.54338e-59	-3.91216	2.67162e-16	8.26941e-19	-2.27788
IL20	ENSG00000162891	blue	2.35072e-23	1.51824e-24	-3.86436	1.89766e-25	2.41612e-27	-4.7679	2.11016e-06	9.34618e-08	-2.57065
CYP4F23P	ENSG00000269516	blue	9.12825e-39	1.51176e-40	-3.83868	7.68051e-23	1.40924e-24	-3.45707	3.31308e-14	1.61753e-16	-3.59464
ADAMTS15	ENSG00000166106	blue	1.01815e-49	5.06832e-52	-3.80701	6.5266e-30	4.85257e-32	-3.55053	4.12041e-12	3.37911e-14	-2.93191
AZGP1P1	ENSG00000214313	blue	1.73722e-44	1.52446e-46	-3.72934	3.20875e-32	1.79185e-34	-3.82067	2.60635e-11	2.56992e-13	-3.2096
IGDCC3	ENSG00000174498	blue	5.88164e-25	3.31638e-26	-3.68657	4.52084e-18	1.67318e-19	-3.91795	4.15566e-06	2.02757e-07	-2.44312
KCNH1	ENSG00000143473	blue	3.73144e-36	7.53719e-38	-3.68638	8.93079e-29	7.38106e-31	-3.84011	3.98892e-06	1.93476e-07	-2.30969
-	ENSG00000273472	blue	2.0283e-60	3.88339e-63	-3.67735	1.50701e-41	2.1159e-44	-3.78986	4.81159e-11	4.92859e-13	-2.08615
ATP1A4	ENSG00000132681	blue	5.32132e-28	2.2499e-29	-3.61457	2.72534e-18	9.74019e-20	-3.10856	9.01618e-07	3.42372e-08	-2.12522
-	ENSG00000259725	blue	4.56772e-44	4.24152e-46	-3.60045	2.18776e-29	1.73133e-31	-3.50433	3.76019e-06	1.81422e-07	-2.03911
SIDT1	ENSG00000072858	blue	4.40595e-70	3.65545e-73	-3.5764	1.52591e-43	1.70422e-46	-3.5366	1.74742e-24	5.73461e-28	-3.69168
FAM198B-AS1	ENSG00000248429	blue	6.14656e-69	5.49185e-72	-3.56513	1.26718e-33	5.62057e-36	-3.23153	2.43082e-10	3.01739e-12	-2.19064
-	ENSG00000280111	blue	9.67043e-86	2.77726e-89	-3.49089	3.77097e-62	2.40664e-66	-3.49218	9.2442e-26	1.87913e-29	-2.83828
HEPACAM2	ENSG00000188175	blue	1.41457e-22	9.70037e-24	-3.44224	1.08036e-12	8.49453e-14	-2.98107	1.58104e-07	4.68186e-09	-2.9242
TOX3	ENSG00000103460	blue	1.37411e-26	6.55526e-28	-3.44054	1.65727e-17	6.6898e-19	-3.51818	7.32634e-11	7.87854e-13	-3.85251
PLEKHD1	ENSG00000175985	blue	3.46429e-36	6.97545e-38	-3.43705	1.33418e-35	4.68314e-38	-4.16892	1.56654e-10	1.82958e-12	-2.60777
LINC01117	ENSG00000224577	blue	7.43162e-50	3.58088e-52	-3.42987	1.26133e-28	1.07868e-30	-3.00776	4.84681e-09	8.8556e-11	-1.83484
RET	ENSG00000165731	blue	2.84844e-32	8.19865e-34	-3.40161	1.03275e-24	1.4665e-26	-3.79654	8.89566e-12	7.94813e-14	-3.20584
SLC16A6	ENSG00000108932	blue	2.2981e-48	1.34199e-50	-3.39168	6.85079e-41	1.07185e-43	-3.70817	8.97393e-14	4.72493e-16	-2.37046
-	ENSG00000280119	blue	5.23123e-33	1.40221e-34	-3.37569	6.8136e-18	2.58081e-19	-2.84254	7.61478e-09	1.49681e-10	-2.74952
ZMYND10	ENSG00000004838	blue	4.38179e-55	1.32832e-57	-3.37047	2.43485e-40	4.4287e-43	-3.24955	5.2994e-08	1.33255e-09	-1.89752
UBXN10	ENSG00000162543	blue	4.71896e-54	1.61123e-56	-3.36136	1.26465e-24	1.82406e-26	-2.75939	9.21084e-09	1.85463e-10	-2.05302
ABAT	ENSG00000183044	blue	6.74462e-60	1.3559e-62	-3.33965	6.36325e-30	4.69051e-32	-2.81997	7.85669e-09	1.55439e-10	-1.65574
DYNLRB2	ENSG00000168589	blue	5.10551e-55	1.56401e-57	-3.29056	3.90932e-25	5.20195e-27	-2.72898	2.99293e-08	6.9814e-10	-2.14333
MSX2	ENSG00000120149	blue	9.7694e-43	1.05057e-44	-3.28835	1.26987e-31	7.53707e-34	-3.41612	2.20704e-14	1.04232e-16	-3.20413
LINC00940	ENSG00000235049	blue	2.85607e-30	1.00434e-31	-3.2819	3.41681e-15	1.89278e-16	-2.94196	2.03396e-08	4.5303e-10	-2.49935
CFAP61	ENSG00000089101	blue	2.99753e-64	4.20867e-67	-3.27973	7.65478e-39	1.63658e-41	-3.0521	1.33856e-15	4.6985e-18	-2.64175
DNAH5	ENSG00000039139	blue	5.17073e-48	3.16797e-50	-3.25299	5.11419e-26	6.15243e-28	-2.77106	1.86704e-08	4.11085e-10	-2.08114
HPX	ENSG00000110169	blue	1.2742e-33	3.2528e-35	-3.20061	2.80168e-23	4.82771e-25	-3.14317	1.16215e-17	2.5959e-20	-3.53286
KCNJ11	ENSG00000187486	blue	5.96406e-56	1.69379e-58	-3.18257	1.69507e-37	4.11083e-40	-3.11979	1.07616e-09	1.59683e-11	-2.10694
REEP1	ENSG00000068615	blue	2.97495e-46	2.12646e-48	-3.17661	1.6328e-25	2.05285e-27	-2.98068	1.57187e-16	4.4641e-19	-3.21014
SLC7A8	ENSG00000092068	blue	8.1568e-73	4.16456e-76	-3.11123	3.60391e-32	2.02402e-34	-2.60325	1.32308e-18	2.06877e-21	-2.57874
-	ENSG00000254231	blue	5.59738e-63	8.39482e-66	-3.09185	3.86539e-42	4.93381e-45	-3.28036	4.42952e-10	5.79521e-12	-1.74198
SLC4A8	ENSG00000050438	blue	4.93325e-43	5.17914e-45	-3.08842	2.46091e-36	7.22458e-39	-3.3917	4.39357e-24	1.88864e-27	-3.38901
ACOX2	ENSG00000168306	blue	2.35778e-36	4.6647e-38	-3.08295	7.66229e-28	7.06619e-30	-3.27977	8.272e-12	7.23252e-14	-2.65872
LMX1B	ENSG00000136944	blue	8.38351e-50	4.11979e-52	-3.06147	1.9298e-31	1.17002e-33	-3.22823	9.80369e-09	1.99903e-10	-2.37126
SYT17	ENSG00000103528	blue	1.63167e-43	1.6349e-45	-3.06099	8.99425e-21	2.2228e-22	-2.62991	1.72075e-14	7.96187e-17	-2.68606
HCAR1	ENSG00000196917	blue	1.39079e-44	1.19383e-46	-2.94221	5.15175e-23	9.18958e-25	-2.80712	7.6059e-10	1.06062e-11	-2.44585
SPEF1	ENSG00000101222	blue	1.81169e-42	1.99449e-44	-2.94042	6.19556e-25	8.46161e-27	-2.58502	7.13572e-09	1.38898e-10	-2.11124
SCNN1A	ENSG00000111319	blue	3.11615e-44	2.81406e-46	-2.93972	1.70113e-22	3.30043e-24	-2.70917	1.25676e-07	3.56118e-09	-2.24117
ZNF703	ENSG00000183779	blue	8.23356e-60	1.6815e-62	-2.93776	2.60887e-39	5.32797e-42	-3.15874	3.43824e-10	4.4215e-12	-1.60216
INPP4B	ENSG00000109452	blue	6.13224e-64	9.00131e-67	-2.92716	1.43431e-40	2.56306e-43	-2.70901	7.63788e-13	5.11824e-15	-1.94095
CACNA2D2	ENSG00000007402	blue	6.34697e-47	4.31395e-49	-2.92274	4.08203e-36	1.28956e-38	-3.21525	3.42707e-09	5.8396e-11	-1.9216
TTC39A-AS1	ENSG00000261664	blue	2.73554e-48	1.62362e-50	-2.88934	5.08301e-34	2.17347e-36	-2.89493	1.98348e-09	3.18364e-11	-2.02147
CLGN	ENSG00000153132	blue	1.02279e-22	6.93547e-24	-2.86678	3.01044e-21	6.89737e-23	-3.35486	9.77728e-07	3.79697e-08	-2.52235
CFAP57	ENSG00000243710	blue	1.01246e-47	6.39694e-50	-2.84505	5.24507e-24	8.18443e-26	-2.16196	1.35571e-07	3.90213e-09	-1.78147
SYBU	ENSG00000147642	blue	1.35659e-43	1.3333e-45	-2.79046	8.47117e-25	1.18669e-26	-2.70525	1.77012e-06	7.56897e-08	-1.683
INPP5J	ENSG00000185133	blue	9.08514e-48	5.6822e-50	-2.77166	1.84465e-34	7.41672e-37	-2.97758	1.87721e-15	6.70903e-18	-2.60492
AOX2P	ENSG00000243478	blue	4.783e-26	2.41607e-27	-2.74455	5.49501e-19	1.76574e-20	-2.76828	2.08333e-07	6.4219e-09	-2.3872
MYB	ENSG00000118513	blue	8.84449e-55	2.79407e-57	-2.7292	7.72046e-31	5.17358e-33	-2.54644	1.58006e-07	4.6588e-09	-1.63253
C5orf49	ENSG00000215217	blue	7.09918e-44	6.77342e-46	-2.72891	3.59347e-31	2.2819e-33	-2.78778	4.66976e-06	2.31864e-07	-1.73746
RALGPS2	ENSG00000116191	blue	2.27293e-55	6.74525e-58	-2.71098	1.91227e-35	6.7733e-38	-2.6579	5.33184e-09	9.90214e-11	-1.8048
ROPN1L	ENSG00000145491	blue	2.52765e-36	5.0169e-38	-2.70485	1.8487e-19	5.50398e-21	-2.19198	2.55869e-11	2.51476e-13	-2.36832
LIN7A	ENSG00000111052	blue	1.29793e-22	8.87157e-24	-2.6709	1.13928e-16	5.14781e-18	-2.71268	5.52745e-06	2.80833e-07	-1.89598
CAPN9	ENSG00000135773	blue	2.40982e-29	9.15084e-31	-2.64456	2.72042e-15	1.48704e-16	-2.21876	6.41354e-09	1.23613e-10	-2.53449
ANXA9	ENSG00000143412	blue	2.74342e-60	5.35878e-63	-2.63541	1.01812e-43	1.10461e-46	-2.8997	2.04582e-06	8.99593e-08	-1.38187
GRM4	ENSG00000124493	blue	2.32087e-18	2.29287e-19	-2.62088	6.39095e-10	7.48649e-11	-2.24785	8.30195e-07	3.09687e-08	-2.22697
NEK5	ENSG00000197168	blue	1.91764e-54	6.36398e-57	-2.58486	4.14604e-27	4.24686e-29	-2.03088	4.26513e-15	1.60599e-17	-2.08455
ZNF552	ENSG00000178935	blue	1.22158e-57	3.23541e-60	-2.56961	8.98369e-44	8.8868e-47	-2.59452	4.67627e-13	2.98441e-15	-1.73379
FAM47E	ENSG00000189157	blue	1.05101e-59	2.17996e-62	-2.52596	1.25659e-28	1.07061e-30	-2.12153	5.71881e-09	1.08398e-10	-1.59429
RSPH1	ENSG00000160188	blue	5.26563e-42	6.08257e-44	-2.52251	2.71624e-19	8.30351e-21	-2.06765	4.84425e-07	1.66174e-08	-1.65891
-	ENSG00000250740	blue	1.12949e-25	5.92172e-27	-2.50992	3.27015e-17	1.3743e-18	-2.30814	1.74913e-06	7.4457e-08	-1.74013
ITIH6	ENSG00000102313	blue	1.77719e-19	1.59357e-20	-2.48856	1.08044e-12	8.49856e-14	-2.54196	3.01252e-06	1.40542e-07	-2.40873
VAV3	ENSG00000134215	blue	3.52802e-41	4.5257e-43	-2.46901	4.52682e-23	7.97371e-25	-2.26017	2.98967e-10	3.78742e-12	-1.85579		VAV3
SYTL2	ENSG00000137501	blue	1.0773e-47	6.84099e-50	-2.45827	7.92056e-31	5.35822e-33	-2.45711	3.18861e-12	2.49285e-14	-2.00042
NPNT	ENSG00000168743	blue	4.85242e-32	1.42454e-33	-2.4511	3.84043e-19	1.20049e-20	-2.40896	4.47349e-08	1.09204e-09	-1.88287
GASK1B	ENSG00000164125	blue	5.39265e-48	3.33836e-50	-2.45035	4.34454e-21	1.01897e-22	-2.07013	7.52191e-08	1.98261e-09	-1.28627
GPR160	ENSG00000173890	blue	4.70748e-52	1.92277e-54	-2.44812	5.97342e-31	3.92662e-33	-2.36131	2.91146e-19	4.08783e-22	-2.72475
FAM234B	ENSG00000084444	blue	1.92861e-39	3.04018e-41	-2.44496	1.41344e-29	1.08075e-31	-2.67787	6.81666e-08	1.77279e-09	-1.31512
PCSK4	ENSG00000115257	blue	3.8214e-39	6.14585e-41	-2.42932	1.83584e-23	3.10485e-25	-2.25126	2.16632e-07	6.7192e-09	-1.632
-	ENSG00000255367	blue	8.09565e-33	2.21392e-34	-2.41935	1.43351e-26	1.61932e-28	-2.67018	1.49633e-06	6.24068e-08	-1.58581
-	ENSG00000259345	blue	2.35091e-25	1.2708e-26	-2.4078	5.83244e-16	2.9313e-17	-2.58301	1.16358e-07	3.27114e-09	-2.32625
C9orf106	ENSG00000179082	blue	2.24079e-31	6.94303e-33	-2.40695	9.94622e-33	5.2686e-35	-3.11043	7.5942e-11	8.21505e-13	-2.29395
LRRC46	ENSG00000141294	blue	1.51721e-45	1.1571e-47	-2.38577	1.64422e-34	6.5584e-37	-2.3155	5.67237e-09	1.06975e-10	-1.6644
PREX1	ENSG00000124126	blue	1.36423e-48	7.53116e-51	-2.38193	5.42849e-34	2.33852e-36	-2.46833	1.03437e-06	4.04995e-08	-1.1934
GSTM3	ENSG00000134202	blue	1.38147e-28	5.56766e-30	-2.37625	1.65142e-13	1.16355e-14	-1.9159	2.06059e-10	2.49207e-12	-1.92178
CELSR1	ENSG00000075275	blue	1.31584e-58	3.27513e-61	-2.36112	4.86571e-29	3.92822e-31	-2.22876	1.4027e-07	4.06423e-09	-1.24678
GALNTL6	ENSG00000174473	blue	1.17358e-25	6.16788e-27	-2.34824	7.84632e-12	6.96299e-13	-1.84488	6.04327e-09	1.15512e-10	-2.38337
C9orf116	ENSG00000160345	blue	2.57215e-47	1.67438e-49	-2.33022	9.98988e-29	8.38387e-31	-2.13978	4.87059e-08	1.21384e-09	-1.5002
-	ENSG00000268355	blue	3.38492e-38	5.87592e-40	-2.2865	2.49371e-18	8.84074e-20	-1.99677	1.67108e-08	3.64739e-10	-1.86666
DNAH7	ENSG00000118997	blue	2.84548e-44	2.55147e-46	-2.28062	9.18836e-21	2.28697e-22	-1.83417	1.21569e-06	4.90311e-08	-1.37714
TTC39A	ENSG00000085831	blue	1.12154e-42	1.20965e-44	-2.25985	1.58889e-30	1.1053e-32	-2.20802	1.0658e-08	2.21405e-10	-1.47725
SAMD15	ENSG00000100583	blue	7.27046e-52	3.03922e-54	-2.2579	4.1571e-32	2.36123e-34	-2.02459	6.08086e-10	8.28555e-12	-1.54779
ACSM1	ENSG00000166743	blue	9.14373e-29	3.64722e-30	-2.24395	2.60314e-12	2.15226e-13	-1.50867	5.67597e-06	2.8925e-07	-1.55481
GALNT6	ENSG00000139629	blue	7.54378e-30	2.74424e-31	-2.22953	1.066e-20	2.68388e-22	-2.35595	1.26184e-20	1.2885e-23	-2.79727
KIAA1324	ENSG00000116299	blue	1.26558e-33	3.21717e-35	-2.20873	9.12938e-19	3.01516e-20	-2.19954	1.24419e-08	2.64814e-10	-2.10885
ENPP1	ENSG00000197594	blue	3.06424e-45	2.44451e-47	-2.19284	6.29398e-31	4.15742e-33	-2.33835	3.31308e-14	1.61753e-16	-2.15589
FAM214A	ENSG00000047346	blue	5.6026e-63	8.58143e-66	-2.15257	9.85917e-42	1.32135e-44	-1.99351	2.15547e-17	5.15859e-20	-1.49449
-	ENSG00000263011	blue	1.86222e-42	2.05606e-44	-2.14412	5.42453e-32	3.13307e-34	-1.98514	1.91025e-08	4.21209e-10	-1.48555
ASTN2	ENSG00000148219	blue	1.84679e-33	4.76753e-35	-2.13168	2.61384e-22	5.17131e-24	-2.10354	3.24908e-07	1.04404e-08	-1.6453
STON2	ENSG00000140022	blue	1.05523e-34	2.44896e-36	-2.12378	2.18239e-16	1.03169e-17	-1.93194	1.21569e-06	4.90311e-08	-1.49144
-	ENSG00000259641	blue	1.40085e-16	1.61953e-17	-2.10423	8.97501e-16	4.61397e-17	-2.39748	1.08219e-06	4.25791e-08	-2.06048
CFAP77	ENSG00000188523	blue	1.38012e-14	1.91309e-15	-2.08337	4.51406e-06	9.87857e-07	-1.28231	8.15723e-06	4.45891e-07	-1.63781
ARMT1	ENSG00000146476	blue	5.82138e-44	5.47995e-46	-2.0757	4.77217e-41	7.30946e-44	-2.72097	1.44611e-06	6.00354e-08	-1.03106
AK8	ENSG00000165695	blue	6.18898e-50	2.94262e-52	-2.07544	1.27942e-21	2.76707e-23	-1.72868	7.46175e-09	1.4572e-10	-1.45278
RHOB	ENSG00000143878	blue	3.97402e-68	4.05797e-71	-2.07476	7.00163e-41	1.13946e-43	-1.93576	4.0019e-19	5.87425e-22	-1.76148
ARSG	ENSG00000141337	blue	1.63722e-53	5.90355e-56	-2.05631	1.40926e-34	5.53127e-37	-2.09532	9.21024e-07	3.51504e-08	-1.11557
UGCG	ENSG00000148154	blue	2.37883e-51	1.03995e-53	-2.04185	4.10446e-28	3.66727e-30	-2.00551	1.68915e-06	7.1419e-08	-0.794572
-	ENSG00000278918	blue	9.47192e-47	6.46816e-49	-2.04166	1.54315e-37	3.69315e-40	-2.22833	2.48436e-07	7.83249e-09	-1.49951
RHOH	ENSG00000168421	blue	1.21481e-22	8.29177e-24	-2.03353	5.88975e-13	4.46364e-14	-1.721	2.1951e-06	9.82044e-08	-1.6028
EFCAB6	ENSG00000186976	blue	3.04786e-41	3.84168e-43	-2.00985	1.58553e-17	6.3749e-19	-1.58435	1.40465e-06	5.79107e-08	-1.40224
SMPD3	ENSG00000103056	blue	6.40662e-29	2.52683e-30	-2.00887	1.90074e-24	2.7961e-26	-2.19916	1.98626e-07	6.0593e-09	-1.53652
DNAI1	ENSG00000122735	blue	3.97823e-18	4.01625e-19	-1.99035	2.59854e-16	1.24131e-17	-2.31684	1.60064e-06	6.7268e-08	-1.93232
SYTL4	ENSG00000102362	blue	1.6407e-53	5.96847e-56	-1.99015	1.19494e-27	1.14392e-29	-1.98706	9.367e-06	5.23677e-07	-0.908077
SMIM14	ENSG00000163683	blue	3.66084e-65	4.5559e-68	-1.97773	2.58051e-37	6.5052e-40	-1.82658	5.53746e-16	1.76543e-18	-1.60493
KITLG	ENSG00000049130	blue	3.38875e-29	1.30087e-30	-1.93556	2.65211e-21	6.04252e-23	-2.10732	4.9016e-11	5.03643e-13	-1.89245
CHN2	ENSG00000106069	blue	8.48523e-29	3.37373e-30	-1.91556	3.35434e-20	9.03396e-22	-1.92684	1.59743e-10	1.87296e-12	-1.79011
-	ENSG00000237115	blue	1.03126e-27	4.47214e-29	-1.91424	4.48647e-19	1.41875e-20	-1.9627	9.62013e-10	1.38448e-11	-1.99506
ITPR1	ENSG00000150995	blue	4.51907e-36	9.21466e-38	-1.91386	6.1669e-20	1.71598e-21	-1.65062	2.21789e-08	4.99659e-10	-1.36183
NUDT12	ENSG00000112874	blue	7.62614e-45	6.27846e-47	-1.90289	1.18549e-24	1.70232e-26	-1.78399	7.14085e-06	3.81219e-07	-1.08643
MAST4	ENSG00000069020	blue	4.77139e-41	6.22726e-43	-1.90102	1.29806e-21	2.81251e-23	-1.76344	8.10651e-06	4.42343e-07	-0.968963
ERVE-1	ENSG00000267259	blue	1.53161e-16	1.77461e-17	-1.89991	1.09236e-13	7.47689e-15	-2.05761	1.15291e-07	3.22276e-09	-2.19289
RPH3AL	ENSG00000181031	blue	1.29255e-37	2.34274e-39	-1.88359	1.1067e-25	1.36669e-27	-1.95955	7.04649e-06	3.75732e-07	-1.11005
STMN1P1	ENSG00000276058	blue	3.25117e-25	1.78442e-26	-1.87807	2.19149e-15	1.18113e-16	-1.7246	2.76449e-06	1.27383e-07	-1.46932
RASEF	ENSG00000165105	blue	8.35393e-42	9.78331e-44	-1.87318	2.941e-26	3.44421e-28	-1.89102	1.25904e-06	5.12247e-08	-1.11911
SLC2A10	ENSG00000197496	blue	5.55966e-39	9.08337e-41	-1.85987	1.95327e-24	2.8983e-26	-1.99045	3.22526e-18	5.86635e-21	-2.43324
C16orf71	ENSG00000166246	blue	1.71965e-32	4.87285e-34	-1.85027	3.35037e-17	1.41122e-18	-1.43737	4.30106e-06	2.10537e-07	-1.21289
KDM4B	ENSG00000127663	blue	6.07375e-57	1.64742e-59	-1.84619	4.11623e-31	2.6664e-33	-1.76686	9.43742e-06	5.27915e-07	-0.812483
SAG	ENSG00000130561	blue	2.08904e-16	2.44582e-17	-1.82036	1.41207e-11	1.29545e-12	-1.72188	8.36201e-06	4.59486e-07	-1.74677
MCCC2	ENSG00000131844	blue	2.57455e-52	1.02693e-54	-1.81311	3.74706e-35	1.37505e-37	-1.75786	6.9061e-12	5.86197e-14	-1.14522
-	ENSG00000278385	blue	3.57423e-35	7.91537e-37	-1.76336	1.31345e-26	1.47113e-28	-1.90821	5.02408e-07	1.7324e-08	-1.29607
TCEAL1	ENSG00000172465	blue	2.63776e-38	4.54526e-40	-1.74139	2.06167e-26	2.38811e-28	-1.68364	1.57592e-08	3.41455e-10	-0.958596
-	ENSG00000274173	blue	1.65994e-35	3.55422e-37	-1.74033	8.00254e-18	3.05924e-19	-1.59718	8.12565e-07	3.02592e-08	-1.34273
SLC22A5	ENSG00000197375	blue	4.85194e-61	8.82508e-64	-1.73995	2.70896e-42	3.28485e-45	-1.86352	3.78518e-12	3.05588e-14	-1.11432
C5orf30	ENSG00000181751	blue	2.79819e-41	3.51804e-43	-1.73895	1.3132e-33	5.86659e-36	-1.76654	2.08877e-07	6.44535e-09	-1.06423
RABEP1	ENSG00000029725	blue	7.3391e-54	2.59953e-56	-1.73779	1.22695e-40	2.07507e-43	-1.68245	1.87886e-09	2.99773e-11	-0.820047
KIAA0040	ENSG00000235750	blue	2.32413e-42	2.59571e-44	-1.73585	7.05907e-23	1.28621e-24	-1.54316	6.09073e-11	6.45262e-13	-1.35673
HOXC5	ENSG00000172789	blue	4.65902e-24	2.81581e-25	-1.73253	7.5248e-16	3.84188e-17	-1.71358	6.83956e-06	3.61642e-07	-1.42653
WWP1	ENSG00000123124	blue	1.80066e-42	1.9766e-44	-1.72554	1.28194e-36	3.43618e-39	-2.05965	3.7524e-08	8.95653e-10	-0.845896
CYB5A	ENSG00000166347	blue	1.51301e-34	3.53895e-36	-1.72497	7.06429e-19	2.30833e-20	-1.58055	4.67627e-13	2.98441e-15	-1.64596
CCDC40	ENSG00000141519	blue	1.09738e-34	2.55278e-36	-1.68296	5.19521e-26	6.26648e-28	-1.74555	1.11976e-07	3.12653e-09	-1.30475
CAMK2N1	ENSG00000162545	blue	1.3446e-22	9.20341e-24	-1.67983	1.39729e-12	1.11737e-13	-1.60633	6.04327e-09	1.15512e-10	-1.94012
-	ENSG00000259867	blue	1.7522e-20	1.43585e-21	-1.67809	2.36001e-11	2.23816e-12	-1.55867	6.33648e-07	2.2727e-08	-1.49466
APBB2	ENSG00000163697	blue	1.02359e-57	2.6457e-60	-1.66771	2.94034e-33	1.39802e-35	-1.64187	7.52616e-06	4.05872e-07	-0.787909
TMEM25	ENSG00000149582	blue	4.98233e-43	5.24657e-45	-1.66543	1.88275e-24	2.76362e-26	-1.4133	3.4937e-06	1.66781e-07	-0.894345
HHAT	ENSG00000054392	blue	9.1571e-46	6.89603e-48	-1.65041	9.92434e-24	1.60244e-25	-1.53683	8.18238e-06	4.48002e-07	-0.97971
-	ENSG00000245748	blue	4.28729e-23	2.82508e-24	-1.63386	5.09126e-19	1.6295e-20	-1.72952	4.99592e-09	9.18262e-11	-1.56671
FUT8	ENSG00000033170	blue	3.65834e-44	3.32703e-46	-1.62457	9.00283e-29	7.49805e-31	-1.59245	4.07951e-14	2.01776e-16	-1.37159
VIPR1	ENSG00000114812	blue	6.07049e-32	1.79763e-33	-1.61517	8.4333e-12	7.5108e-13	-1.24859	1.11356e-08	2.34167e-10	-1.44469
TP53INP1	ENSG00000164938	blue	1.50479e-44	1.30609e-46	-1.60769	5.0036e-27	5.2051e-29	-1.60319	1.31429e-13	7.25547e-16	-1.38769
FAM221B	ENSG00000204930	blue	7.64058e-15	1.03376e-15	-1.60358	6.41394e-07	1.22004e-07	-1.26531	2.07369e-07	6.37896e-09	-1.88112
FBXL7	ENSG00000183580	blue	1.39969e-27	6.13687e-29	-1.60207	4.31138e-25	5.76446e-27	-2.0024	4.56124e-06	2.24875e-07	-1.09773
POLN	ENSG00000130997	blue	5.12035e-33	1.36922e-34	-1.59961	6.13999e-15	3.54434e-16	-1.41613	1.25904e-06	5.12247e-08	-1.14415
BBOF1	ENSG00000119636	blue	2.98496e-49	1.54306e-51	-1.5935	2.11345e-22	4.16108e-24	-1.2138	1.81347e-09	2.87026e-11	-1.04903
-	ENSG00000260912	blue	1.10995e-39	1.71073e-41	-1.59034	3.26491e-22	6.56357e-24	-1.4241	6.9845e-06	3.71758e-07	-0.944606
CCDC125	ENSG00000183323	blue	1.86653e-54	6.13482e-57	-1.58076	6.85079e-41	1.09305e-43	-1.68945	7.10967e-18	1.45197e-20	-1.46466
KIAA1211L	ENSG00000196872	blue	6.43706e-34	1.57342e-35	-1.57147	2.22995e-14	1.38189e-15	-1.22547	2.29423e-08	5.18322e-10	-1.28275
TSPAN13	ENSG00000106537	blue	3.59403e-33	9.49601e-35	-1.5666	4.71529e-32	2.70838e-34	-1.88826	2.10106e-11	2.01806e-13	-1.35394
GPD1L	ENSG00000152642	blue	3.76471e-38	6.55922e-40	-1.56477	4.48709e-24	6.9444e-26	-1.52399	2.23511e-11	2.16821e-13	-1.37004
-	ENSG00000263214	blue	1.17403e-41	1.39738e-43	-1.56345	1.04404e-23	1.70243e-25	-1.3865	8.62353e-06	4.76333e-07	-0.918232
FAM161B	ENSG00000156050	blue	2.97833e-49	1.53013e-51	-1.56334	5.56204e-22	1.15543e-23	-1.31788	8.2142e-10	1.1638e-11	-0.862426
ENO4	ENSG00000188316	blue	9.98177e-33	2.7552e-34	-1.56118	1.96503e-13	1.39768e-14	-1.16586	1.77012e-06	7.56897e-08	-1.19289
-	ENSG00000257696	blue	2.03942e-22	1.42131e-23	-1.55417	7.35118e-21	1.78279e-22	-1.84307	2.41681e-10	2.96915e-12	-1.71434
SRCIN1	ENSG00000277363	blue	2.20714e-20	1.82555e-21	-1.54786	1.02742e-13	6.97997e-15	-1.62101	1.16191e-06	4.62813e-08	-1.96666
TMEM144	ENSG00000164124	blue	3.08903e-40	4.39628e-42	-1.54054	1.46451e-22	2.77593e-24	-1.44282	1.68428e-06	7.11054e-08	-0.801577
LRIG1	ENSG00000144749	blue	4.95817e-40	7.23047e-42	-1.5327	2.14221e-19	6.43933e-21	-1.28803	2.30134e-08	5.20661e-10	-0.878849
PNPLA4	ENSG00000006757	blue	1.13961e-37	2.05827e-39	-1.52511	5.54506e-17	2.39405e-18	-1.31052	4.98172e-07	1.71367e-08	-1.11937
IQCH	ENSG00000103599	blue	1.209e-43	1.17667e-45	-1.49849	1.93524e-24	2.86492e-26	-1.43064	9.98339e-06	5.63553e-07	-0.856722
-	ENSG00000249042	blue	5.70753e-54	1.96698e-56	-1.48259	3.14976e-34	1.30662e-36	-1.56154	7.99819e-12	6.9676e-14	-1.21809
-	ENSG00000267112	blue	8.06748e-16	9.98073e-17	-1.48214	3.5625e-08	5.47027e-09	-1.25226	5.04251e-06	2.52785e-07	-1.34878
MID1IP1-AS1	ENSG00000238123	blue	1.45264e-19	1.29235e-20	-1.47679	9.15384e-15	5.43014e-16	-1.50313	3.30861e-07	1.06845e-08	-1.37294
PEX11A	ENSG00000166821	blue	1.69358e-34	3.99374e-36	-1.43643	1.70663e-23	2.87543e-25	-1.34845	5.14701e-10	6.931e-12	-1.17346
OSBPL6	ENSG00000079156	blue	3.1805e-16	3.79675e-17	-1.42895	2.11928e-10	2.31892e-11	-1.41718	5.84347e-07	2.07437e-08	-1.45754
TRERF1	ENSG00000124496	blue	1.10564e-23	6.85513e-25	-1.38907	5.06857e-16	2.51666e-17	-1.48069	1.45581e-10	1.69096e-12	-1.59279
CFL1P5	ENSG00000213830	blue	2.51125e-27	1.12829e-28	-1.37626	7.38755e-23	1.35089e-24	-1.55391	3.43824e-10	4.4215e-12	-1.32642
KIF16B	ENSG00000089177	blue	1.79442e-37	3.29818e-39	-1.37088	3.44376e-24	5.27477e-26	-1.42242	5.5723e-09	1.04732e-10	-1.04603
ERBB3	ENSG00000065361	blue	1.24321e-39	1.92404e-41	-1.3382	6.32022e-22	1.31696e-23	-1.28617	9.13686e-07	3.47538e-08	-1.01534
-	ENSG00000275409	blue	1.60926e-18	1.5729e-19	-1.33247	1.00834e-07	1.68024e-08	-1.05204	6.63708e-06	3.49347e-07	-1.3101
-	ENSG00000257534	blue	9.98229e-13	1.64747e-13	-1.33147	3.37771e-13	2.48332e-14	-1.45165	1.28801e-06	5.25677e-08	-1.26847
TTC8	ENSG00000165533	blue	3.91764e-56	1.08761e-58	-1.33144	9.04337e-33	4.73263e-35	-1.28998	9.57958e-11	1.06379e-12	-0.874502
-	ENSG00000227603	blue	5.32071e-28	2.24795e-29	-1.30449	2.10806e-17	8.64402e-19	-1.29171	2.98404e-06	1.38832e-07	-1.05748
ENTPD5	ENSG00000187097	blue	1.42554e-23	8.96592e-25	-1.30029	4.93027e-14	3.20315e-15	-1.13627	4.87059e-08	1.21184e-09	-0.807264
LRTOMT	ENSG00000184154	blue	2.23038e-41	2.78282e-43	-1.28911	1.03775e-24	1.47691e-26	-1.20545	2.80336e-06	1.29429e-07	-0.790111
MREG	ENSG00000118242	blue	1.5781e-39	2.46751e-41	-1.24301	6.36325e-30	4.68147e-32	-1.3253	1.56885e-07	4.62075e-09	-0.850515
BORCS7	ENSG00000166275	blue	3.10258e-50	1.44546e-52	-1.2282	1.27949e-22	2.40074e-24	-1.02136	1.63275e-06	6.88258e-08	-0.680219
TMBIM4	ENSG00000155957	blue	2.59148e-42	2.91912e-44	-1.22587	7.51121e-22	1.58431e-23	-1.16449	1.31599e-07	3.76682e-09	-0.791635
-	ENSG00000228043	blue	5.75228e-30	2.07418e-31	-1.21647	4.03329e-16	1.97688e-17	-1.02762	3.52521e-06	1.68622e-07	-0.877653
BBS4	ENSG00000140463	blue	5.38035e-50	2.54098e-52	-1.21281	5.93346e-32	3.44594e-34	-1.16109	1.73371e-06	7.35946e-08	-0.64392
OVGP1	ENSG00000085465	blue	1.60003e-17	1.69305e-18	-1.19736	3.43819e-14	2.19317e-15	-1.30929	3.63883e-06	1.7487e-07	-1.082
ANKRA2	ENSG00000164331	blue	4.21088e-58	1.06152e-60	-1.19567	5.02787e-35	1.8611e-37	-1.17589	2.71233e-09	4.54392e-11	-0.650141
CIRBP	ENSG00000099622	blue	3.3908e-46	2.45616e-48	-1.19319	2.61211e-16	1.24863e-17	-0.883498	5.93896e-07	2.11307e-08	-0.74537
EXOC6	ENSG00000138190	blue	3.44502e-42	3.90256e-44	-1.19003	3.67762e-30	2.65865e-32	-1.23201	1.26742e-10	1.45597e-12	-0.870014
FAM151B	ENSG00000152380	blue	5.70782e-43	6.02874e-45	-1.16844	1.80486e-26	2.07336e-28	-1.28491	8.1429e-10	1.1485e-11	-0.976051
NOXRED1	ENSG00000165555	blue	1.73724e-25	9.27438e-27	-1.13059	4.91518e-13	3.68584e-14	-0.916623	1.98109e-08	4.40622e-10	-1.01852
KCTD3	ENSG00000136636	blue	9.23844e-33	2.54412e-34	-1.12997	2.85916e-24	4.3246e-26	-1.19766	7.38916e-06	3.9754e-07	-0.679305
PPP1R26-AS1	ENSG00000225361	blue	1.82955e-23	1.16529e-24	-1.12259	1.41767e-13	9.88902e-15	-1.16723	9.14639e-06	5.10176e-07	-0.928897
SLC1A4	ENSG00000115902	blue	1.32161e-18	1.28205e-19	-1.10131	3.04561e-18	1.09334e-19	-1.25189	4.16954e-08	1.01252e-09	-1.15767
CASZ1	ENSG00000130940	blue	1.13023e-30	3.76167e-32	-1.08651	2.69155e-17	1.11998e-18	-1.078	3.5272e-07	1.15705e-08	-0.883243
TTC12	ENSG00000149292	blue	8.78767e-26	4.55395e-27	-1.08103	1.40669e-09	1.74254e-10	-0.783478	4.18117e-08	1.01667e-09	-0.937177
HEXIM1	ENSG00000186834	blue	7.59628e-40	1.1417e-41	-1.07833	6.13203e-23	1.1036e-24	-1.03807	2.70873e-06	1.24337e-07	-0.587064
TLE3	ENSG00000140332	blue	5.73029e-42	6.6559e-44	-1.06957	1.39698e-27	1.35963e-29	-1.11581	9.29435e-06	5.19022e-07	-0.554923
EFCAB11	ENSG00000140025	blue	4.55559e-44	4.21571e-46	-1.0071	1.09825e-27	1.04435e-29	-1.09031	1.36625e-12	9.76577e-15	-0.953993
ANKMY1	ENSG00000144504	blue	3.30112e-37	6.12021e-39	-0.978463	2.83593e-20	7.53823e-22	-0.87447	1.85304e-06	7.97672e-08	-0.624162
SAR1B	ENSG00000152700	blue	2.13161e-40	2.97928e-42	-0.965836	7.6222e-29	6.22657e-31	-1.01488	8.08678e-11	8.82532e-13	-0.779437
COQ7	ENSG00000167186	blue	1.46694e-36	2.86479e-38	-0.956747	5.14534e-27	5.36896e-29	-0.993775	8.88282e-07	3.35607e-08	-0.60397
CBR4	ENSG00000145439	blue	1.87187e-30	6.41516e-32	-0.946663	6.32446e-15	3.65889e-16	-0.85791	3.89723e-07	1.30455e-08	-0.765217
RNF103	ENSG00000239305	blue	1.48026e-44	1.28008e-46	-0.944623	8.9398e-29	7.41702e-31	-0.924742	2.64603e-12	2.018e-14	-0.746999
TMEM62	ENSG00000137842	blue	1.47045e-30	4.9597e-32	-0.941067	1.5988e-22	3.07128e-24	-0.988465	1.31429e-13	7.24333e-16	-1.15848
PER2	ENSG00000132326	blue	3.11413e-31	9.77205e-33	-0.938627	1.64265e-16	7.6529e-18	-0.822076	9.45969e-06	5.30066e-07	-0.6292
LGALS8	ENSG00000116977	blue	2.89947e-25	1.58121e-26	-0.924434	4.39359e-20	1.2063e-21	-1.01863	1.83326e-09	2.90851e-11	-1.02079
MOAP1	ENSG00000165943	blue	1.05302e-32	2.91665e-34	-0.915806	1.62836e-17	6.56269e-19	-0.894964	5.44267e-07	1.90002e-08	-0.639712
ACVR1B	ENSG00000135503	blue	4.28193e-32	1.25433e-33	-0.895416	7.85903e-24	1.25391e-25	-0.973708	1.10484e-12	7.65048e-15	-0.978531
COMMD10	ENSG00000145781	blue	6.28308e-36	1.30522e-37	-0.887059	7.38755e-23	1.35313e-24	-0.903598	1.7122e-09	2.69358e-11	-0.733806
DGKD	ENSG00000077044	blue	9.28579e-22	6.83517e-23	-0.887009	1.46856e-11	1.34963e-12	-0.81684	1.7273e-12	1.25119e-14	-1.16352
LCMT2	ENSG00000168806	blue	1.59276e-43	1.59083e-45	-0.878849	7.86394e-27	8.40647e-29	-0.976658	2.23479e-09	3.70112e-11	-0.672992
SKP1	ENSG00000113558	blue	4.99894e-39	8.13536e-41	-0.869341	2.44728e-27	2.45212e-29	-0.908382	3.29171e-08	7.70986e-10	-0.574236
SLC39A9	ENSG00000029364	blue	2.13149e-35	4.6251e-37	-0.856793	1.37666e-21	2.98721e-23	-0.862215	3.39649e-11	3.42489e-13	-0.740952
GIN1	ENSG00000145723	blue	5.30777e-40	7.7911e-42	-0.845273	6.38634e-30	4.7279e-32	-0.895116	9.90658e-07	3.85035e-08	-0.49054
NEK9	ENSG00000119638	blue	2.57247e-41	3.22605e-43	-0.839992	6.21807e-21	1.49212e-22	-0.769967	1.88152e-06	8.12818e-08	-0.559367
TPCN1	ENSG00000186815	blue	2.8885e-32	8.34161e-34	-0.839127	9.74879e-17	4.34897e-18	-0.755804	5.24966e-07	1.81924e-08	-0.678981
FAM114A2	ENSG00000055147	blue	1.58152e-37	2.88668e-39	-0.837653	7.66243e-22	1.61865e-23	-0.760327	5.52745e-06	2.80976e-07	-0.473497
UBXN8	ENSG00000104691	blue	1.7642e-14	2.4697e-15	-0.813737	3.57132e-10	4.01942e-11	-0.813308	9.53259e-07	3.68674e-08	-0.857567
CCNH	ENSG00000134480	blue	1.3662e-41	1.64791e-43	-0.795182	6.54552e-24	1.03808e-25	-0.790394	3.88658e-06	1.8814e-07	-0.463311
ZNF652	ENSG00000198740	blue	1.86217e-23	1.18666e-24	-0.767285	7.51721e-13	5.7642e-14	-0.79015	1.90686e-07	5.79275e-09	-0.925871
POC5	ENSG00000152359	blue	2.60081e-31	8.10005e-33	-0.700735	1.19901e-25	1.48833e-27	-0.848998	2.80336e-06	1.29601e-07	-0.473473
DAZAP2	ENSG00000183283	blue	1.39288e-33	3.56464e-35	-0.696664	3.263e-24	4.96666e-26	-0.732538	4.84681e-09	8.86215e-11	-0.58647
ZCCHC10	ENSG00000155329	blue	6.6166e-28	2.81234e-29	-0.660392	1.71141e-18	5.94171e-20	-0.676766	3.47808e-06	1.65924e-07	-0.444237
DCAF5	ENSG00000139990	blue	3.65487e-29	1.40653e-30	-0.644682	2.57474e-15	1.4021e-16	-0.615161	3.9256e-09	6.80198e-11	-0.647954
RAB11A	ENSG00000103769	blue	5.29647e-22	3.80106e-23	-0.640677	1.20222e-15	6.30686e-17	-0.609091	1.87465e-07	5.67695e-09	-0.561976
SMIM15	ENSG00000188725	blue	7.16224e-28	3.06026e-29	-0.592208	1.05936e-16	4.75967e-18	-0.611161	8.30763e-06	4.55968e-07	-0.470564
-	ENSG00000257298	brown	4.86881e-23	3.22848e-24	-1.63472	8.46111e-12	7.53827e-13	-1.29541	1.81119e-07	5.45587e-09	-1.41657
VIPR1-AS1	ENSG00000232354	brown	1.56643e-23	9.88701e-25	-1.57733	1.38987e-10	1.48531e-11	-1.22338	7.99195e-07	2.96592e-08	-1.37962
LINC00265	ENSG00000188185	brown	2.04829e-22	1.42814e-23	-0.967053	2.40753e-14	1.50038e-15	-1.02672	1.77012e-06	7.56897e-08	-0.904463
-	ENSG00000238018	brown	2.3129e-09	5.41507e-10	0.861289	6.48364e-09	8.84058e-10	0.985668	4.45438e-06	2.19069e-07	1.0832
-	ENSG00000264112	brown	4.53091e-13	7.24933e-14	-0.95423	4.52382e-12	3.88462e-13	-1.16223	6.05475e-06	3.12997e-07	-1.15745
IDE	ENSG00000119912	cyan	3.11491e-06	1.03602e-06	-0.283187	1.31662e-07	2.23217e-08	-0.438578	7.23682e-06	3.87728e-07	-0.504529
TARBP1	ENSG00000059588	darkgreen	3.66481e-11	7.04825e-12	0.573895	3.30787e-06	7.07638e-07	0.486857	8.72257e-12	7.70997e-14	1.02524
RBM34	ENSG00000188739	darkgreen	6.57122e-24	4.01553e-25	0.792732	5.78259e-14	3.81963e-15	0.684808	2.08999e-06	9.21682e-08	0.66906
TP53BP2	ENSG00000143514	darkgreen	1.82085e-31	5.60119e-33	1.13314	1.25718e-18	4.27644e-20	1.19409	8.87801e-06	4.9294e-07	0.843463
CYP4Z2P	ENSG00000154198	darkred	4.70537e-36	9.62454e-38	-4.99667	1.25207e-21	2.70086e-23	-4.28508	1.25681e-25	3.20841e-29	-6.44563
SFT2D2	ENSG00000213064	darkred	2.53467e-72	1.45587e-75	1.74338	4.18939e-45	3.33869e-48	1.70265	4.39357e-24	1.96279e-27	1.66466
GALNT10	ENSG00000164574	darkred	8.88242e-48	5.52706e-50	-1.66194	4.39539e-22	9.00453e-24	-1.28226	1.1283e-19	1.40417e-22	-1.70694
TMEM86A	ENSG00000151117	darkred	5.79424e-16	7.07963e-17	-0.958412	2.76031e-08	4.16098e-09	-0.742012	1.12982e-19	1.47397e-22	-2.13942
TMC5	ENSG00000103534	darkred	3.0836e-43	3.19794e-45	-4.59552	1.83143e-21	4.06166e-23	-3.53501	6.68236e-18	1.32206e-20	-4.68758
-	ENSG00000228613	darkred	2.97792e-43	3.07883e-45	-2.95797	9.5528e-23	1.77416e-24	-2.84818	1.12225e-17	2.43516e-20	-3.48553
TAF4B	ENSG00000141384	darkred	1.0316e-41	1.21798e-43	1.80663	4.80108e-22	9.8816e-24	1.80415	1.45009e-17	3.28534e-20	1.87871
TPO	ENSG00000115705	darkred	1.02604e-40	1.38168e-42	-2.58748	7.59634e-20	2.14767e-21	-2.25812	1.14508e-14	4.93284e-17	-2.77298
SLC40A1	ENSG00000138449	darkred	7.20098e-36	1.50279e-37	-2.99048	6.43806e-15	3.73078e-16	-2.04867	1.75583e-14	8.1802e-17	-2.45224
ATL2	ENSG00000119787	darkred	8.85897e-55	2.82691e-57	1.36121	1.48927e-29	1.15956e-31	1.22819	3.18618e-14	1.52507e-16	1.20009
ARHGEF38	ENSG00000236699	darkred	3.56168e-32	1.03766e-33	-2.53609	4.10763e-07	7.54599e-08	-1.22537	7.61264e-14	3.91102e-16	-2.40885
FOXP1	ENSG00000114861	darkred	6.12427e-44	5.78462e-46	-1.19529	6.97858e-18	2.64775e-19	-0.923553	4.47697e-13	2.80007e-15	-1.12648
MAP3K21	ENSG00000143674	darkred	2.77458e-38	4.78986e-40	2.318	2.54217e-21	5.75148e-23	2.23841	3.85937e-12	3.12809e-14	2.12305
SOWAHA	ENSG00000198944	darkred	5.38997e-25	3.02883e-26	-3.42574	3.22617e-15	1.77893e-16	-2.72596	1.31629e-11	1.20128e-13	-3.10348
DUSP4	ENSG00000120875	darkred	1.6892e-19	1.50981e-20	-2.06125	3.66559e-08	5.64261e-09	-1.47104	9.73813e-11	1.0845e-12	-2.30053
GNA14	ENSG00000156049	darkred	9.19434e-27	4.34515e-28	-1.91444	7.33479e-10	8.64597e-11	-1.49645	1.08266e-10	1.22644e-12	-1.90923
MTMR2	ENSG00000087053	darkred	8.4107e-32	2.5121e-33	0.937396	5.58464e-22	1.16191e-23	1.14148	7.55181e-10	1.04837e-11	0.864402
IL13RA1	ENSG00000131724	darkred	1.57632e-26	7.58532e-28	-0.77973	1.15923e-12	9.15902e-14	-0.651678	1.23106e-09	1.84631e-11	-0.922847
ARHGAP21	ENSG00000107863	darkred	6.62382e-28	2.81752e-29	0.919747	3.21195e-18	1.15613e-19	0.915437	2.02247e-09	3.25913e-11	0.964797
TIGD2	ENSG00000180346	darkred	1.41516e-41	1.716e-43	1.23905	1.62678e-30	1.13685e-32	1.31939	5.14638e-09	9.54128e-11	0.981011
AMER1	ENSG00000184675	darkred	1.67519e-52	6.62848e-55	1.50879	5.22143e-28	4.69858e-30	1.34092	6.19454e-09	1.18799e-10	0.982963
SH3BGRL	ENSG00000131171	darkred	4.35585e-19	4.05173e-20	-1.28983	1.48171e-07	2.52719e-08	-1.00387	9.60302e-09	1.95505e-10	-1.0556
GLS	ENSG00000115419	darkred	5.54034e-31	1.78207e-32	1.14246	1.91253e-22	3.73057e-24	1.23904	1.39407e-08	2.99383e-10	1.0242
FOXN2	ENSG00000170802	darkred	3.75584e-27	1.72703e-28	0.988863	5.16469e-14	3.36698e-15	0.809642	1.96239e-08	4.34585e-10	0.830578
EHBP1	ENSG00000115504	darkred	1.56336e-29	5.85173e-31	0.697358	3.85799e-15	2.15564e-16	0.640451	2.57709e-08	5.89627e-10	0.673522
TRMT11	ENSG00000066651	darkred	4.44132e-28	1.85941e-29	0.753715	2.6199e-12	2.16694e-13	0.670854	4.03039e-08	9.74865e-10	0.7446
SIGLEC15	ENSG00000197046	darkred	2.82554e-24	1.67974e-25	-2.68191	4.9793e-08	7.83487e-09	-1.49624	4.87059e-08	1.21237e-09	-2.27045
C4B	ENSG00000224389	darkred	2.34435e-40	3.30654e-42	-3.58276	2.94719e-16	1.4182e-17	-2.70898	6.29676e-08	1.61749e-09	-2.53748
LRRC8D	ENSG00000171492	darkred	5.40362e-33	1.45359e-34	1.02564	4.99464e-21	1.18419e-22	1.10881	1.05283e-07	2.90171e-09	0.92671
PRICKLE2	ENSG00000163637	darkred	2.05072e-33	5.32017e-35	-1.54939	2.09562e-06	4.32459e-07	-0.837253	1.5053e-07	4.39513e-09	-1.22998
DEK	ENSG00000124795	darkred	3.14268e-48	1.88533e-50	1.37535	1.01448e-18	3.38615e-20	1.0027	1.86601e-07	5.63888e-09	0.890078
CYP21A2	ENSG00000231852	darkred	4.39378e-33	1.16792e-34	-3.2359	2.0862e-11	1.95985e-12	-2.25527	2.04857e-07	6.27555e-09	-2.53746
-	ENSG00000233968	darkred	3.64645e-34	8.79672e-36	-2.55393	1.98312e-15	1.06313e-16	-2.0442	2.06401e-07	6.32942e-09	-1.67989
C4A	ENSG00000244731	darkred	5.62976e-35	1.2719e-36	-3.46966	2.06297e-18	7.22808e-20	-2.83787	3.03928e-07	9.73046e-09	-2.33636
IQGAP2	ENSG00000145703	darkred	4.97284e-22	3.55928e-23	-1.72159	8.49115e-10	1.01418e-10	-1.2766	3.44143e-07	1.12452e-08	-1.50387
LBR	ENSG00000143815	darkred	2.47111e-46	1.75055e-48	1.54112	9.43828e-19	3.12923e-20	1.21119	3.83817e-07	1.27866e-08	0.899469
SUSD6	ENSG00000100647	darkred	3.00268e-25	1.63941e-26	-0.712767	7.07195e-08	1.14522e-08	-0.482614	4.15703e-07	1.39947e-08	-0.646802
USP6NL	ENSG00000148429	darkred	2.25346e-44	1.99905e-46	1.13449	1.31556e-23	2.17874e-25	1.14741	5.84347e-07	2.07437e-08	0.731997
YEATS2	ENSG00000163872	darkred	2.09094e-45	1.64804e-47	1.09343	7.19365e-23	1.31303e-24	0.927253	7.39892e-07	2.7128e-08	0.690422
COMMD2	ENSG00000114744	darkred	1.11733e-24	6.44982e-26	0.645348	2.79014e-14	1.75485e-15	0.632257	8.50165e-07	3.18277e-08	0.648058
RNF138	ENSG00000134758	darkred	4.65391e-26	2.34493e-27	0.80257	7.92718e-11	8.13258e-12	0.636362	9.38378e-07	3.60823e-08	0.659475
USP1	ENSG00000162607	darkred	2.87192e-32	8.28457e-34	1.04785	7.30149e-11	7.44874e-12	0.72324	1.06536e-06	4.18147e-08	0.877923
C14orf132	ENSG00000227051	darkred	3.8714e-21	2.97847e-22	-1.90888	9.76594e-08	1.62437e-08	-1.32133	1.09624e-06	4.33068e-08	-1.76463
ATP8A2	ENSG00000132932	darkred	1.26684e-09	2.87502e-10	-1.44186	3.5972e-06	7.74011e-07	-1.12044	1.74478e-06	7.42163e-08	-1.81967
RAP2A	ENSG00000125249	darkred	2.23259e-27	9.98817e-29	0.961277	1.24466e-13	8.58689e-15	0.847304	1.92996e-06	8.36945e-08	0.785131
CTTNBP2	ENSG00000077063	darkred	2.81904e-27	1.27198e-28	-2.2321	1.40215e-10	1.49934e-11	-1.82199	2.65531e-06	1.21505e-07	-1.69063
-	ENSG00000264885	darkred	6.37435e-08	1.7495e-08	0.544364	4.59828e-07	8.51778e-08	0.669087	2.80336e-06	1.29516e-07	0.996162
ZFP82	ENSG00000181007	darkred	1.81236e-09	4.19229e-10	0.554701	2.79773e-07	4.98428e-08	0.706381	2.85554e-06	1.32216e-07	0.878139
TUT4	ENSG00000134744	darkred	1.62324e-20	1.32602e-21	1.0916	1.25557e-13	8.67018e-15	1.09036	3.3072e-06	1.56294e-07	0.806445
NCK1	ENSG00000158092	darkred	2.83386e-24	1.68559e-25	0.669651	7.366e-14	4.94075e-15	0.636192	3.36959e-06	1.60103e-07	0.630451
CYP21A1P	ENSG00000204338	darkred	1.69675e-32	4.80254e-34	-3.16224	3.9066e-14	2.50692e-15	-2.3671	3.77483e-06	1.82369e-07	-2.07511
ATP11A	ENSG00000068650	darkred	3.11413e-31	9.77824e-33	1.33532	1.00625e-19	2.88344e-21	1.41363	3.83507e-06	1.85402e-07	0.983057
DIPK2A	ENSG00000181744	darkred	2.6151e-28	1.07696e-29	1.45975	1.2249e-14	7.3522e-16	1.36461	4.2526e-06	2.07894e-07	1.12286
HNMT	ENSG00000150540	darkred	5.7698e-26	2.94032e-27	-0.97755	1.12952e-06	2.22674e-07	-0.553312	6.18331e-06	3.21221e-07	-0.71343
ANKRD11	ENSG00000167522	darkred	1.82562e-25	9.77444e-27	0.718251	2.83041e-13	2.05927e-14	0.661521	6.82025e-06	3.60404e-07	0.597343
PPP1CB	ENSG00000213639	darkred	2.42183e-30	8.43136e-32	0.733375	4.18477e-23	7.33115e-25	0.797662	7.53211e-06	4.06433e-07	0.545776
BMT2	ENSG00000164603	darkred	8.37543e-08	2.32437e-08	0.300752	5.03137e-11	4.99958e-12	0.438446	8.69133e-06	4.8091e-07	0.465905
CDKAL1	ENSG00000145996	darkred	3.15545e-29	1.20628e-30	0.837061	7.84282e-13	6.02941e-14	0.713415	9.96575e-06	5.61603e-07	0.71481
SEC16A	ENSG00000148396	green	1.02476e-32	2.8351e-34	-0.890239	7.85211e-27	8.36877e-29	-0.98282	1.88108e-18	3.24137e-21	-1.21274
RAB27B	ENSG00000041353	green	2.47256e-48	1.45175e-50	-2.33638	3.27933e-31	2.07195e-33	-2.17841	2.50622e-18	4.47853e-21	-2.29272
-	ENSG00000203635	green	1.54438e-38	2.61684e-40	-3.10476	9.14957e-25	1.2934e-26	-3.10198	1.5227e-17	3.54704e-20	-3.62249
GALNT7	ENSG00000109586	green	7.24712e-36	1.51473e-37	-1.75546	1.69047e-22	3.27436e-24	-1.58216	9.19577e-17	2.55291e-19	-2.10043
NUDT4	ENSG00000173598	green	7.5517e-28	3.23149e-29	-0.927741	2.03193e-18	7.11285e-20	-0.93534	6.28968e-16	2.1074e-18	-1.05641
DTWD2	ENSG00000169570	green	2.15854e-40	3.0238e-42	-1.15411	7.82134e-27	8.31102e-29	-1.07483	6.36881e-15	2.4794e-17	-1.06994
ARFGEF3	ENSG00000112379	green	3.72345e-35	8.2577e-37	-1.74458	9.35123e-24	1.50692e-25	-1.88489	1.05192e-14	4.39727e-17	-2.14441
ATP8B1	ENSG00000081923	green	2.56938e-42	2.88603e-44	-1.54591	1.71729e-32	9.26101e-35	-1.65691	1.69023e-14	7.76669e-17	-1.32535
CERT1	ENSG00000113163	green	2.69678e-40	3.81222e-42	-0.945096	1.94332e-26	2.23861e-28	-0.874242	6.58118e-14	3.3181e-16	-0.893279
ATG16L1	ENSG00000085978	green	5.98976e-25	3.38116e-26	-0.722684	3.24752e-17	1.36272e-18	-0.747262	8.48521e-14	4.41346e-16	-0.843111
SYNJ2BP	ENSG00000213463	green	1.36306e-41	1.63925e-43	-1.00094	2.18663e-25	2.81894e-27	-1.07605	9.02494e-14	4.78059e-16	-0.995423
CERS6	ENSG00000172292	green	5.45582e-40	8.04324e-42	-1.51099	1.32335e-33	5.9797e-36	-1.79803	9.59311e-13	6.58152e-15	-1.37796
CDYL2	ENSG00000166446	green	1.18507e-38	1.98154e-40	-1.80447	7.81788e-28	7.25956e-30	-1.86838	1.0821e-12	7.45846e-15	-1.5342
KAT6B	ENSG00000156650	green	1.24207e-36	2.40978e-38	-1.40517	1.39138e-22	2.62842e-24	-1.52764	3.00605e-12	2.32135e-14	-0.999286
JKAMP	ENSG00000050130	green	2.45973e-30	8.57116e-32	-0.755809	4.651e-23	8.23698e-25	-0.864077	7.26719e-12	6.21485e-14	-0.765318
TANC2	ENSG00000170921	green	2.13155e-17	2.28201e-18	-1.20134	1.34566e-22	2.53776e-24	-1.65973	9.84788e-12	8.86177e-14	-1.56559
FEM1C	ENSG00000145780	green	1.73054e-27	7.64269e-29	-0.745111	7.77342e-12	6.89333e-13	-0.568071	2.23511e-11	2.16286e-13	-0.791922
SPOPL	ENSG00000144228	green	7.774e-45	6.425e-47	-1.33743	1.52535e-27	1.49917e-29	-1.18571	5.17881e-11	5.42042e-13	-1.01809
UBR1	ENSG00000159459	green	1.61325e-32	4.55591e-34	-0.863104	1.51581e-22	2.88283e-24	-0.917795	1.31974e-10	1.52449e-12	-0.809286
PRLR	ENSG00000113494	green	7.56717e-40	1.13491e-41	-1.88327	1.16424e-20	2.94979e-22	-1.68529	1.70313e-10	2.02172e-12	-1.45556
LRRFIP1	ENSG00000124831	green	8.71131e-39	1.43993e-40	-0.828129	2.7433e-20	7.2745e-22	-0.782988	2.00349e-10	2.41662e-12	-0.759385
RAB3D	ENSG00000105514	green	9.42444e-14	1.41376e-14	-0.720775	3.00563e-10	3.35782e-11	-0.825113	2.43168e-10	3.02621e-12	-1.22238
ALCAM	ENSG00000170017	green	1.25267e-31	3.80142e-33	-1.90634	1.0482e-17	4.08068e-19	-1.84106	4.54251e-10	5.98652e-12	-2.04067
TMEM135	ENSG00000166575	green	2.35622e-22	1.64886e-23	-0.964418	8.18644e-16	4.19536e-17	-0.934089	4.54251e-10	5.98652e-12	-0.960005
ARHGAP32	ENSG00000134909	green	5.98842e-36	1.23445e-37	-1.24587	4.17828e-16	2.05461e-17	-1.05454	6.93576e-10	9.51681e-12	-1.06599
HACD3	ENSG00000074696	green	1.22957e-32	3.42529e-34	-1.04985	1.48927e-29	1.1573e-31	-1.2638	1.03499e-09	1.51262e-11	-0.825484
MARVELD2	ENSG00000152939	green	1.03961e-33	2.60085e-35	-1.07783	6.38527e-25	8.76147e-27	-1.2427	1.59795e-09	2.47305e-11	-0.925303
ZFYVE16	ENSG00000039319	green	8.39256e-45	6.963e-47	-0.928731	7.17939e-31	4.78809e-33	-0.914411	2.12699e-09	3.46942e-11	-0.692418
STRN3	ENSG00000196792	green	8.24849e-29	3.27697e-30	-0.713862	5.87883e-20	1.63019e-21	-0.858324	3.42707e-09	5.82659e-11	-0.741463
RBM47	ENSG00000163694	green	3.87339e-41	4.9811e-43	-1.30646	3.21356e-30	2.28676e-32	-1.42591	3.80766e-09	6.54901e-11	-1.02979
GOLGA1	ENSG00000136935	green	3.92517e-25	2.17314e-26	-0.572695	7.70759e-22	1.63065e-23	-0.722808	3.89927e-09	6.74391e-11	-0.733434
RABL3	ENSG00000144840	green	6.54199e-35	1.48634e-36	-0.827543	1.15871e-20	2.92839e-22	-0.82528	8.13837e-09	1.61531e-10	-0.690673
AGGF1	ENSG00000164252	green	8.48005e-32	2.53552e-33	-0.641798	1.48641e-29	1.14784e-31	-0.813114	1.05016e-08	2.17484e-10	-0.564783
VEZT	ENSG00000028203	green	1.34957e-20	1.09643e-21	-0.548026	4.08222e-18	1.49543e-19	-0.690231	1.85901e-08	4.0813e-10	-0.596767
FNIP1	ENSG00000217128	green	3.23533e-45	2.59132e-47	-1.08087	1.00285e-28	8.44831e-31	-1.08653	1.96395e-08	4.35557e-10	-0.664773
TMEM87B	ENSG00000153214	green	6.9389e-31	2.25628e-32	-0.861695	6.187e-17	2.68502e-18	-0.777331	1.98009e-08	4.39768e-10	-0.747141
SPG11	ENSG00000104133	green	2.15328e-47	1.39485e-49	-0.999024	1.53364e-29	1.199e-31	-0.970193	2.18472e-08	4.90096e-10	-0.642537
PGGT1B	ENSG00000164219	green	3.81307e-49	1.98331e-51	-0.913898	3.81463e-29	3.05531e-31	-0.910287	2.21747e-08	4.98857e-10	-0.604123
CRNKL1	ENSG00000101343	green	1.17933e-19	1.04054e-20	-0.593919	6.81813e-15	3.9619e-16	-0.715004	3.04676e-08	7.11668e-10	-0.657312
SNAP23	ENSG00000092531	green	6.41673e-33	1.74045e-34	-0.611149	3.11349e-11	3.00937e-12	-0.419178	5.2994e-08	1.33255e-09	-0.483846
DOP1B	ENSG00000142197	green	2.13034e-08	5.53488e-09	-0.518579	2.04395e-09	2.59717e-10	-0.66855	5.79472e-08	1.47559e-09	-0.909267
ZNF737	ENSG00000237440	green	9.86198e-17	1.12725e-17	-1.26593	9.63592e-10	1.16229e-10	-1.17701	6.9682e-08	1.82375e-09	-1.54183
ZNF91	ENSG00000167232	green	7.72935e-24	4.74791e-25	-1.16024	1.11819e-18	3.76084e-20	-1.30056	7.99196e-08	2.1269e-09	-1.10906
ELMOD2	ENSG00000179387	green	1.7549e-29	6.58551e-31	-0.772112	7.03004e-20	1.97634e-21	-0.8077	8.13698e-08	2.17069e-09	-0.661282
PSEN1	ENSG00000080815	green	1.61326e-23	1.02135e-24	-0.524949	4.97743e-09	6.68517e-10	-0.434363	9.50859e-08	2.58514e-09	-0.468971
LNX2	ENSG00000139517	green	1.01107e-22	6.84632e-24	-0.794984	5.1799e-15	2.9521e-16	-0.744012	9.64484e-08	2.63142e-09	-0.715436
SCARB2	ENSG00000138760	green	2.6279e-11	4.96935e-12	-0.428802	2.34943e-06	4.88808e-07	-0.411634	1.01264e-07	2.77896e-09	-0.71508
STAM2	ENSG00000115145	green	6.46968e-36	1.34604e-37	-0.732763	1.54608e-21	3.38442e-23	-0.739226	1.34572e-07	3.86479e-09	-0.532659
GSKIP	ENSG00000100744	green	4.86644e-09	1.1788e-09	-0.373062	4.82072e-07	8.96982e-08	-0.391622	1.39834e-07	4.04715e-09	-0.597374
MGAT4A	ENSG00000071073	green	1.39457e-12	2.33273e-13	-0.831866	1.72331e-10	1.86584e-11	-0.968433	1.88992e-07	5.73526e-09	-1.14527
NUBPL	ENSG00000151413	green	1.29103e-27	5.63986e-29	-0.79848	2.07781e-18	7.29999e-20	-0.879783	2.0442e-07	6.25564e-09	-0.6584
FBXO38	ENSG00000145868	green	2.85029e-40	4.03832e-42	-0.796594	1.34013e-27	1.30002e-29	-0.827204	2.0984e-07	6.48174e-09	-0.507022
MYO5C	ENSG00000128833	green	5.18029e-41	6.81051e-43	-1.48048	3.85415e-26	4.5751e-28	-1.46553	2.43682e-07	7.6515e-09	-1.0577
SLC38A1	ENSG00000111371	green	2.28977e-12	3.91272e-13	-0.910056	5.36135e-11	5.35485e-12	-1.07193	3.35899e-07	1.08625e-08	-0.997809
UEVLD	ENSG00000151116	green	1.55026e-32	4.36274e-34	-0.856913	8.65713e-25	1.21826e-26	-0.921753	5.16664e-07	1.78882e-08	-0.580575
CHD6	ENSG00000124177	green	2.94398e-24	1.75579e-25	-0.761568	4.47194e-19	1.41273e-20	-0.912464	5.25995e-07	1.82448e-08	-0.68653
ANKRD50	ENSG00000151458	green	1.36887e-17	1.44365e-18	-0.981845	3.49612e-10	3.92697e-11	-0.855473	5.66289e-07	1.99135e-08	-0.8774
RNF43	ENSG00000108375	green	1.42993e-09	3.26355e-10	-1.02665	5.14836e-10	5.9619e-11	-1.38908	5.71929e-07	2.01484e-08	-1.49929
RALGAPA1	ENSG00000174373	green	1.08613e-32	3.0153e-34	-0.896423	1.16467e-23	1.91026e-25	-0.984422	5.84347e-07	2.07437e-08	-0.677233
HMGCR	ENSG00000113161	green	1.88806e-09	4.37703e-10	-0.452531	3.12114e-12	2.60842e-13	-0.653892	6.04966e-07	2.15632e-08	-0.731219
PRRC1	ENSG00000164244	green	8.51713e-14	1.27031e-14	-0.385029	5.47363e-07	1.02947e-07	-0.387986	6.42009e-07	2.30884e-08	-0.491299
DAAM1	ENSG00000100592	green	5.66464e-09	1.38136e-09	-0.464493	1.83323e-08	2.68567e-09	-0.606889	6.95686e-07	2.5263e-08	-0.756263
FAM110C	ENSG00000184731	green	1.85383e-26	8.98579e-28	-2.14442	2.31392e-11	2.1915e-12	-1.92832	7.99195e-07	2.96098e-08	-2.03656
SLC35A3	ENSG00000117620	green	1.15629e-24	6.68582e-26	-0.832125	4.87507e-21	1.15118e-22	-0.939937	7.99222e-07	2.97014e-08	-0.706531
MACO1	ENSG00000204178	green	2.18228e-14	3.07864e-15	-0.442456	5.3012e-09	7.14541e-10	-0.43198	8.99557e-07	3.41302e-08	-0.523029
LONP2	ENSG00000102910	green	6.43013e-15	8.63219e-16	-0.646053	5.56341e-13	4.20389e-14	-0.671458	9.3661e-07	3.59844e-08	-0.774721
KIAA0232	ENSG00000170871	green	4.99431e-46	3.68143e-48	-1.13205	2.60325e-30	1.83585e-32	-1.15691	9.4481e-07	3.64803e-08	-0.66747
PHF20	ENSG00000025293	green	1.98025e-12	3.36865e-13	-0.409494	4.33643e-14	2.80073e-15	-0.583741	1.087e-06	4.28722e-08	-0.551869
ATG12	ENSG00000145782	green	1.72487e-26	8.32218e-28	-0.535489	7.46567e-21	1.81293e-22	-0.664108	1.16292e-06	4.64234e-08	-0.493643
CD46	ENSG00000117335	green	5.00113e-26	2.53027e-27	-0.892349	9.05087e-20	2.57334e-21	-0.911137	1.21612e-06	4.91292e-08	-0.673344
PBX1	ENSG00000185630	green	1.76291e-23	1.12059e-24	-1.15058	3.30887e-19	1.0263e-20	-1.40458	1.21668e-06	4.91904e-08	-0.979208
AAGAB	ENSG00000103591	green	6.18374e-30	2.23568e-31	-0.770942	4.17474e-27	4.28957e-29	-0.913345	1.26923e-06	5.16797e-08	-0.553109
SHTN1	ENSG00000187164	green	1.34144e-18	1.30258e-19	-0.674062	4.45056e-12	3.82028e-13	-0.720629	1.41188e-06	5.84342e-08	-0.709788
CORO2A	ENSG00000106789	green	3.46802e-17	3.7936e-18	-1.09698	6.69839e-17	2.92405e-18	-1.4053	1.53034e-06	6.38739e-08	-1.21142
AFF4	ENSG00000072364	green	6.13157e-29	2.41052e-30	-0.882818	2.21262e-19	6.67216e-21	-0.857686	1.61999e-06	6.81328e-08	-0.63262
MAGI3	ENSG00000081026	green	7.17403e-19	6.79676e-20	-0.962952	5.64341e-11	5.65991e-12	-0.866895	1.78606e-06	7.6542e-08	-0.817573
SELENOP	ENSG00000250722	green	1.24453e-23	7.77183e-25	-1.61239	1.32683e-13	9.18342e-15	-1.49441	1.8263e-06	7.83833e-08	-1.54518
AHNAK	ENSG00000124942	green	2.96535e-39	4.72177e-41	-1.45591	5.96102e-19	1.92119e-20	-1.23409	1.91866e-06	8.31432e-08	-1.00225		AHNAK
CSNK1A1	ENSG00000113712	green	5.08203e-20	4.34287e-21	-0.734357	4.67107e-19	1.48309e-20	-0.849567	2.051e-06	9.02522e-08	-0.623254
SETD7	ENSG00000145391	green	2.64255e-20	2.20592e-21	-0.699886	7.30475e-08	1.18762e-08	-0.635177	2.12725e-06	9.45579e-08	-0.69801
USP3	ENSG00000140455	green	4.6024e-12	8.06426e-13	-0.403056	2.74448e-06	5.78444e-07	-0.353303	2.62915e-06	1.20224e-07	-0.439087
ANOS1	ENSG00000011201	green	9.34945e-17	1.06598e-17	-1.41489	9.02577e-11	9.36332e-12	-1.34078	2.9678e-06	1.37793e-07	-1.44665
KLHL28	ENSG00000179454	green	4.0406e-23	2.65706e-24	-0.71711	8.11828e-12	7.20951e-13	-0.674396	3.15322e-06	1.47743e-07	-0.648645
ASB8	ENSG00000177981	green	2.76593e-26	1.36099e-27	-0.598104	2.54764e-21	5.78073e-23	-0.676148	3.20302e-06	1.50349e-07	-0.467066
TOGARAM1	ENSG00000198718	green	2.93787e-37	5.43738e-39	-1.039	2.9752e-22	5.96218e-24	-0.979851	3.3072e-06	1.56294e-07	-0.687042
SCAMP1	ENSG00000085365	green	9.01176e-29	3.58883e-30	-0.843617	3.33222e-18	1.20544e-19	-0.839744	3.33736e-06	1.58146e-07	-0.582667
FITM2	ENSG00000197296	green	1.11418e-23	6.91521e-25	-0.997174	1.54498e-23	2.58829e-25	-1.35581	3.76768e-06	1.81904e-07	-0.82663
-	ENSG00000202522	green	6.63147e-24	4.05447e-25	-2.20577	2.89166e-17	1.20786e-18	-2.27764	4.14057e-06	2.01624e-07	-1.72466
NBEA	ENSG00000172915	green	1.64961e-34	3.87951e-36	-2.11017	5.05269e-19	1.61232e-20	-1.94784	4.32365e-06	2.12333e-07	-1.43499
GFM2	ENSG00000164347	green	4.47403e-17	4.93688e-18	-0.586	1.57495e-22	3.01542e-24	-0.782867	4.59037e-06	2.26457e-07	-0.513158
KIF1BP	ENSG00000198954	green	2.28625e-23	1.47295e-24	-0.596332	2.62789e-21	5.97896e-23	-0.7576	5.6962e-06	2.91575e-07	-0.463147
PANK3	ENSG00000120137	green	1.38251e-24	8.04239e-26	-0.869893	3.06225e-22	6.14639e-24	-1.08284	5.79182e-06	2.97622e-07	-0.620452
WIPF2	ENSG00000171475	green	4.76697e-13	7.64833e-14	-0.491716	5.48597e-13	4.14188e-14	-0.681858	5.85095e-06	3.01155e-07	-0.911335
DIP2B	ENSG00000066084	green	2.43068e-06	7.97195e-07	-0.325253	1.15705e-07	1.94798e-08	-0.466507	5.95999e-06	3.07528e-07	-0.639317
FBXW2	ENSG00000119402	green	1.51865e-11	2.79617e-12	-0.374562	1.01067e-10	1.05743e-11	-0.455741	6.74853e-06	3.56183e-07	-0.509632
-	ENSG00000279145	green	3.71327e-11	7.14856e-12	-0.999779	1.17729e-07	1.98318e-08	-1.02429	7.33059e-06	3.94155e-07	-1.44338
ZNF468	ENSG00000204604	green	1.49234e-06	4.76636e-07	-0.369784	1.63606e-10	1.76616e-11	-0.599635	7.93611e-06	4.30512e-07	-0.596513
LRBA	ENSG00000198589	green	6.16362e-39	1.01094e-40	-1.28054	1.04096e-23	1.69076e-25	-1.32108	8.03176e-06	4.3647e-07	-0.752709
PJA2	ENSG00000198961	green	7.2863e-32	2.16464e-33	-0.849554	6.94392e-19	2.26456e-20	-0.731477	8.10651e-06	4.41935e-07	-0.527242
TOM1L1	ENSG00000141198	green	2.82586e-17	3.06771e-18	-0.849204	9.59732e-16	4.95822e-17	-1.09017	8.99456e-06	5.00468e-07	-0.939813
ARID2	ENSG00000189079	green	1.13435e-25	5.95447e-27	-0.706807	3.31605e-20	8.89911e-22	-0.807056	9.86271e-06	5.55167e-07	-0.535183
C16orf72	ENSG00000182831	green	1.98761e-13	3.06723e-14	-0.436283	2.22179e-11	2.09786e-12	-0.460407	9.93689e-06	5.5966e-07	-0.434455
TRIM3	ENSG00000110171	greenyellow	1.2625e-45	9.58818e-48	-1.5215	6.29576e-32	3.67644e-34	-1.6517	1.26663e-22	7.67948e-26	-1.89419
RND1	ENSG00000172602	greenyellow	8.47438e-51	3.83995e-53	-2.69276	2.96756e-31	1.8655e-33	-2.70159	2.35108e-21	1.9506e-24	-3.17375
ERGIC1	ENSG00000113719	greenyellow	2.05609e-40	2.86717e-42	-1.23278	2.0312e-31	1.23798e-33	-1.41551	1.26777e-20	1.335e-23	-1.46026
PGAP3	ENSG00000161395	greenyellow	7.31542e-13	1.19006e-13	-0.808241	2.88693e-08	4.36291e-09	-0.908572	1.17618e-18	1.80154e-21	-2.68462
HID1	ENSG00000167861	greenyellow	6.39137e-41	8.50469e-43	-2.00654	1.60745e-36	4.51387e-39	-2.44376	1.01468e-17	2.16937e-20	-2.39705
STARD10	ENSG00000214530	greenyellow	4.21156e-35	9.39587e-37	-2.0054	4.53072e-33	2.24093e-35	-2.27651	1.5227e-17	3.52249e-20	-2.04379
KRT18	ENSG00000111057	greenyellow	3.66239e-44	3.34241e-46	-1.86921	8.73602e-33	4.54391e-35	-2.05945	3.37567e-17	8.61744e-20	-1.93757
TSC22D3	ENSG00000157514	greenyellow	8.48586e-46	6.30929e-48	-1.4997	4.42713e-27	4.56303e-29	-1.46999	2.47044e-16	7.56788e-19	-1.54975
CREB3L4	ENSG00000143578	greenyellow	6.79302e-31	2.20235e-32	-1.42025	1.13069e-18	3.80649e-20	-1.36615	2.47044e-16	7.56788e-19	-1.88634
ORMDL3	ENSG00000172057	greenyellow	3.11528e-14	4.46247e-15	-0.696191	1.33415e-13	9.23835e-15	-0.954376	4.61797e-15	1.75358e-17	-2.23169
-	ENSG00000218416	greenyellow	2.25612e-30	7.81845e-32	-3.58516	3.31817e-22	6.68124e-24	-3.69873	7.05213e-15	2.83543e-17	-4.05524
LFNG	ENSG00000106003	greenyellow	1.50597e-30	5.08909e-32	-1.76258	2.4571e-19	7.44862e-21	-1.76854	1.03687e-14	4.30126e-17	-2.20898
GPRC5C	ENSG00000170412	greenyellow	3.1984e-33	8.42007e-35	-2.18898	1.63792e-17	6.60644e-19	-2.10237	1.53773e-14	6.82061e-17	-2.65104
TMBIM6	ENSG00000139644	greenyellow	3.13861e-44	2.84436e-46	-0.99935	8.5911e-36	2.82368e-38	-1.10695	1.54501e-14	6.90222e-17	-0.85829
-	ENSG00000260228	greenyellow	3.56168e-32	1.03726e-33	-2.44811	2.33926e-18	8.27079e-20	-2.33572	6.47374e-14	3.24327e-16	-3.01034
BIK	ENSG00000100290	greenyellow	2.92841e-17	3.18184e-18	-1.28101	6.06596e-14	4.02617e-15	-1.38651	7.37883e-14	3.74381e-16	-1.97826
DUSP5	ENSG00000138166	greenyellow	2.87105e-28	1.18734e-29	-1.47484	2.6434e-25	3.44153e-27	-1.69149	1.07782e-13	5.8469e-16	-1.51765
AMBP	ENSG00000106927	greenyellow	1.11418e-22	7.58001e-24	-2.42777	1.73022e-18	6.01255e-20	-2.63084	1.13402e-13	6.18796e-16	-3.18655
DALRD3	ENSG00000178149	greenyellow	2.01582e-42	2.23852e-44	-1.29933	2.37315e-27	2.37028e-29	-1.25769	1.92506e-13	1.09958e-15	-1.29809
LEO1	ENSG00000166477	greenyellow	2.94382e-27	1.33298e-28	-0.835895	8.78237e-27	9.61246e-29	-1.04228	2.36833e-13	1.37544e-15	-1.01609
RAB5B	ENSG00000111540	greenyellow	8.67057e-35	1.99486e-36	-0.656046	8.45644e-28	7.93348e-30	-0.719399	3.18175e-13	1.87831e-15	-0.66826
LRFN2	ENSG00000156564	greenyellow	7.5711e-26	3.89693e-27	-2.63086	1.66583e-28	1.44055e-30	-3.51326	3.51961e-13	2.14514e-15	-3.52704
PLAAT2	ENSG00000133328	greenyellow	1.32762e-29	4.93548e-31	-2.77055	3.45343e-23	5.99484e-25	-2.99748	3.7068e-13	2.28133e-15	-3.20227
CACFD1	ENSG00000160325	greenyellow	2.11699e-29	7.98481e-31	-0.994672	3.92476e-20	1.07205e-21	-1.10649	4.00249e-13	2.49054e-15	-1.26514
ZBTB42	ENSG00000179627	greenyellow	5.05973e-36	1.03817e-37	-1.45011	4.56402e-23	8.05381e-25	-1.49695	4.95983e-13	3.19703e-15	-1.51931
FFAR2	ENSG00000126262	greenyellow	1.05266e-13	1.58615e-14	-1.81556	1.56687e-21	3.43994e-23	-2.80899	7.68977e-13	5.20209e-15	-2.88563
KRT8	ENSG00000170421	greenyellow	1.76374e-19	1.58038e-20	-1.21248	8.74727e-19	2.88338e-20	-1.48638	8.77327e-13	5.96307e-15	-1.58948
CMBL	ENSG00000164237	greenyellow	1.05482e-60	1.9859e-63	-2.85892	1.24117e-35	4.31705e-38	-3.08322	1.83202e-12	1.33874e-14	-2.58548
REEP5	ENSG00000129625	greenyellow	1.01054e-47	6.35256e-50	-1.16947	3.66537e-28	3.2461e-30	-1.17975	2.49077e-12	1.85985e-14	-1.05796
FAM174A	ENSG00000174132	greenyellow	1.98888e-49	9.96407e-52	-1.50888	1.08216e-35	3.66039e-38	-1.54043	2.64603e-12	2.018e-14	-1.1032
ORMDL2	ENSG00000123353	greenyellow	1.87705e-08	4.84266e-09	-0.410892	6.7272e-16	3.41533e-17	-0.698771	3.5589e-12	2.82777e-14	-0.835038
CIB3	ENSG00000141977	greenyellow	4.10718e-29	1.58977e-30	-2.71441	9.46989e-25	1.3417e-26	-3.13683	3.9642e-12	3.2257e-14	-2.68043
EFCC1	ENSG00000114654	greenyellow	4.0287e-41	5.19368e-43	-2.83719	2.78306e-28	2.43333e-30	-2.90433	7.50216e-12	6.4876e-14	-2.39652
TBC1D30	ENSG00000111490	greenyellow	3.41502e-24	2.04326e-25	-1.36654	6.57228e-21	1.5855e-22	-1.69521	8.83609e-12	7.86671e-14	-1.774
REEP6	ENSG00000115255	greenyellow	1.09712e-48	5.98656e-51	-3.75727	1.20574e-20	3.07033e-22	-2.92779	9.58214e-12	8.59206e-14	-3.07735
-	ENSG00000262884	greenyellow	1.19988e-24	6.95315e-26	-1.9751	2.70731e-22	5.39942e-24	-2.38752	1.28535e-11	1.16895e-13	-2.18402
GNMT	ENSG00000124713	greenyellow	4.83682e-17	5.36344e-18	-1.77275	1.38208e-13	9.60992e-15	-1.76475	1.95691e-11	1.86087e-13	-2.41512
TRIM62	ENSG00000116525	greenyellow	2.66498e-24	1.58344e-25	-0.781337	5.06716e-19	1.61855e-20	-0.895264	2.97428e-11	2.97067e-13	-0.998787
SLC9A3R1	ENSG00000109062	greenyellow	3.19122e-22	2.25457e-23	-1.39797	1.70859e-33	7.85108e-36	-2.14198	3.85882e-11	3.90339e-13	-1.41626
MAGED2	ENSG00000102316	greenyellow	1.79978e-41	2.21684e-43	-1.85248	1.72157e-32	9.33904e-35	-1.96009	3.91205e-11	3.96972e-13	-1.29339
SUOX	ENSG00000139531	greenyellow	3.76518e-44	3.44823e-46	-1.09617	1.72783e-28	1.49968e-30	-1.06619	6.84941e-11	7.30009e-13	-0.866249
KRT18P11	ENSG00000215089	greenyellow	6.48065e-21	5.10172e-22	-1.50588	8.64254e-22	1.83812e-23	-1.82357	7.07093e-11	7.58131e-13	-1.6519
KRT18P10	ENSG00000214207	greenyellow	2.05809e-17	2.20074e-18	-1.44179	1.97586e-19	5.90779e-21	-1.69159	8.42409e-11	9.2472e-13	-1.74072
FAM174B	ENSG00000185442	greenyellow	7.75297e-40	1.16772e-41	-1.7684	6.43289e-24	1.01406e-25	-1.75401	8.67309e-11	9.5482e-13	-1.64445
MMP17	ENSG00000198598	greenyellow	5.9409e-37	1.12987e-38	-2.14614	4.5875e-12	3.94515e-13	-1.66027	9.16965e-11	1.01241e-12	-1.89386
ZNF385A	ENSG00000161642	greenyellow	3.88295e-31	1.23162e-32	-1.46061	1.90969e-16	8.96405e-18	-1.25189	1.0747e-10	1.21401e-12	-1.3009
FBP1	ENSG00000165140	greenyellow	5.19759e-59	1.24392e-61	-2.89137	1.96643e-36	5.58466e-39	-3.09728	1.21244e-10	1.38507e-12	-2.08182
KRT18P28	ENSG00000176855	greenyellow	5.40676e-22	3.88194e-23	-1.50654	5.29636e-25	7.14902e-27	-1.8482	1.45581e-10	1.69096e-12	-1.61609
RARA	ENSG00000131759	greenyellow	5.81825e-46	4.30734e-48	-1.68664	5.21831e-40	9.658e-43	-1.89389	2.34316e-10	2.87119e-12	-1.46601
RETSAT	ENSG00000042445	greenyellow	1.33316e-26	6.35143e-28	-0.886055	1.23946e-13	8.54702e-15	-0.798995	2.81447e-10	3.53852e-12	-1.01729
LDLRAD1	ENSG00000203985	greenyellow	8.76041e-22	6.44074e-23	-3.0933	3.80563e-15	2.12031e-16	-2.93206	3.28076e-10	4.19805e-12	-3.65188
EPN3	ENSG00000049283	greenyellow	2.79533e-11	5.29665e-12	-0.943965	4.28631e-16	2.1132e-17	-1.47086	4.31418e-10	5.61678e-12	-1.73819
TPRN	ENSG00000176058	greenyellow	5.57311e-34	1.35691e-35	-1.41415	3.75741e-20	1.02274e-21	-1.30418	5.85015e-10	7.95253e-12	-1.21615
FASN	ENSG00000169710	greenyellow	9.43054e-15	1.28527e-15	-1.27255	1.36772e-14	8.24004e-16	-1.41609	6.95489e-10	9.56525e-12	-1.57345
-	ENSG00000257261	greenyellow	4.51313e-27	2.08533e-28	-1.27773	7.24235e-20	2.04296e-21	-1.42403	7.68123e-10	1.07603e-11	-1.28331
PRR15L	ENSG00000167183	greenyellow	3.00961e-27	1.36661e-28	-1.5393	7.43308e-18	2.82731e-19	-1.6199	8.98911e-10	1.28219e-11	-1.91784
SULT2B1	ENSG00000088002	greenyellow	6.71257e-20	5.79063e-21	-1.99497	5.56652e-16	2.78521e-17	-2.41692	9.77688e-10	1.41016e-11	-2.40283
SWSAP1	ENSG00000173928	greenyellow	7.45288e-19	7.07284e-20	-0.67157	3.56097e-11	3.47257e-12	-0.638278	9.96139e-10	1.43995e-11	-0.832568
SPATA20	ENSG00000006282	greenyellow	6.94525e-34	1.70429e-35	-1.54335	4.49837e-26	5.36853e-28	-1.75793	1.03499e-09	1.51262e-11	-1.47761
ALDH4A1	ENSG00000159423	greenyellow	2.23608e-10	4.66367e-11	-0.729829	5.09037e-10	5.88662e-11	-0.880233	1.06093e-09	1.56068e-11	-1.40776
SRMS	ENSG00000125508	greenyellow	1.50671e-31	4.60601e-33	-2.50235	3.98032e-22	8.0907e-24	-2.81339	1.06798e-09	1.57787e-11	-2.69978
LINC00243	ENSG00000214894	greenyellow	5.36029e-17	5.96956e-18	-1.78246	6.13825e-13	4.66176e-14	-1.79956	1.16753e-09	1.73986e-11	-2.09001
ZMYND8	ENSG00000101040	greenyellow	5.20321e-15	6.92533e-16	-0.629396	5.52137e-16	2.7591e-17	-0.826867	2.19644e-09	3.60958e-11	-0.811652
GATA2	ENSG00000179348	greenyellow	1.52531e-24	8.88282e-26	-2.22802	3.43063e-18	1.24469e-19	-2.60076	2.22416e-09	3.66932e-11	-2.23725
CXXC5	ENSG00000171604	greenyellow	1.66262e-52	6.47265e-55	-2.06526	7.04061e-40	1.32553e-42	-2.26742	2.48388e-09	4.15327e-11	-1.41321
PRKAG1	ENSG00000181929	greenyellow	2.97347e-22	2.09598e-23	-0.545152	3.9986e-21	9.30977e-23	-0.686374	2.97399e-09	5.00125e-11	-0.600039
SLC39A11	ENSG00000133195	greenyellow	3.61161e-13	5.72086e-14	-0.815908	3.52569e-12	2.96901e-13	-0.951182	3.39764e-09	5.75706e-11	-1.06622
-	ENSG00000270177	greenyellow	1.86149e-29	7.00926e-31	-1.28732	5.06951e-24	7.89432e-26	-1.45147	3.45481e-09	5.89802e-11	-1.065
CFAP45	ENSG00000213085	greenyellow	1.74915e-18	1.71354e-19	-1.48982	2.28087e-16	1.08156e-17	-1.60633	4.0999e-09	7.13015e-11	-1.69936
MISP	ENSG00000099812	greenyellow	7.31905e-31	2.38924e-32	-3.22258	5.4465e-24	8.53351e-26	-3.46454	5.48001e-09	1.02298e-10	-2.98834
C20orf204	ENSG00000196421	greenyellow	1.6892e-06	5.42854e-07	-0.749012	6.04164e-11	6.08637e-12	-1.38497	6.42533e-09	1.24045e-10	-1.59166
EAPP	ENSG00000129518	greenyellow	5.27717e-33	1.4162e-34	-0.752887	1.09895e-20	2.77386e-22	-0.749279	7.61478e-09	1.49658e-10	-0.625039
DNAAF3	ENSG00000167646	greenyellow	1.33148e-31	4.04909e-33	-2.73313	1.62678e-17	6.55116e-19	-2.50325	9.33563e-09	1.88869e-10	-2.31105
SLC9A3R2	ENSG00000065054	greenyellow	3.99501e-21	3.0774e-22	-1.09314	2.32045e-12	1.90816e-13	-1.0409	9.53373e-09	1.93486e-10	-1.17186
BLVRA	ENSG00000106605	greenyellow	7.34998e-19	6.97285e-20	-0.994795	3.35222e-20	9.01756e-22	-1.34293	9.58955e-09	1.94924e-10	-1.00547
DHRS2	ENSG00000100867	greenyellow	4.06132e-26	2.03079e-27	-4.75005	2.4664e-20	6.493e-22	-4.81721	1.045e-08	2.1575e-10	-4.12481
SLC9A1	ENSG00000090020	greenyellow	2.56118e-22	1.79637e-23	-0.720265	3.04936e-11	2.94446e-12	-0.650908	1.1054e-08	2.31394e-10	-0.788635
COQ4	ENSG00000167113	greenyellow	1.74181e-24	1.01825e-25	-0.719288	4.81503e-18	1.79615e-19	-0.793948	1.13431e-08	2.39255e-10	-0.717344
-	ENSG00000249684	greenyellow	1.14142e-33	2.87742e-35	-2.4065	1.43508e-27	1.40586e-29	-2.81137	1.25485e-08	2.67883e-10	-2.06404
LGALS8-AS1	ENSG00000223776	greenyellow	6.43264e-21	5.05982e-22	-1.48645	1.78349e-21	3.94397e-23	-1.9877	1.84423e-08	4.04296e-10	-1.67969
DNAJC1	ENSG00000136770	greenyellow	5.8309e-14	8.56828e-15	-0.934952	8.56124e-10	1.02337e-10	-0.94763	2.33246e-08	5.2919e-10	-1.04356
WFS1	ENSG00000109501	greenyellow	3.13215e-48	1.86902e-50	-1.49247	1.6327e-32	8.75275e-35	-1.58069	2.44999e-08	5.58201e-10	-1.00722
CRIP1	ENSG00000213145	greenyellow	8.50184e-35	1.95332e-36	-2.09054	1.80478e-19	5.36171e-21	-1.99193	2.70804e-08	6.23908e-10	-1.74196
CCDC87	ENSG00000182791	greenyellow	3.11956e-21	2.38412e-22	-1.29245	4.44448e-15	2.50461e-16	-1.43613	2.75328e-08	6.36089e-10	-1.42295
XYLT2	ENSG00000015532	greenyellow	1.16838e-20	9.42515e-22	-0.769272	9.1416e-18	3.52677e-19	-0.93797	2.75328e-08	6.36089e-10	-0.936387
MMEL1	ENSG00000142606	greenyellow	7.5681e-26	3.89297e-27	-1.80161	3.77563e-12	3.19997e-13	-1.53935	2.94091e-08	6.83192e-10	-1.87
BCL2L1	ENSG00000171552	greenyellow	1.14911e-19	1.01241e-20	-0.585122	1.37743e-16	6.32058e-18	-0.696003	3.38862e-08	7.9801e-10	-0.647417
RAB26	ENSG00000167964	greenyellow	2.13997e-28	8.74068e-30	-2.03347	1.36186e-23	2.26412e-25	-2.29485	3.40163e-08	8.02158e-10	-1.90438
TRPM4	ENSG00000130529	greenyellow	7.40897e-22	5.40932e-23	-1.04581	5.91188e-09	8.01758e-10	-0.896866	3.60896e-08	8.57961e-10	-1.24638
SORD	ENSG00000140263	greenyellow	3.24317e-19	2.98362e-20	-1.08524	6.01583e-18	2.26579e-19	-1.30928	3.7138e-08	8.84069e-10	-1.12568
COQ6	ENSG00000119723	greenyellow	4.77135e-22	3.40793e-23	-0.652972	3.53613e-14	2.25902e-15	-0.654813	3.75786e-08	8.98155e-10	-0.592771
EMP2	ENSG00000213853	greenyellow	1.92918e-20	1.58579e-21	-1.01	4.8351e-17	2.0721e-18	-1.10935	3.79582e-08	9.08438e-10	-0.957092
COX16	ENSG00000133983	greenyellow	2.62877e-13	4.10698e-14	-0.453793	3.46137e-12	2.90932e-13	-0.562505	4.16954e-08	1.01252e-09	-0.644689
AP1G2	ENSG00000213983	greenyellow	1.96132e-26	9.51309e-28	-0.892449	1.066e-20	2.68233e-22	-0.998235	4.44722e-08	1.0842e-09	-0.818096
PATZ1	ENSG00000100105	greenyellow	1.27651e-20	1.03504e-21	-0.764562	2.99231e-16	1.44183e-17	-0.85035	4.56067e-08	1.11623e-09	-0.901296
PPP1R14D	ENSG00000166143	greenyellow	5.75393e-10	1.2535e-10	-1.15461	3.23996e-13	2.37378e-14	-1.76548	5.15822e-08	1.29211e-09	-1.95826
DLG3	ENSG00000082458	greenyellow	1.0474e-07	2.93652e-08	-0.353586	1.85219e-10	2.01248e-11	-0.561024	5.5826e-08	1.41445e-09	-0.802385
ACOT4	ENSG00000177465	greenyellow	4.83005e-47	3.20585e-49	-2.02124	5.32246e-26	6.45394e-28	-1.80638	6.23506e-08	1.59169e-09	-1.29258
CCDC96	ENSG00000173013	greenyellow	2.49167e-48	1.47093e-50	-1.82165	1.33228e-29	1.01181e-31	-1.66631	6.29676e-08	1.61749e-09	-1.16321
PLA2G4F	ENSG00000168907	greenyellow	1.26095e-24	7.32312e-26	-2.25714	7.75623e-21	1.89092e-22	-2.76188	6.64533e-08	1.71763e-09	-2.30904
AMACR	ENSG00000242110	greenyellow	7.15224e-25	4.06476e-26	-0.969445	7.63228e-14	5.12667e-15	-0.923136	6.65908e-08	1.72331e-09	-1.03749
-	ENSG00000272369	greenyellow	1.20285e-17	1.26357e-18	-1.17116	2.64295e-12	2.18686e-13	-1.19472	6.81666e-08	1.77279e-09	-1.37598
ALKBH1	ENSG00000100601	greenyellow	1.08231e-22	7.35288e-24	-0.601755	2.21059e-12	1.81359e-13	-0.546734	6.87468e-08	1.79227e-09	-0.547284
POLD4	ENSG00000175482	greenyellow	7.2445e-25	4.12182e-26	-0.92246	8.81909e-21	2.17255e-22	-1.1937	7.19478e-08	1.8895e-09	-0.920257
APOF	ENSG00000175336	greenyellow	9.42799e-19	9.03748e-20	-2.95432	2.62482e-14	1.64502e-15	-2.8555	7.44276e-08	1.95937e-09	-3.01596
DNAJC17	ENSG00000104129	greenyellow	3.32208e-17	3.62441e-18	-0.571396	3.13416e-12	2.62331e-13	-0.581525	8.26987e-08	2.21142e-09	-0.681822
KRT8P33	ENSG00000250539	greenyellow	4.56737e-17	5.04425e-18	-0.870962	9.01843e-17	4.00055e-18	-1.11843	1.05283e-07	2.90269e-09	-0.963592
TKFC	ENSG00000149476	greenyellow	1.77611e-24	1.03944e-25	-0.803011	3.38448e-20	9.13673e-22	-0.949194	1.07729e-07	2.98045e-09	-0.681893
IQCD	ENSG00000166578	greenyellow	2.46944e-23	1.59807e-24	-1.12274	4.59135e-21	1.08271e-22	-1.37891	1.09546e-07	3.04819e-09	-1.11568
ZNF467	ENSG00000181444	greenyellow	1.05901e-29	3.91663e-31	-1.59785	1.51859e-19	4.47271e-21	-1.69862	1.11976e-07	3.12622e-09	-1.4302
KRT18P16	ENSG00000235275	greenyellow	4.74887e-09	1.1488e-09	-0.975174	1.61841e-12	1.30297e-13	-1.31266	1.19225e-07	3.35935e-09	-1.3342
TOB1	ENSG00000141232	greenyellow	6.53729e-22	4.73952e-23	-1.11664	2.65451e-18	9.46162e-20	-1.27922	1.35689e-07	3.90987e-09	-1.2594
SPRYD3	ENSG00000167778	greenyellow	3.55266e-34	8.55912e-36	-0.942039	6.31446e-25	8.64416e-27	-0.960852	1.40603e-07	4.08287e-09	-0.669394
CACNA1H	ENSG00000196557	greenyellow	2.43873e-25	1.32216e-26	-2.61815	2.18567e-21	4.88913e-23	-3.09769	1.58104e-07	4.68186e-09	-1.85244
KDM8	ENSG00000155666	greenyellow	4.10933e-25	2.28034e-26	-0.739672	3.65715e-15	2.03408e-16	-0.707808	1.58949e-07	4.71196e-09	-0.70755
LASP1	ENSG00000002834	greenyellow	2.2886e-14	3.23375e-15	-0.684539	3.94096e-11	3.86575e-12	-0.820735	1.98359e-07	6.04483e-09	-1.12224
DOLK	ENSG00000175283	greenyellow	2.75083e-11	5.20971e-12	-0.458971	2.59533e-11	2.47955e-12	-0.626913	2.04379e-07	6.24784e-09	-0.700722
TJP3	ENSG00000105289	greenyellow	5.74734e-30	2.06963e-31	-1.4187	3.33304e-19	1.03486e-20	-1.52703	2.44497e-07	7.68489e-09	-1.24504
RGMB-AS1	ENSG00000246763	greenyellow	8.25301e-25	4.71932e-26	-1.33571	1.55847e-12	1.25173e-13	-1.23375	3.38534e-07	1.09755e-08	-1.34135
-	ENSG00000228950	greenyellow	1.97079e-12	3.35195e-13	-1.48936	6.4854e-08	1.04344e-08	-1.34108	3.39611e-07	1.10458e-08	-1.7076
PRR13P5	ENSG00000187534	greenyellow	5.91951e-23	3.94785e-24	-0.878931	1.05532e-19	3.02741e-21	-1.01608	3.39611e-07	1.10538e-08	-0.860992
NPDC1	ENSG00000107281	greenyellow	2.43843e-25	1.32122e-26	-1.41086	1.29004e-16	5.88253e-18	-1.43498	3.4233e-07	1.11751e-08	-1.29756
CCDC159	ENSG00000183401	greenyellow	2.46325e-34	5.87162e-36	-1.0841	6.37325e-20	1.7795e-21	-1.03846	3.46585e-07	1.13361e-08	-0.82067
KAZALD1	ENSG00000107821	greenyellow	4.6625e-07	1.40568e-07	-0.975119	2.07049e-06	4.26611e-07	-1.07447	3.57098e-07	1.17825e-08	-1.64652
ARFIP2	ENSG00000132254	greenyellow	1.39427e-27	6.10865e-29	-0.909382	2.49937e-19	7.59271e-21	-0.988649	3.589e-07	1.18809e-08	-0.782945
PRR13	ENSG00000205352	greenyellow	4.48466e-20	3.81235e-21	-0.594494	3.23831e-20	8.68013e-22	-0.710308	4.27969e-07	1.44486e-08	-0.567999
ECI2	ENSG00000198721	greenyellow	4.59668e-28	1.92885e-29	-1.34067	5.73002e-15	3.29305e-16	-1.15858	4.52907e-07	1.5464e-08	-1.22424
BATF	ENSG00000156127	greenyellow	9.1745e-16	1.14147e-16	-1.22256	1.02317e-09	1.24035e-10	-1.16359	4.58215e-07	1.56891e-08	-1.359
KRT8P45	ENSG00000224520	greenyellow	1.5817e-12	2.65687e-13	-1.2626	4.23597e-12	3.61851e-13	-1.51319	4.99581e-07	1.72011e-08	-1.48151
FAH	ENSG00000103876	greenyellow	3.38505e-26	1.68291e-27	-1.18693	7.67518e-16	3.92356e-17	-1.18041	5.58171e-07	1.9539e-08	-0.978981
COQ5	ENSG00000110871	greenyellow	2.83201e-18	2.82316e-19	-0.534774	2.66533e-16	1.27557e-17	-0.636188	6.50686e-07	2.34627e-08	-0.551174
ANAPC2	ENSG00000176248	greenyellow	8.71219e-18	9.0547e-19	-0.485773	5.57175e-17	2.40913e-18	-0.618425	7.29532e-07	2.66317e-08	-0.533251
GPRC5A	ENSG00000013588	greenyellow	8.72587e-26	4.51914e-27	-1.99702	8.9149e-21	2.199e-22	-2.29331	7.87251e-07	2.90402e-08	-1.88206
KRT8P10	ENSG00000231203	greenyellow	6.39086e-06	2.21635e-06	-0.769435	9.99808e-10	1.20948e-10	-1.1805	7.99195e-07	2.95947e-08	-1.3098
IGBP1	ENSG00000089289	greenyellow	1.16843e-29	4.33249e-31	-0.817813	3.09535e-11	2.99085e-12	-0.570116	7.99222e-07	2.97113e-08	-0.6228
GDF15	ENSG00000130513	greenyellow	1.0716e-28	4.30171e-30	-2.8587	2.96835e-24	4.49922e-26	-3.29173	8.96461e-07	3.39623e-08	-2.23374
N4BP3	ENSG00000145911	greenyellow	9.8352e-23	6.65346e-24	-1.30851	2.67445e-22	5.30828e-24	-1.72694	9.1818e-07	3.50126e-08	-1.18714
TMEM205	ENSG00000105518	greenyellow	1.94605e-19	1.75181e-20	-0.982072	5.77181e-18	2.16779e-19	-1.17691	9.4481e-07	3.64803e-08	-0.981898
P4HTM	ENSG00000178467	greenyellow	2.06233e-45	1.60575e-47	-1.71175	3.89506e-34	1.64066e-36	-1.8257	9.62208e-07	3.72749e-08	-0.998346
SULT1A2	ENSG00000197165	greenyellow	2.28392e-19	2.0698e-20	-1.73557	1.72373e-15	9.20222e-17	-1.89504	9.6479e-07	3.74365e-08	-1.82262
BLVRB	ENSG00000090013	greenyellow	2.09357e-11	3.9115e-12	-0.792676	1.60076e-14	9.74613e-16	-1.16303	1.13326e-06	4.50223e-08	-1.03778
FAAH	ENSG00000117480	greenyellow	1.72708e-35	3.709e-37	-1.46826	2.16269e-24	3.24356e-26	-1.47729	1.16191e-06	4.6346e-08	-0.947951
CD2BP2-DT	ENSG00000260219	greenyellow	2.58893e-28	1.06391e-29	-1.60092	2.19516e-21	4.91737e-23	-1.54551	1.27516e-06	5.19617e-08	-1.1356
OSBPL5	ENSG00000021762	greenyellow	3.1466e-16	3.75126e-17	-0.661204	5.41479e-08	8.58058e-09	-0.571942	1.40489e-06	5.79654e-08	-0.770576
PIGQ	ENSG00000007541	greenyellow	1.87589e-28	7.62615e-30	-1.05407	6.70289e-20	1.88009e-21	-1.04264	1.44611e-06	6.00354e-08	-0.779099
RAB17	ENSG00000124839	greenyellow	7.36465e-39	1.21499e-40	-1.93466	1.18616e-23	1.95309e-25	-1.94606	1.68578e-06	7.12225e-08	-1.3765
ETNK2	ENSG00000143845	greenyellow	7.95126e-21	6.31016e-22	-1.62159	9.13304e-21	2.27029e-22	-2.05736	1.71656e-06	7.2742e-08	-1.56631
GOLGA2	ENSG00000167110	greenyellow	1.62476e-08	4.16068e-09	-0.319685	4.5685e-11	4.51485e-12	-0.481047	1.80144e-06	7.72586e-08	-0.545593
SDSL	ENSG00000139410	greenyellow	4.26264e-19	3.95959e-20	-0.970443	7.52231e-11	7.69802e-12	-0.891261	1.8468e-06	7.94398e-08	-0.936505
BCDIN3D	ENSG00000186666	greenyellow	1.81528e-26	8.78733e-28	-0.72737	4.67588e-18	1.73678e-19	-0.703756	1.88611e-06	8.16122e-08	-0.600782
RNFT1-DT	ENSG00000267302	greenyellow	3.04095e-20	2.54723e-21	-1.20647	1.80431e-13	1.27876e-14	-1.36935	2.0426e-06	8.97202e-08	-1.24735
MSMB	ENSG00000263639	greenyellow	7.83189e-09	1.93635e-09	-2.12617	1.59167e-12	1.28043e-13	-3.37341	2.05439e-06	9.04673e-08	-2.5806
SULT1A1	ENSG00000196502	greenyellow	3.54382e-22	2.51159e-23	-1.26287	3.27779e-18	1.18192e-19	-1.41228	2.0932e-06	9.26349e-08	-1.01142
TCEAL3	ENSG00000196507	greenyellow	9.96636e-28	4.30928e-29	-1.46465	1.22534e-21	2.63929e-23	-1.52854	2.1158e-06	9.39272e-08	-0.982949
TOX4	ENSG00000092203	greenyellow	2.92501e-20	2.44824e-21	-0.450436	2.42754e-16	1.1542e-17	-0.532519	2.16756e-06	9.66264e-08	-0.451418
FUT8-AS1	ENSG00000276116	greenyellow	2.05072e-33	5.3168e-35	-2.03901	3.46e-20	9.35166e-22	-2.06911	2.46119e-06	1.11523e-07	-1.35896
UQCRQ	ENSG00000164405	greenyellow	1.0644e-11	1.93567e-12	-0.662951	9.93678e-09	1.3958e-09	-0.680233	2.4846e-06	1.13138e-07	-0.851866
KRT8P11	ENSG00000255815	greenyellow	1.44784e-08	3.68406e-09	-1.28699	8.58743e-09	1.19393e-09	-1.52747	3.72241e-06	1.79477e-07	-1.66034
SMIM1	ENSG00000235169	greenyellow	7.53161e-19	7.15477e-20	-1.28167	7.04348e-11	7.15631e-12	-1.13799	4.13431e-06	2.01188e-07	-1.26743
TP53TG1	ENSG00000182165	greenyellow	5.32915e-35	1.20217e-36	-1.39689	1.05177e-13	7.17559e-15	-1.14124	4.14742e-06	2.02223e-07	-1.06483
GSTZ1	ENSG00000100577	greenyellow	2.65625e-15	3.44385e-16	-0.850135	1.46127e-07	2.49048e-08	-0.701638	4.25967e-06	2.08376e-07	-0.898885
PRRT3	ENSG00000163704	greenyellow	2.39611e-31	7.44724e-33	-1.79017	8.61448e-32	5.08545e-34	-2.2017	4.30168e-06	2.10705e-07	-1.27847
ABCG1	ENSG00000160179	greenyellow	2.96497e-27	1.34444e-28	-1.32447	8.35212e-18	3.20887e-19	-1.35036	4.45438e-06	2.1918e-07	-1.05629
TP53I11	ENSG00000175274	greenyellow	2.29588e-15	2.95978e-16	-0.748736	9.20404e-10	1.10667e-10	-0.826779	4.62311e-06	2.28662e-07	-0.871546
IFT43	ENSG00000119650	greenyellow	1.31146e-17	1.38143e-18	-0.632166	1.10637e-11	1.00017e-12	-0.624052	4.66466e-06	2.31015e-07	-0.618895
IVD	ENSG00000128928	greenyellow	4.20506e-51	1.87858e-53	-1.49759	8.34178e-30	6.2554e-32	-1.47894	4.93861e-06	2.47261e-07	-0.880848
VPS37C	ENSG00000167987	greenyellow	3.23385e-13	5.09462e-14	-0.543649	1.35538e-12	1.08082e-13	-0.719576	5.13395e-06	2.58188e-07	-0.564341
SMUG1	ENSG00000123415	greenyellow	1.08119e-10	2.17943e-11	-0.429902	4.06347e-12	3.45819e-13	-0.596999	5.45282e-06	2.76139e-07	-0.559079
MISP3	ENSG00000141854	greenyellow	1.02439e-25	5.34456e-27	-1.61951	2.19306e-15	1.18337e-16	-1.73054	5.6962e-06	2.91196e-07	-1.43567
CACNG4	ENSG00000075461	greenyellow	1.65628e-25	8.80515e-27	-3.33387	5.0775e-20	1.39988e-21	-3.68637	5.71321e-06	2.92789e-07	-2.55962
SREBF1	ENSG00000072310	greenyellow	1.19251e-20	9.62744e-22	-1.34569	3.52985e-15	1.95652e-16	-1.26903	6.18797e-06	3.22056e-07	-1.03333
-	ENSG00000273143	greenyellow	1.51132e-13	2.30909e-14	-1.54599	2.93215e-13	2.13797e-14	-1.83249	6.71073e-06	3.5376e-07	-1.69773
CYSRT1	ENSG00000197191	greenyellow	1.00449e-25	5.23755e-27	-1.60311	2.54478e-21	5.76549e-23	-1.94742	6.9845e-06	3.71341e-07	-1.42454
SSH3	ENSG00000172830	greenyellow	3.24222e-36	6.49727e-38	-1.25488	4.76958e-20	1.31347e-21	-1.31869	7.23682e-06	3.87728e-07	-0.903598
STN1	ENSG00000107960	greenyellow	5.38568e-18	5.49429e-19	-0.517147	1.64456e-07	2.82281e-08	-0.426116	7.30092e-06	3.92327e-07	-0.546129
CXorf40A	ENSG00000197620	greenyellow	2.47066e-23	1.59965e-24	-0.855912	6.37937e-18	2.40819e-19	-0.90018	7.66355e-06	4.14259e-07	-0.633611
RPS10P5	ENSG00000101278	greenyellow	1.15145e-17	1.20737e-18	-1.1281	8.47644e-11	8.74206e-12	-1.0016	8.18238e-06	4.48049e-07	-1.10001
ATP6V1D	ENSG00000100554	greenyellow	3.34805e-11	6.40914e-12	-0.392915	3.19856e-08	4.86857e-09	-0.374308	8.26416e-06	4.52802e-07	-0.424663
TM7SF2	ENSG00000149809	greenyellow	4.25805e-14	6.16736e-15	-1.19093	3.00998e-09	3.90823e-10	-1.25052	8.73752e-06	4.84024e-07	-1.49014
SEMA3F	ENSG00000001617	greenyellow	6.65179e-31	2.14807e-32	-1.26388	3.90813e-25	5.18789e-27	-1.49925	8.92446e-06	4.95803e-07	-0.890337
TFCP2L1	ENSG00000115112	grey	6.76056e-24	4.13771e-25	2.3438	5.61796e-14	3.70013e-15	2.17747	1.79571e-24	6.87616e-28	4.22077
ABCA12	ENSG00000144452	grey	1.12579e-11	2.05127e-12	-2.12646	2.98679e-09	3.87717e-10	-2.24913	4.94736e-23	2.68381e-26	-4.69373
ERBB2	ENSG00000141736	grey	3.39832e-13	5.36348e-14	-0.881542	2.72714e-07	4.84981e-08	-0.919862	1.30024e-20	1.41068e-23	-3.28138
SLC25A18	ENSG00000182902	grey	6.11622e-06	2.11505e-06	-0.649151	9.77129e-09	1.37069e-09	-1.06063	1.82492e-17	4.30927e-20	-2.24314
-	ENSG00000244468	grey	2.39601e-20	1.99323e-21	-5.19185	3.09173e-16	1.49367e-17	-5.29765	2.77686e-17	6.91158e-20	-7.45176
LRRC31	ENSG00000114248	grey	2.44762e-18	2.42356e-19	-3.81063	4.31627e-08	6.71034e-09	-2.71402	2.02938e-15	7.31762e-18	-5.14321
TMEM210	ENSG00000185863	grey	2.00805e-20	1.65512e-21	-1.87081	6.49371e-13	4.94208e-14	-1.92154	6.6152e-15	2.59643e-17	-2.98518
CREB3L1	ENSG00000157613	grey	1.72598e-20	1.41325e-21	-1.5604	1.16078e-06	2.29579e-07	-1.1149	6.79822e-15	2.68996e-17	-2.32267
PAPSS1	ENSG00000138801	grey	1.71498e-37	3.1467e-39	1.14668	8.49023e-27	9.23852e-29	1.22521	7.23622e-15	2.93254e-17	1.35352
SLC22A23	ENSG00000137266	grey	2.06104e-23	1.3226e-24	-1.22298	1.39234e-12	1.11252e-13	-1.06131	9.20536e-15	3.7893e-17	-1.61226
PLEKHB1	ENSG00000021300	grey	2.93888e-24	1.75181e-25	2.10076	2.23595e-11	2.11409e-12	1.79176	3.22604e-14	1.55445e-16	2.62708
HGD	ENSG00000113924	grey	1.41172e-16	1.63364e-17	-2.64258	1.91938e-12	1.5612e-13	-2.61873	8.90518e-14	4.66031e-16	-3.68389
SCGB2A2	ENSG00000110484	grey	5.2273e-21	4.07669e-22	-5.78114	3.59184e-07	6.53197e-08	-3.50689	3.3971e-13	2.05964e-15	-7.35857
SOX8	ENSG00000005513	grey	2.31891e-35	5.06138e-37	3.3998	7.80051e-31	5.25212e-33	4.18475	3.90884e-13	2.41979e-15	3.96645
LINC02593	ENSG00000223764	grey	1.31741e-09	2.99484e-10	-1.6654	1.15499e-07	1.94341e-08	-1.66712	4.48355e-13	2.81849e-15	-2.89695
LRRC26	ENSG00000184709	grey	3.89458e-17	4.27636e-18	-2.58288	4.75014e-10	5.45528e-11	-2.12687	1.2487e-12	8.76617e-15	-3.48073
CEACAM7	ENSG00000007306	grey	9.32346e-11	1.86957e-11	-1.93034	1.79502e-10	1.94636e-11	-2.17403	2.74794e-12	2.11326e-14	-3.79226
IYD	ENSG00000009765	grey	9.14201e-07	2.84751e-07	-1.72609	1.62556e-08	2.35602e-09	-2.20158	2.74794e-12	2.11326e-14	-3.58027
CEACAM6	ENSG00000086548	grey	2.32922e-14	3.29263e-15	-3.25792	3.01347e-11	2.90789e-12	-3.29013	3.5589e-12	2.82777e-14	-5.1543
GUCY2D	ENSG00000132518	grey	3.68995e-13	5.84967e-14	-1.30919	6.80791e-07	1.29997e-07	-1.22636	4.11364e-12	3.36043e-14	-1.98808
CAHM	ENSG00000270419	grey	6.89852e-25	3.91255e-26	1.44197	1.90229e-19	5.67567e-21	1.61448	7.34751e-12	6.30698e-14	1.68989
HS6ST3	ENSG00000185352	grey	1.93925e-14	2.72651e-15	-3.07018	2.87078e-12	2.38728e-13	-3.46574	1.54318e-11	1.4379e-13	-4.06579
RIIAD1	ENSG00000178796	grey	1.61593e-15	2.051e-16	-2.22775	3.16158e-16	1.52843e-17	-2.73222	2.23511e-11	2.16286e-13	-3.25542
PAX9	ENSG00000198807	grey	2.41888e-16	2.85514e-17	-2.20464	3.95212e-13	2.92203e-14	-2.17516	2.33393e-11	2.27897e-13	-3.33188
GPR39	ENSG00000183840	grey	6.39281e-15	8.57801e-16	-1.72967	2.89213e-07	5.17276e-08	-1.45849	2.67839e-11	2.6495e-13	-2.37971
DNAJC22	ENSG00000178401	grey	1.09172e-19	9.58361e-21	-1.95324	3.77708e-09	4.99223e-10	-1.81983	2.8105e-11	2.78915e-13	-2.72942
EDARADD	ENSG00000186197	grey	4.07152e-15	5.35802e-16	-1.77241	1.64269e-15	8.74866e-17	-2.24453	7.63057e-11	8.27874e-13	-2.3311
ALDH3B2	ENSG00000132746	grey	4.91855e-07	1.48837e-07	-1.33676	8.39811e-08	1.37959e-08	-1.69999	2.94874e-10	3.72616e-12	-2.66466
OR7E47P	ENSG00000257542	grey	2.49434e-07	7.2853e-08	-1.08541	4.25849e-12	3.64454e-13	-1.68846	4.29923e-10	5.5836e-12	-2.13185
UNC5A	ENSG00000113763	grey	1.53448e-14	2.13685e-15	-2.1392	9.76372e-08	1.62343e-08	-1.91747	5.39735e-10	7.28533e-12	-3.01192
TIFA	ENSG00000145365	grey	3.829e-10	8.17899e-11	0.61418	2.18898e-09	2.79543e-10	0.69697	9.07431e-10	1.29724e-11	0.991823
YIPF1	ENSG00000058799	grey	6.5518e-15	8.7997e-16	-0.579095	9.17523e-07	1.78949e-07	-0.427094	1.02536e-09	1.48874e-11	-0.747762
EHMT1	ENSG00000181090	grey	2.81167e-14	4.00604e-15	-0.387914	6.38979e-13	4.86096e-14	-0.489981	1.16753e-09	1.73986e-11	-0.568949
-	ENSG00000177359	grey	1.05387e-15	1.3159e-16	2.54965	1.95316e-13	1.38862e-14	2.82345	1.23106e-09	1.84631e-11	3.5011
CYP4Z1	ENSG00000186160	grey	6.59611e-16	8.10358e-17	-4.21779	2.33708e-06	4.85867e-07	-2.6484	1.27397e-09	1.93099e-11	-4.66276
RGMB	ENSG00000174136	grey	9.33639e-20	8.1423e-21	-0.683438	3.48318e-08	5.33847e-09	-0.624628	1.32815e-09	2.02159e-11	-0.840967
MIPEP	ENSG00000027001	grey	7.01469e-19	6.63909e-20	-0.782586	1.81475e-08	2.65223e-09	-0.624519	1.61328e-09	2.50192e-11	-1.05022
WNK3	ENSG00000196632	grey	1.84784e-15	2.35977e-16	1.50712	1.0572e-08	1.4911e-09	1.53803	1.62948e-09	2.53226e-11	2.07629
-	ENSG00000260430	grey	1.43277e-09	3.27308e-10	-1.06053	8.93513e-08	1.47636e-08	-1.1511	2.12699e-09	3.46369e-11	-1.92041
THNSL1	ENSG00000185875	grey	3.88757e-10	8.31527e-11	0.678773	3.49984e-08	5.36624e-09	0.758776	2.47602e-09	4.13223e-11	1.35309
RP9P	ENSG00000205763	grey	1.06894e-13	1.61272e-14	0.684524	4.52134e-09	6.03798e-10	0.767056	4.26511e-09	7.53996e-11	1.02058
SCGB1D2	ENSG00000124935	grey	2.14113e-17	2.29363e-18	-4.84104	2.71275e-07	4.82336e-08	-2.86341	4.28944e-09	7.61035e-11	-5.15092
DOCK3	ENSG00000088538	grey	1.33293e-14	1.84427e-15	1.80316	1.45825e-09	1.81293e-10	1.81804	4.55013e-09	8.13093e-11	2.31491
TXNRD3	ENSG00000197763	grey	9.20335e-13	1.51245e-13	0.598898	1.37915e-09	1.70579e-10	0.791264	4.97449e-09	9.12735e-11	0.908521
-	ENSG00000233654	grey	1.30117e-28	5.23989e-30	1.65449	7.38603e-15	4.3084e-16	1.37492	5.00004e-09	9.20615e-11	1.46162
P2RY2	ENSG00000175591	grey	7.25722e-15	9.78884e-16	-1.45088	3.76838e-07	6.86986e-08	-1.21471	5.03571e-09	9.2879e-11	-2.04363
KLHL21	ENSG00000162413	grey	3.42277e-08	9.10357e-09	0.474491	1.12511e-09	1.37291e-10	0.696296	5.67237e-09	1.06975e-10	0.959985
CNTNAP2	ENSG00000174469	grey	1.55793e-12	2.61594e-13	-2.60721	1.48661e-09	1.85102e-10	-2.78582	6.7161e-09	1.30301e-10	-3.51134
TRIQK	ENSG00000205133	grey	1.56979e-21	1.17116e-22	-1.16008	1.12757e-16	5.09129e-18	-1.23253	7.48172e-09	1.46588e-10	-1.18302
ARHGEF9	ENSG00000131089	grey	3.20808e-25	1.75974e-26	0.853143	4.45578e-15	2.5124e-16	0.957604	7.85669e-09	1.55439e-10	0.954728
GBAP1	ENSG00000160766	grey	2.25254e-20	1.86526e-21	0.959945	2.4427e-06	5.09695e-07	0.59542	7.95915e-09	1.5772e-10	1.04677
ZNF350	ENSG00000256683	grey	8.27052e-13	1.3529e-13	-0.633591	1.23461e-07	2.08487e-08	-0.614996	8.89911e-09	1.78056e-10	-0.923184
-	ENSG00000273387	grey	2.82848e-27	1.27804e-28	1.51119	6.43183e-21	1.54751e-22	1.77486	9.33354e-09	1.88529e-10	1.61742
-	ENSG00000247011	grey	3.17922e-08	8.4284e-09	-1.26882	7.43646e-08	1.2107e-08	-1.42779	9.3705e-09	1.89874e-10	-2.32573
CIART	ENSG00000159208	grey	1.8139e-10	3.75074e-11	0.876099	7.94494e-07	1.5356e-07	1.06353	1.00014e-08	2.0521e-10	1.42364
GPX2	ENSG00000176153	grey	1.10246e-06	3.4652e-07	-1.31365	9.73277e-07	1.90444e-07	-1.71363	1.1054e-08	2.31394e-10	-2.65116
-	ENSG00000274922	grey	1.25443e-18	1.21608e-19	1.1857	2.05178e-17	8.3936e-19	1.47112	1.10824e-08	2.32342e-10	1.41172
ZNF613	ENSG00000176024	grey	1.43992e-08	3.66297e-09	-0.497697	5.80443e-06	1.29821e-06	-0.461089	1.53821e-08	3.32792e-10	-0.815832
RAB40B	ENSG00000141542	grey	9.89496e-13	1.63211e-13	0.587894	5.62847e-07	1.06075e-07	0.595811	1.91528e-08	4.2354e-10	0.985026
VMP1	ENSG00000062716	grey	4.10006e-15	5.39819e-16	-0.642833	1.54321e-13	1.08288e-14	-0.837855	2.07744e-08	4.64704e-10	-0.964891
-	ENSG00000278965	grey	8.89893e-15	1.21055e-15	-1.9346	3.95104e-10	4.47326e-11	-1.68215	2.37892e-08	5.40492e-10	-2.32553
-	ENSG00000234261	grey	7.98289e-08	2.2111e-08	-0.826171	2.05929e-06	4.23844e-07	-1.04724	2.58464e-08	5.92178e-10	-1.66015
DLG3-AS1	ENSG00000231651	grey	1.19402e-09	2.70062e-10	-1.14181	1.70107e-09	2.13543e-10	-1.31339	2.9663e-08	6.90983e-10	-1.8439
MSLN	ENSG00000102854	grey	7.95114e-36	1.66695e-37	4.48371	3.96218e-20	1.08354e-21	4.45991	3.51473e-08	8.32194e-10	4.06503
RAB12	ENSG00000206418	grey	4.0242e-18	4.06426e-19	0.653161	3.58854e-14	2.29594e-15	0.712455	4.5761e-08	1.12146e-09	0.800416
CNIH1	ENSG00000100528	grey	2.66208e-08	6.98693e-09	-0.336798	4.81129e-07	8.94921e-08	-0.369527	4.87059e-08	1.20501e-09	-0.623469
WIPF3	ENSG00000122574	grey	5.0516e-12	8.89326e-13	1.17045	9.64661e-11	1.00628e-11	1.39733	4.94949e-08	1.23508e-09	1.52533
-	ENSG00000273442	grey	7.42485e-10	1.6412e-10	1.29567	3.17665e-13	2.32233e-14	1.83151	5.67204e-08	1.44073e-09	1.92266
NCBP2L	ENSG00000170935	grey	7.57719e-16	9.35482e-17	-2.20436	6.0154e-10	7.02645e-11	-2.08002	5.75849e-08	1.46452e-09	-2.67259
HMGCS2	ENSG00000134240	grey	1.18736e-14	1.63528e-15	-4.17366	2.19839e-06	4.54999e-07	-2.96631	6.63526e-08	1.71291e-09	-4.27909
AMPD2	ENSG00000116337	grey	8.64846e-22	6.35567e-23	0.647302	4.23795e-13	3.15365e-14	0.673103	8.88444e-08	2.38143e-09	0.692459
GPR137B	ENSG00000077585	grey	9.13402e-08	2.54452e-08	-0.54643	1.86967e-08	2.74215e-09	-0.737678	8.9008e-08	2.38866e-09	-0.9584
ERRFI1	ENSG00000116285	grey	3.31703e-09	7.90254e-10	0.711997	1.64295e-11	1.52142e-12	0.953255	9.11629e-08	2.46685e-09	1.10905
CYP4F8	ENSG00000186526	grey	1.87091e-12	3.17071e-13	-3.85953	1.64696e-06	3.33776e-07	-2.52102	9.61282e-08	2.61961e-09	-3.95802
NR1I2	ENSG00000144852	grey	3.76826e-14	5.4363e-15	1.37458	3.3847e-09	4.44122e-10	1.35354	9.67313e-08	2.6484e-09	1.89965
LINC00680	ENSG00000215190	grey	4.07094e-26	2.0369e-27	0.898646	2.51138e-17	1.0394e-18	0.887884	1.07922e-07	2.98922e-09	0.787522
-	ENSG00000228192	grey	8.5961e-17	9.77341e-18	0.875893	2.31349e-11	2.19035e-12	0.962589	1.27027e-07	3.60351e-09	1.0934
ZNF286B	ENSG00000249459	grey	1.92603e-18	1.89051e-19	0.973481	6.31399e-11	6.37685e-12	1.01715	1.30635e-07	3.72671e-09	1.2026
BDKRB2	ENSG00000168398	grey	2.23368e-08	5.81049e-09	-0.736313	1.27355e-07	2.1551e-08	-0.829474	1.54247e-07	4.51351e-09	-1.10857
CADPS2	ENSG00000081803	grey	6.76236e-18	6.957e-19	-1.25083	3.61994e-08	5.56656e-09	-1.0783	1.54519e-07	4.53626e-09	-1.53185
-	ENSG00000271133	grey	1.20263e-07	3.39896e-08	0.853381	1.40882e-13	9.82282e-15	1.70471	1.72091e-07	5.12902e-09	1.45895
KIRREL2	ENSG00000126259	grey	6.70476e-16	8.24135e-17	2.3293	4.01525e-10	4.55108e-11	2.25937	1.73195e-07	5.17298e-09	2.85438
MPP3	ENSG00000161647	grey	1.90758e-07	5.49848e-08	-0.560984	1.14506e-10	1.20835e-11	-0.884348	1.78834e-07	5.36994e-09	-1.07471
SPTSSB	ENSG00000196542	grey	7.99735e-11	1.59166e-11	-2.23622	5.69565e-08	9.05837e-09	-2.16007	1.91556e-07	5.82528e-09	-3.0107
BCAR3	ENSG00000137936	grey	2.94449e-16	3.49903e-17	-1.0514	3.70806e-08	5.71391e-09	-0.90234	2.07646e-07	6.39411e-09	-1.12335
GRIN1	ENSG00000176884	grey	7.80524e-12	1.40249e-12	-1.38994	4.35976e-08	6.78638e-09	-1.51986	2.1352e-07	6.60905e-09	-1.9579
-	ENSG00000248265	grey	5.14798e-11	1.00436e-11	-1.53606	2.56842e-11	2.45139e-12	-1.95987	2.34189e-07	7.32356e-09	-2.07173
-	ENSG00000279174	grey	1.91698e-09	4.44713e-10	-1.19991	3.03685e-06	6.45396e-07	-1.27737	2.38877e-07	7.49302e-09	-1.69819
-	ENSG00000228801	grey	1.55143e-13	2.37235e-14	0.775115	4.38934e-06	9.58041e-07	0.602221	2.4469e-07	7.69878e-09	0.993872
TM4SF1	ENSG00000169908	grey	8.13315e-17	9.21331e-18	1.46546	1.28572e-16	5.85875e-18	1.95871	2.67595e-07	8.47921e-09	1.35132
-	ENSG00000279427	grey	5.30623e-12	9.36185e-13	-1.94062	3.34592e-10	3.75399e-11	-2.16536	2.92953e-07	9.32934e-09	-2.44676
COL9A3	ENSG00000092758	grey	5.00113e-26	2.53104e-27	2.76616	1.14132e-19	3.2887e-21	3.17024	3.00063e-07	9.57504e-09	2.63243
KRT8P3	ENSG00000254285	grey	2.34129e-11	4.39973e-12	-1.34747	5.36122e-10	6.21353e-11	-1.61244	3.25047e-07	1.04553e-08	-1.78544
SGPL1	ENSG00000166224	grey	1.60881e-09	3.70039e-10	-0.410807	1.68722e-08	2.45077e-09	-0.500994	3.5325e-07	1.15992e-08	-0.542293
NUP42	ENSG00000136243	grey	3.18347e-12	5.50388e-13	0.429526	5.00635e-08	7.88383e-09	0.407401	3.55162e-07	1.16846e-08	0.605842
KRT8P32	ENSG00000250221	grey	7.57354e-09	1.87031e-09	-0.944362	8.83934e-11	9.15018e-12	-1.26672	3.62804e-07	1.20286e-08	-1.31449
APMAP	ENSG00000101474	grey	1.41567e-07	4.03361e-08	-0.405415	7.31847e-07	1.4068e-07	-0.482782	4.33137e-07	1.46507e-08	-0.722842
CPT1A	ENSG00000110090	grey	1.63909e-08	4.19999e-09	-0.616403	1.20061e-17	4.72764e-19	-1.31543	4.55276e-07	1.55739e-08	-1.08436
CBR3-AS1	ENSG00000236830	grey	2.9018e-08	7.64664e-09	-0.706645	1.01597e-07	1.69393e-08	-0.853097	5.12779e-07	1.77046e-08	-1.20391
PGBD5	ENSG00000177614	grey	2.11264e-27	9.41784e-29	2.34231	3.39745e-15	1.87988e-16	2.2891	5.16664e-07	1.78808e-08	2.23649
ATP2A3	ENSG00000074370	grey	1.78226e-08	4.58276e-09	-0.966021	4.22155e-06	9.19129e-07	-1.0625	5.4333e-07	1.89375e-08	-1.5217
-	ENSG00000253154	grey	1.6169e-13	2.47658e-14	-3.32491	3.39849e-09	4.46148e-10	-3.01323	5.64361e-07	1.98097e-08	-3.06482
ARHGAP31-AS1	ENSG00000241155	grey	1.17042e-22	7.97382e-24	1.72761	6.33237e-12	5.54876e-13	1.44667	5.98799e-07	2.13243e-08	1.41564
LY6E-DT	ENSG00000247317	grey	1.7621e-12	2.97563e-13	1.28642	1.60743e-06	3.24963e-07	1.18792	6.10279e-07	2.18158e-08	1.68756
GEMIN4	ENSG00000179409	grey	2.07644e-10	4.32277e-11	0.437494	1.32685e-06	2.64869e-07	0.40476	6.68474e-07	2.41895e-08	0.61773
DFFB	ENSG00000169598	grey	2.87735e-19	2.63331e-20	0.577105	9.01166e-10	1.08038e-10	0.479112	6.95686e-07	2.5263e-08	0.606557
DNM1P51	ENSG00000235370	grey	3.93665e-14	5.69054e-15	1.38243	2.64747e-09	3.41388e-10	1.32055	7.95681e-07	2.9402e-08	1.57052
BPIFB2	ENSG00000078898	grey	7.47136e-11	1.48102e-11	-2.85986	2.86402e-07	5.11791e-08	-2.7151	8.35418e-07	3.11902e-08	-4.09309
NQO1	ENSG00000181019	grey	1.11154e-09	2.50484e-10	-1.11616	1.18937e-12	9.40475e-14	-1.55921	8.63127e-07	3.24793e-08	-1.7541
SSR4P1	ENSG00000235374	grey	9.85529e-18	1.02931e-18	0.76376	5.30619e-14	3.46939e-15	0.895177	9.23315e-07	3.52673e-08	0.905439
NPPC	ENSG00000163273	grey	8.1363e-12	1.46458e-12	1.97373	7.98438e-07	1.54424e-07	1.78405	9.6479e-07	3.74365e-08	2.54007
-	ENSG00000205485	grey	3.15856e-09	7.50584e-10	0.450874	1.3058e-07	2.213e-08	0.466787	1.00198e-06	3.90076e-08	0.643505
-	ENSG00000234160	grey	6.19555e-16	7.58578e-17	0.898871	2.47146e-11	2.35095e-12	0.878506	1.01056e-06	3.93737e-08	0.939606
TTC9	ENSG00000133985	grey	1.78882e-07	5.14076e-08	-0.591338	6.34697e-07	1.20669e-07	-0.780532	1.03238e-06	4.03556e-08	-1.03727
TMEM231	ENSG00000205084	grey	5e-06	1.70751e-06	0.51544	2.3655e-06	4.92454e-07	0.658462	1.13883e-06	4.528e-08	0.98319
SCD	ENSG00000099194	grey	2.19857e-07	6.38706e-08	-0.918655	9.81084e-09	1.37686e-09	-1.3123	1.1962e-06	4.8057e-08	-1.37519
EPHB3	ENSG00000182580	grey	2.07529e-31	6.40375e-33	1.7398	6.1196e-21	1.46653e-22	1.72823	1.2179e-06	4.93175e-08	1.36362
MINDY4	ENSG00000106125	grey	2.14485e-20	1.77266e-21	1.27578	9.26505e-20	2.64015e-21	1.55836	1.22231e-06	4.95351e-08	0.885539
ZNF350-AS1	ENSG00000269235	grey	1.28913e-06	4.08526e-07	-1.02101	3.9387e-06	8.54404e-07	-1.15756	1.31965e-06	5.39012e-08	-1.80303
AFP	ENSG00000081051	grey	9.08928e-10	2.0297e-10	-2.39978	1.76316e-06	3.59068e-07	-2.12749	1.39912e-06	5.76383e-08	-2.835
-	ENSG00000227482	grey	8.90784e-08	2.47868e-08	-1.21117	1.41987e-12	1.13588e-13	-1.80237	1.45763e-06	6.056e-08	-1.82508
-	ENSG00000229167	grey	2.34182e-19	2.12526e-20	1.69614	6.91085e-12	6.08211e-13	1.65206	1.59123e-06	6.6771e-08	1.37272
SIX3	ENSG00000138083	grey	1.17311e-19	1.03467e-20	3.17118	1.37191e-14	8.26966e-16	3.46488	1.75424e-06	7.47866e-08	3.04641
DNAJA4	ENSG00000140403	grey	8.19167e-11	1.63164e-11	-0.848587	6.59391e-17	2.87213e-18	-1.34135	2.0426e-06	8.97522e-08	-1.03701
LINC01301	ENSG00000251396	grey	6.21647e-21	4.87987e-22	1.23882	1.70414e-14	1.03973e-15	1.34334	2.0932e-06	9.26437e-08	1.1759
CELF4	ENSG00000101489	grey	5.0319e-26	2.54822e-27	2.22672	3.55325e-14	2.27223e-15	2.14302	2.18127e-06	9.73071e-08	1.94792
-	ENSG00000223808	grey	3.41251e-10	7.25015e-11	-4.44967	1.42343e-08	2.04852e-09	-4.26683	2.21886e-06	9.94089e-08	-4.19211
-	ENSG00000238117	grey	1.83714e-12	3.11056e-13	-3.59053	3.72752e-06	8.04786e-07	-3.09779	2.29305e-06	1.02952e-07	-4.16366
TIPARP	ENSG00000163659	grey	2.0937e-22	1.46114e-23	-0.952148	2.16202e-09	2.75892e-10	-0.656355	2.32661e-06	1.04534e-07	-0.696286
FOXK1	ENSG00000164916	grey	1.98304e-12	3.37403e-13	0.619511	2.80371e-10	3.11978e-11	0.717049	2.46342e-06	1.11831e-07	0.77951
ANTXRL	ENSG00000274209	grey	5.61562e-21	4.39029e-22	2.69451	7.45123e-15	4.35119e-16	2.76936	2.76222e-06	1.2719e-07	2.55654
-	ENSG00000266441	grey	9.08386e-11	1.81892e-11	1.14459	5.40022e-10	6.26217e-11	1.47397	3.01029e-06	1.40309e-07	1.70053
S100A1	ENSG00000160678	grey	5.35379e-15	7.13941e-16	2.21372	3.30064e-18	1.19121e-19	3.25599	3.01029e-06	1.40342e-07	2.68708
ECM1	ENSG00000143369	grey	6.84973e-17	7.70261e-18	-1.68069	1.07362e-09	1.30597e-10	-1.62725	3.15322e-06	1.4781e-07	-1.52493
KCNMA1-AS3	ENSG00000225652	grey	4.01403e-06	1.35236e-06	-1.43044	8.89557e-09	1.24075e-09	-1.76136	3.21552e-06	1.5108e-07	-2.40373
-	ENSG00000235072	grey	4.88375e-21	3.79629e-22	1.48529	3.70687e-19	1.15684e-20	1.59158	3.60244e-06	1.73006e-07	1.3511
-	ENSG00000255355	grey	8.73057e-11	1.74483e-11	0.977479	1.14619e-07	1.92489e-08	0.978133	3.95601e-06	1.91754e-07	1.13657
SH3BP2	ENSG00000087266	grey	4.83077e-20	4.1189e-21	0.606119	3.86284e-08	5.96474e-09	0.455101	4.13431e-06	2.01163e-07	0.645112
KCNS3	ENSG00000170745	grey	9.03685e-15	1.22989e-15	-1.14917	3.06668e-07	5.51529e-08	-0.985411	4.14326e-06	2.01888e-07	-1.2508
SEPHS2	ENSG00000179918	grey	1.28262e-09	2.91215e-10	-0.540387	2.87696e-12	2.39334e-13	-0.77868	4.1995e-06	2.0503e-07	-0.67291
-	ENSG00000215023	grey	4.70059e-06	1.59821e-06	-1.1534	4.76342e-08	7.46783e-09	-1.44005	4.84383e-06	2.41898e-07	-2.00473
TRIL	ENSG00000255690	grey	7.13529e-12	1.27687e-12	-0.994378	4.52628e-06	9.90674e-07	-0.927178	4.90765e-06	2.45555e-07	-1.31511
-	ENSG00000277491	grey	5.77299e-07	1.75798e-07	0.63896	9.27834e-08	1.53692e-08	0.890985	5.25264e-06	2.64828e-07	1.01849
S1PR3	ENSG00000213694	grey	6.90715e-14	1.02269e-14	-0.938044	1.24263e-10	1.31726e-11	-1.08363	5.52745e-06	2.80738e-07	-1.02041
ACTR10	ENSG00000131966	grey	1.01816e-12	1.68297e-13	-0.322977	2.17676e-10	2.38805e-11	-0.40866	5.6962e-06	2.91575e-07	-0.385546
ATP6V1E2	ENSG00000250565	grey	2.83994e-21	2.15683e-22	0.948625	2.17362e-11	2.04752e-12	0.9132	5.79182e-06	2.97897e-07	0.904253
TULP1	ENSG00000112041	grey	1.86765e-20	1.53284e-21	1.51056	1.03768e-10	1.08774e-11	1.27262	6.13171e-06	3.17758e-07	1.2861
OBSCN	ENSG00000154358	grey	2.1533e-06	7.01413e-07	0.615449	4.62072e-06	1.01385e-06	0.736744	6.18797e-06	3.22056e-07	1.10479
PKN2-AS1	ENSG00000237505	grey	1.25485e-08	3.17216e-09	0.96123	5.03392e-10	5.81653e-11	1.26751	6.2062e-06	3.23202e-07	1.39394
DGCR5	ENSG00000237517	grey	6.20918e-26	3.17215e-27	2.35988	2.06725e-14	1.27249e-15	2.29083	6.25625e-06	3.26807e-07	1.91498
-	ENSG00000278908	grey	4.7992e-09	1.16159e-09	-1.69127	1.37301e-06	2.74444e-07	-1.63179	6.28738e-06	3.28634e-07	-2.1677
-	ENSG00000215838	grey	1.83968e-13	2.83191e-14	1.16787	1.22078e-08	1.73507e-09	1.0546	6.40383e-06	3.35538e-07	1.26839
NEMP2	ENSG00000189362	grey	2.65933e-19	2.42783e-20	0.68913	1.11735e-06	2.20168e-07	0.466555	6.50105e-06	3.41254e-07	0.651222
RGS20	ENSG00000147509	grey	1.61826e-27	7.13135e-29	2.06361	1.73168e-12	1.39969e-13	1.61387	6.60688e-06	3.47231e-07	1.6923
CRIPT	ENSG00000119878	grey	1.98602e-13	3.06414e-14	0.463437	2.89854e-07	5.18514e-08	0.423461	6.71582e-06	3.54242e-07	0.546525
-	ENSG00000278291	grey	8.74458e-11	1.74791e-11	1.12397	7.43177e-06	1.6949e-06	1.07391	7.05347e-06	3.76329e-07	1.37234
ABCC6	ENSG00000091262	grey	1.4227e-10	2.90415e-11	-1.21635	3.35685e-06	7.18544e-07	-1.13998	7.14287e-06	3.81783e-07	-1.40717
SNX22	ENSG00000157734	grey	3.09781e-11	5.90242e-12	1.1141	1.4112e-06	2.82483e-07	1.0056	7.24938e-06	3.88632e-07	1.36523
-	ENSG00000262050	grey	9.58786e-21	7.67628e-22	1.16738	8.26293e-10	9.84285e-11	0.916859	7.39462e-06	3.9807e-07	0.996498
IQCG	ENSG00000114473	grey	9.6445e-21	7.72779e-22	0.975343	4.32063e-14	2.78777e-15	0.97573	7.42365e-06	3.9987e-07	0.954126
HOXB3	ENSG00000120093	grey	1.59342e-12	2.67908e-13	-1.49896	7.10009e-08	1.1509e-08	-1.51624	7.58843e-06	4.09714e-07	-1.6952
-	ENSG00000277463	grey	3.72818e-20	3.14667e-21	2.09763	5.86006e-11	5.88848e-12	1.74505	7.66355e-06	4.14259e-07	1.89179
LARGE1	ENSG00000133424	grey	2.61581e-17	2.82883e-18	-1.04796	4.78984e-12	4.12527e-13	-1.21623	8.03537e-06	4.37179e-07	-1.11536
-	ENSG00000180458	grey	2.40064e-23	1.55125e-24	2.4645	2.58412e-18	9.19425e-20	2.7657	8.163e-06	4.46467e-07	2.28905
KRT8P9	ENSG00000259470	grey	7.00561e-06	2.44318e-06	-0.92942	3.34497e-08	5.10957e-09	-1.30627	8.61613e-06	4.7547e-07	-1.4574
RN7SL192P	ENSG00000276757	grey	5.02612e-18	5.10663e-19	1.57419	1.00148e-10	1.04693e-11	1.49051	9.08837e-06	5.06649e-07	1.66393
CDC20B	ENSG00000164287	grey	3.21464e-15	4.19243e-16	-3.92389	2.52787e-11	2.40945e-12	-3.66928	9.20441e-06	5.13706e-07	-3.13996
-	ENSG00000273492	grey	1.96483e-09	4.56442e-10	1.17228	1.0564e-09	1.28333e-10	1.67337	9.73547e-06	5.47072e-07	1.59182
ACP7	ENSG00000183760	grey	4.25148e-31	1.3553e-32	3.19949	4.51393e-14	2.92401e-15	3.01226	9.83749e-06	5.53433e-07	2.71412
FSCN1	ENSG00000075618	grey60	1.23129e-41	1.46947e-43	1.68391	2.58125e-36	7.66022e-39	2.02627	6.39482e-13	4.22404e-15	1.55149
CXCL16	ENSG00000161921	grey60	1.81008e-25	9.68058e-27	1.01537	4.31588e-19	1.36068e-20	1.25178	3.45333e-12	2.71083e-14	1.30579
TLCD3A	ENSG00000167695	grey60	5.92129e-24	3.60704e-25	0.97918	1.47418e-14	8.94724e-16	0.988148	1.24928e-11	1.13216e-13	1.13172
EN1	ENSG00000163064	grey60	3.11288e-46	2.23498e-48	4.04171	3.59227e-34	1.50165e-36	4.66916	1.29179e-10	1.48808e-12	3.52575
ADGRA3	ENSG00000152990	grey60	2.96299e-26	1.46552e-27	1.01106	6.15563e-15	3.55533e-16	1.21219	1.84989e-10	2.21954e-12	1.20064
ZNF286A	ENSG00000187607	grey60	3.33378e-29	1.2787e-30	0.937545	5.33745e-17	2.2976e-18	0.950687	2.07838e-10	2.52022e-12	0.955103
FABP5	ENSG00000164687	grey60	2.05064e-30	7.06711e-32	1.95024	1.34454e-19	3.93004e-21	1.95343	2.62408e-10	3.29078e-12	1.81961
TMEM170A	ENSG00000166822	grey60	1.01675e-22	6.888e-24	0.659884	5.90491e-11	5.93732e-12	0.542424	7.55181e-10	1.05067e-11	0.699801
HMGN4	ENSG00000182952	grey60	2.562e-16	3.02816e-17	0.5587	1.28316e-07	2.17299e-08	0.464501	1.06798e-09	1.57787e-11	0.882912
GLIPR2	ENSG00000122694	grey60	3.69134e-36	7.4444e-38	1.65213	6.86706e-30	5.12762e-32	2.02947	9.22186e-09	1.85979e-10	1.26656
PLOD1	ENSG00000083444	grey60	3.17613e-38	5.49322e-40	1.29108	1.2842e-25	1.59818e-27	1.39537	3.92647e-08	9.44718e-10	1.06074
MFGE8	ENSG00000140545	grey60	7.43857e-27	3.50115e-28	1.64037	1.51259e-23	2.52918e-25	2.10999	4.16954e-08	1.01032e-09	1.62679
RIN3	ENSG00000100599	grey60	3.00402e-27	1.36311e-28	0.971172	3.17248e-23	5.4869e-25	1.1527	4.41973e-08	1.07609e-09	0.812682
ARHGAP22	ENSG00000128805	grey60	6.04618e-22	4.36225e-23	1.10208	5.21503e-19	1.67078e-20	1.4313	7.05337e-08	1.85011e-09	1.11589
BRI3	ENSG00000164713	grey60	1.42215e-26	6.78922e-28	0.748822	6.00567e-16	3.02219e-17	0.732674	1.35497e-07	3.89569e-09	0.711366
LINC02609	ENSG00000233593	grey60	1.93506e-14	2.72e-15	1.07245	5.59023e-15	3.20201e-16	1.61648	1.39078e-07	4.02083e-09	1.51464
DUSP7	ENSG00000164086	grey60	9.88628e-28	4.2715e-29	0.714646	3.9986e-21	9.31449e-23	0.806725	2.96348e-07	9.44706e-09	0.64104
FOXL1	ENSG00000176678	grey60	1.27806e-22	8.72804e-24	1.58774	1.29603e-20	3.30851e-22	2.07994	6.10279e-07	2.18305e-08	1.62966
TMEM158	ENSG00000249992	grey60	4.40157e-23	2.9032e-24	2.06404	1.81203e-21	4.01286e-23	2.65188	6.70262e-07	2.42755e-08	1.82144
MSN	ENSG00000147065	grey60	5.37485e-27	2.4955e-28	1.04101	2.36193e-20	6.2029e-22	1.27095	1.21569e-06	4.90728e-08	0.897761
MIR1915HG	ENSG00000204682	grey60	6.11541e-18	6.26411e-19	1.48105	3.54311e-12	2.98482e-13	1.66032	1.56278e-06	6.53464e-08	1.65387
VPS54	ENSG00000143952	grey60	1.72253e-19	1.5418e-20	0.571559	2.8283e-12	2.34834e-13	0.53517	1.88152e-06	8.13203e-08	0.527611
DSG2	ENSG00000046604	grey60	4.59668e-11	8.92405e-12	0.687159	1.03734e-07	1.73189e-08	0.780079	1.93901e-06	8.41488e-08	1.09991
USP31	ENSG00000103404	grey60	2.56043e-14	3.63582e-15	0.624017	5.64949e-06	1.26121e-06	0.415389	1.98257e-06	8.62922e-08	0.653452
KCTD9	ENSG00000104756	grey60	9.24019e-11	1.85199e-11	0.561075	4.04156e-08	6.26005e-09	0.604376	2.18954e-06	9.78157e-08	0.788699
RIOK3	ENSG00000101782	grey60	3.02095e-13	4.74669e-14	0.460026	1.92809e-08	2.8351e-09	0.478367	2.48339e-06	1.13004e-07	0.541405
DOK5	ENSG00000101134	grey60	3.46954e-09	8.28137e-10	0.946435	3.44207e-17	1.45314e-18	1.79276	5.36075e-06	2.70963e-07	1.3952
TUBB6	ENSG00000176014	grey60	3.51553e-20	2.96382e-21	1.06495	8.09749e-19	2.65885e-20	1.35681	7.00343e-06	3.73212e-07	0.951999
SIKE1	ENSG00000052723	grey60	4.87112e-25	2.72327e-26	0.567165	4.44176e-13	3.31665e-14	0.521767	8.80129e-06	4.88118e-07	0.451977
SPDEF	ENSG00000124664	lightcyan	4.37689e-67	4.60902e-70	-4.44896	2.1871e-41	3.21037e-44	-4.55619	3.4129e-22	2.28703e-25	-4.92225
ARRDC1	ENSG00000197070	lightcyan	2.28491e-09	5.3437e-10	-0.465853	3.12496e-07	5.62808e-08	-0.558598	1.00403e-10	1.12777e-12	-0.963898
PYM1	ENSG00000170473	lightcyan	3.50524e-13	5.54229e-14	-0.464812	1.51308e-11	1.39343e-12	-0.52272	6.34621e-09	1.22113e-10	-0.660417
TRIB3	ENSG00000101255	lightcyan	1.4567e-07	4.15376e-08	-0.647809	7.63729e-08	1.24534e-08	-0.902108	1.636e-08	3.56038e-10	-1.37719
KRT8P13	ENSG00000241416	lightcyan	3.36924e-09	8.03123e-10	-1.00327	2.13554e-06	4.41036e-07	-1.03136	4.86029e-08	1.19576e-09	-1.39907
TMEM141	ENSG00000244187	lightcyan	6.90715e-14	1.02267e-14	-0.694985	4.68306e-11	4.63853e-12	-0.813539	6.32724e-08	1.6276e-09	-0.935442
PTPA	ENSG00000119383	lightcyan	3.03291e-11	5.772e-12	-0.461897	1.46434e-09	1.82097e-10	-0.545922	1.86819e-07	5.65142e-09	-0.731409
RAB1B	ENSG00000174903	lightcyan	7.94247e-07	2.45788e-07	-0.376552	9.76594e-08	1.62456e-08	-0.555642	3.64185e-07	1.21093e-08	-0.719406
CORO1B	ENSG00000172725	lightcyan	4.70164e-06	1.59872e-06	-0.377565	2.47756e-08	3.70789e-09	-0.669315	8.50165e-07	3.18091e-08	-0.796246
PPP1R37	ENSG00000104866	lightcyan	1.59236e-19	1.42021e-20	-0.731566	6.06724e-17	2.63111e-18	-0.910111	8.53685e-07	3.20084e-08	-0.764229
EPS8L1	ENSG00000131037	lightcyan	1.73538e-18	1.69894e-19	-1.06219	8.10152e-07	1.56948e-07	-0.871978	3.32569e-06	1.57381e-07	-1.14565
TOR2A	ENSG00000160404	lightcyan	2.12946e-08	5.53192e-09	-0.443579	4.2484e-12	3.63455e-13	-0.748649	6.63708e-06	3.49347e-07	-0.724655
POLR1E	ENSG00000137054	lightgreen	1.4414e-29	5.37226e-31	0.921885	2.21621e-21	4.98573e-23	0.978493	1.12496e-08	2.36925e-10	0.911426
ABCC11	ENSG00000121270	lightyellow	1.49438e-41	1.82161e-43	-4.80077	1.2203e-21	2.62456e-23	-4.14073	4.82649e-27	3.08028e-31	-6.64127
TMEM45B	ENSG00000151715	lightyellow	2.91436e-36	5.80304e-38	-2.97055	4.52084e-18	1.67342e-19	-2.30584	2.01587e-26	2.57307e-30	-4.18169
AR	ENSG00000169083	lightyellow	4.77533e-79	1.82858e-82	-4.75241	9.09438e-47	5.80406e-50	-4.58348	1.74742e-24	6.13365e-28	-4.67394
GTF2IP7	ENSG00000227038	lightyellow	4.5065e-72	2.87606e-75	-4.02986	5.18502e-42	6.78364e-45	-3.58346	1.74742e-24	5.93399e-28	-3.73701
-	ENSG00000230882	lightyellow	6.05299e-67	6.56717e-70	-4.16914	3.34466e-36	1.02459e-38	-3.63739	2.57672e-23	1.31558e-26	-3.92876
SPTLC2	ENSG00000100596	lightyellow	8.79097e-37	1.69435e-38	-1.01984	1.18556e-17	4.6646e-19	-0.910822	1.1017e-21	8.43732e-25	-1.50607
C9orf152	ENSG00000188959	lightyellow	1.89333e-48	1.0875e-50	-3.54137	2.61827e-26	3.05791e-28	-3.20113	2.10833e-20	2.48925e-23	-4.11734
TSPAN15	ENSG00000099282	lightyellow	5.27693e-38	9.27816e-40	-1.57979	3.63478e-21	8.3974e-23	-1.45614	7.10967e-18	1.44953e-20	-1.80719
LIMA1	ENSG00000050405	lightyellow	4.45652e-48	2.70195e-50	-1.39795	1.49807e-30	1.03734e-32	-1.27114	8.3188e-18	1.752e-20	-1.3845
CAPN13	ENSG00000162949	lightyellow	2.15415e-49	1.09295e-51	-3.77967	1.55699e-26	1.76377e-28	-3.71718	8.09269e-17	2.16921e-19	-4.1745
CAPN8	ENSG00000203697	lightyellow	2.0876e-54	6.99464e-57	-5.02586	3.62436e-31	2.31308e-33	-4.5506	7.43927e-16	2.56379e-18	-4.25731
ATP7B	ENSG00000123191	lightyellow	5.51478e-47	3.69553e-49	-2.37417	8.96271e-28	8.43704e-30	-2.15181	1.04535e-15	3.63596e-18	-2.21187
TGFB3	ENSG00000119699	lightyellow	1.25793e-40	1.70999e-42	-1.75111	2.48067e-17	1.02589e-18	-1.23591	7.05213e-15	2.8227e-17	-1.80545
TMEM63C	ENSG00000165548	lightyellow	7.71568e-43	8.22337e-45	-3.04861	9.41012e-21	2.35118e-22	-2.60151	1.05538e-14	4.44542e-17	-3.19311
CRAT	ENSG00000095321	lightyellow	1.35535e-22	9.28564e-24	-1.81365	3.65983e-11	3.57247e-12	-1.5634	1.93978e-14	9.09911e-17	-2.45818
CPHL1P	ENSG00000240216	lightyellow	2.84413e-24	1.69261e-25	-3.54912	5.69903e-15	3.2716e-16	-2.90878	1.96335e-13	1.12771e-15	-3.39336
NCAM2	ENSG00000154654	lightyellow	3.23722e-34	7.78883e-36	-3.10269	2.7022e-21	6.16526e-23	-2.943	3.3971e-13	2.05964e-15	-2.64135
MEGF9	ENSG00000106780	lightyellow	1.30632e-36	2.53862e-38	-1.48701	6.25211e-20	1.74168e-21	-1.35661	6.0066e-13	3.94843e-15	-1.39564
BMP4	ENSG00000125378	lightyellow	3.29142e-25	1.80966e-26	-2.12183	1.06183e-10	1.11407e-11	-1.74652	8.95513e-13	6.11525e-15	-2.68476
NOSTRIN	ENSG00000163072	lightyellow	2.11744e-56	5.81083e-59	-2.76906	6.69952e-22	1.39814e-23	-1.95746	1.3285e-12	9.41113e-15	-1.73794
KIAA0825	ENSG00000185261	lightyellow	2.6358e-61	4.62599e-64	-1.90818	7.25354e-35	2.75439e-37	-1.63533	1.58373e-12	1.14214e-14	-1.46352
EPB41L4A	ENSG00000129595	lightyellow	2.93218e-28	1.21449e-29	-1.78265	4.1847e-09	5.55103e-10	-1.22926	3.5589e-12	2.82777e-14	-1.87785
DNMBP	ENSG00000107554	lightyellow	8.29051e-37	1.59524e-38	-1.51593	9.51855e-18	3.68434e-19	-1.44157	1.51705e-11	1.40386e-13	-1.35915
LINC01116	ENSG00000163364	lightyellow	1.79009e-46	1.24526e-48	-2.61644	1.93524e-24	2.86538e-26	-2.21514	4.74938e-11	4.84971e-13	-1.76615
BMERB1	ENSG00000166780	lightyellow	3.16795e-41	4.01327e-43	-2.48482	1.05821e-28	8.94841e-31	-2.39287	5.13818e-11	5.3451e-13	-1.82124
ELOVL5	ENSG00000012660	lightyellow	5.30055e-40	7.76242e-42	-1.79786	1.36033e-23	2.25723e-25	-1.53418	2.30228e-10	2.80641e-12	-1.1603
SLC26A3	ENSG00000091138	lightyellow	1.07159e-26	5.07791e-28	-3.49555	2.84413e-15	1.5601e-16	-2.56333	2.91359e-10	3.67243e-12	-3.08457
ADGRV1	ENSG00000164199	lightyellow	7.31671e-17	8.25809e-18	-2.7389	6.87747e-23	1.25093e-24	-3.48042	2.99364e-10	3.802e-12	-3.11134
SPRED2	ENSG00000198369	lightyellow	4.08801e-22	2.90901e-23	-0.9516	2.93215e-13	2.13613e-14	-0.880289	3.93519e-10	5.08569e-12	-1.27219
UGDH	ENSG00000109814	lightyellow	4.59942e-26	2.31454e-27	-1.42436	2.63837e-19	8.04864e-21	-1.35056	1.07616e-09	1.59603e-11	-1.05079
ANKRD30A	ENSG00000148513	lightyellow	3.3908e-46	2.45443e-48	-6.96122	2.54722e-17	1.05586e-18	-5.63652	1.45002e-09	2.23023e-11	-5.1675
KLHDC7A	ENSG00000179023	lightyellow	2.10134e-28	8.5762e-30	-4.42352	5.15401e-18	1.92753e-19	-4.0318	1.64724e-09	2.5651e-11	-4.06876
SH3BP4	ENSG00000130147	lightyellow	4.46325e-19	4.16017e-20	-1.06385	3.78931e-07	6.91284e-08	-0.802052	2.04861e-09	3.32086e-11	-1.34895
KCNMA1	ENSG00000156113	lightyellow	4.25529e-18	4.30037e-19	-1.7037	5.0627e-14	3.29727e-15	-1.76483	2.22416e-09	3.66932e-11	-2.05288
MS4A2	ENSG00000149534	lightyellow	1.60063e-36	3.13608e-38	-3.17209	2.58574e-20	6.84019e-22	-2.72666	2.97981e-09	5.02055e-11	-2.51609
CPA3	ENSG00000163751	lightyellow	5.08378e-41	6.66742e-43	-3.52925	9.10185e-21	2.25963e-22	-3.00144	4.20565e-09	7.38115e-11	-2.67121
CROT	ENSG00000005469	lightyellow	1.5917e-41	1.95039e-43	-1.71685	1.69647e-19	5.02368e-21	-1.44609	4.58635e-09	8.21029e-11	-1.22562
SAP30L-AS1	ENSG00000245275	lightyellow	2.35004e-29	8.88632e-31	-1.25581	1.10917e-15	5.7904e-17	-1.05195	5.72634e-09	1.08723e-10	-1.11897
HOXB-AS1	ENSG00000230148	lightyellow	6.70472e-23	4.48864e-24	-1.65373	6.35698e-13	4.83397e-14	-1.52461	9.05621e-09	1.82061e-10	-1.79189
SEMA3C	ENSG00000075223	lightyellow	5.1256e-39	8.35785e-41	-2.25907	4.56006e-18	1.68939e-19	-1.82721	1.02967e-08	2.11926e-10	-1.68449
YPEL2	ENSG00000175155	lightyellow	2.33957e-27	1.04817e-28	-1.09594	6.68334e-12	5.87336e-13	-0.954562	1.0329e-08	2.12921e-10	-1.19737
FRY	ENSG00000073910	lightyellow	1.04842e-37	1.88352e-39	-1.5837	1.29824e-18	4.42441e-20	-1.341	1.37653e-08	2.95178e-10	-1.13159
LINC02343	ENSG00000271850	lightyellow	2.28493e-20	1.89572e-21	-2.62515	1.05993e-10	1.11175e-11	-2.08293	1.66012e-08	3.61818e-10	-2.86182
-	ENSG00000133808	lightyellow	2.02946e-36	4.00219e-38	-2.17133	4.71522e-16	2.33251e-17	-1.68088	3.14041e-08	7.34546e-10	-1.51102
CHST15	ENSG00000182022	lightyellow	4.21156e-35	9.40739e-37	-1.382	1.4309e-19	4.20073e-21	-1.36181	3.97089e-08	9.57836e-10	-1.12265
INSYN1	ENSG00000205363	lightyellow	8.31973e-32	2.48227e-33	-2.4437	7.14251e-16	3.6353e-17	-2.3302	4.72848e-08	1.16183e-09	-1.9585
UBL3	ENSG00000122042	lightyellow	4.86319e-27	2.25018e-28	-0.94089	1.94665e-11	1.81944e-12	-0.715524	5.57752e-08	1.41138e-09	-0.864744
HOXB2	ENSG00000173917	lightyellow	1.84329e-17	1.96222e-18	-1.86634	5.98249e-12	5.21926e-13	-1.92252	7.54198e-08	1.99031e-09	-1.94599
PIP	ENSG00000159763	lightyellow	4.74932e-23	3.14621e-24	-5.07266	6.17336e-07	1.17132e-07	-2.93414	7.60609e-08	2.01208e-09	-4.4481
LINC01344	ENSG00000228918	lightyellow	6.38947e-16	7.82934e-17	-2.27863	9.72021e-08	1.61538e-08	-1.65678	1.27736e-07	3.62771e-09	-2.22367
FYCO1	ENSG00000163820	lightyellow	4.33943e-41	5.60811e-43	-1.09247	6.46312e-18	2.446e-19	-0.8532	1.31599e-07	3.76285e-09	-0.819914
SYNC	ENSG00000162520	lightyellow	1.92307e-41	2.38711e-43	-1.8725	8.34766e-15	4.90929e-16	-1.37605	3.63762e-07	1.2072e-08	-1.28892
LRP10	ENSG00000197324	lightyellow	3.85621e-27	1.77564e-28	-0.835783	3.08242e-15	1.6977e-16	-0.761786	4.26356e-07	1.4367e-08	-0.714751
KIF13B	ENSG00000197892	lightyellow	1.88376e-30	6.46194e-32	-1.74673	8.10937e-11	8.33244e-12	-1.09099	4.43995e-07	1.50747e-08	-1.0245
HOXC6	ENSG00000197757	lightyellow	7.02977e-21	5.54745e-22	-1.05281	9.02577e-11	9.36118e-12	-0.931931	5.02408e-07	1.73305e-08	-1.04241
TPSAB1	ENSG00000172236	lightyellow	8.18383e-33	2.24064e-34	-2.9579	4.09556e-16	2.01132e-17	-2.40879	6.26941e-07	2.24665e-08	-2.13896
DNMBP-AS1	ENSG00000227695	lightyellow	1.58098e-15	2.00435e-16	-1.75208	1.53752e-06	3.09437e-07	-1.31906	7.81608e-07	2.87572e-08	-1.91348
LAMP5	ENSG00000125869	lightyellow	1.39531e-43	1.38026e-45	-2.65156	2.23595e-11	2.11375e-12	-1.6725	1.38215e-06	5.68067e-08	-1.67276
FYB2	ENSG00000187889	lightyellow	2.52907e-33	6.61764e-35	-3.37697	1.77139e-15	9.46235e-17	-2.81136	1.41188e-06	5.84342e-08	-2.15187
STK32B	ENSG00000152953	lightyellow	1.04933e-33	2.62851e-35	-2.93245	1.5769e-15	8.37813e-17	-2.40242	1.71715e-06	7.2822e-08	-1.67535
LINC01237	ENSG00000233806	lightyellow	4.28713e-19	3.9837e-20	-1.48445	1.3906e-11	1.27487e-12	-1.33075	1.74478e-06	7.42163e-08	-1.29221
NEDD4	ENSG00000069869	lightyellow	1.66661e-25	8.86538e-27	-0.944912	3.71391e-12	3.14529e-13	-0.823747	1.77736e-06	7.61127e-08	-0.855819
FMO5	ENSG00000131781	lightyellow	3.09777e-28	1.28604e-29	-2.2982	2.74637e-15	1.50298e-16	-1.64353	1.83203e-06	7.86878e-08	-1.29604
SHROOM1	ENSG00000164403	lightyellow	4.6267e-18	4.69048e-19	-1.98674	7.48455e-11	7.64982e-12	-1.5512	2.03469e-06	8.91407e-08	-1.4459
-	ENSG00000214708	lightyellow	2.57552e-18	2.55513e-19	-1.83788	2.75183e-10	3.05935e-11	-1.53901	2.40798e-06	1.08804e-07	-1.6282
TNXA	ENSG00000248290	lightyellow	1.99746e-25	1.07401e-26	-2.71467	4.78882e-11	4.74634e-12	-2.01099	2.95416e-06	1.37065e-07	-2.07978
LINC00993	ENSG00000235687	lightyellow	7.3627e-32	2.18969e-33	-5.69065	1.85699e-10	2.01829e-11	-4.03658	3.3072e-06	1.56294e-07	-3.9065
MTUS1	ENSG00000129422	lightyellow	1.96056e-24	1.15176e-25	-1.17309	8.8082e-13	6.8244e-14	-1.00358	4.5116e-06	2.22139e-07	-0.993237
LRP6	ENSG00000070018	lightyellow	1.97348e-11	3.67957e-12	0.659619	3.56232e-08	5.46886e-09	0.750287	6.1811e-06	3.20909e-07	0.923218
PPP1R3C	ENSG00000119938	lightyellow	8.11478e-30	2.95714e-31	-2.70601	1.85973e-11	1.73286e-12	-2.08804	6.32547e-06	3.30827e-07	-1.85077
ZFYVE1	ENSG00000165861	lightyellow	4.18411e-32	1.22434e-33	-0.679476	1.43847e-12	1.15168e-13	-0.495203	6.63708e-06	3.49454e-07	-0.414096
TGFB3-AS1	ENSG00000258876	lightyellow	3.02734e-09	7.17953e-10	-1.15112	4.45572e-06	9.73808e-07	-0.948129	8.15723e-06	4.45891e-07	-1.25303
CHRD	ENSG00000090539	lightyellow	9.04184e-38	1.61527e-39	-2.5823	4.67935e-14	3.03714e-15	-1.99926	8.61613e-06	4.75649e-07	-1.44685
LRRC37A11P	ENSG00000214553	lightyellow	1.18859e-09	2.68645e-10	-1.24477	2.64526e-06	5.55843e-07	-1.17078	9.54623e-06	5.35525e-07	-1.77329
FZD4	ENSG00000174804	magenta	5.41782e-19	5.08815e-20	-0.959412	2.99223e-08	4.5325e-09	-0.716822	5.68002e-09	1.07481e-10	-1.18182
-	ENSG00000255471	magenta	2.25344e-21	1.69773e-22	-1.39778	2.94353e-07	5.27408e-08	-0.942885	2.03549e-08	4.54021e-10	-1.4653
FAM107A	ENSG00000168309	magenta	4.58024e-10	9.86553e-11	1.42039	9.06867e-15	5.37094e-16	2.19946	2.92953e-07	9.32949e-09	2.32873
PLEKHF2	ENSG00000175895	midnightblue	6.59988e-36	1.37524e-37	-1.36149	3.02307e-33	1.447e-35	-1.65845	1.4938e-18	2.49452e-21	-1.50828
LRATD2	ENSG00000168672	midnightblue	1.20269e-13	1.82219e-14	-0.770891	1.1358e-14	6.78843e-16	-1.0123	5.50057e-08	1.39015e-09	-1.07187
GSE1	ENSG00000131149	midnightblue	2.92451e-08	7.71022e-09	-0.486554	3.83791e-16	1.87744e-17	-0.858202	2.29883e-07	7.17422e-09	-0.811553
CANT1	ENSG00000171302	midnightblue	8.60733e-13	1.41038e-13	-0.648172	8.13829e-16	4.16809e-17	-1.01811	1.21569e-06	4.90728e-08	-0.869808
C12orf66	ENSG00000174206	midnightblue	1.2989e-19	1.15101e-20	-0.704475	9.30969e-21	2.32015e-22	-0.944629	3.23337e-06	1.52187e-07	-0.573301
FOXC1	ENSG00000054598	pink	6.84085e-72	4.58414e-75	3.71432	3.59537e-59	3.44186e-63	4.35916	1.45442e-28	4.64106e-33	3.96944
SRSF12	ENSG00000154548	pink	1.79443e-68	1.66056e-71	3.23625	2.45901e-53	8.6314e-57	4.05786	8.41591e-26	1.34276e-29	3.48783
FAM171A1	ENSG00000148468	pink	9.17445e-63	1.43451e-65	2.51117	4.23731e-53	1.62256e-56	3.207	9.2442e-26	2.06489e-29	2.74031
RGMA	ENSG00000182175	pink	1.70732e-48	9.69759e-51	2.77726	6.84394e-48	3.93104e-51	3.63771	5.29051e-22	3.71406e-25	2.99133
ROPN1	ENSG00000065371	pink	1.62499e-44	1.42079e-46	5.27119	1.15479e-35	3.94288e-38	6.90172	6.68522e-22	4.9065e-25	6.47059
GDF5	ENSG00000125965	pink	6.38233e-37	1.21993e-38	3.31659	1.14798e-38	2.49099e-41	4.26591	1.48662e-21	1.18596e-24	4.2122
PM20D2	ENSG00000146281	pink	9.57494e-39	1.5888e-40	2.23526	6.81713e-33	3.43706e-35	2.7359	1.74475e-20	1.94864e-23	2.64368
LINC02188	ENSG00000261175	pink	6.29675e-50	3.01395e-52	5.6281	4.21444e-48	2.28622e-51	7.21427	1.85144e-20	2.12687e-23	5.82834
-	ENSG00000279010	pink	6.47318e-42	7.5601e-44	2.32757	1.55087e-41	2.22698e-44	2.87623	2.50183e-19	3.43286e-22	2.73571
BLACAT1	ENSG00000281406	pink	2.79046e-47	1.8254e-49	3.9996	3.50418e-36	1.08464e-38	4.69614	1.14632e-18	1.71922e-21	4.03576
ROPN1B	ENSG00000114547	pink	9.1571e-46	6.87016e-48	4.46606	1.50961e-37	3.56472e-40	5.40317	1.4938e-18	2.52637e-21	4.98371
L3MBTL4	ENSG00000154655	pink	2.19361e-35	4.76688e-37	2.24955	6.41211e-34	2.78272e-36	2.99937	3.23465e-18	5.98664e-21	2.64092
ROCR	ENSG00000228639	pink	5.06929e-30	1.81497e-31	3.77733	7.42142e-33	3.76969e-35	5.51836	3.44425e-18	6.48448e-21	5.1396
SOX9-AS1	ENSG00000234899	pink	1.8259e-43	1.85865e-45	3.37137	9.58934e-45	7.95592e-48	4.11346	5.8575e-18	1.12148e-20	3.04696
GABRP	ENSG00000094755	pink	1.83512e-35	3.95273e-37	5.15064	1.29558e-40	2.27383e-43	7.06593	5.96795e-18	1.16167e-20	5.86097
ZNF454	ENSG00000178187	pink	9.79205e-34	2.43723e-35	1.70865	6.64622e-34	2.90552e-36	2.3453	1.16215e-17	2.5959e-20	2.05421
CMTM7	ENSG00000153551	pink	7.48208e-32	2.22758e-33	1.6952	7.42142e-33	3.7891e-35	2.17257	8.46073e-17	2.32185e-19	2.00172
ITGB8	ENSG00000105855	pink	5.20118e-17	5.78407e-18	1.51086	2.15249e-23	3.68e-25	2.64078	2.1572e-16	6.33296e-19	2.59959
VGLL1	ENSG00000102243	pink	1.72028e-59	3.84262e-62	6.23938	4.18939e-45	3.3421e-48	6.93722	2.47044e-16	7.36473e-19	5.0947
C9orf170	ENSG00000204446	pink	2.05511e-51	8.9187e-54	3.00317	2.64879e-39	5.49402e-42	3.47019	2.47044e-16	7.56788e-19	2.84172
TAFA3	ENSG00000184599	pink	8.20627e-35	1.8828e-36	3.10472	7.2126e-32	4.23485e-34	3.83706	2.88341e-16	9.01697e-19	3.9286
COL27A1	ENSG00000196739	pink	1.00186e-24	5.75449e-26	1.55469	3.31492e-25	4.38985e-27	2.03385	5.53746e-16	1.76701e-18	2.02499
POLR2F	ENSG00000100142	pink	4.84749e-49	2.58322e-51	3.73056	2.49725e-44	2.23125e-47	4.33625	5.64352e-16	1.83683e-18	3.46162
SFRP1	ENSG00000104332	pink	7.93698e-26	4.09285e-27	3.34038	2.10304e-37	5.16733e-40	5.2949	5.7555e-16	1.91005e-18	4.30813
LEMD1	ENSG00000186007	pink	3.88976e-47	2.55945e-49	4.39743	1.10952e-28	9.41771e-31	4.73176	6.49452e-16	2.19675e-18	4.29852
CHODL	ENSG00000154645	pink	2.54036e-50	1.16731e-52	3.83216	1.75591e-39	3.52998e-42	4.4218	7.43927e-16	2.56379e-18	3.70857
MELTF	ENSG00000163975	pink	1.21682e-38	2.04239e-40	2.376	2.93326e-28	2.57402e-30	2.6627	1.58144e-15	5.6015e-18	2.78159
PPARA	ENSG00000186951	pink	1.07355e-35	2.27125e-37	1.39918	2.75952e-28	2.40394e-30	1.66253	2.54912e-15	9.35442e-18	1.48662
ELAC1	ENSG00000141642	pink	1.94176e-20	1.59676e-21	0.816241	2.38726e-23	4.10599e-25	1.19297	3.24163e-15	1.19991e-17	1.29648
MAML2	ENSG00000184384	pink	5.78682e-30	2.08848e-31	1.50521	8.44735e-35	3.23468e-37	2.07659	3.53033e-15	1.31804e-17	1.62598
STOX2	ENSG00000173320	pink	5.12512e-33	1.37213e-34	1.93216	1.75043e-33	8.15505e-36	2.71339	8.41543e-15	3.43728e-17	2.21141
UGT8	ENSG00000174607	pink	3.70066e-45	3.01126e-47	4.30823	1.41344e-29	1.08247e-31	4.62191	1.06261e-14	4.54368e-17	4.15216
MFSD4A	ENSG00000174514	pink	2.0069e-27	8.91444e-29	1.7144	2.38893e-19	7.2267e-21	1.96202	1.06261e-14	4.51907e-17	2.53308
MIA	ENSG00000261857	pink	4.01301e-28	1.67497e-29	3.62188	3.11234e-34	1.28117e-36	5.17985	1.31733e-14	5.71694e-17	4.44645
BCL11A	ENSG00000119866	pink	2.36142e-54	7.98746e-57	4.29854	1.62189e-46	1.08685e-49	5.02959	1.41135e-14	6.16997e-17	3.25842
LINC00092	ENSG00000225194	pink	5.30055e-40	7.76359e-42	3.59875	7.90598e-33	4.06172e-35	4.11905	1.64002e-14	7.37897e-17	3.76837
CCDC82	ENSG00000149231	pink	5.98725e-42	6.97347e-44	1.36765	8.66757e-36	2.87647e-38	1.72317	1.67676e-14	7.65129e-17	1.16768
-	ENSG00000278948	pink	1.59735e-31	4.8882e-33	1.36993	1.46503e-29	1.12666e-31	1.64365	1.67676e-14	7.65129e-17	1.56514
BPI	ENSG00000101425	pink	3.20474e-43	3.3338e-45	4.00082	1.1045e-36	2.92531e-39	4.86134	3.15007e-14	1.49773e-16	4.04714
TBX19	ENSG00000143178	pink	7.86151e-52	3.31138e-54	1.78119	1.39463e-37	3.2487e-40	1.87981	3.76637e-14	1.85085e-16	1.61917
LINC02613	ENSG00000231367	pink	2.38641e-29	9.03909e-31	2.75361	1.60922e-33	7.3431e-36	3.75161	8.47863e-14	4.38298e-16	3.28528
CHI3L2	ENSG00000064886	pink	2.16003e-23	1.38957e-24	2.68038	1.09553e-27	1.03826e-29	4.04341	9.66268e-14	5.18007e-16	3.53372
NMT2	ENSG00000152465	pink	1.55026e-32	4.36317e-34	1.12283	1.64923e-25	2.07877e-27	1.44373	9.66268e-14	5.18007e-16	1.19425
TTC22	ENSG00000006555	pink	6.83133e-18	7.03449e-19	1.64397	1.53569e-16	7.10068e-18	2.76186	9.97267e-14	5.37807e-16	2.29507
CLCN4	ENSG00000073464	pink	1.16871e-39	1.80501e-41	2.33424	4.3751e-36	1.3961e-38	2.89915	1.47388e-13	8.18351e-16	2.1752
CRYAB	ENSG00000109846	pink	2.00698e-30	6.91025e-32	2.48396	7.45701e-36	2.42713e-38	3.61704	1.87744e-13	1.05441e-15	2.82843
PICSAR	ENSG00000275874	pink	6.37392e-40	9.45775e-42	3.40271	8.04029e-40	1.5394e-42	4.58491	1.92506e-13	1.08844e-15	3.3854
TCF7L1	ENSG00000152284	pink	1.06852e-36	2.06285e-38	1.97939	3.42189e-41	5.13208e-44	2.81203	2.15815e-13	1.24649e-15	1.88777
GPM6B	ENSG00000046653	pink	7.67302e-32	2.28687e-33	1.70477	3.01596e-36	9.14276e-39	2.44435	2.85862e-13	1.66931e-15	1.81567
-	ENSG00000272425	pink	2.61573e-33	6.86111e-35	2.25684	1.46523e-18	5.03091e-20	2.46465	3.20844e-13	1.9043e-15	2.50337
-	ENSG00000254027	pink	1.32249e-40	1.80198e-42	2.50719	2.11677e-19	6.35612e-21	2.43032	3.21509e-13	1.91851e-15	2.50859
MRAS	ENSG00000158186	pink	4.36818e-36	8.87908e-38	1.57559	6.81713e-33	3.43211e-35	1.9764	3.7068e-13	2.28289e-15	1.58169
FRMD3	ENSG00000172159	pink	6.63343e-19	6.26554e-20	1.45779	1.23287e-17	4.87042e-19	1.88867	4.52851e-13	2.86121e-15	2.32087
GRM6	ENSG00000113262	pink	3.95327e-23	2.59111e-24	1.75369	3.81918e-24	5.86197e-26	2.37578	5.03526e-13	3.26172e-15	2.16405
LINC02487	ENSG00000203688	pink	1.45484e-46	1.00276e-48	4.31199	2.04003e-32	1.11317e-34	4.85482	5.76326e-13	3.75169e-15	4.36839
PELI1	ENSG00000197329	pink	2.97128e-36	5.93535e-38	1.23199	1.2107e-29	9.15617e-32	1.59883	5.871e-13	3.84056e-15	1.22333
SCRG1	ENSG00000164106	pink	7.41106e-31	2.42164e-32	3.3548	1.70868e-27	1.6848e-29	4.09676	7.68977e-13	5.18082e-15	3.95927
ELF5	ENSG00000135374	pink	5.85133e-33	1.58149e-34	4.57249	4.71529e-32	2.69343e-34	5.85926	1.33627e-12	9.50886e-15	4.02583
ZNF462	ENSG00000148143	pink	1.56896e-38	2.6635e-40	2.04745	2.27472e-25	2.93976e-27	2.23265	1.55145e-12	1.11391e-14	1.8824
PRTFDC1	ENSG00000099256	pink	1.06152e-32	2.94358e-34	1.87695	2.62312e-22	5.19803e-24	2.10376	1.81092e-12	1.31754e-14	2.18075
ASB12	ENSG00000198881	pink	1.64849e-22	1.13781e-23	1.74574	3.27014e-25	4.32012e-27	2.46297	2.3291e-12	1.72427e-14	2.26784
PTX3	ENSG00000163661	pink	1.32244e-21	9.82822e-23	2.57914	2.08666e-27	2.06415e-29	3.63986	2.64603e-12	2.0123e-14	3.45778
B3GNT5	ENSG00000176597	pink	1.26206e-64	1.65118e-67	2.84902	6.25225e-51	2.79314e-54	3.34646	3.07656e-12	2.38562e-14	2.11705
-	ENSG00000256916	pink	3.69968e-17	4.05527e-18	2.86985	3.53308e-20	9.57171e-22	4.30963	3.58683e-12	2.87285e-14	4.35128
MOB3B	ENSG00000120162	pink	1.72437e-21	1.28868e-22	1.39883	2.31586e-25	3.00032e-27	2.03111	4.36591e-12	3.62224e-14	1.85083
TMCC2	ENSG00000133069	pink	2.42949e-45	1.92263e-47	2.46789	1.94121e-25	2.47777e-27	2.43884	4.53252e-12	3.80385e-14	2.20503
C22orf23	ENSG00000128346	pink	5.37227e-21	4.19146e-22	1.17035	3.80769e-21	8.83333e-23	1.43	7.20706e-12	6.14042e-14	1.52404
MAPK4	ENSG00000141639	pink	1.5372e-30	5.20935e-32	3.83161	4.50346e-33	2.21307e-35	5.31573	7.39118e-12	6.36805e-14	3.93718
-	ENSG00000260807	pink	3.41789e-26	1.70033e-27	2.35731	1.26022e-23	2.07905e-25	2.94731	1.42235e-11	1.30716e-13	3.04804
VIM-AS1	ENSG00000229124	pink	2.15344e-33	5.60728e-35	2.43895	2.78035e-30	1.96961e-32	2.90422	1.47123e-11	1.35677e-13	2.09304
CECR7	ENSG00000237438	pink	1.09011e-20	8.7729e-22	1.92337	1.27216e-18	4.33146e-20	2.39001	1.64074e-11	1.53404e-13	2.31269
-	ENSG00000280403	pink	8.79456e-33	2.41627e-34	2.97878	3.66537e-28	3.25155e-30	3.6344	1.91894e-11	1.81252e-13	3.43624
LDHB	ENSG00000111716	pink	1.27572e-48	7.00183e-51	2.3648	8.43983e-26	1.03148e-27	2.30131	1.91894e-11	1.81252e-13	1.97211
LINC00839	ENSG00000185904	pink	3.25498e-25	1.78755e-26	2.52997	6.45237e-24	1.01919e-25	3.16472	1.96269e-11	1.87263e-13	2.65236
-	ENSG00000253348	pink	4.9222e-44	4.60209e-46	3.20849	1.5784e-34	6.24549e-37	3.76722	2.30591e-11	2.24424e-13	2.81042
CHRM3	ENSG00000133019	pink	3.35325e-32	9.74794e-34	2.90063	1.65139e-22	3.19338e-24	3.70626	3.04002e-11	3.04604e-13	3.54649
-	ENSG00000254035	pink	2.3185e-23	1.49669e-24	1.62864	1.07194e-24	1.52899e-26	2.2736	5.16728e-11	5.39185e-13	1.93017
MAP2	ENSG00000078018	pink	2.12244e-26	1.03216e-27	1.93979	1.11221e-22	2.07977e-24	2.40444	5.66614e-11	5.96664e-13	2.25256
LINC01152	ENSG00000256124	pink	3.46532e-15	4.53373e-16	2.41598	3.5734e-20	9.69235e-22	3.34858	5.82053e-11	6.14779e-13	3.30308
LINC01600	ENSG00000164385	pink	1.28363e-30	4.30498e-32	2.19546	6.68674e-23	1.21197e-24	2.36672	7.07064e-11	7.55844e-13	2.16209
JRKL	ENSG00000183340	pink	1.55773e-35	3.33039e-37	1.36946	1.62353e-31	9.79151e-34	1.76407	8.20581e-11	8.98141e-13	0.979956
OGFRL1	ENSG00000119900	pink	2.23206e-17	2.39531e-18	0.997212	1.17492e-17	4.61151e-19	1.22533	9.3553e-11	1.0359e-12	1.40338
RASGEF1C	ENSG00000146090	pink	4.63099e-44	4.31505e-46	3.60837	5.82357e-28	5.29618e-30	3.8348	9.92134e-11	1.11124e-12	3.20269
-	ENSG00000273203	pink	6.77778e-22	4.9247e-23	2.18479	1.06096e-19	3.04698e-21	2.69621	9.92134e-11	1.11084e-12	2.45783
TTYH1	ENSG00000167614	pink	9.56557e-30	3.52245e-31	3.34699	1.28185e-26	1.42755e-28	4.04459	1.59743e-10	1.88094e-12	3.66328
STAC	ENSG00000144681	pink	8.23606e-38	1.46387e-39	2.7847	6.25556e-35	2.3355e-37	3.69854	1.6541e-10	1.95824e-12	2.47444
SHC4	ENSG00000185634	pink	3.48231e-21	2.67024e-22	2.77548	8.59213e-27	9.37683e-29	3.82365	1.76744e-10	2.10369e-12	3.27259
APLF	ENSG00000169621	pink	2.03399e-21	1.52656e-22	1.03073	1.91843e-24	2.82824e-26	1.54263	1.84989e-10	2.21588e-12	1.06361
IL34	ENSG00000157368	pink	3.54711e-27	1.62199e-28	2.05935	1.93483e-29	1.52499e-31	2.7665	2.43082e-10	3.01739e-12	2.27185
CLIP4	ENSG00000115295	pink	1.30713e-08	3.31101e-09	0.849206	8.39127e-15	4.93762e-16	1.49052	3.10799e-10	3.96705e-12	1.46058
DEUP1	ENSG00000165325	pink	2.19964e-31	6.80851e-33	2.37588	2.11836e-32	1.16943e-34	3.33086	4.12624e-10	5.34576e-12	2.32378
SLC25A37	ENSG00000147454	pink	9.74049e-31	3.21077e-32	1.30437	6.65992e-34	2.93276e-36	1.76208	4.42952e-10	5.79091e-12	1.17206
ST3GAL6	ENSG00000064225	pink	1.57033e-33	4.03882e-35	1.36209	3.82208e-31	2.46365e-33	1.71991	4.62361e-10	6.10816e-12	1.30072
FERMT1	ENSG00000101311	pink	1.92623e-24	1.12975e-25	2.86992	8.49144e-25	1.19224e-26	3.90741	4.63616e-10	6.13953e-12	3.16253
SLC16A1-AS1	ENSG00000226419	pink	2.37878e-32	6.79369e-34	1.71514	6.82933e-17	2.98775e-18	1.54702	4.80648e-10	6.38042e-12	1.59332
NFIX	ENSG00000008441	pink	1.14297e-08	2.87695e-09	0.788725	6.14775e-13	4.67094e-14	1.34046	5.13951e-10	6.8881e-12	1.47379
CHST4	ENSG00000140835	pink	4.04926e-32	1.1835e-33	3.42439	2.26328e-24	3.40164e-26	4.09938	5.14701e-10	6.931e-12	3.64163
C10orf90	ENSG00000154493	pink	5.34284e-19	5.01584e-20	2.53514	6.41446e-24	1.0091e-25	3.67421	5.76207e-10	7.81441e-12	3.29925
TRIM2	ENSG00000109654	pink	2.44893e-33	6.40014e-35	1.89819	4.01393e-27	4.07311e-29	2.36596	5.76207e-10	7.797e-12	1.75226
-	ENSG00000232295	pink	6.66503e-06	2.31994e-06	0.753011	1.80157e-10	1.95403e-11	1.39613	6.33489e-10	8.6519e-12	1.88563
S100B	ENSG00000160307	pink	3.41372e-21	2.61438e-22	2.59508	7.81425e-25	1.08718e-26	3.68321	6.56236e-10	8.98351e-12	3.2395
CXCL5	ENSG00000163735	pink	2.95299e-31	9.23458e-33	3.57309	9.01402e-25	1.27136e-26	4.14067	7.55181e-10	1.04389e-11	3.46889
-	ENSG00000276649	pink	4.44751e-26	2.23667e-27	2.04219	2.77706e-22	5.54738e-24	2.56174	7.83109e-10	1.10202e-11	2.23858
-	ENSG00000273209	pink	7.263e-34	1.7869e-35	2.38188	4.41829e-21	1.03908e-22	2.45198	8.46629e-10	1.20221e-11	2.2937
OCA2	ENSG00000104044	pink	1.15813e-27	5.0371e-29	3.38372	6.0646e-25	8.24404e-27	4.64602	9.42914e-10	1.35097e-11	4.26673
ST8SIA1	ENSG00000111728	pink	4.31283e-34	1.04731e-35	2.26886	8.17663e-31	5.55754e-33	2.71716	1.27341e-09	1.92609e-11	1.85569
TRDMT1	ENSG00000107614	pink	9.45507e-29	3.77744e-30	1.06373	7.66048e-21	1.86513e-22	1.21381	1.27341e-09	1.92609e-11	1.09292
PRNP	ENSG00000171867	pink	3.62926e-23	2.36948e-24	1.03317	1.2695e-26	1.40975e-28	1.56762	1.4014e-09	2.14204e-11	1.04064
GJB3	ENSG00000188910	pink	3.30048e-29	1.26488e-30	3.30801	2.42944e-25	3.15522e-27	4.05377	1.42737e-09	2.19085e-11	3.03662
MTMR8	ENSG00000102043	pink	1.69356e-18	1.65638e-19	1.42771	2.60631e-13	1.88458e-14	1.60834	1.67214e-09	2.61289e-11	1.6292
PPP1R14C	ENSG00000198729	pink	1.63637e-48	9.24236e-51	4.48111	1.87211e-44	1.61296e-47	5.76455	1.67556e-09	2.62525e-11	3.10006
KANK1	ENSG00000107104	pink	3.75423e-10	8.01688e-11	0.67484	1.11693e-11	1.01114e-12	1.05099	1.91146e-09	3.05585e-11	1.28482
FMNL2	ENSG00000157827	pink	1.52083e-42	1.66457e-44	1.61321	4.59488e-28	4.12012e-30	1.58335	2.03304e-09	3.28914e-11	1.10026
-	ENSG00000235545	pink	3.73732e-30	1.32377e-31	2.00883	1.16424e-20	2.94612e-22	2.01879	2.16699e-09	3.54733e-11	1.84245
-	ENSG00000280527	pink	8.62916e-18	8.95739e-19	1.21302	3.61593e-18	1.31654e-19	1.66161	2.83805e-09	4.76359e-11	1.5394
NAB1	ENSG00000138386	pink	1.32325e-13	2.00991e-14	0.596069	5.39031e-12	4.67855e-13	0.804149	3.63053e-09	6.22118e-11	0.906384
SLC25A27	ENSG00000153291	pink	1.1129e-11	2.02708e-12	1.21621	2.13941e-13	1.5299e-14	1.6354	4.11971e-09	7.17774e-11	1.61331
AFAP1-AS1	ENSG00000272620	pink	8.37375e-38	1.49102e-39	4.23412	5.37316e-23	9.65309e-25	4.3737	4.26511e-09	7.53996e-11	4.10555
FZD7	ENSG00000155760	pink	3.3775e-19	3.11582e-20	1.214	2.58218e-18	9.17911e-20	1.71718	4.26511e-09	7.53996e-11	1.47056
OSR1	ENSG00000143867	pink	3.6299e-10	7.73748e-11	1.63547	2.20277e-21	4.94143e-23	3.12974	4.55013e-09	8.13093e-11	2.97506
CNKSR3	ENSG00000153721	pink	1.03676e-18	9.98449e-20	1.62058	3.52408e-21	8.11916e-23	1.98024	4.61563e-09	8.31024e-11	1.45043
FAM135A	ENSG00000082269	pink	4.25134e-22	3.02795e-23	1.15469	9.19902e-17	4.08904e-18	1.30213	4.61563e-09	8.31024e-11	1.12346
CCDC88A	ENSG00000115355	pink	2.90976e-20	2.43455e-21	1.09768	1.30029e-11	1.18876e-12	1.07224	4.61563e-09	8.35109e-11	1.29821
LINC01354	ENSG00000231768	pink	3.24788e-33	8.57106e-35	2.38825	3.61979e-35	1.31679e-37	3.30554	4.70117e-09	8.53585e-11	2.28259
SLC9B2	ENSG00000164038	pink	1.59401e-11	2.94203e-12	0.87643	1.08873e-11	9.83884e-13	1.13436	4.72048e-09	8.58597e-11	1.15387
CHI3L1	ENSG00000133048	pink	2.55844e-25	1.38819e-26	2.82353	2.17626e-21	4.86114e-23	3.28004	5.41557e-09	1.00749e-10	2.44369
FIGN	ENSG00000182263	pink	7.35149e-15	9.93476e-16	1.71919	2.71838e-12	2.25361e-13	2.18002	5.42551e-09	1.01107e-10	2.30898
SERPINB5	ENSG00000206075	pink	1.89296e-17	2.01752e-18	2.87958	1.30399e-27	1.25663e-29	4.7305	5.54112e-09	1.03792e-10	3.26659
MPP6	ENSG00000105926	pink	8.76961e-35	2.02044e-36	1.82188	4.71498e-24	7.31215e-26	2.28894	5.54112e-09	1.03648e-10	1.48863
PIM1	ENSG00000137193	pink	4.92321e-24	2.9802e-25	1.17023	2.21361e-18	7.79121e-20	1.23326	5.95027e-09	1.13165e-10	1.08702
CNKSR2	ENSG00000149970	pink	2.04551e-17	2.18598e-18	1.71174	3.15701e-20	8.44208e-22	2.58053	6.19454e-09	1.18799e-10	2.11836
RNF150	ENSG00000170153	pink	2.84797e-14	4.06138e-15	1.39035	9.64453e-16	4.98876e-17	2.02634	6.30726e-09	1.21162e-10	2.08086
NCMAP	ENSG00000184454	pink	2.21065e-16	2.59243e-17	2.22662	2.21898e-16	1.05142e-17	2.96461	6.47828e-09	1.25481e-10	2.88519
APBA1	ENSG00000107282	pink	6.08108e-14	8.95726e-15	1.08464	2.84974e-14	1.79598e-15	1.51189	6.82379e-09	1.32609e-10	1.63962
-	ENSG00000267787	pink	4.63062e-09	1.11901e-09	0.513599	2.1028e-08	3.1081e-09	0.656367	7.33232e-09	1.42959e-10	0.936217
VANGL2	ENSG00000162738	pink	5.22454e-14	7.63558e-15	1.50244	3.66045e-16	1.78479e-17	2.17979	7.48172e-09	1.46588e-10	1.87994
NDRG2	ENSG00000165795	pink	6.01511e-15	8.05776e-16	1.12632	6.26502e-16	3.1567e-17	1.62679	8.2682e-09	1.64372e-10	1.74372
MYLK4	ENSG00000145949	pink	9.36634e-21	7.48697e-22	1.14463	8.89349e-24	1.42748e-25	1.65374	8.89849e-09	1.7747e-10	1.35084
HSPBAP1	ENSG00000169087	pink	3.41271e-17	3.72874e-18	0.508392	2.65811e-10	2.94412e-11	0.532673	9.05621e-09	1.82061e-10	0.664546
KRT16	ENSG00000186832	pink	4.46337e-31	1.42569e-32	4.14452	9.87564e-33	5.1997e-35	5.86884	9.91496e-09	2.02805e-10	3.5521
SOX6	ENSG00000110693	pink	4.47843e-25	2.49516e-26	2.2284	8.07966e-26	9.84884e-28	2.9623	9.91496e-09	2.02805e-10	2.44917
HRCT1	ENSG00000196196	pink	3.05778e-27	1.38946e-28	2.91922	1.62727e-25	2.04071e-27	3.73358	1.10318e-08	2.30225e-10	2.94725
CHST3	ENSG00000122863	pink	4.04216e-20	3.41813e-21	1.28462	4.48927e-27	4.64141e-29	2.03027	1.11356e-08	2.34167e-10	1.35005
INTS6L	ENSG00000165359	pink	4.95803e-32	1.45713e-33	1.42638	9.79195e-26	1.19986e-27	1.63745	1.1514e-08	2.43595e-10	1.06471
NCKAP5-AS2	ENSG00000226953	pink	7.7828e-17	8.8065e-18	1.62294	2.43238e-19	7.3659e-21	2.15921	1.16223e-08	2.46627e-10	1.96662
IL27RA	ENSG00000104998	pink	1.00224e-15	1.24985e-16	1.18852	7.41395e-16	3.78292e-17	1.63365	1.59988e-08	3.47667e-10	1.55321
-	ENSG00000259604	pink	3.68222e-26	1.83653e-27	2.6653	1.30376e-18	4.44739e-20	3.36123	1.79761e-08	3.9293e-10	2.87096
DLX6	ENSG00000006377	pink	5.38493e-29	2.10325e-30	3.62195	1.04257e-18	3.48709e-20	3.88889	1.86704e-08	4.11058e-10	3.79188
SYNM	ENSG00000182253	pink	2.00061e-14	2.81533e-15	1.83003	7.58358e-21	1.84399e-22	2.4933	2.33246e-08	5.2919e-10	2.18862
TBC1D1	ENSG00000065882	pink	5.7545e-27	2.67728e-28	0.952697	7.10338e-19	2.32337e-20	0.99076	2.431e-08	5.53099e-10	0.907876
PLEKHG1	ENSG00000120278	pink	4.26875e-28	1.78307e-29	1.33639	5.21227e-26	6.30369e-28	1.77218	2.46486e-08	5.62375e-10	1.21532
ETV6	ENSG00000139083	pink	2.04334e-34	4.84461e-36	1.02935	3.20625e-28	2.82381e-30	1.21311	2.53948e-08	5.80213e-10	0.902912
-	ENSG00000280032	pink	2.07647e-42	2.31249e-44	2.784	8.29646e-38	1.85319e-40	3.42971	2.614e-08	5.99741e-10	1.99131
-	ENSG00000236166	pink	2.67327e-09	6.30144e-10	0.961369	1.94379e-14	1.19277e-15	1.49114	2.70804e-08	6.23908e-10	1.60355
RAB7B	ENSG00000276600	pink	2.8617e-21	2.17426e-22	1.36888	6.63949e-23	1.20129e-24	1.79993	2.76935e-08	6.40686e-10	1.46445
-	ENSG00000225472	pink	3.41838e-30	1.20753e-31	2.94412	6.58552e-28	6.01015e-30	3.744	3.37614e-08	7.93994e-10	2.70295
HACD1	ENSG00000165996	pink	1.35486e-19	1.20276e-20	1.68898	2.34581e-16	1.11384e-17	2.14736	3.53371e-08	8.37816e-10	1.98329
MGAM2	ENSG00000257743	pink	5.62519e-19	5.29347e-20	3.07137	1.41456e-20	3.62464e-22	4.23453	4.02162e-08	9.71462e-10	3.81479
ST3GAL6-AS1	ENSG00000239445	pink	5.67132e-21	4.43745e-22	1.62336	8.99425e-21	2.22431e-22	2.08133	4.56067e-08	1.11623e-09	1.70989
TMIE	ENSG00000181585	pink	2.6067e-09	6.13537e-10	0.947968	2.25847e-07	3.96447e-08	1.18592	4.70633e-08	1.15488e-09	1.6795
ZNF280B	ENSG00000275004	pink	2.00819e-20	1.65587e-21	2.13341	1.04226e-13	7.09409e-15	2.20768	4.87059e-08	1.21384e-09	2.28929
EPHB1	ENSG00000154928	pink	2.52391e-20	2.10608e-21	1.7468	5.17926e-23	9.27171e-25	2.40355	4.87059e-08	1.20914e-09	1.9734
CAPN6	ENSG00000077274	pink	9.43687e-13	1.55384e-13	2.68781	5.66814e-14	3.7386e-15	3.57373	5.43019e-08	1.3689e-09	3.97644
PCARE	ENSG00000179270	pink	1.39372e-19	1.23815e-20	2.2099	6.01311e-12	5.25173e-13	2.85682	5.43019e-08	1.36786e-09	3.00963
DZIP1	ENSG00000134874	pink	4.44678e-22	3.17283e-23	1.21637	6.47843e-24	1.02537e-25	1.83633	5.49616e-08	1.38728e-09	1.20816
PLSCR3	ENSG00000187838	pink	1.01107e-22	6.84561e-24	1.02734	2.96026e-15	1.62948e-16	1.06369	5.88248e-08	1.49981e-09	0.982942
TMEM71	ENSG00000165071	pink	1.23452e-21	9.15513e-23	1.72866	2.07572e-24	3.08661e-26	2.35959	6.25459e-08	1.59867e-09	1.82053
IL1RL2	ENSG00000115598	pink	1.32418e-16	1.52836e-17	1.52255	1.60883e-19	4.74876e-21	2.45039	6.41993e-08	1.65527e-09	1.84277
MMP20	ENSG00000137674	pink	4.84808e-21	3.76392e-22	2.8801	6.60592e-11	6.69698e-12	3.11739	6.9682e-08	1.82314e-09	3.2838
NPM2	ENSG00000158806	pink	1.19197e-30	3.97856e-32	2.27546	1.21515e-24	1.74878e-26	2.6654	7.61444e-08	2.01672e-09	1.90395
LINC02538	ENSG00000272549	pink	1.62861e-29	6.10119e-31	2.63252	7.2459e-22	1.5191e-23	3.03136	8.25095e-08	2.20373e-09	2.65696
PRKD3	ENSG00000115825	pink	2.01092e-28	8.18795e-30	1.20441	2.69869e-19	8.24126e-21	1.41351	9.10022e-08	2.45669e-09	1.04605
SLC9A6	ENSG00000198689	pink	2.34518e-30	8.14953e-32	1.19032	4.18353e-19	1.31628e-20	1.32808	1.01726e-07	2.79812e-09	1.0609
TPT1-AS1	ENSG00000170919	pink	1.73327e-13	2.66313e-14	0.700168	2.63836e-19	8.04018e-21	1.16803	1.08173e-07	3.00551e-09	1.00091
SNHG26	ENSG00000228649	pink	8.4679e-17	9.61414e-18	1.64564	7.63585e-25	1.05993e-26	2.57767	1.15605e-07	3.23524e-09	1.86981
GPRIN2	ENSG00000204175	pink	2.22202e-27	9.9338e-29	2.90091	2.70372e-22	5.38363e-24	3.72289	1.15853e-07	3.24587e-09	2.44512
TNFRSF11A	ENSG00000141655	pink	1.29247e-19	1.1449e-20	1.32512	2.4731e-14	1.54519e-15	1.54172	1.16358e-07	3.26716e-09	1.51866
CYP39A1	ENSG00000146233	pink	5.23177e-25	2.93492e-26	2.27492	3.32887e-24	5.07754e-26	2.89918	1.21793e-07	3.44726e-09	2.04694
-	ENSG00000255750	pink	3.78453e-20	3.19544e-21	2.41984	1.92162e-18	6.72058e-20	3.20158	1.32284e-07	3.79064e-09	2.80069
KRT6B	ENSG00000185479	pink	5.69755e-17	6.36515e-18	3.12264	7.98547e-25	1.11355e-26	5.10421	1.37036e-07	3.95305e-09	3.15893
C2orf88	ENSG00000187699	pink	2.13141e-18	2.09822e-19	1.58959	3.60497e-23	6.26942e-25	2.2525	1.43313e-07	4.16614e-09	1.86187
TRPM6	ENSG00000119121	pink	4.08777e-14	5.9129e-15	1.84743	3.01162e-20	8.03031e-22	2.86773	1.45407e-07	4.23629e-09	2.44948
IFFO2	ENSG00000169991	pink	7.93309e-21	6.29321e-22	1.06951	1.21655e-17	4.7982e-19	1.24615	1.54286e-07	4.5245e-09	1.04268
DLX6-AS1	ENSG00000231764	pink	1.48226e-26	7.1185e-28	3.17641	1.06107e-18	3.55857e-20	3.64293	1.54808e-07	4.55424e-09	3.34323
FDCSP	ENSG00000181617	pink	4.77913e-20	4.07029e-21	4.32364	3.45303e-19	1.07432e-20	5.73871	1.65196e-07	4.91298e-09	4.82893
OSBPL3	ENSG00000070882	pink	2.05647e-17	2.19835e-18	0.987585	9.36111e-18	3.62042e-19	1.35419	1.73789e-07	5.19625e-09	1.07068
PDCL3P5	ENSG00000213089	pink	1.66339e-29	6.2368e-31	1.68549	1.99082e-25	2.5538e-27	2.00562	1.7969e-07	5.40709e-09	1.43138
SPEG	ENSG00000072195	pink	5.99473e-20	5.14577e-21	1.37469	7.67646e-15	4.48761e-16	1.48448	1.94696e-07	5.92699e-09	1.49418
-	ENSG00000244567	pink	1.39258e-11	2.55649e-12	0.553422	9.40024e-13	7.3101e-14	0.720019	2.34226e-07	7.33216e-09	0.712364
-	ENSG00000259683	pink	1.16995e-13	1.77072e-14	1.63258	7.25595e-13	5.5546e-14	1.98506	2.46262e-07	7.75609e-09	2.0339
-	ENSG00000266405	pink	2.37247e-08	6.18821e-09	0.685559	1.7659e-08	2.5735e-09	0.869972	2.52899e-07	7.98126e-09	1.17837
SMO	ENSG00000128602	pink	5.92749e-26	3.02446e-27	1.4553	1.54901e-22	2.95791e-24	2.07267	3.00145e-07	9.58726e-09	1.40185
-	ENSG00000258623	pink	1.16328e-14	1.60064e-15	1.24673	2.27428e-12	1.86874e-13	1.57962	3.15417e-07	1.01153e-08	1.80138
TANK	ENSG00000136560	pink	1.83127e-20	1.50239e-21	0.563483	1.81808e-18	6.34687e-20	0.719675	3.27353e-07	1.05608e-08	0.644588
PHF24	ENSG00000122733	pink	3.34607e-20	2.81241e-21	2.05813	1.64887e-20	4.24084e-22	2.72896	3.35899e-07	1.08686e-08	2.15764
ZIC4	ENSG00000174963	pink	1.7875e-28	7.25543e-30	3.67622	1.5721e-24	2.28255e-26	4.60543	3.56244e-07	1.17316e-08	3.13507
LINC01140	ENSG00000267272	pink	1.22002e-09	2.76331e-10	0.938648	3.3398e-16	1.62205e-17	1.54896	3.58565e-07	1.18538e-08	1.37167
-	ENSG00000223723	pink	1.1719e-32	3.25715e-34	2.7814	4.42629e-18	1.63419e-19	2.4382	3.64185e-07	1.21093e-08	2.08196
-	ENSG00000268496	pink	1.71067e-26	8.24819e-28	3.30279	1.17324e-17	4.59741e-19	3.40561	3.67044e-07	1.22161e-08	3.47969
-	ENSG00000245552	pink	2.8659e-07	8.42632e-08	0.747041	2.94641e-10	3.28789e-11	1.17361	4.29655e-07	1.45193e-08	1.09259
KRT23	ENSG00000108244	pink	7.29693e-13	1.18658e-13	2.10253	2.27002e-18	8.0085e-20	3.71321	4.43995e-07	1.50549e-08	2.78372
PCDHB9	ENSG00000177839	pink	7.75797e-25	4.42633e-26	1.86191	1.45215e-20	3.72561e-22	2.20678	4.43995e-07	1.50747e-08	1.5818
PLA2G4A	ENSG00000116711	pink	4.99696e-24	3.02643e-25	1.70643	2.39206e-21	5.3966e-23	2.15468	4.92887e-07	1.69392e-08	1.73957
CHRDL2	ENSG00000054938	pink	1.29477e-15	1.63034e-16	2.1579	2.92442e-12	2.43655e-13	2.43069	5.30565e-07	1.84203e-08	2.50329
LOXL4	ENSG00000138131	pink	7.07128e-19	6.6949e-20	1.72256	9.5528e-23	1.77717e-24	2.57391	5.31551e-07	1.84715e-08	1.89863
-	ENSG00000256234	pink	1.89606e-11	3.52795e-12	1.22286	4.23502e-10	4.81774e-11	1.59004	5.32227e-07	1.85119e-08	1.90455
SMOC1	ENSG00000198732	pink	3.03432e-25	1.65765e-26	3.09567	1.32311e-26	1.48616e-28	4.14361	5.84347e-07	2.07437e-08	2.63423
TBC1D4	ENSG00000136111	pink	1.50792e-10	3.0882e-11	0.675223	2.66566e-11	2.551e-12	0.901751	5.84347e-07	2.07437e-08	0.84828
CDK6	ENSG00000105810	pink	1.46923e-27	6.45585e-29	1.79297	5.9901e-20	1.66487e-21	2.06809	5.90311e-07	2.09843e-08	1.57263
-	ENSG00000261616	pink	2.98904e-11	5.68373e-12	1.39258	2.16035e-20	5.64595e-22	2.35048	6.10279e-07	2.18158e-08	1.81177
-	ENSG00000187185	pink	1.69614e-31	5.20132e-33	2.60152	2.78634e-25	3.64541e-27	3.14346	6.42005e-07	2.30678e-08	2.19736
-	ENSG00000273107	pink	3.09528e-13	4.86742e-14	1.28226	6.09412e-13	4.6263e-14	1.61334	6.65424e-07	2.40579e-08	1.60908
-	ENSG00000245904	pink	2.69651e-19	2.4635e-20	1.37179	5.74377e-15	3.30462e-16	1.59554	7.01754e-07	2.55057e-08	1.36821
ZNF521	ENSG00000198795	pink	4.84269e-09	1.17274e-09	0.895959	4.25651e-15	2.39461e-16	1.65014	7.14628e-07	2.60192e-08	1.41063
SLC6A14	ENSG00000268104	pink	2.89857e-28	1.19964e-29	4.05846	4.77851e-29	3.84257e-31	5.55464	7.7376e-07	2.84438e-08	3.1027
PNRC1	ENSG00000146278	pink	7.74974e-20	6.72644e-21	0.651751	7.36028e-27	7.79761e-29	1.08154	7.99195e-07	2.96593e-08	0.61037
TGFA	ENSG00000163235	pink	1.08379e-19	9.51053e-21	1.75235	1.57476e-19	4.64316e-21	2.13456	8.50165e-07	3.18493e-08	1.69659
PLAGL1	ENSG00000118495	pink	9.64819e-22	7.10576e-23	1.37661	6.89225e-25	9.52309e-27	1.97742	8.77432e-07	3.30668e-08	1.28431
-	ENSG00000278192	pink	7.9366e-10	1.75964e-10	1.36482	4.36e-11	4.29349e-12	2.12531	8.96461e-07	3.39623e-08	2.04726
FBXO17	ENSG00000269190	pink	3.45208e-08	9.19146e-09	0.861029	4.16976e-07	7.66677e-08	1.1236	8.96461e-07	3.39623e-08	1.42446
LRRC8C-DT	ENSG00000231999	pink	1.24577e-12	2.0768e-13	0.90947	3.36299e-13	2.47036e-14	1.32673	9.34166e-07	3.58156e-08	1.24554
GPR161	ENSG00000143147	pink	6.00751e-24	3.66148e-25	1.37454	4.7769e-23	8.50567e-25	1.85533	1.04893e-06	4.11365e-08	1.25745
CREB3L2	ENSG00000182158	pink	1.2101e-26	5.7613e-28	0.899989	1.75629e-21	3.8782e-23	1.10379	1.0721e-06	4.21134e-08	0.763554
PTCH1	ENSG00000185920	pink	2.86039e-18	2.85327e-19	1.22007	6.68433e-16	3.3893e-17	1.61697	1.10118e-06	4.35369e-08	1.13706
DSG1	ENSG00000134760	pink	3.98855e-11	7.70651e-12	2.68371	6.01583e-18	2.26712e-19	4.34345	1.10153e-06	4.3586e-08	3.85781
KCNC4	ENSG00000116396	pink	9.52817e-15	1.29936e-15	0.965261	4.53769e-15	2.56438e-16	1.2449	1.10308e-06	4.36825e-08	0.909054
PAK3	ENSG00000077264	pink	3.14202e-11	5.99569e-12	1.33818	2.70493e-15	1.47771e-16	1.94947	1.13193e-06	4.49334e-08	1.70216
-	ENSG00000226329	pink	3.84805e-09	9.22289e-10	1.14265	1.00201e-21	2.14547e-23	2.31289	1.18737e-06	4.75888e-08	1.6604
OR2S1P	ENSG00000228307	pink	2.2615e-20	1.87412e-21	2.39082	1.32583e-16	6.0669e-18	2.96004	1.19383e-06	4.78856e-08	2.60878
TMEM117	ENSG00000139173	pink	5.39311e-11	1.05408e-11	0.594258	4.142e-09	5.49174e-10	0.745177	1.33609e-06	5.4658e-08	0.857342
HIF3A	ENSG00000124440	pink	3.0882e-13	4.85531e-14	1.9414	2.6371e-14	1.65355e-15	2.50773	1.41188e-06	5.84296e-08	2.37745
KIAA1755	ENSG00000149633	pink	1.22414e-13	1.85546e-14	1.26566	5.79787e-16	2.91207e-17	1.81441	1.4398e-06	5.96817e-08	1.4752
SLC6A15	ENSG00000072041	pink	1.07408e-22	7.2935e-24	3.72325	1.66276e-12	1.33973e-13	3.89221	1.56278e-06	6.54276e-08	4.07553
SVOPL	ENSG00000157703	pink	1.08097e-16	1.23971e-17	1.95404	3.64266e-19	1.13564e-20	2.59162	1.56278e-06	6.54276e-08	1.85571
ODC1-DT	ENSG00000257135	pink	2.50491e-18	2.48428e-19	1.1013	4.78191e-15	2.71155e-16	1.2858	1.63233e-06	6.87056e-08	0.993297
MAP7D3	ENSG00000129680	pink	2.11684e-15	2.71951e-16	1.01514	2.80535e-15	1.53794e-16	1.38607	1.7695e-06	7.54938e-08	1.2319
ANXA8L1	ENSG00000264230	pink	6.44775e-13	1.04279e-13	2.11689	6.65972e-20	1.86586e-21	3.43367	1.86283e-06	8.03076e-08	2.64183
FGF9	ENSG00000102678	pink	8.38431e-09	2.07882e-09	1.61287	4.20263e-12	3.58333e-13	2.54887	1.99577e-06	8.70224e-08	2.39154
PRSS12	ENSG00000164099	pink	1.03177e-12	1.70645e-13	1.95519	4.92444e-17	2.1151e-18	3.03054	2.00924e-06	8.77097e-08	2.65462
-	ENSG00000254615	pink	4.43474e-31	1.41513e-32	1.96051	8.30216e-22	1.75909e-23	2.43061	2.09055e-06	9.22596e-08	1.65333
KLK6	ENSG00000167755	pink	5.50278e-21	4.29855e-22	3.64567	4.42481e-21	1.04203e-22	4.97957	2.0932e-06	9.26349e-08	3.59347
KLK7	ENSG00000169035	pink	1.36042e-17	1.43431e-18	3.15435	3.4412e-22	6.9619e-24	4.69692	2.0932e-06	9.26349e-08	3.25056
-	ENSG00000272808	pink	3.04317e-18	3.04433e-19	1.80843	4.32186e-18	1.59287e-19	2.28714	2.11524e-06	9.37542e-08	1.74429
IGF2BP2	ENSG00000073792	pink	7.11271e-30	2.57835e-31	2.63159	1.22256e-19	3.54619e-21	2.8702	2.34888e-06	1.05609e-07	2.10748
WNT6	ENSG00000115596	pink	3.95133e-40	5.69915e-42	3.43193	1.01533e-30	6.99825e-33	3.86295	2.46342e-06	1.11859e-07	2.40333
LINC01819	ENSG00000231826	pink	2.75609e-18	2.74396e-19	2.94959	9.33509e-23	1.73071e-24	4.42006	2.47933e-06	1.12661e-07	2.79451
-	ENSG00000224739	pink	1.07548e-18	1.03677e-19	2.24749	1.39234e-12	1.11239e-13	3.11712	2.48339e-06	1.13004e-07	2.39143
ADGRF3	ENSG00000173567	pink	1.01629e-14	1.38962e-15	1.0088	1.39515e-14	8.43198e-16	1.29257	2.61953e-06	1.197e-07	1.10495
PTPN14	ENSG00000152104	pink	3.08686e-12	5.32995e-13	0.791353	5.45147e-21	1.29772e-22	1.41771	2.6981e-06	1.23635e-07	0.949934
RGR	ENSG00000148604	pink	2.48876e-17	2.68746e-18	3.06033	9.73873e-13	7.58886e-14	3.96202	2.69828e-06	1.23729e-07	3.66727
KBTBD12	ENSG00000187715	pink	2.3242e-28	9.50801e-30	3.34647	4.51922e-19	1.43199e-20	3.8108	2.80336e-06	1.29516e-07	3.37066
LINC02097	ENSG00000226101	pink	3.01407e-20	2.52375e-21	1.80645	1.93884e-17	7.91918e-19	2.14996	2.90614e-06	1.34745e-07	1.60459
ANKS6	ENSG00000165138	pink	8.63163e-30	3.15375e-31	1.73588	2.31047e-18	8.16162e-20	1.87434	2.96893e-06	1.3794e-07	1.27921
QKI	ENSG00000112531	pink	9.98442e-13	1.64814e-13	0.572841	2.42956e-16	1.15594e-17	0.889515	2.98404e-06	1.38832e-07	0.673623
-	ENSG00000230839	pink	1.15734e-17	1.21392e-18	1.79382	8.41648e-18	3.23628e-19	2.43905	3.07744e-06	1.43963e-07	2.0599
-	ENSG00000240859	pink	2.26246e-17	2.43009e-18	1.22536	3.63713e-16	1.77226e-17	1.7269	3.08935e-06	1.44619e-07	1.2867
LY75	ENSG00000054219	pink	3.27072e-12	5.65994e-13	1.12835	4.29637e-13	3.2026e-14	1.37515	3.21552e-06	1.51141e-07	1.26073
RHOXF1-AS1	ENSG00000258545	pink	7.72821e-07	2.38766e-07	1.03691	3.39273e-09	4.45284e-10	1.62135	3.30844e-06	1.56459e-07	1.97566
CSRP2	ENSG00000175183	pink	4.4748e-36	9.1101e-38	1.75891	1.43413e-28	1.23104e-30	2.11731	3.33736e-06	1.58146e-07	1.17503
CD59	ENSG00000085063	pink	1.17103e-07	3.30481e-08	0.496967	1.2605e-14	7.57393e-16	0.991358	3.53651e-06	1.69389e-07	0.831883
NRG2	ENSG00000158458	pink	3.28566e-15	4.28715e-16	1.74805	1.04192e-23	1.69563e-25	2.68881	3.88513e-06	1.87946e-07	1.92224
NPFFR1	ENSG00000148734	pink	1.22895e-30	4.10593e-32	2.70803	8.35536e-24	1.33844e-25	2.8176	4.06292e-06	1.97266e-07	1.86805
KLK10	ENSG00000129451	pink	7.79106e-12	1.3997e-12	2.61913	1.28226e-15	6.74316e-17	4.14308	4.54044e-06	2.23704e-07	3.32047
-	ENSG00000277829	pink	1.36937e-19	1.21608e-20	1.68221	1.32194e-20	3.37888e-22	2.29321	4.62154e-06	2.28437e-07	1.58701
MGAT3	ENSG00000128268	pink	1.65892e-13	2.54465e-14	1.3117	3.74834e-14	2.40177e-15	1.79657	4.62154e-06	2.28437e-07	1.66465
-	ENSG00000228214	pink	6.14329e-10	1.34263e-10	1.06611	2.74281e-14	1.72334e-15	1.79002	4.66976e-06	2.31804e-07	1.66496
MCF2L2	ENSG00000053524	pink	2.23532e-32	6.36257e-34	1.92846	2.12857e-24	3.17334e-26	2.24584	4.66976e-06	2.31804e-07	1.21074
ADD2	ENSG00000075340	pink	2.32228e-15	2.99604e-16	1.61429	5.10123e-12	4.41787e-13	1.9084	4.71008e-06	2.34316e-07	1.89502
-	ENSG00000279822	pink	4.66813e-15	6.1923e-16	1.3099	6.44657e-11	6.52515e-12	1.38408	4.72845e-06	2.35381e-07	1.47567
RNF182	ENSG00000180537	pink	1.58511e-28	6.40358e-30	2.62031	9.05012e-17	4.01997e-18	2.83264	4.81556e-06	2.40179e-07	2.42873
GCNT2	ENSG00000111846	pink	5.98116e-27	2.79228e-28	1.89889	7.36499e-24	1.17274e-25	2.56195	5.29332e-06	2.67048e-07	1.3595
-	ENSG00000280777	pink	2.76722e-16	3.27867e-17	1.59832	3.70742e-15	2.06323e-16	2.09847	5.34722e-06	2.70108e-07	1.73193
DMD	ENSG00000198947	pink	5.17561e-14	7.56031e-15	1.25573	1.29212e-26	1.44311e-28	2.20414	5.3896e-06	2.72593e-07	1.39991
PITPNM2	ENSG00000090975	pink	3.69051e-17	4.04404e-18	0.999934	8.78385e-10	1.0511e-10	0.914071	5.69032e-06	2.90345e-07	0.910955
UNC80	ENSG00000144406	pink	7.70114e-20	6.68179e-21	2.45268	2.17598e-10	2.38581e-11	2.45056	6.07919e-06	3.14454e-07	2.47368
OXGR1	ENSG00000165621	pink	2.55844e-25	1.3887e-26	3.15573	5.6274e-14	3.70814e-15	2.92815	6.35808e-06	3.32938e-07	2.51575
CNTNAP3	ENSG00000106714	pink	1.59074e-08	4.06897e-09	1.30935	1.1017e-16	4.96748e-18	2.58973	6.90036e-06	3.65298e-07	1.91178
TGM5	ENSG00000104055	pink	1.32252e-18	1.28336e-19	2.42324	4.40949e-22	9.04749e-24	3.51674	6.96436e-06	3.69797e-07	2.27163
FAT2	ENSG00000086570	pink	2.22403e-06	7.25872e-07	1.4056	2.05387e-19	6.14757e-21	2.85234	6.99592e-06	3.72589e-07	1.96027
PIWIL4	ENSG00000134627	pink	1.14707e-23	7.13027e-25	1.37992	4.88121e-21	1.15418e-22	1.65612	7.14287e-06	3.81657e-07	1.13465
PODXL	ENSG00000128567	pink	7.06172e-10	1.55575e-10	0.622098	2.79752e-08	4.21975e-09	0.778261	8.13351e-06	4.44076e-07	0.802385
GATA6-AS1	ENSG00000266010	pink	8.12681e-28	3.48536e-29	2.38949	1.77515e-18	6.17435e-20	2.5165	8.26416e-06	4.53055e-07	2.00951
RASAL2-AS1	ENSG00000224687	pink	4.6033e-19	4.29806e-20	0.746082	6.44861e-21	1.55361e-22	1.01433	8.50904e-06	4.68923e-07	0.675877
DSC3	ENSG00000134762	pink	1.39585e-09	3.18251e-10	2.14718	2.35256e-19	7.10916e-21	4.16237	9.30598e-06	5.19968e-07	2.74526
ZNF488	ENSG00000265763	pink	2.24235e-14	3.16696e-15	1.79869	1.50491e-11	1.38495e-12	2.13519	9.45394e-06	5.29141e-07	2.07866
TPTEP2	ENSG00000244627	pink	6.52319e-27	3.05157e-28	1.21797	1.02689e-20	2.57558e-22	1.3467	9.45884e-06	5.29717e-07	0.835598
SOSTDC1	ENSG00000171243	pink	4.42322e-14	6.41506e-15	2.55316	6.70981e-22	1.40457e-23	4.16241	9.73547e-06	5.47035e-07	2.83719
CCDC28B	ENSG00000160050	purple	9.95613e-14	1.49637e-14	0.78649	7.93774e-08	1.29839e-08	0.710886	1.70355e-09	2.67454e-11	1.17918
SAMD11	ENSG00000187634	red	1.38742e-15	1.75055e-16	-2.04908	3.94378e-10	4.46378e-11	-1.93857	7.80742e-17	2.06783e-19	-3.30481
NRK	ENSG00000123572	red	4.83759e-24	2.92682e-25	-2.55643	3.70733e-12	3.13854e-13	-2.01863	5.72724e-16	1.8824e-18	-3.38015
ITGB5	ENSG00000082781	red	9.09561e-30	3.33198e-31	-1.27088	1.90276e-11	1.77598e-12	-0.956424	1.61039e-10	1.90135e-12	-1.32273
SNED1	ENSG00000162804	red	3.952e-34	9.58428e-36	-1.55613	1.26065e-10	1.33757e-11	-1.06831	1.92261e-10	2.31292e-12	-1.36143
HAGLR	ENSG00000224189	red	4.92908e-12	8.66498e-13	-1.22814	1.91865e-07	3.32204e-08	-1.2014	1.23983e-09	1.86343e-11	-1.83297
SEPTIN8	ENSG00000164402	red	3.94382e-16	4.74446e-17	-0.594679	4.59455e-11	4.54352e-12	-0.564511	2.23479e-09	3.70024e-11	-0.715004
PPEF1	ENSG00000086717	red	5.8466e-16	7.1492e-17	-1.2011	2.03333e-08	2.99958e-09	-0.967633	7.85669e-09	1.55439e-10	-1.47598
PRKG1	ENSG00000185532	red	7.2502e-25	4.12737e-26	-1.26797	9.49512e-09	1.32892e-09	-0.903326	1.51777e-08	3.27887e-10	-1.24686
C1QTNF3	ENSG00000082196	red	1.02449e-24	5.89446e-26	-1.97263	8.14776e-08	1.33534e-08	-1.11356	1.72885e-07	5.1582e-09	-1.68367
ZCCHC24	ENSG00000165424	red	1.2412e-32	3.46164e-34	-1.35784	1.10062e-10	1.15829e-11	-0.899555	3.86829e-07	1.29116e-08	-0.976585
PRDM6	ENSG00000061455	red	7.81767e-23	5.25868e-24	-1.48232	7.80635e-06	1.78656e-06	-0.878031	5.58533e-07	1.95873e-08	-1.38753
KANK2	ENSG00000197256	red	3.26415e-25	1.79363e-26	-0.850419	1.51737e-13	1.06329e-14	-0.723716	6.12941e-07	2.19452e-08	-0.722122
LRRC17	ENSG00000128606	red	1.26026e-44	1.0657e-46	-2.86086	2.22942e-13	1.59712e-14	-1.77544	6.7558e-07	2.44897e-08	-1.73813
SHISA6	ENSG00000188803	red	3.94482e-30	1.39852e-31	-2.48251	1.55665e-08	2.24936e-09	-1.73497	7.23066e-07	2.63726e-08	-2.057
HOXD8	ENSG00000175879	red	2.25244e-19	2.03768e-20	-1.43299	3.02288e-08	4.58092e-09	-1.11283	9.34166e-07	3.58167e-08	-1.14866
LINC00922	ENSG00000261742	red	1.25335e-30	4.19942e-32	-2.47581	3.08446e-07	5.55022e-08	-1.28404	1.96732e-06	8.55029e-08	-1.65791
STS	ENSG00000101846	royalblue	1.80069e-10	3.7217e-11	-0.70812	4.79568e-06	1.05545e-06	-0.673499	2.83719e-07	9.01731e-09	-1.14205
-	ENSG00000233757	royalblue	1.0443e-11	1.89878e-12	1.012	1.19486e-06	2.36775e-07	0.9356	8.99456e-06	5.00559e-07	1.24448
ANKLE1	ENSG00000160117	salmon	1.39289e-40	1.90679e-42	2.13017	1.51278e-18	5.20866e-20	1.92221	1.49833e-10	1.74514e-12	1.90639
VXN	ENSG00000169085	salmon	4.26864e-21	3.29907e-22	2.3667	2.14992e-11	2.02314e-12	2.19535	4.95785e-10	6.59718e-12	3.30604
-	ENSG00000231609	salmon	7.62438e-30	2.776e-31	1.61366	9.7838e-23	1.82326e-24	1.69382	1.05841e-09	1.55361e-11	1.61189
GNRH1	ENSG00000147437	salmon	2.72481e-15	3.53448e-16	1.01066	5.90338e-17	2.5544e-18	1.22582	1.58688e-09	2.4458e-11	1.31081
RBM33	ENSG00000184863	salmon	4.57e-15	6.05483e-16	0.344498	2.78323e-07	4.95578e-08	0.273513	1.78508e-09	2.81963e-11	0.470591
TMPRSS5	ENSG00000166682	salmon	9.9186e-20	8.6722e-21	1.84016	6.93865e-18	2.63039e-19	2.17844	8.33516e-09	1.65969e-10	2.25529
RPP38-DT	ENSG00000176236	salmon	1.27626e-25	6.72786e-27	1.2593	4.19902e-14	2.70395e-15	1.11282	1.09214e-08	2.27573e-10	1.14014
-	ENSG00000251136	salmon	2.93699e-26	1.44891e-27	0.978038	1.71972e-12	1.38892e-13	0.84566	5.24921e-08	1.31657e-09	0.934091
SNHG4	ENSG00000281398	salmon	1.27044e-20	1.02931e-21	1.37094	2.07714e-08	3.06685e-09	0.920801	9.64971e-08	2.6367e-09	1.39368
-	ENSG00000271335	salmon	3.69487e-14	5.32925e-15	0.856054	1.0402e-08	1.46579e-09	0.855741	1.2008e-07	3.38728e-09	1.17859
ADAT2	ENSG00000189007	salmon	5.54502e-29	2.17108e-30	1.13423	2.674e-15	1.4591e-16	0.978717	2.19219e-07	6.81343e-09	0.899156
TMEM147-AS1	ENSG00000236144	salmon	8.37639e-18	8.68164e-19	0.812119	4.73953e-08	7.42584e-09	0.660841	2.38877e-07	7.49302e-09	0.944382
-	ENSG00000273329	salmon	1.01182e-11	1.83811e-12	0.569079	3.47261e-08	5.32006e-09	0.580319	8.85464e-07	3.3426e-08	0.793915
MIR17HG	ENSG00000215417	salmon	2.50153e-14	3.55057e-15	1.21887	1.56489e-07	2.67756e-08	0.980419	9.2765e-07	3.54625e-08	1.285
IMPDH1P8	ENSG00000224728	salmon	2.83885e-25	1.54543e-26	1.70435	1.25126e-11	1.14074e-12	1.36971	9.44593e-07	3.64116e-08	1.46453
-	ENSG00000214776	salmon	2.49049e-26	1.21989e-27	2.16874	7.06507e-14	4.72087e-15	1.90966	1.087e-06	4.28722e-08	1.93617
-	ENSG00000272677	salmon	1.25611e-19	1.11109e-20	1.22133	1.6148e-12	1.29955e-13	0.953875	1.09482e-06	4.32157e-08	1.04959
-	ENSG00000229431	salmon	9.28579e-22	6.83589e-23	1.1538	2.75796e-13	2.00391e-14	1.02496	1.71656e-06	7.2742e-08	0.906005
-	ENSG00000279569	salmon	1.60827e-23	1.01768e-24	1.53594	6.39286e-16	3.22723e-17	1.41898	2.12733e-06	9.46294e-08	1.21373
-	ENSG00000239415	salmon	3.12953e-16	3.72792e-17	0.903703	1.788e-06	3.64583e-07	0.683343	2.35471e-06	1.05946e-07	1.04933
NFKBID	ENSG00000167604	salmon	1.4448e-10	2.95341e-11	0.539555	1.0308e-06	2.02061e-07	0.525815	3.36959e-06	1.60103e-07	0.735924
-	ENSG00000273002	salmon	6.15742e-08	1.68799e-08	0.763532	3.56629e-07	6.48095e-08	0.814237	3.64258e-06	1.75283e-07	1.11209
SNHG12	ENSG00000197989	salmon	1.27953e-18	1.24083e-19	0.940405	1.07052e-08	1.51091e-09	0.668146	5.52745e-06	2.80738e-07	0.783365
PTBP2	ENSG00000117569	salmon	7.5048e-12	1.34587e-12	0.538616	2.57923e-06	5.40816e-07	0.509272	5.79182e-06	2.97897e-07	0.668504
RWDD3	ENSG00000122481	salmon	7.20184e-09	1.77507e-09	0.341231	5.50267e-07	1.03546e-07	0.390345	7.30092e-06	3.92327e-07	0.509458
FOXCUT	ENSG00000280916	tan	9.43959e-67	1.05427e-69	5.50225	1.29199e-41	1.77278e-44	5.63302	6.71031e-23	3.85428e-26	5.50139
FZD9	ENSG00000188763	tan	5.04773e-61	9.34228e-64	4.10571	3.57302e-36	1.11735e-38	4.04627	3.54836e-19	5.09529e-22	3.73359
KCNK5	ENSG00000164626	tan	1.40175e-43	1.39111e-45	3.06301	2.0629e-36	5.92446e-39	3.419	1.40401e-18	2.2401e-21	2.8961
CASC8	ENSG00000246228	tan	4.82616e-49	2.5446e-51	4.09025	1.27847e-40	2.20299e-43	4.51164	2.93711e-17	7.40415e-20	3.58716
HORMAD1	ENSG00000143452	tan	2.45713e-61	4.234e-64	6.35133	1.00799e-35	3.37733e-38	6.11864	3.73076e-17	9.64297e-20	5.5644
IFRD1	ENSG00000006652	tan	2.40886e-61	4.07396e-64	1.56479	4.27396e-37	1.09106e-39	1.48848	1.21842e-16	3.42143e-19	1.31344
TSPAN33	ENSG00000158457	tan	1.22378e-40	1.65966e-42	1.68904	1.02187e-25	1.25867e-27	1.63998	5.64352e-16	1.83687e-18	1.60256
-	ENSG00000179066	tan	5.2648e-55	1.62961e-57	4.38123	2.2155e-31	1.36445e-33	3.86227	6.36881e-15	2.4794e-17	3.61022
OLAH	ENSG00000152463	tan	5.44806e-47	3.63343e-49	3.66235	1.33615e-31	7.97309e-34	4.04649	1.51083e-14	6.65308e-17	3.79393
ART3	ENSG00000156219	tan	4.74099e-64	6.80786e-67	6.19201	2.418e-43	2.77771e-46	6.49905	6.32443e-14	3.14829e-16	4.86745
TTLL4	ENSG00000135912	tan	2.94133e-65	3.56661e-68	1.93203	8.48758e-40	1.65212e-42	1.82656	1.87744e-13	1.04971e-15	1.39092
PRKX	ENSG00000183943	tan	9.06716e-49	4.91868e-51	1.98101	3.66634e-32	2.07078e-34	2.02184	6.97122e-13	4.64926e-15	1.43247
-	ENSG00000272269	tan	3.34982e-45	2.69371e-47	1.68929	2.73016e-31	1.70755e-33	1.73116	2.64603e-12	2.0123e-14	1.38538
LINC01956	ENSG00000258910	tan	5.78621e-55	1.80946e-57	5.59485	6.75224e-31	4.48167e-33	5.5016	5.99675e-12	5.07096e-14	4.30865
VSTM5	ENSG00000214376	tan	3.88976e-47	2.56935e-49	2.97057	5.11419e-26	6.14784e-28	2.98072	1.38076e-11	1.26453e-13	2.45642
MICALL1	ENSG00000100139	tan	2.4135e-46	1.70203e-48	1.46903	5.46833e-29	4.43218e-31	1.44566	1.54318e-11	1.4379e-13	1.2781
LINC01198	ENSG00000231817	tan	4.53798e-28	1.90277e-29	4.08845	4.81414e-17	2.06082e-18	4.48341	3.11915e-11	3.13527e-13	4.68702
KCNQ4	ENSG00000117013	tan	5.67642e-47	3.82195e-49	2.96676	1.26438e-34	4.88194e-37	3.19715	4.96645e-11	5.11891e-13	2.38216
HAPLN3	ENSG00000140511	tan	8.52399e-50	4.21603e-52	2.6502	1.79797e-33	8.43392e-36	2.92411	6.4391e-11	6.84224e-13	1.9879
NDUFB4P11	ENSG00000259374	tan	1.1228e-40	1.51555e-42	4.23846	3.44612e-30	2.47424e-32	4.37471	1.59743e-10	1.87752e-12	3.5719
C11orf91	ENSG00000205177	tan	1.50754e-28	6.08537e-30	1.99674	3.28534e-21	7.54817e-23	2.22897	2.34316e-10	2.87119e-12	2.07726
LINC01460	ENSG00000205334	tan	2.82738e-27	1.27664e-28	2.5447	3.89686e-17	1.65385e-18	2.63045	3.93519e-10	5.07659e-12	2.52597
MTHFD1L	ENSG00000120254	tan	1.30579e-58	3.20843e-61	2.01419	2.43106e-33	1.14812e-35	2.05631	5.05404e-10	6.7413e-12	1.42022
ZIC1	ENSG00000152977	tan	2.7682e-37	5.11452e-39	4.98744	2.56334e-31	1.59503e-33	6.00772	7.30354e-10	1.00681e-11	4.24033
CEBPB	ENSG00000172216	tan	7.85589e-41	1.05287e-42	1.53274	1.37741e-23	2.29436e-25	1.42465	1.25115e-09	1.88442e-11	1.11207		CEBPB
DSC2	ENSG00000134755	tan	1.74017e-40	2.40997e-42	2.62415	5.65274e-28	5.12279e-30	2.73259	2.03304e-09	3.28914e-11	1.71077
NCK2	ENSG00000071051	tan	4.00158e-44	3.6775e-46	1.14939	2.31688e-31	1.43428e-33	1.24593	2.12699e-09	3.47507e-11	0.824767
DGAT2	ENSG00000062282	tan	6.5865e-21	5.18925e-22	1.84372	8.1656e-19	2.68382e-20	1.98501	2.1887e-09	3.58987e-11	1.58566
GABBR2	ENSG00000136928	tan	4.13974e-42	4.72917e-44	5.23093	1.92291e-23	3.2705e-25	5.04825	2.38431e-09	3.97156e-11	3.8132
NKX1-2	ENSG00000229544	tan	1.05655e-38	1.75991e-40	4.87672	3.36499e-24	5.14338e-26	5.37104	4.17843e-09	7.29338e-11	3.65741
GFRA3	ENSG00000146013	tan	1.32953e-44	1.13276e-46	4.31003	3.11243e-25	4.09191e-27	3.86458	4.20565e-09	7.35588e-11	3.50997
ESYT3	ENSG00000158220	tan	4.24705e-40	6.13923e-42	2.52118	1.16902e-27	1.11538e-29	2.86189	4.28944e-09	7.61035e-11	1.95128
TMEM38A	ENSG00000072954	tan	8.56747e-34	2.1133e-35	1.66951	8.04691e-20	2.27762e-21	1.65343	4.49258e-09	7.99943e-11	1.73379
KCNN4	ENSG00000104783	tan	1.28675e-42	1.40426e-44	2.69169	1.40728e-32	7.49939e-35	3.04743	4.61563e-09	8.32363e-11	1.993
SLC22A16	ENSG00000004809	tan	1.19756e-18	1.15828e-19	2.10837	8.39589e-15	4.94301e-16	2.15648	5.11141e-09	9.44383e-11	2.20673
INGX	ENSG00000243468	tan	3.87258e-29	1.49649e-30	2.20879	2.23096e-20	5.85184e-22	2.29342	6.42933e-09	1.24327e-10	1.94162
PLS3-AS1	ENSG00000271826	tan	6.5203e-34	1.59585e-35	2.94767	8.2816e-20	2.34669e-21	2.8919	1.15772e-08	2.45301e-10	2.5695
PRSS3	ENSG00000010438	tan	5.58104e-30	2.00353e-31	3.12298	7.92933e-23	1.45743e-24	3.34596	1.42713e-08	3.06939e-10	2.92944
RPS2P32	ENSG00000232818	tan	1.39575e-33	3.57645e-35	1.84646	7.14006e-24	1.13464e-25	2.05204	2.10688e-08	4.7196e-10	1.61803
ABCA13	ENSG00000179869	tan	3.07722e-29	1.17539e-30	3.81943	1.46602e-21	3.18579e-23	4.16739	2.29363e-08	5.17454e-10	3.56305
TRPV3	ENSG00000167723	tan	6.82223e-27	3.19799e-28	2.49166	9.71387e-16	5.03083e-17	2.5743	2.80075e-08	6.49738e-10	2.23996
-	ENSG00000218565	tan	1.60207e-33	4.12558e-35	3.27947	1.61335e-22	3.10438e-24	3.18657	2.94582e-08	6.85271e-10	2.67725
ATP6V1C2	ENSG00000143882	tan	9.89402e-44	9.53474e-46	2.49885	1.25833e-19	3.66602e-21	2.14506	3.40349e-08	8.03684e-10	1.78416
-	ENSG00000267480	tan	1.43072e-32	4.00845e-34	1.92881	2.18841e-23	3.75699e-25	2.04485	3.53791e-08	8.39941e-10	1.58119
CAMKV	ENSG00000164076	tan	2.28073e-31	7.08134e-33	3.37611	4.69066e-15	2.65831e-16	2.94585	3.81962e-08	9.15354e-10	3.04999
NFE2L3	ENSG00000050344	tan	1.33619e-31	4.07192e-33	1.56356	4.11727e-18	1.50959e-19	1.53078	4.86873e-08	1.20095e-09	1.30752
LEMD1-DT	ENSG00000224717	tan	5.76661e-27	2.68475e-28	2.77161	1.70883e-17	6.90339e-19	2.7758	9.13559e-08	2.47499e-09	2.51464
SLC43A3	ENSG00000134802	tan	7.61419e-41	1.01561e-42	1.60746	9.15387e-24	1.47219e-25	1.65991	1.05426e-07	2.91335e-09	1.17785
TTC7A	ENSG00000068724	tan	7.20843e-40	1.0742e-41	1.18028	1.19858e-20	3.0462e-22	1.10979	1.05426e-07	2.91335e-09	0.822208
BAIAP2L2	ENSG00000128298	tan	8.58237e-34	2.11971e-35	2.04024	9.82588e-19	3.26401e-20	1.85465	1.08173e-07	3.00654e-09	1.55195
ATOH7	ENSG00000179774	tan	9.1182e-29	3.63413e-30	2.31896	2.48049e-16	1.18096e-17	2.20932	1.20678e-07	3.41186e-09	2.17498
IGF2BP3	ENSG00000136231	tan	1.26623e-33	3.22437e-35	3.61234	3.75752e-20	1.02397e-21	3.24872	1.29535e-07	3.6912e-09	2.80436
OPRK1	ENSG00000082556	tan	1.4472e-27	6.34978e-29	3.94711	4.50022e-14	2.9137e-15	3.76727	1.34572e-07	3.863e-09	3.25519
FABP5P7	ENSG00000234964	tan	4.57126e-19	4.26669e-20	1.7218	1.06605e-13	7.28659e-15	1.75846	1.58104e-07	4.67802e-09	1.67872
-	ENSG00000257060	tan	1.77959e-23	1.13177e-24	2.60566	5.96081e-16	2.99772e-17	3.03141	1.61217e-07	4.78436e-09	2.6202
S1PR2	ENSG00000267534	tan	1.32385e-25	7.00408e-27	0.869781	2.64332e-18	9.41332e-20	0.945966	1.65196e-07	4.91298e-09	0.741491
-	ENSG00000248538	tan	3.82382e-35	8.49251e-37	4.37666	5.67231e-18	2.1268e-19	3.93198	2.21998e-07	6.91397e-09	3.34551
RSU1	ENSG00000148484	tan	4.2544e-36	8.63423e-38	1.14118	6.47908e-25	8.93152e-27	1.25837	2.22906e-07	6.94935e-09	0.802496
LINC02323	ENSG00000259230	tan	6.20397e-29	2.44097e-30	2.5493	1.40085e-13	9.76275e-15	2.30762	2.57252e-07	8.12685e-09	2.32387
LPIN1	ENSG00000134324	tan	2.79774e-44	2.49973e-46	1.60666	7.22464e-25	1.00054e-26	1.4816	2.64264e-07	8.36523e-09	1.16407
-	ENSG00000260577	tan	1.45523e-26	6.97477e-28	1.81398	4.11494e-23	7.1957e-25	2.20013	2.77028e-07	8.7958e-09	1.35931
RRAGD	ENSG00000025039	tan	1.33739e-23	8.38164e-25	1.35842	1.80635e-15	9.6577e-17	1.38562	3.27353e-07	1.05608e-08	1.25194
LY6D	ENSG00000167656	tan	2.31234e-19	2.09629e-20	3.79221	2.36085e-18	8.36219e-20	4.75741	3.42295e-07	1.1163e-08	3.62909
PRSS33	ENSG00000103355	tan	2.53997e-23	1.64533e-24	4.68062	1.6371e-14	9.97265e-16	5.11167	3.4753e-07	1.13781e-08	4.75684
-	ENSG00000243176	tan	1.87299e-15	2.39309e-16	0.845463	1.02081e-12	7.97741e-14	0.945687	3.87905e-07	1.29599e-08	0.964621
-	ENSG00000233388	tan	1.32759e-35	2.82141e-37	2.7311	1.83584e-23	3.10464e-25	2.66227	4.52887e-07	1.54488e-08	1.93175
LPO	ENSG00000167419	tan	1.38975e-35	2.95795e-37	3.16265	1.67622e-24	2.44978e-26	3.37962	4.87348e-07	1.67332e-08	2.57313
ABTB2	ENSG00000166016	tan	9.58947e-38	1.71667e-39	2.02255	4.1621e-16	2.04532e-17	1.59919	5.14358e-07	1.77755e-08	1.23886
FBXO10	ENSG00000147912	tan	2.14939e-22	1.50069e-23	0.765266	4.88924e-18	1.82539e-19	0.830238	6.37789e-07	2.28959e-08	0.670664
RHCG	ENSG00000140519	tan	4.19789e-26	2.10578e-27	3.69722	7.2756e-22	1.52765e-23	3.91169	6.64114e-07	2.39681e-08	2.71489
YBX1	ENSG00000065978	tan	3.17778e-53	1.18642e-55	1.41543	2.10285e-31	1.28837e-33	1.30951	7.05934e-07	2.56802e-08	0.795733
-	ENSG00000255202	tan	6.91589e-31	2.24439e-32	2.6209	3.1236e-17	1.30773e-18	2.49763	7.30423e-07	2.67109e-08	2.12983
STK38	ENSG00000112079	tan	6.96358e-38	1.23326e-39	0.986649	3.60522e-22	7.30523e-24	0.916735	7.30423e-07	2.67109e-08	0.651614
-	ENSG00000235078	tan	6.26879e-19	5.91512e-20	1.39415	4.93526e-14	3.20796e-15	1.45676	8.5481e-07	3.21051e-08	1.2314
C1QL4	ENSG00000186897	tan	3.33419e-39	5.33036e-41	3.75701	3.33495e-17	1.4026e-18	3.21947	8.81696e-07	3.32556e-08	2.67352
TMEM74	ENSG00000164841	tan	7.3933e-30	2.68478e-31	2.47413	9.71389e-16	5.03394e-17	2.44	1.0125e-06	3.94849e-08	2.05506
UBE2E3	ENSG00000170035	tan	6.48491e-28	2.7543e-29	1.4156	4.00711e-27	4.0534e-29	1.84928	1.02917e-06	4.01973e-08	0.946917
CDKN2A-DT	ENSG00000224854	tan	7.85175e-35	1.79394e-36	2.57782	9.09565e-23	1.68341e-24	2.64241	1.07469e-06	4.22496e-08	2.0658
SLC16A1	ENSG00000155380	tan	2.35003e-22	1.64378e-23	1.60974	1.03296e-17	4.01476e-19	1.68614	1.16191e-06	4.6324e-08	1.46099
MATN4	ENSG00000124159	tan	3.23471e-39	5.161e-41	3.1568	1.07405e-24	1.53544e-26	3.15782	1.23824e-06	5.02599e-08	2.2488
TMPRSS12	ENSG00000186452	tan	6.36884e-22	4.6091e-23	1.922	4.03955e-13	2.99441e-14	2.11591	1.23824e-06	5.02222e-08	1.81412
LMO4	ENSG00000143013	tan	4.9948e-42	5.73785e-44	2.08733	3.6195e-29	2.88747e-31	2.35096	1.40662e-06	5.8082e-08	1.22038
C1QL2	ENSG00000144119	tan	2.30283e-21	1.73642e-22	3.28886	3.99255e-13	2.9532e-14	3.76961	1.46415e-06	6.09713e-08	3.02918
PSAT1	ENSG00000135069	tan	2.3872e-59	5.4085e-62	4.09415	2.0801e-34	8.42978e-37	4.22183	1.59574e-06	6.70111e-08	2.20467
HMGN3-AS1	ENSG00000270362	tan	3.41633e-28	1.42047e-29	1.08799	7.89688e-24	1.26247e-25	1.25728	1.6635e-06	7.0175e-08	0.845454
-	ENSG00000253426	tan	5.97859e-36	1.23052e-37	2.72532	2.79317e-21	6.38173e-23	2.6425	1.74959e-06	7.45327e-08	1.80859
-	ENSG00000260382	tan	1.01398e-24	5.83059e-26	1.96404	2.35636e-16	1.1196e-17	1.83973	2.1951e-06	9.81367e-08	1.53887
MSANTD3	ENSG00000066697	tan	2.45076e-36	4.85646e-38	0.994739	1.44831e-22	2.74059e-24	0.997965	2.24525e-06	1.00735e-07	0.608531
CDK2AP1	ENSG00000111328	tan	2.43244e-50	1.10996e-52	1.40572	6.25918e-30	4.57385e-32	1.39956	2.37668e-06	1.07086e-07	0.792567
SLC16A10	ENSG00000112394	tan	1.19189e-29	4.4233e-31	2.08794	6.70981e-22	1.40453e-23	2.38215	3.21613e-06	1.51272e-07	1.58283
RLBP1	ENSG00000140522	tan	9.79992e-26	5.10041e-27	3.50102	3.91264e-18	1.43081e-19	3.87784	3.25624e-06	1.53367e-07	3.56614
DNAH17-AS1	ENSG00000267432	tan	1.99144e-22	1.3866e-23	2.39187	1.15753e-12	9.14192e-14	2.18912	3.34843e-06	1.58778e-07	2.2204
RCN1	ENSG00000049449	tan	6.91968e-18	7.1321e-19	0.765014	6.99393e-15	4.06852e-16	1.06558	3.64258e-06	1.75283e-07	0.740374
AMN	ENSG00000166126	tan	3.02159e-18	3.02178e-19	1.8262	2.96118e-09	3.84203e-10	1.62902	3.69204e-06	1.77781e-07	1.86716
INA	ENSG00000148798	tan	6.61796e-30	2.39478e-31	3.33341	2.26745e-13	1.62581e-14	3.1598	3.72241e-06	1.79481e-07	2.59688
HPDL	ENSG00000186603	tan	2.12395e-49	1.07085e-51	3.20041	1.64673e-23	2.76924e-25	2.73659	4.11616e-06	2.00042e-07	1.77892
LINC01315	ENSG00000229891	tan	2.28968e-38	3.91624e-40	2.39998	2.10684e-32	1.15635e-34	2.87169	4.60582e-06	2.27366e-07	1.64683
-	ENSG00000225177	tan	4.27774e-37	8.01274e-39	1.54891	3.61953e-23	6.30628e-25	1.55961	4.78452e-06	2.38325e-07	0.98937
RASGEF1B	ENSG00000138670	tan	1.52929e-34	3.5819e-36	1.48485	8.37398e-22	1.77698e-23	1.4024	5.06558e-06	2.54265e-07	0.907504
SOD2	ENSG00000112096	tan	1.15243e-21	8.52429e-23	1.09594	2.81956e-16	1.35319e-17	1.21258	5.31885e-06	2.68505e-07	1.01736
MARCO	ENSG00000019169	tan	8.71808e-34	2.15601e-35	3.81048	3.88625e-17	1.6481e-18	3.1226	5.62913e-06	2.86547e-07	2.32874
LINC00518	ENSG00000183674	tan	5.63486e-16	6.87231e-17	2.90732	1.26139e-09	1.55329e-10	2.90997	5.79182e-06	2.97926e-07	3.04112
-	ENSG00000272192	tan	2.21833e-30	7.67333e-32	1.8533	5.06806e-24	7.87588e-26	2.02455	5.95999e-06	3.07528e-07	1.27837
-	ENSG00000277764	tan	1.09265e-22	7.43006e-24	2.34555	7.49972e-11	7.67103e-12	1.91235	6.10236e-06	3.15847e-07	2.2582
SLC28A1	ENSG00000156222	tan	4.15524e-27	1.91731e-28	2.70724	3.34336e-15	1.84888e-16	2.38103	6.13251e-06	3.17995e-07	2.00422
NT5DC4	ENSG00000144130	tan	1.31109e-36	2.55206e-38	2.5185	1.19566e-16	5.41401e-18	1.81381	6.9845e-06	3.71341e-07	1.42684
RBM38	ENSG00000132819	tan	6.1814e-37	1.17758e-38	1.47971	1.22925e-16	5.5857e-18	1.1624	6.9845e-06	3.71758e-07	0.817212
C19orf12	ENSG00000131943	tan	1.93236e-14	2.7156e-15	0.533631	5.98656e-10	6.98413e-11	0.540268	7.27339e-06	3.90151e-07	0.558877
SLC26A9	ENSG00000174502	tan	6.59611e-39	1.08609e-40	4.11821	1.09352e-26	1.20386e-28	4.12798	7.68491e-06	4.15659e-07	2.81194
CHIC2	ENSG00000109220	tan	4.41447e-26	2.21864e-27	0.631865	3.11456e-17	1.30295e-18	0.638799	8.10651e-06	4.42269e-07	0.510965
-	ENSG00000280156	tan	8.29323e-19	7.89945e-20	1.24543	1.70386e-11	1.57891e-12	1.0649	8.73237e-06	4.8346e-07	1.11808
VLDLR-AS1	ENSG00000236404	tan	1.42215e-26	6.79356e-28	1.98802	2.17506e-21	4.85151e-23	2.31318	8.99688e-06	5.01262e-07	1.49024
ZMYND15	ENSG00000141497	turquoise	1.60177e-12	2.69364e-13	0.72976	1.88913e-12	1.53396e-13	1.05424	1.83326e-09	2.91327e-11	1.23103
PLCG2	ENSG00000197943	turquoise	4.23071e-26	2.12359e-27	1.31127	2.93332e-19	9.00459e-21	1.50569	3.42707e-09	5.83972e-11	1.44014
COTL1	ENSG00000103187	turquoise	8.93325e-32	2.68528e-33	1.38643	2.863e-23	4.9425e-25	1.52637	8.90549e-08	2.3956e-09	1.09915
UBASH3B	ENSG00000154127	turquoise	1.32399e-32	3.70099e-34	1.81698	5.08179e-22	1.04918e-23	1.90402	1.38973e-07	4.01336e-09	1.52662
CHST2	ENSG00000175040	turquoise	1.46981e-26	7.04936e-28	1.48871	1.27942e-21	2.76804e-23	1.79923	1.0125e-06	3.95139e-08	1.37243
TNNI2	ENSG00000130598	turquoise	1.28906e-13	1.95634e-14	1.42817	1.92876e-14	1.1817e-15	1.75691	1.63233e-06	6.87561e-08	1.61293
RUBCNL	ENSG00000102445	turquoise	4.54517e-18	4.60492e-19	1.1777	1.05439e-18	3.5328e-20	1.58363	5.05377e-06	2.53511e-07	1.09931
OPTN	ENSG00000123240	turquoise	3.38606e-17	3.69746e-18	0.78141	3.78017e-10	4.27378e-11	0.816401	5.13395e-06	2.58188e-07	0.86925
HLA-DOB	ENSG00000241106	turquoise	6.9068e-26	3.54398e-27	2.0653	5.61859e-20	1.55445e-21	2.40366	6.35598e-06	3.32625e-07	1.58618
-	ENSG00000237976	turquoise	1.05093e-18	1.01276e-19	1.13726	4.14817e-17	1.76977e-18	1.34886	7.1879e-06	3.84419e-07	1.05009
MIR3142HG	ENSG00000253522	turquoise	6.24519e-23	4.17502e-24	1.98245	1.80635e-15	9.66637e-17	2.02021	8.30763e-06	4.55968e-07	1.51117
IL1R2	ENSG00000115590	turquoise	4.06069e-21	3.13188e-22	1.96696	1.32949e-14	7.99697e-16	2.16009	8.59683e-06	4.74036e-07	1.6685
MELTF-AS1	ENSG00000228109	yellow	5.83997e-32	1.72564e-33	1.58686	1.41478e-16	6.50098e-18	1.37917	4.15259e-12	3.41875e-14	1.70889
C16orf95	ENSG00000260456	yellow	1.8983e-30	6.51787e-32	1.30781	5.56652e-16	2.78366e-17	1.09273	4.42115e-11	4.50043e-13	1.35889
C2CD4D	ENSG00000225556	yellow	7.33325e-30	2.66064e-31	1.45083	1.07081e-22	1.99893e-24	1.61552	1.0747e-10	1.21401e-12	1.40633
SENP3	ENSG00000161956	yellow	1.18956e-18	1.15016e-19	0.54022	4.31969e-08	6.7198e-09	0.384504	2.43082e-10	3.00873e-12	0.6666
SCARB1	ENSG00000073060	yellow	5.4258e-15	7.2389e-16	0.836697	7.59128e-07	1.46409e-07	0.649332	3.09719e-10	3.94339e-12	1.37738
MEIG1	ENSG00000197889	yellow	6.79176e-26	3.48062e-27	2.27731	3.8529e-18	1.40528e-19	2.13808	5.13951e-10	6.87649e-12	2.50408
TMEM39B	ENSG00000121775	yellow	2.00023e-34	4.72962e-36	0.83269	5.66922e-21	1.35498e-22	0.831975	7.55181e-10	1.05067e-11	0.819774
GCSH	ENSG00000140905	yellow	1.47975e-23	9.32573e-25	0.882256	1.74525e-11	1.62117e-12	0.745071	3.25047e-09	5.49732e-11	1.00678
-	ENSG00000273321	yellow	1.79837e-29	6.76011e-31	1.96986	1.6314e-15	8.68333e-17	1.64228	5.12336e-09	9.48225e-11	1.81279
VPS9D1-AS1	ENSG00000261373	yellow	6.21159e-16	7.6074e-17	1.57413	1.32897e-09	1.64032e-10	1.47026	8.89911e-09	1.78334e-10	2.23115
FAHD2A	ENSG00000115042	yellow	3.76987e-40	5.41337e-42	1.0349	1.72398e-20	4.45051e-22	0.885447	6.9682e-08	1.82555e-09	0.786238
MMACHC	ENSG00000132763	yellow	1.74919e-18	1.71414e-19	0.715492	5.79757e-09	7.85331e-10	0.568733	3.57688e-07	1.18134e-08	0.752985
SLC41A3	ENSG00000114544	yellow	2.55904e-10	5.37808e-11	0.449299	3.19166e-08	4.85604e-09	0.504453	4.27603e-07	1.44226e-08	0.669998
-	ENSG00000232640	yellow	6.46201e-16	7.92441e-17	0.940027	4.69028e-13	3.50671e-14	1.06671	4.35484e-07	1.4744e-08	1.07942
CASC11	ENSG00000249375	yellow	7.05565e-18	7.27675e-19	1.5143	1.08729e-11	9.82231e-13	1.51259	4.50352e-07	1.53193e-08	1.64151
AFDN-DT	ENSG00000198221	yellow	7.65073e-21	6.06263e-22	1.44669	4.98721e-09	6.6999e-10	1.25709	5.67581e-07	1.99771e-08	1.31943
RNF220	ENSG00000187147	yellow	7.7061e-18	7.96971e-19	0.494012	1.07936e-11	9.74721e-13	0.482307	7.22814e-07	2.63403e-08	0.517435
-	ENSG00000255224	yellow	9.20888e-34	2.28033e-35	1.53591	2.59444e-11	2.47787e-12	1.06781	8.54656e-07	3.20721e-08	1.13866
FTCD	ENSG00000160282	yellow	5.88068e-17	6.57725e-18	1.98302	5.51186e-12	4.79636e-13	1.85796	9.43793e-07	3.63507e-08	2.01816
CBR1	ENSG00000159228	yellow	3.55796e-15	4.66061e-16	1.0413	9.45332e-12	8.47957e-13	1.16326	1.1954e-06	4.7987e-08	1.04893
MYBBP1A	ENSG00000132382	yellow	2.19814e-16	2.57706e-17	0.570888	2.72631e-06	5.74053e-07	0.388619	1.4398e-06	5.96817e-08	0.595852
TOP1MT	ENSG00000184428	yellow	7.51009e-16	9.2648e-17	0.78804	5.70649e-07	1.07654e-07	0.583351	1.55676e-06	6.50266e-08	0.883913
-	ENSG00000280206	yellow	2.25834e-24	1.3339e-25	1.02573	6.85657e-09	9.37314e-10	0.73944	1.99577e-06	8.70579e-08	0.916153
-	ENSG00000243554	yellow	4.4226e-25	2.46264e-26	0.91254	1.0237e-13	6.95142e-15	0.814705	2.18293e-06	9.74508e-08	0.779126
-	ENSG00000276408	yellow	8.79801e-14	1.31389e-14	1.23799	3.9671e-10	4.49397e-11	1.29093	2.40798e-06	1.08804e-07	1.46032
-	ENSG00000260552	yellow	3.82643e-21	2.94266e-22	1.32989	3.79088e-13	2.79677e-14	1.4108	2.72214e-06	1.25171e-07	1.27783
MAGOH	ENSG00000162385	yellow	4.24853e-36	8.60877e-38	0.999325	1.61504e-17	6.4987e-19	0.846844	3.39072e-06	1.61432e-07	0.693564
-	ENSG00000276529	yellow	1.79057e-36	3.51967e-38	1.74282	2.06029e-14	1.26755e-15	1.18288	3.49663e-06	1.67032e-07	1.06748
ZMIZ2	ENSG00000122515	yellow	1.15546e-21	8.55038e-23	0.646931	2.24116e-07	3.93337e-08	0.464784	4.30634e-06	2.1128e-07	0.616003
MIIP	ENSG00000116691	yellow	9.96203e-26	5.19114e-27	0.820162	2.07839e-12	1.69784e-13	0.674021	6.03094e-06	3.11381e-07	0.686398
CAMTA1-DT	ENSG00000237436	yellow	2.43798e-19	2.21719e-20	1.21423	3.18132e-11	3.08711e-12	1.11088	6.25625e-06	3.26807e-07	1.17801
SMIM30	ENSG00000214194	yellow	2.64689e-12	4.54325e-13	0.537914	3.25089e-09	4.25007e-10	0.544743	7.70085e-06	4.16767e-07	0.671622
MUTYH	ENSG00000132781	yellow	2.16735e-25	1.16812e-26	0.840441	1.23671e-09	1.52093e-10	0.596285	7.81984e-06	4.23706e-07	0.662252
PDCD5	ENSG00000105185	yellow	3.34236e-41	4.24488e-43	1.15097	2.99252e-21	6.84677e-23	0.931567	7.95687e-06	4.31892e-07	0.683165
TMEM201	ENSG00000188807	yellow	1.12987e-31	3.40714e-33	0.871294	1.41618e-09	1.7552e-10	0.559283	8.03537e-06	4.36923e-07	0.666856
RPUSD3	ENSG00000156990	yellow	2.71671e-27	1.22407e-28	0.866523	2.33518e-11	2.21238e-12	0.65438	8.69133e-06	4.80649e-07	0.67351
