# Supplementary material for: A network approach reveals driver genes associated with survival of patients with triple-negative breast cancer
Source: iScience. 2021 Apr 19;24(5):102451. doi: 10.1016/j.isci.2021.102451 (PMC8111681; doi:10.1016/j.isci.2021.102451)
Supplement: Table S7. Top 20 differentially expressed genes in TNBC versus Luminal A BrCa for M2-like and M12-like modules, related to Figure 5 — The top 20 DEGs ranked by Benjamini-Hochberg FDR-corrected T-test p values in Table S6 (TNBC versus Luminal A comparison) for core M2- and M12-like modules are listed. [file mmc8.xlsx]

## Sheet: Sheet1
Table S7. Top 20 Differentially Expressed Genes in TNBC vs. Luminal A BrCa for M2-like and M12-like modules
Luminal A vs TNBC			LumA / TNBC		LumB / TNBC		HER2.enr / TNBC
Rank	Symbol	Ensembl ID	FDR	log2(ratio)	FDR	log2(ratio)	FDR	log2(ratio)	Mod.
1	CMBL	ENSG00000164237	1.05482e-60	-2.85892	1.24117e-35	-3.08322	1.83202e-12	-2.58548	M11
2	FBP1	ENSG00000165140	5.19759e-59	-2.89137	1.96643e-36	-3.09728	1.21244e-10	-2.08182	M11
3	CXXC5	ENSG00000171604	1.66262e-52	-2.06526	7.04061e-40	-2.26742	2.48388e-09	-1.41321	M11
4	IVD	ENSG00000128928	4.20506e-51	-1.49759	8.34178e-30	-1.47894	4.93861e-06	-0.880848	M11
5	RND1	ENSG00000172602	8.47438e-51	-2.69276	2.96756e-31	-2.70159	2.35108e-21	-3.17375	M11
6	FAM174A	ENSG00000174132	1.98888e-49	-1.50888	1.08216e-35	-1.54043	2.64603e-12	-1.1032	M11
7	REEP6	ENSG00000115255	1.09712e-48	-3.75727	1.20574e-20	-2.92779	9.58214e-12	-3.07735	M11
8	CCDC96	ENSG00000173013	2.49167e-48	-1.82165	1.33228e-29	-1.66631	6.29676e-08	-1.16321	M11
9	WFS1	ENSG00000109501	3.13215e-48	-1.49247	1.6327e-32	-1.58069	2.44999e-08	-1.00722	M11
10	REEP5	ENSG00000129625	1.01054e-47	-1.16947	3.66537e-28	-1.17975	2.49077e-12	-1.05796	M11
11	ACOT4	ENSG00000177465	4.83005e-47	-2.02124	5.32246e-26	-1.80638	6.23506e-08	-1.29258	M11
12	RARA	ENSG00000131759	5.81825e-46	-1.68664	5.21831e-40	-1.89389	2.34316e-10	-1.46601	M11
13	TSC22D3	ENSG00000157514	8.48586e-46	-1.4997	4.42713e-27	-1.46999	2.47044e-16	-1.54975	M11
14	TRIM3	ENSG00000110171	1.2625e-45	-1.5215	6.29576e-32	-1.6517	1.26663e-22	-1.89419	M11
15	P4HTM	ENSG00000178467	2.06233e-45	-1.71175	3.89506e-34	-1.8257	9.62208e-07	-0.998346	M11
16	TMBIM6	ENSG00000139644	3.13861e-44	-0.99935	8.5911e-36	-1.10695	1.54501e-14	-0.85829	M11
17	KRT18	ENSG00000111057	3.66239e-44	-1.86921	8.73602e-33	-2.05945	3.37567e-17	-1.93757	M11
18	SUOX	ENSG00000139531	3.76518e-44	-1.09617	1.72783e-28	-1.06619	6.84941e-11	-0.866249	M11
19	DALRD3	ENSG00000178149	2.01582e-42	-1.29933	2.37315e-27	-1.25769	1.92506e-13	-1.29809	M11
20	MAGED2	ENSG00000102316	1.79978e-41	-1.85248	1.72157e-32	-1.96009	3.91205e-11	-1.29339	M11
1	FOXCUT	ENSG00000280916	9.43959e-67	5.50225	1.29199e-41	5.63302	6.71031e-23	5.50139	M12
2	TTLL4	ENSG00000135912	2.94133e-65	1.93203	8.48758e-40	1.82656	1.87744e-13	1.39092	M12
3	ART3	ENSG00000156219	4.74099e-64	6.19201	2.418e-43	6.49905	6.32443e-14	4.86745	M12
4	IFRD1	ENSG00000006652	2.40886e-61	1.56479	4.27396e-37	1.48848	1.21842e-16	1.31344	M12
5	HORMAD1	ENSG00000143452	2.45713e-61	6.35133	1.00799e-35	6.11864	3.73076e-17	5.5644	M12
6	FZD9	ENSG00000188763	5.04773e-61	4.10571	3.57302e-36	4.04627	3.54836e-19	3.73359	M12
7	PSAT1	ENSG00000135069	2.3872e-59	4.09415	2.0801e-34	4.22183	1.59574e-06	2.20467	M12
8	MTHFD1L	ENSG00000120254	1.30579e-58	2.01419	2.43106e-33	2.05631	5.05404e-10	1.42022	M12
9	-	ENSG00000179066	5.2648e-55	4.38123	2.2155e-31	3.86227	6.36881e-15	3.61022	M12
10	LINC01956	ENSG00000258910	5.78621e-55	5.59485	6.75224e-31	5.5016	5.99675e-12	4.30865	M12
11	YBX1	ENSG00000065978	3.17778e-53	1.41543	2.10285e-31	1.30951	7.05934e-07	0.795733	M12
12	CDK2AP1	ENSG00000111328	2.43244e-50	1.40572	6.25918e-30	1.39956	2.37668e-06	0.792567	M12
13	HAPLN3	ENSG00000140511	8.52399e-50	2.6502	1.79797e-33	2.92411	6.4391e-11	1.9879	M12
14	HPDL	ENSG00000186603	2.12395e-49	3.20041	1.64673e-23	2.73659	4.11616e-06	1.77892	M12
15	CASC8	ENSG00000246228	4.82616e-49	4.09025	1.27847e-40	4.51164	2.93711e-17	3.58716	M12
16	PRKX	ENSG00000183943	9.06716e-49	1.98101	3.66634e-32	2.02184	6.97122e-13	1.43247	M12
17	VSTM5	ENSG00000214376	3.88976e-47	2.97057	5.11419e-26	2.98072	1.38076e-11	2.45642	M12
18	OLAH	ENSG00000152463	5.44806e-47	3.66235	1.33615e-31	4.04649	1.51083e-14	3.79393	M12
19	KCNQ4	ENSG00000117013	5.67642e-47	2.96676	1.26438e-34	3.19715	4.96645e-11	2.38216	M12
20	MICALL1	ENSG00000100139	2.4135e-46	1.46903	5.46833e-29	1.44566	1.54318e-11	1.2781	M12
1	EN1	ENSG00000163064	3.11288e-46	4.04171	3.59227e-34	4.66916	1.29179e-10	3.52575	M17
2	FSCN1	ENSG00000075618	1.23129e-41	1.68391	2.58125e-36	2.02627	6.39482e-13	1.55149	M17
3	PLOD1	ENSG00000083444	3.17613e-38	1.29108	1.2842e-25	1.39537	3.92647e-08	1.06074	M17
4	GLIPR2	ENSG00000122694	3.69134e-36	1.65213	6.86706e-30	2.02947	9.22186e-09	1.26656	M17
5	FABP5	ENSG00000164687	2.05064e-30	1.95024	1.34454e-19	1.95343	2.62408e-10	1.81961	M17
6	ZNF286A	ENSG00000187607	3.33378e-29	0.937545	5.33745e-17	0.950687	2.07838e-10	0.955103	M17
7	DUSP7	ENSG00000164086	9.88628e-28	0.714646	3.9986e-21	0.806725	2.96348e-07	0.64104	M17
8	RIN3	ENSG00000100599	3.00402e-27	0.971172	3.17248e-23	1.1527	4.41973e-08	0.812682	M17
9	MSN	ENSG00000147065	5.37485e-27	1.04101	2.36193e-20	1.27095	1.21569e-06	0.897761	M17
10	MFGE8	ENSG00000140545	7.43857e-27	1.64037	1.51259e-23	2.10999	4.16954e-08	1.62679	M17
11	BRI3	ENSG00000164713	1.42215e-26	0.748822	6.00567e-16	0.732674	1.35497e-07	0.711366	M17
12	ADGRA3	ENSG00000152990	2.96299e-26	1.01106	6.15563e-15	1.21219	1.84989e-10	1.20064	M17
13	CXCL16	ENSG00000161921	1.81008e-25	1.01537	4.31588e-19	1.25178	3.45333e-12	1.30579	M17
14	SIKE1	ENSG00000052723	4.87112e-25	0.567165	4.44176e-13	0.521767	8.80129e-06	0.451977	M17
15	TLCD3A	ENSG00000167695	5.92129e-24	0.97918	1.47418e-14	0.988148	1.24928e-11	1.13172	M17
16	TMEM158	ENSG00000249992	4.40157e-23	2.06404	1.81203e-21	2.65188	6.70262e-07	1.82144	M17
17	TMEM170A	ENSG00000166822	1.01675e-22	0.659884	5.90491e-11	0.542424	7.55181e-10	0.699801	M17
18	FOXL1	ENSG00000176678	1.27806e-22	1.58774	1.29603e-20	2.07994	6.10279e-07	1.62966	M17
19	ARHGAP22	ENSG00000128805	6.04618e-22	1.10208	5.21503e-19	1.4313	7.05337e-08	1.11589	M17
20	TUBB6	ENSG00000176014	3.51553e-20	1.06495	8.09749e-19	1.35681	7.00343e-06	0.951999	M17
1	AR	ENSG00000169083	4.77533e-79	-4.75241	9.09438e-47	-4.58348	1.74742e-24	-4.67394	M19
2	GTF2IP7	ENSG00000227038	4.5065e-72	-4.02986	5.18502e-42	-3.58346	1.74742e-24	-3.73701	M19
3	-	ENSG00000230882	6.05299e-67	-4.16914	3.34466e-36	-3.63739	2.57672e-23	-3.92876	M19
4	KIAA0825	ENSG00000185261	2.6358e-61	-1.90818	7.25354e-35	-1.63533	1.58373e-12	-1.46352	M19
5	NOSTRIN	ENSG00000163072	2.11744e-56	-2.76906	6.69952e-22	-1.95746	1.3285e-12	-1.73794	M19
6	CAPN8	ENSG00000203697	2.0876e-54	-5.02586	3.62436e-31	-4.5506	7.43927e-16	-4.25731	M19
7	CAPN13	ENSG00000162949	2.15415e-49	-3.77967	1.55699e-26	-3.71718	8.09269e-17	-4.1745	M19
8	C9orf152	ENSG00000188959	1.89333e-48	-3.54137	2.61827e-26	-3.20113	2.10833e-20	-4.11734	M19
9	LIMA1	ENSG00000050405	4.45652e-48	-1.39795	1.49807e-30	-1.27114	8.3188e-18	-1.3845	M19
10	ATP7B	ENSG00000123191	5.51478e-47	-2.37417	8.96271e-28	-2.15181	1.04535e-15	-2.21187	M19
11	LINC01116	ENSG00000163364	1.79009e-46	-2.61644	1.93524e-24	-2.21514	4.74938e-11	-1.76615	M19
12	ANKRD30A	ENSG00000148513	3.3908e-46	-6.96122	2.54722e-17	-5.63652	1.45002e-09	-5.1675	M19
13	LAMP5	ENSG00000125869	1.39531e-43	-2.65156	2.23595e-11	-1.6725	1.38215e-06	-1.67276	M19
14	TMEM63C	ENSG00000165548	7.71568e-43	-3.04861	9.41012e-21	-2.60151	1.05538e-14	-3.19311	M19
15	ABCC11	ENSG00000121270	1.49438e-41	-4.80077	1.2203e-21	-4.14073	4.82649e-27	-6.64127	M19
16	CROT	ENSG00000005469	1.5917e-41	-1.71685	1.69647e-19	-1.44609	4.58635e-09	-1.22562	M19
17	SYNC	ENSG00000162520	1.92307e-41	-1.8725	8.34766e-15	-1.37605	3.63762e-07	-1.28892	M19
18	BMERB1	ENSG00000166780	3.16795e-41	-2.48482	1.05821e-28	-2.39287	5.13818e-11	-1.82124	M19
19	FYCO1	ENSG00000163820	4.33943e-41	-1.09247	6.46312e-18	-0.8532	1.31599e-07	-0.819914	M19
20	CPA3	ENSG00000163751	5.08378e-41	-3.52925	9.10185e-21	-3.00144	4.20565e-09	-2.67121	M19
1	LINC00504	ENSG00000248360	3.05798e-98	-5.79043	5.56396e-53	-5.32854	1.12982e-19	-4.16978	M2
2	ESR1	ENSG00000091831	6.05483e-93	-6.38176	3.4068e-63	-6.661	1.38213e-06	-2.61978	M2
3	CA12	ENSG00000074410	7.88974e-92	-5.22117	2.01296e-56	-5.15503	2.41809e-17	-3.32179	M2
4	TBC1D9	ENSG00000109436	1.05736e-90	-3.9128	8.06108e-56	-3.91216	2.67162e-16	-2.27788	M2
5	FOXA1	ENSG00000129514	1.5902e-90	-5.75189	1.13255e-58	-5.84675	1.61479e-26	-5.5257	M2
6	MLPH	ENSG00000115648	4.69091e-87	-5.07245	2.62533e-55	-5.04706	5.38654e-24	-4.46875	M2
7	CCDC170	ENSG00000120262	4.69091e-87	-4.17433	8.00278e-55	-4.13872	8.25826e-07	-1.75214	M2
8	AGR3	ENSG00000173467	9.16289e-86	-7.6103	1.40278e-54	-7.63543	5.81509e-07	-3.80458	M2
9	-	ENSG00000280111	9.67043e-86	-3.49089	3.77097e-62	-3.49218	9.2442e-26	-2.83828	M2
10	CT62	ENSG00000225362	6.94013e-85	-5.92261	1.0299e-54	-5.89521	5.40424e-15	-4.30304	M2
11	THSD4	ENSG00000187720	1.74802e-76	-4.03334	1.13894e-45	-3.97166	3.39611e-07	-1.87294	M2
12	TTC6	ENSG00000139865	1.63269e-75	-5.43315	5.19133e-47	-5.36961	1.20036e-20	-4.84305	M2
13	PRR15	ENSG00000176532	7.58701e-73	-4.90983	3.70075e-42	-4.97657	1.63653e-22	-4.74253	M2
14	SLC7A8	ENSG00000092068	8.1568e-73	-3.11123	3.60391e-32	-2.60325	1.32308e-18	-2.57874	M2
15	FSIP1	ENSG00000150667	2.53467e-72	-5.16235	1.01812e-43	-5.049	4.53252e-12	-2.72917	M2
16	GATA3	ENSG00000107485	3.0173e-72	-3.96526	3.59913e-44	-4.06403	9.62013e-10	-2.59058	M2
17	SLC44A4	ENSG00000204385	1.91724e-71	-5.49624	1.10057e-42	-5.23878	8.19471e-17	-4.89766	M2
18	AGR2	ENSG00000106541	2.62749e-71	-6.7323	3.28557e-49	-6.94888	3.38515e-21	-6.05815	M2
19	RAB6C	ENSG00000222014	5.31344e-71	-4.46737	5.41645e-39	-3.86319	3.3971e-13	-2.90063	M2
20	TFF3	ENSG00000160180	2.87401e-70	-7.13949	3.59913e-44	-7.01815	1.0072e-20	-6.39175	M2
1	SFT2D2	ENSG00000213064	2.53467e-72	1.74338	4.18939e-45	1.70265	4.39357e-24	1.66466	M21
2	ATL2	ENSG00000119787	8.85897e-55	1.36121	1.48927e-29	1.22819	3.18618e-14	1.20009	M21
3	AMER1	ENSG00000184675	1.67519e-52	1.50879	5.22143e-28	1.34092	6.19454e-09	0.982963	M21
4	DEK	ENSG00000124795	3.14268e-48	1.37535	1.01448e-18	1.0027	1.86601e-07	0.890078	M21
5	GALNT10	ENSG00000164574	8.88242e-48	-1.66194	4.39539e-22	-1.28226	1.1283e-19	-1.70694	M21
6	LBR	ENSG00000143815	2.47111e-46	1.54112	9.43828e-19	1.21119	3.83817e-07	0.899469	M21
7	YEATS2	ENSG00000163872	2.09094e-45	1.09343	7.19365e-23	0.927253	7.39892e-07	0.690422	M21
8	USP6NL	ENSG00000148429	2.25346e-44	1.13449	1.31556e-23	1.14741	5.84347e-07	0.731997	M21
9	FOXP1	ENSG00000114861	6.12427e-44	-1.19529	6.97858e-18	-0.923553	4.47697e-13	-1.12648	M21
10	-	ENSG00000228613	2.97792e-43	-2.95797	9.5528e-23	-2.84818	1.12225e-17	-3.48553	M21
11	TMC5	ENSG00000103534	3.0836e-43	-4.59552	1.83143e-21	-3.53501	6.68236e-18	-4.68758	M21
12	TAF4B	ENSG00000141384	1.0316e-41	1.80663	4.80108e-22	1.80415	1.45009e-17	1.87871	M21
13	TIGD2	ENSG00000180346	1.41516e-41	1.23905	1.62678e-30	1.31939	5.14638e-09	0.981011	M21
14	TPO	ENSG00000115705	1.02604e-40	-2.58748	7.59634e-20	-2.25812	1.14508e-14	-2.77298	M21
15	C4B	ENSG00000224389	2.34435e-40	-3.58276	2.94719e-16	-2.70898	6.29676e-08	-2.53748	M21
16	MAP3K21	ENSG00000143674	2.77458e-38	2.318	2.54217e-21	2.23841	3.85937e-12	2.12305	M21
17	CYP4Z2P	ENSG00000154198	4.70537e-36	-4.99667	1.25207e-21	-4.28508	1.25681e-25	-6.44563	M21
18	SLC40A1	ENSG00000138449	7.20098e-36	-2.99048	6.43806e-15	-2.04867	1.75583e-14	-2.45224	M21
19	C4A	ENSG00000244731	5.62976e-35	-3.46966	2.06297e-18	-2.83787	3.03928e-07	-2.33636	M21
20	-	ENSG00000233968	3.64645e-34	-2.55393	1.98312e-15	-2.0442	2.06401e-07	-1.67989	M21
1	PGGT1B	ENSG00000164219	3.81307e-49	-0.913898	3.81463e-29	-0.910287	2.21747e-08	-0.604123	M5
2	RAB27B	ENSG00000041353	2.47256e-48	-2.33638	3.27933e-31	-2.17841	2.50622e-18	-2.29272	M5
3	SPG11	ENSG00000104133	2.15328e-47	-0.999024	1.53364e-29	-0.970193	2.18472e-08	-0.642537	M5
4	KIAA0232	ENSG00000170871	4.99431e-46	-1.13205	2.60325e-30	-1.15691	9.4481e-07	-0.66747	M5
5	FNIP1	ENSG00000217128	3.23533e-45	-1.08087	1.00285e-28	-1.08653	1.96395e-08	-0.664773	M5
6	SPOPL	ENSG00000144228	7.774e-45	-1.33743	1.52535e-27	-1.18571	5.17881e-11	-1.01809	M5
7	ZFYVE16	ENSG00000039319	8.39256e-45	-0.928731	7.17939e-31	-0.914411	2.12699e-09	-0.692418	M5
8	ATP8B1	ENSG00000081923	2.56938e-42	-1.54591	1.71729e-32	-1.65691	1.69023e-14	-1.32535	M5
9	SYNJ2BP	ENSG00000213463	1.36306e-41	-1.00094	2.18663e-25	-1.07605	9.02494e-14	-0.995423	M5
10	RBM47	ENSG00000163694	3.87339e-41	-1.30646	3.21356e-30	-1.42591	3.80766e-09	-1.02979	M5
11	MYO5C	ENSG00000128833	5.18029e-41	-1.48048	3.85415e-26	-1.46553	2.43682e-07	-1.0577	M5
12	DTWD2	ENSG00000169570	2.15854e-40	-1.15411	7.82134e-27	-1.07483	6.36881e-15	-1.06994	M5
13	CERT1	ENSG00000113163	2.69678e-40	-0.945096	1.94332e-26	-0.874242	6.58118e-14	-0.893279	M5
14	FBXO38	ENSG00000145868	2.85029e-40	-0.796594	1.34013e-27	-0.827204	2.0984e-07	-0.507022	M5
15	CERS6	ENSG00000172292	5.45582e-40	-1.51099	1.32335e-33	-1.79803	9.59311e-13	-1.37796	M5
16	PRLR	ENSG00000113494	7.56717e-40	-1.88327	1.16424e-20	-1.68529	1.70313e-10	-1.45556	M5
17	AHNAK	ENSG00000124942	2.96535e-39	-1.45591	5.96102e-19	-1.23409	1.91866e-06	-1.00225	M5
18	LRBA	ENSG00000198589	6.16362e-39	-1.28054	1.04096e-23	-1.32108	8.03176e-06	-0.752709	M5
19	LRRFIP1	ENSG00000124831	8.71131e-39	-0.828129	2.7433e-20	-0.782988	2.00349e-10	-0.759385	M5
20	CDYL2	ENSG00000166446	1.18507e-38	-1.80447	7.81788e-28	-1.86838	1.0821e-12	-1.5342	M5
1	CCNE1	ENSG00000105173	1.86758e-61	3.03363	7.81788e-28	2.11198	1.73493e-09	1.60718	M7
2	POU5F1	ENSG00000204531	1.62569e-59	2.89446	1.95161e-30	2.39501	1.18594e-12	2.1369	M7
3	CENPW	ENSG00000203760	4.49597e-59	2.49198	1.33719e-20	1.61701	1.2179e-06	1.18957	M7
4	-	ENSG00000271936	7.91731e-59	1.81978	4.58843e-18	1.02899	9.10335e-08	0.885858	M7
5	CDCA8	ENSG00000134690	1.1877e-57	2.13176	2.10769e-13	0.940645	1.68074e-07	0.93805	M7
6	SKP2	ENSG00000145604	5.96114e-56	1.66984	9.69946e-17	1.06187	2.43325e-06	0.902766	M7
7	SUV39H2	ENSG00000152455	7.58952e-56	1.42925	7.2354e-21	0.968272	1.35089e-06	0.766408	M7
8	CDC20	ENSG00000117399	6.61138e-54	2.50851	3.36362e-18	1.26743	9.71542e-08	1.06581	M7
9	CDCA7	ENSG00000144354	3.24085e-53	3.52686	2.58509e-22	2.74699	7.99196e-08	1.72603	M7
10	CDCA2	ENSG00000184661	8.67767e-52	2.48331	3.39143e-17	1.43341	4.95168e-09	1.32076	M7
11	NDC80	ENSG00000080986	8.67767e-52	2.10882	1.26961e-12	0.870463	1.84242e-07	0.935652	M7
12	E2F3	ENSG00000112242	1.08045e-51	1.4259	2.12857e-24	1.18745	4.52808e-10	0.959241	M7
13	CTPS1	ENSG00000171793	3.28867e-51	1.51955	4.12445e-17	0.923533	5.65762e-07	0.900898	M7
14	ANP32E	ENSG00000143401	2.80872e-50	1.72043	9.37866e-20	1.40803	3.58683e-12	1.55243	M7
15	C9orf40	ENSG00000135045	4.17672e-50	1.40241	1.71926e-20	1.14887	7.59515e-14	1.31556	M7
16	CHEK1	ENSG00000149554	7.67152e-50	1.64951	2.06079e-15	0.892264	2.40798e-06	0.781168	M7
17	KIF2C	ENSG00000142945	8.1516e-50	2.21955	4.16859e-12	0.87187	8.50165e-07	0.869617	M7
18	AURKB	ENSG00000178999	5.42659e-49	2.39935	5.36621e-11	0.893521	1.03993e-06	0.936862	M7
19	YBX1P10	ENSG00000213866	1.39941e-48	1.44352	6.85623e-27	1.29069	1.54808e-07	0.897701	M7
20	FANCA	ENSG00000187741	1.94104e-48	2.01947	7.49208e-11	0.87096	2.76942e-08	1.11719	M7
1	FOXC1	ENSG00000054598	6.84085e-72	3.71432	3.59537e-59	4.35916	1.45442e-28	3.96944	M8
2	SRSF12	ENSG00000154548	1.79443e-68	3.23625	2.45901e-53	4.05786	8.41591e-26	3.48783	M8
3	B3GNT5	ENSG00000176597	1.26206e-64	2.84902	6.25225e-51	3.34646	3.07656e-12	2.11705	M8
4	FAM171A1	ENSG00000148468	9.17445e-63	2.51117	4.23731e-53	3.207	9.2442e-26	2.74031	M8
5	VGLL1	ENSG00000102243	1.72028e-59	6.23938	4.18939e-45	6.93722	2.47044e-16	5.0947	M8
6	BCL11A	ENSG00000119866	2.36142e-54	4.29854	1.62189e-46	5.02959	1.41135e-14	3.25842	M8
7	TBX19	ENSG00000143178	7.86151e-52	1.78119	1.39463e-37	1.87981	3.76637e-14	1.61917	M8
8	C9orf170	ENSG00000204446	2.05511e-51	3.00317	2.64879e-39	3.47019	2.47044e-16	2.84172	M8
9	CHODL	ENSG00000154645	2.54036e-50	3.83216	1.75591e-39	4.4218	7.43927e-16	3.70857	M8
10	LINC02188	ENSG00000261175	6.29675e-50	5.6281	4.21444e-48	7.21427	1.85144e-20	5.82834	M8
11	POLR2F	ENSG00000100142	4.84749e-49	3.73056	2.49725e-44	4.33625	5.64352e-16	3.46162	M8
12	LDHB	ENSG00000111716	1.27572e-48	2.3648	8.43983e-26	2.30131	1.91894e-11	1.97211	M8
13	PPP1R14C	ENSG00000198729	1.63637e-48	4.48111	1.87211e-44	5.76455	1.67556e-09	3.10006	M8
14	RGMA	ENSG00000182175	1.70732e-48	2.77726	6.84394e-48	3.63771	5.29051e-22	2.99133	M8
15	BLACAT1	ENSG00000281406	2.79046e-47	3.9996	3.50418e-36	4.69614	1.14632e-18	4.03576	M8
16	LEMD1	ENSG00000186007	3.88976e-47	4.39743	1.10952e-28	4.73176	6.49452e-16	4.29852	M8
17	LINC02487	ENSG00000203688	1.45484e-46	4.31199	2.04003e-32	4.85482	5.76326e-13	4.36839	M8
18	ROPN1B	ENSG00000114547	9.1571e-46	4.46606	1.50961e-37	5.40317	1.4938e-18	4.98371	M8
19	TMCC2	ENSG00000133069	2.42949e-45	2.46789	1.94121e-25	2.43884	4.53252e-12	2.20503	M8
20	UGT8	ENSG00000174607	3.70066e-45	4.30823	1.41344e-29	4.62191	1.06261e-14	4.15216	M8
