# Supplementary material for: A network approach reveals driver genes associated with survival of patients with triple-negative breast cancer
Source: iScience. 2021 Apr 19;24(5):102451. doi: 10.1016/j.isci.2021.102451 (PMC8111681; doi:10.1016/j.isci.2021.102451)
Supplement: Table S8. Top 20 differentially expressed genes in TNBC versus HER2-enriched BrCa for M2-like and M12-like modules, related to Figure 5 — The top 20 DEGs ranked by Benjamini-Hochberg FDR-corrected T-test p values in Table S6 (TNBC versus HER2-enriched comparison) for core M2- and M12-like modules are listed. [file mmc9.xlsx]

## Sheet: Sheet1
Table S8. Top 20 Differentially Expressed Genes in TNBC vs. HER2-enriched BrCa for M2-like and M12-like modules												*kMEs in network as defined by WGCNA. M21 module member negative kMEs are not in line with enforcement of a signed coexpression network, but were nonetheless allowed to contribute to unweighted predictor ratios for ROC analysis.
Her2 vs TNBC			LumA / TNBC		LumB / TNBC		HER2.enr / TNBC
Rank	Symbol	Ensembl ID	FDR	log2(ratio)	FDR	log2(ratio)	FDR	log2(ratio)	Mod.	kME within module*
1	C9orf40	ENSG00000135045	4.17672e-50	1.40241	1.71926e-20	1.14887	7.59515e-14	1.31556	M7	0.5683
2	NRTN	ENSG00000171119	8.64882e-30	2.61272	2.53258e-15	2.31263	3.13005e-13	3.17116	M7	0.4117
3	POU5F1	ENSG00000204531	1.62569e-59	2.89446	1.95161e-30	2.39501	1.18594e-12	2.1369	M7	0.593
4	ANP32E	ENSG00000143401	2.80872e-50	1.72043	9.37866e-20	1.40803	3.58683e-12	1.55243	M7	0.5713
5	ZDHHC18	ENSG00000204160	1.15897e-42	0.865239	1.64265e-16	0.622808	3.68317e-12	0.806687	M7	0.4936
6	C15orf41	ENSG00000186073	4.74084e-30	1.03378	1.27073e-17	0.949779	8.79657e-12	1.10337	M7	0.4086
7	ME2	ENSG00000082212	7.19105e-33	1.09371	1.01542e-16	0.816899	5.01396e-11	0.966401	M7	0.5268
8	RNF8	ENSG00000112130	1.4837e-32	0.846219	2.06919e-19	0.731283	5.30988e-11	0.790813	M7	0.5343
9	ACTR3B	ENSG00000133627	1.36274e-38	1.44917	1.52997e-21	1.39716	2.57609e-10	1.48572	M7	0.3947
10	E2F3	ENSG00000112242	1.08045e-51	1.4259	2.12857e-24	1.18745	4.52808e-10	0.959241	M7	0.6438
11	PSRC1	ENSG00000134222	1.82461e-45	1.50688	3.19409e-09	0.712529	1.03499e-09	1.01776	M7	0.7045
12	FANCE	ENSG00000112039	8.03648e-40	1.36402	2.14079e-13	0.90596	1.38236e-09	1.05673	M7	0.6619
13	CCNE1	ENSG00000105173	1.86758e-61	3.03363	7.81788e-28	2.11198	1.73493e-09	1.60718	M7	0.8295
14	RAVER2	ENSG00000162437	9.26511e-16	0.961839	5.19152e-07	0.805644	1.92507e-09	1.38394	M7	0.3492
15	ARL9	ENSG00000196503	1.19487e-42	2.88556	1.64743e-22	2.63773	2.28405e-09	2.10259	M7	0.5624
16	SLC35G1	ENSG00000176273	2.45878e-26	1.35691	3.1052e-12	1.23283	4.00013e-09	1.10913	M7	0.4079
17	ZHX1-C8orf76	ENSG00000259305	2.93072e-36	1.43225	6.04315e-11	0.849231	4.20565e-09	1.08065	M7	0.5999
18	UCK2	ENSG00000143179	1.58704e-39	1.11761	8.38572e-20	0.88567	4.21653e-09	0.793959	M7	0.5523
19	-	ENSG00000279095	3.22969e-31	1.28651	1.31094e-18	1.14925	4.84412e-09	1.10747	M7	0.4546
20	CDCA2	ENSG00000184661	8.67767e-52	2.48331	3.39143e-17	1.43341	4.95168e-09	1.32076	M7	0.806
1	FOXA1	ENSG00000129514	1.5902e-90	-5.75189	1.13255e-58	-5.84675	1.61479e-26	-5.5257	M2	0.4708
2	-	ENSG00000280111	9.67043e-86	-3.49089	3.77097e-62	-3.49218	9.2442e-26	-2.83828	M2	0.7598
3	SIDT1	ENSG00000072858	4.40595e-70	-3.5764	1.52591e-43	-3.5366	1.74742e-24	-3.69168	M2	0.4351
4	SLC4A8	ENSG00000050438	4.93325e-43	-3.08842	2.46091e-36	-3.3917	4.39357e-24	-3.38901	M2	0.501
5	MLPH	ENSG00000115648	4.69091e-87	-5.07245	2.62533e-55	-5.04706	5.38654e-24	-4.46875	M2	0.607
6	PRR15	ENSG00000176532	7.58701e-73	-4.90983	3.70075e-42	-4.97657	1.63653e-22	-4.74253	M2	0.5368
7	AGR2	ENSG00000106541	2.62749e-71	-6.7323	3.28557e-49	-6.94888	3.38515e-21	-6.05815	M2	0.5957
8	DRAIC	ENSG00000245750	2.29941e-64	-4.62284	3.36156e-45	-4.97303	3.66362e-21	-4.29921	M2	0.6403
9	TFF3	ENSG00000160180	2.87401e-70	-7.13949	3.59913e-44	-7.01815	1.0072e-20	-6.39175	M2	0.5617
10	BCAS1	ENSG00000064787	5.11782e-58	-4.88068	1.60745e-36	-4.98485	1.0072e-20	-4.76294	M2	0.5677
11	TTC6	ENSG00000139865	1.63269e-75	-5.43315	5.19133e-47	-5.36961	1.20036e-20	-4.84305	M2	0.615
12	GALNT6	ENSG00000139629	7.54378e-30	-2.22953	1.066e-20	-2.35595	1.26184e-20	-2.79727	M2	0.4314
13	-	ENSG00000223813	1.8899e-66	-4.04765	1.16374e-39	-4.12196	3.57345e-20	-3.82529	M2	0.5268
14	LINC00504	ENSG00000248360	3.05798e-98	-5.79043	5.56396e-53	-5.32854	1.12982e-19	-4.16978	M2	0.7371
15	GPR160	ENSG00000173890	4.70748e-52	-2.44812	5.97342e-31	-2.36131	2.91146e-19	-2.72475	M2	0.4594
16	RHOB	ENSG00000143878	3.97402e-68	-2.07476	7.00163e-41	-1.93576	4.0019e-19	-1.76148	M2	0.5786
17	SLC7A8	ENSG00000092068	8.1568e-73	-3.11123	3.60391e-32	-2.60325	1.32308e-18	-2.57874	M2	0.694
18	TSPAN1	ENSG00000117472	4.46701e-52	-4.18083	1.45824e-28	-3.86503	1.4938e-18	-4.00663	M2	0.542
19	SYTL5	ENSG00000147041	3.95622e-57	-5.27624	1.47327e-31	-4.92125	2.50622e-18	-4.44287	M2	0.5871
20	SLC2A10	ENSG00000197496	5.55966e-39	-1.85987	1.95327e-24	-1.99045	3.22526e-18	-2.43324	M2	0.4273
1	CYP4Z2P	ENSG00000154198	4.70537e-36	-4.99667	1.25207e-21	-4.28508	1.25681e-25	-6.44563	M21	-0.3506
2	SFT2D2	ENSG00000213064	2.53467e-72	1.74338	4.18939e-45	1.70265	4.39357e-24	1.66466	M21	0.5966
3	GALNT10	ENSG00000164574	8.88242e-48	-1.66194	4.39539e-22	-1.28226	1.1283e-19	-1.70694	M21	-0.487
4	TMEM86A	ENSG00000151117	5.79424e-16	-0.958412	2.76031e-08	-0.742012	1.12982e-19	-2.13942	M21	-0.1796
5	TMC5	ENSG00000103534	3.0836e-43	-4.59552	1.83143e-21	-3.53501	6.68236e-18	-4.68758	M21	-0.4546
6	-	ENSG00000228613	2.97792e-43	-2.95797	9.5528e-23	-2.84818	1.12225e-17	-3.48553	M21	-0.2661
7	TAF4B	ENSG00000141384	1.0316e-41	1.80663	4.80108e-22	1.80415	1.45009e-17	1.87871	M21	0.577
8	TPO	ENSG00000115705	1.02604e-40	-2.58748	7.59634e-20	-2.25812	1.14508e-14	-2.77298	M21	-0.4297
9	SLC40A1	ENSG00000138449	7.20098e-36	-2.99048	6.43806e-15	-2.04867	1.75583e-14	-2.45224	M21	-0.418
10	ATL2	ENSG00000119787	8.85897e-55	1.36121	1.48927e-29	1.22819	3.18618e-14	1.20009	M21	0.6675
11	ARHGEF38	ENSG00000236699	3.56168e-32	-2.53609	4.10763e-07	-1.22537	7.61264e-14	-2.40885	M21	-0.4788
12	FOXP1	ENSG00000114861	6.12427e-44	-1.19529	6.97858e-18	-0.923553	4.47697e-13	-1.12648	M21	-0.481
13	MAP3K21	ENSG00000143674	2.77458e-38	2.318	2.54217e-21	2.23841	3.85937e-12	2.12305	M21	0.555
14	SOWAHA	ENSG00000198944	5.38997e-25	-3.42574	3.22617e-15	-2.72596	1.31629e-11	-3.10348	M21	-0.3437
15	DUSP4	ENSG00000120875	1.6892e-19	-2.06125	3.66559e-08	-1.47104	9.73813e-11	-2.30053	M21	-0.3969
16	GNA14	ENSG00000156049	9.19434e-27	-1.91444	7.33479e-10	-1.49645	1.08266e-10	-1.90923	M21	-0.3385
17	MTMR2	ENSG00000087053	8.4107e-32	0.937396	5.58464e-22	1.14148	7.55181e-10	0.864402	M21	0.5689
18	IL13RA1	ENSG00000131724	1.57632e-26	-0.77973	1.15923e-12	-0.651678	1.23106e-09	-0.922847	M21	-0.1695
19	ARHGAP21	ENSG00000107863	6.62382e-28	0.919747	3.21195e-18	0.915437	2.02247e-09	0.964797	M21	0.4542
20	TIGD2	ENSG00000180346	1.41516e-41	1.23905	1.62678e-30	1.31939	5.14638e-09	0.981011	M21	0.5884
1	SEC16A	ENSG00000148396	1.02476e-32	-0.890239	7.85211e-27	-0.98282	1.88108e-18	-1.21274	M5	0.5176
2	RAB27B	ENSG00000041353	2.47256e-48	-2.33638	3.27933e-31	-2.17841	2.50622e-18	-2.29272	M5	0.6113
3	-	ENSG00000203635	1.54438e-38	-3.10476	9.14957e-25	-3.10198	1.5227e-17	-3.62249	M5	0.4302
4	GALNT7	ENSG00000109586	7.24712e-36	-1.75546	1.69047e-22	-1.58216	9.19577e-17	-2.10043	M5	0.5428
5	NUDT4	ENSG00000173598	7.5517e-28	-0.927741	2.03193e-18	-0.93534	6.28968e-16	-1.05641	M5	0.4451
6	DTWD2	ENSG00000169570	2.15854e-40	-1.15411	7.82134e-27	-1.07483	6.36881e-15	-1.06994	M5	0.7056
7	ARFGEF3	ENSG00000112379	3.72345e-35	-1.74458	9.35123e-24	-1.88489	1.05192e-14	-2.14441	M5	0.5952
8	ATP8B1	ENSG00000081923	2.56938e-42	-1.54591	1.71729e-32	-1.65691	1.69023e-14	-1.32535	M5	0.6764
9	CERT1	ENSG00000113163	2.69678e-40	-0.945096	1.94332e-26	-0.874242	6.58118e-14	-0.893279	M5	0.7076
10	ATG16L1	ENSG00000085978	5.98976e-25	-0.722684	3.24752e-17	-0.747262	8.48521e-14	-0.843111	M5	0.4276
11	SYNJ2BP	ENSG00000213463	1.36306e-41	-1.00094	2.18663e-25	-1.07605	9.02494e-14	-0.995423	M5	0.6527
12	CERS6	ENSG00000172292	5.45582e-40	-1.51099	1.32335e-33	-1.79803	9.59311e-13	-1.37796	M5	0.7608
13	CDYL2	ENSG00000166446	1.18507e-38	-1.80447	7.81788e-28	-1.86838	1.0821e-12	-1.5342	M5	0.6344
14	KAT6B	ENSG00000156650	1.24207e-36	-1.40517	1.39138e-22	-1.52764	3.00605e-12	-0.999286	M5	0.6355
15	JKAMP	ENSG00000050130	2.45973e-30	-0.755809	4.651e-23	-0.864077	7.26719e-12	-0.765318	M5	0.5573
16	TANC2	ENSG00000170921	2.13155e-17	-1.20134	1.34566e-22	-1.65973	9.84788e-12	-1.56559	M5	0.4689
17	FEM1C	ENSG00000145780	1.73054e-27	-0.745111	7.77342e-12	-0.568071	2.23511e-11	-0.791922	M5	0.59
18	SPOPL	ENSG00000144228	7.774e-45	-1.33743	1.52535e-27	-1.18571	5.17881e-11	-1.01809	M5	0.6965
19	UBR1	ENSG00000159459	1.61325e-32	-0.863104	1.51581e-22	-0.917795	1.31974e-10	-0.809286	M5	0.7612
20	PRLR	ENSG00000113494	7.56717e-40	-1.88327	1.16424e-20	-1.68529	1.70313e-10	-1.45556	M5	0.628
1	TRIM3	ENSG00000110171	1.2625e-45	-1.5215	6.29576e-32	-1.6517	1.26663e-22	-1.89419	M11	0.5746
2	RND1	ENSG00000172602	8.47438e-51	-2.69276	2.96756e-31	-2.70159	2.35108e-21	-3.17375	M11	0.4878
3	ERGIC1	ENSG00000113719	2.05609e-40	-1.23278	2.0312e-31	-1.41551	1.26777e-20	-1.46026	M11	0.5878
4	PGAP3	ENSG00000161395	7.31542e-13	-0.808241	2.88693e-08	-0.908572	1.17618e-18	-2.68462	M11	0.4792
5	HID1	ENSG00000167861	6.39137e-41	-2.00654	1.60745e-36	-2.44376	1.01468e-17	-2.39705	M11	0.6825
6	STARD10	ENSG00000214530	4.21156e-35	-2.0054	4.53072e-33	-2.27651	1.5227e-17	-2.04379	M11	0.6821
7	KRT18	ENSG00000111057	3.66239e-44	-1.86921	8.73602e-33	-2.05945	3.37567e-17	-1.93757	M11	0.7396
8	TSC22D3	ENSG00000157514	8.48586e-46	-1.4997	4.42713e-27	-1.46999	2.47044e-16	-1.54975	M11	0.4349
9	CREB3L4	ENSG00000143578	6.79302e-31	-1.42025	1.13069e-18	-1.36615	2.47044e-16	-1.88634	M11	0.559
10	ORMDL3	ENSG00000172057	3.11528e-14	-0.696191	1.33415e-13	-0.954376	4.61797e-15	-2.23169	M11	0.5182
11	-	ENSG00000218416	2.25612e-30	-3.58516	3.31817e-22	-3.69873	7.05213e-15	-4.05524	M11	0.4801
12	LFNG	ENSG00000106003	1.50597e-30	-1.76258	2.4571e-19	-1.76854	1.03687e-14	-2.20898	M11	0.4903
13	GPRC5C	ENSG00000170412	3.1984e-33	-2.18898	1.63792e-17	-2.10237	1.53773e-14	-2.65104	M11	0.5379
14	TMBIM6	ENSG00000139644	3.13861e-44	-0.99935	8.5911e-36	-1.10695	1.54501e-14	-0.85829	M11	0.6607
15	-	ENSG00000260228	3.56168e-32	-2.44811	2.33926e-18	-2.33572	6.47374e-14	-3.01034	M11	0.3737
16	BIK	ENSG00000100290	2.92841e-17	-1.28101	6.06596e-14	-1.38651	7.37883e-14	-1.97826	M11	0.3783
17	DUSP5	ENSG00000138166	2.87105e-28	-1.47484	2.6434e-25	-1.69149	1.07782e-13	-1.51765	M11	0.434
18	AMBP	ENSG00000106927	1.11418e-22	-2.42777	1.73022e-18	-2.63084	1.13402e-13	-3.18655	M11	0.3858
19	DALRD3	ENSG00000178149	2.01582e-42	-1.29933	2.37315e-27	-1.25769	1.92506e-13	-1.29809	M11	0.6592
20	LEO1	ENSG00000166477	2.94382e-27	-0.835895	8.78237e-27	-1.04228	2.36833e-13	-1.01609	M11	0.5191
1	FSCN1	ENSG00000075618	1.23129e-41	1.68391	2.58125e-36	2.02627	6.39482e-13	1.55149	M17	0.7877
2	CXCL16	ENSG00000161921	1.81008e-25	1.01537	4.31588e-19	1.25178	3.45333e-12	1.30579	M17	0.4512
3	TLCD3A	ENSG00000167695	5.92129e-24	0.97918	1.47418e-14	0.988148	1.24928e-11	1.13172	M17	0.4835
4	EN1	ENSG00000163064	3.11288e-46	4.04171	3.59227e-34	4.66916	1.29179e-10	3.52575	M17	0.7078
5	ADGRA3	ENSG00000152990	2.96299e-26	1.01106	6.15563e-15	1.21219	1.84989e-10	1.20064	M17	0.2832
6	ZNF286A	ENSG00000187607	3.33378e-29	0.937545	5.33745e-17	0.950687	2.07838e-10	0.955103	M17	0.2217
7	FABP5	ENSG00000164687	2.05064e-30	1.95024	1.34454e-19	1.95343	2.62408e-10	1.81961	M17	0.6077
8	TMEM170A	ENSG00000166822	1.01675e-22	0.659884	5.90491e-11	0.542424	7.55181e-10	0.699801	M17	0.0679
9	HMGN4	ENSG00000182952	2.562e-16	0.5587	1.28316e-07	0.464501	1.06798e-09	0.882912	M17	0.1199
10	GLIPR2	ENSG00000122694	3.69134e-36	1.65213	6.86706e-30	2.02947	9.22186e-09	1.26656	M17	0.7518
11	PLOD1	ENSG00000083444	3.17613e-38	1.29108	1.2842e-25	1.39537	3.92647e-08	1.06074	M17	0.6968
12	MFGE8	ENSG00000140545	7.43857e-27	1.64037	1.51259e-23	2.10999	4.16954e-08	1.62679	M17	0.7853
13	RIN3	ENSG00000100599	3.00402e-27	0.971172	3.17248e-23	1.1527	4.41973e-08	0.812682	M17	0.6616
14	ARHGAP22	ENSG00000128805	6.04618e-22	1.10208	5.21503e-19	1.4313	7.05337e-08	1.11589	M17	0.6543
15	BRI3	ENSG00000164713	1.42215e-26	0.748822	6.00567e-16	0.732674	1.35497e-07	0.711366	M17	0.5541
16	LINC02609	ENSG00000233593	1.93506e-14	1.07245	5.59023e-15	1.61648	1.39078e-07	1.51464	M17	0.6009
17	DUSP7	ENSG00000164086	9.88628e-28	0.714646	3.9986e-21	0.806725	2.96348e-07	0.64104	M17	0.6588
18	FOXL1	ENSG00000176678	1.27806e-22	1.58774	1.29603e-20	2.07994	6.10279e-07	1.62966	M17	0.6186
19	TMEM158	ENSG00000249992	4.40157e-23	2.06404	1.81203e-21	2.65188	6.70262e-07	1.82144	M17	0.7802
20	MSN	ENSG00000147065	5.37485e-27	1.04101	2.36193e-20	1.27095	1.21569e-06	0.897761	M17	0.76
1	ABCC11	ENSG00000121270	1.49438e-41	-4.80077	1.2203e-21	-4.14073	4.82649e-27	-6.64127	M19	0.524
2	TMEM45B	ENSG00000151715	2.91436e-36	-2.97055	4.52084e-18	-2.30584	2.01587e-26	-4.18169	M19	0.4349
3	AR	ENSG00000169083	4.77533e-79	-4.75241	9.09438e-47	-4.58348	1.74742e-24	-4.67394	M19	0.5085
4	GTF2IP7	ENSG00000227038	4.5065e-72	-4.02986	5.18502e-42	-3.58346	1.74742e-24	-3.73701	M19	0.6637
5	-	ENSG00000230882	6.05299e-67	-4.16914	3.34466e-36	-3.63739	2.57672e-23	-3.92876	M19	0.567
6	SPTLC2	ENSG00000100596	8.79097e-37	-1.01984	1.18556e-17	-0.910822	1.1017e-21	-1.50607	M19	0.5548
7	C9orf152	ENSG00000188959	1.89333e-48	-3.54137	2.61827e-26	-3.20113	2.10833e-20	-4.11734	M19	0.5097
8	TSPAN15	ENSG00000099282	5.27693e-38	-1.57979	3.63478e-21	-1.45614	7.10967e-18	-1.80719	M19	0.4753
9	LIMA1	ENSG00000050405	4.45652e-48	-1.39795	1.49807e-30	-1.27114	8.3188e-18	-1.3845	M19	0.6532
10	CAPN13	ENSG00000162949	2.15415e-49	-3.77967	1.55699e-26	-3.71718	8.09269e-17	-4.1745	M19	0.4446
11	CAPN8	ENSG00000203697	2.0876e-54	-5.02586	3.62436e-31	-4.5506	7.43927e-16	-4.25731	M19	0.6565
12	ATP7B	ENSG00000123191	5.51478e-47	-2.37417	8.96271e-28	-2.15181	1.04535e-15	-2.21187	M19	0.5884
13	TGFB3	ENSG00000119699	1.25793e-40	-1.75111	2.48067e-17	-1.23591	7.05213e-15	-1.80545	M19	0.6439
14	TMEM63C	ENSG00000165548	7.71568e-43	-3.04861	9.41012e-21	-2.60151	1.05538e-14	-3.19311	M19	0.5457
15	CRAT	ENSG00000095321	1.35535e-22	-1.81365	3.65983e-11	-1.5634	1.93978e-14	-2.45818	M19	0.4268
16	CPHL1P	ENSG00000240216	2.84413e-24	-3.54912	5.69903e-15	-2.90878	1.96335e-13	-3.39336	M19	0.4534
17	NCAM2	ENSG00000154654	3.23722e-34	-3.10269	2.7022e-21	-2.943	3.3971e-13	-2.64135	M19	0.4758
18	MEGF9	ENSG00000106780	1.30632e-36	-1.48701	6.25211e-20	-1.35661	6.0066e-13	-1.39564	M19	0.5915
19	BMP4	ENSG00000125378	3.29142e-25	-2.12183	1.06183e-10	-1.74652	8.95513e-13	-2.68476	M19	0.4147
20	NOSTRIN	ENSG00000163072	2.11744e-56	-2.76906	6.69952e-22	-1.95746	1.3285e-12	-1.73794	M19	0.7126
1	FOXC1	ENSG00000054598	6.84085e-72	3.71432	3.59537e-59	4.35916	1.45442e-28	3.96944	M8	0.8541
2	SRSF12	ENSG00000154548	1.79443e-68	3.23625	2.45901e-53	4.05786	8.41591e-26	3.48783	M8	0.7759
3	FAM171A1	ENSG00000148468	9.17445e-63	2.51117	4.23731e-53	3.207	9.2442e-26	2.74031	M8	0.8324
4	RGMA	ENSG00000182175	1.70732e-48	2.77726	6.84394e-48	3.63771	5.29051e-22	2.99133	M8	0.8298
5	ROPN1	ENSG00000065371	1.62499e-44	5.27119	1.15479e-35	6.90172	6.68522e-22	6.47059	M8	0.8357
6	GDF5	ENSG00000125965	6.38233e-37	3.31659	1.14798e-38	4.26591	1.48662e-21	4.2122	M8	0.6027
7	PM20D2	ENSG00000146281	9.57494e-39	2.23526	6.81713e-33	2.7359	1.74475e-20	2.64368	M8	0.599
8	LINC02188	ENSG00000261175	6.29675e-50	5.6281	4.21444e-48	7.21427	1.85144e-20	5.82834	M8	0.8309
9	-	ENSG00000279010	6.47318e-42	2.32757	1.55087e-41	2.87623	2.50183e-19	2.73571	M8	0.7138
10	BLACAT1	ENSG00000281406	2.79046e-47	3.9996	3.50418e-36	4.69614	1.14632e-18	4.03576	M8	0.7487
11	ROPN1B	ENSG00000114547	9.1571e-46	4.46606	1.50961e-37	5.40317	1.4938e-18	4.98371	M8	0.6627
12	L3MBTL4	ENSG00000154655	2.19361e-35	2.24955	6.41211e-34	2.99937	3.23465e-18	2.64092	M8	0.7071
13	ROCR	ENSG00000228639	5.06929e-30	3.77733	7.42142e-33	5.51836	3.44425e-18	5.1396	M8	0.8248
14	SOX9-AS1	ENSG00000234899	1.8259e-43	3.37137	9.58934e-45	4.11346	5.8575e-18	3.04696	M8	0.718
15	GABRP	ENSG00000094755	1.83512e-35	5.15064	1.29558e-40	7.06593	5.96795e-18	5.86097	M8	0.79
16	ZNF454	ENSG00000178187	9.79205e-34	1.70865	6.64622e-34	2.3453	1.16215e-17	2.05421	M8	0.6825
17	CMTM7	ENSG00000153551	7.48208e-32	1.6952	7.42142e-33	2.17257	8.46073e-17	2.00172	M8	0.6305
18	ITGB8	ENSG00000105855	5.20118e-17	1.51086	2.15249e-23	2.64078	2.1572e-16	2.59959	M8	0.486
19	VGLL1	ENSG00000102243	1.72028e-59	6.23938	4.18939e-45	6.93722	2.47044e-16	5.0947	M8	0.7305
20	C9orf170	ENSG00000204446	2.05511e-51	3.00317	2.64879e-39	3.47019	2.47044e-16	2.84172	M8	0.7069
1	FOXCUT	ENSG00000280916	9.43959e-67	5.50225	1.29199e-41	5.63302	6.71031e-23	5.50139	M12	0.781
2	FZD9	ENSG00000188763	5.04773e-61	4.10571	3.57302e-36	4.04627	3.54836e-19	3.73359	M12	0.6364
3	KCNK5	ENSG00000164626	1.40175e-43	3.06301	2.0629e-36	3.419	1.40401e-18	2.8961	M12	0.5958
4	CASC8	ENSG00000246228	4.82616e-49	4.09025	1.27847e-40	4.51164	2.93711e-17	3.58716	M12	0.6361
5	HORMAD1	ENSG00000143452	2.45713e-61	6.35133	1.00799e-35	6.11864	3.73076e-17	5.5644	M12	0.5384
6	IFRD1	ENSG00000006652	2.40886e-61	1.56479	4.27396e-37	1.48848	1.21842e-16	1.31344	M12	0.6293
7	TSPAN33	ENSG00000158457	1.22378e-40	1.68904	1.02187e-25	1.63998	5.64352e-16	1.60256	M12	0.5228
8	-	ENSG00000179066	5.2648e-55	4.38123	2.2155e-31	3.86227	6.36881e-15	3.61022	M12	0.5951
9	OLAH	ENSG00000152463	5.44806e-47	3.66235	1.33615e-31	4.04649	1.51083e-14	3.79393	M12	0.6158
10	ART3	ENSG00000156219	4.74099e-64	6.19201	2.418e-43	6.49905	6.32443e-14	4.86745	M12	0.6657
11	TTLL4	ENSG00000135912	2.94133e-65	1.93203	8.48758e-40	1.82656	1.87744e-13	1.39092	M12	0.6573
12	PRKX	ENSG00000183943	9.06716e-49	1.98101	3.66634e-32	2.02184	6.97122e-13	1.43247	M12	0.6244
13	-	ENSG00000272269	3.34982e-45	1.68929	2.73016e-31	1.73116	2.64603e-12	1.38538	M12	0.6305
14	LINC01956	ENSG00000258910	5.78621e-55	5.59485	6.75224e-31	5.5016	5.99675e-12	4.30865	M12	0.6376
15	VSTM5	ENSG00000214376	3.88976e-47	2.97057	5.11419e-26	2.98072	1.38076e-11	2.45642	M12	0.561
16	MICALL1	ENSG00000100139	2.4135e-46	1.46903	5.46833e-29	1.44566	1.54318e-11	1.2781	M12	0.5205
17	LINC01198	ENSG00000231817	4.53798e-28	4.08845	4.81414e-17	4.48341	3.11915e-11	4.68702	M12	0.6762
18	KCNQ4	ENSG00000117013	5.67642e-47	2.96676	1.26438e-34	3.19715	4.96645e-11	2.38216	M12	0.6077
19	HAPLN3	ENSG00000140511	8.52399e-50	2.6502	1.79797e-33	2.92411	6.4391e-11	1.9879	M12	0.7501
20	NDUFB4P11	ENSG00000259374	1.1228e-40	4.23846	3.44612e-30	4.37471	1.59743e-10	3.5719	M12	0.6986
