# Supplementary material for: A network approach reveals driver genes associated with survival of patients with triple-negative breast cancer
Source: iScience. 2021 Apr 19;24(5):102451. doi: 10.1016/j.isci.2021.102451 (PMC8111681; doi:10.1016/j.isci.2021.102451)
Supplement: Table S9. GIANT analysis targets of hub genes for M12- and M2-like modules, related to Figure 7 — Table generation relied on a broader list of hubs than the top 10 used for the GIANT graphs. Top-ranked hub genes (kME = 0.6 or higher) for the M12- and M2-like modules were entered into the GIANT server via the Flatiron Institute adapted interface to the GIANT database. Targets and weights for all interacting pairs of M12-like and M2-like hub genes are reported. [file mmc10.xlsx]

## Sheet: Sheet1
Table S9. Targets and weights for top hub genes derived from GIANT analysis of M2- and M12- like modules
MODULE	SOURCE	TARGET	WEIGHT
black	FANCA	FANCG	0.999829
black	BIRC5	AURKB	0.999449
black	FEN1	PCNA	0.999286
black	BUB1B	CDC20	0.998376
black	MCM4	MCM2	0.997512
black	CDCA8	BIRC5	0.997399
black	MCM6	MCM2	0.997339
black	MCM7	MCM2	0.997153
black	CDKN3	CDK2	0.996944
black	MCM5	MCM2	0.996162
black	UHRF1	DNMT1	0.996034
black	CDT1	GMNN	0.99514
black	AURKA	TPX2	0.994801
black	MCM6	MCM4	0.994347
black	MCM4	SSRP1	0.994047
black	MCM5	MCM3	0.993211
black	EZH2	DNMT1	0.992082
black	PLK1	CDC25C	0.99202
black	CCNA2	CDK2	0.991332
black	CENPE	BUB1B	0.990972
black	MCM6	MCM7	0.990909
black	RFC2	RFC4	0.990576
black	CDT1	CDC6	0.989497
black	ORC1	CDC6	0.987695
black	FEN1	BLM	0.987675
black	FEN1	CCNA2	0.986007
black	SPC25	NDC80	0.985954
black	BUB1B	ZWINT	0.985579
black	MCM3	MCM2	0.985556
black	VRK1	RAN	0.984653
black	MCM5	MCM4	0.984565
black	NDC80	ZWINT	0.984318
black	PLK1	GTSE1	0.983611
black	CSE1L	KPNA2	0.983568
black	CENPA	HJURP	0.981992
black	MCM7	SSRP1	0.981378
black	MCM5	MCM7	0.981322
black	MCM3	CDC6	0.980789
black	NUF2	NDC80	0.980245
black	MCM7	MCM3	0.979989
black	CCT5	TCP1	0.979505
black	MCM3	SSRP1	0.978746
black	CDC7	MCM3	0.977987
black	CDC45	MCM7	0.976966
black	CCNE1	CDK2	0.975652
black	TRIP13	SPAG5	0.973842
black	CCNA2	CDC6	0.97378
black	CCNE2	CDK2	0.972989
black	PCNA	CHAF1A	0.971453
black	MKI67	KIF15	0.97092
black	CCNB1	CCNF	0.970318
black	KIF11	TPX2	0.968967
black	RRM2	TPX2	0.968318
black	MCM10	MCM6	0.968089
black	TCP1	CCT6A	0.967828
black	KIF4A	PRC1	0.967717
black	BIRC5	MCM5	0.966632
black	PLK1	AURKA	0.966459
black	NCAPH	RRM2	0.966391
black	RANBP1	RAN	0.965679
black	CDK1	CCNB1	0.965562
black	TPX2	KIF2C	0.964976
black	AURKA	KIF2C	0.964972
black	TYMS	TPX2	0.964868
black	RRM2	CCNA2	0.964831
black	MCM7	TPX2	0.964727
black	CENPA	TPX2	0.964632
black	CCT5	DKC1	0.964339
black	KIF4A	CENPU	0.963567
black	CKS2	ILF2	0.963301
black	NEK2	CCNA2	0.962634
black	KIF11	EZH2	0.962277
black	SRSF2	SRSF3	0.961979
black	UBE2C	CDC20	0.961099
black	NDC80	HMMR	0.960971
black	CHAF1A	CCNA2	0.960612
black	CHAF1A	CHAF1B	0.960227
black	RFC4	SMC4	0.959815
black	CENPA	TRIP13	0.959184
black	CDKN3	KPNA2	0.957977
black	RFC4	TPX2	0.957543
black	TPX2	DLGAP5	0.957199
black	CCNA2	TPX2	0.956564
black	CENPF	CCNA2	0.956427
black	RRM2	BLM	0.955377
black	BUB1B	CCNA2	0.955325
black	RRM2	TYMS	0.955048
black	RRM2	NDC80	0.954844
black	PBK	TK1	0.954712
black	CKS1B	CCNA2	0.954574
black	RCC1	RAN	0.954186
black	ZWINT	CDC6	0.953118
black	SMC4	EZH2	0.953036
black	UBE2C	BUB1B	0.952476
black	CENPF	CDC7	0.952149
black	CDT1	MCM4	0.951948
black	NEK2	TPX2	0.951859
black	H2AFZ	RAN	0.951691
black	NCAPH	MCM7	0.951679
black	MCM5	SSRP1	0.951679
black	CSE1L	EZH2	0.951651
black	PAICS	TYMS	0.95142
black	MCM7	DKC1	0.951285
black	KPNA2	SMC4	0.950887
black	MKI67	TPX2	0.950619
black	RRM2	AURKA	0.950048
black	CSE1L	DLGAP5	0.949583
black	MCM10	MCM7	0.949057
black	CCNA2	ZWINT	0.948634
black	CENPA	CCNA2	0.947607
black	PTTG1	MCM7	0.947334
black	CKS2	CKS1B	0.94685
black	TK1	MCM4	0.946789
black	CENPA	PLK1	0.946777
black	UBE2C	CENPA	0.946727
black	PCNA	CHEK1	0.946443
black	MCM7	FOXM1	0.945702
black	CCT5	PAICS	0.945621
black	PTTG1	FEN1	0.945385
black	TRIP13	CCNA2	0.945338
black	KIF23	PRC1	0.944659
black	CENPA	ZWINT	0.944525
black	CCT5	PSMD14	0.944339
black	RRM2	DKC1	0.944339
black	TK1	MKI67	0.942982
black	CDKN3	UBE2C	0.942825
black	CDKN3	TROAP	0.94262
black	PCLAF	H2AFZ	0.942488
black	PRC1	SMC4	0.942063
black	CTPS1	SNRPA1	0.942037
black	TTK	CENPU	0.941722
black	CDKN3	PTTG1	0.941555
black	RFC4	CCNA2	0.941521
black	CDKN3	H2AFZ	0.941407
black	OIP5	SMC4	0.941049
black	PLK1	TPX2	0.941035
black	NUSAP1	EZH2	0.940951
black	PCNA	CCNA2	0.940947
black	UBE2C	TRIP13	0.940525
black	EZH2	DNAJC9	0.94045
black	TYMS	H2AFZ	0.94019
black	NUSAP1	AURKA	0.939846
black	RRM2	TRIP13	0.939673
black	BIRC5	KIF2C	0.939666
black	CHAF1A	ASF1B	0.939441
black	MCM2	SSRP1	0.939354
black	UBE2C	PCLAF	0.939145
black	ATAD2	PRC1	0.93883
black	KIF4A	AURKA	0.938598
black	CENPF	RRM2	0.93826
black	TPX2	SSRP1	0.938111
black	TRIP13	DLGAP5	0.938019
black	CDKN3	TPX2	0.937955
black	CDC7	ORC6	0.937599
black	BIRC5	TRIP13	0.937585
black	AURKA	ZWINT	0.937506
black	NASP	MCM7	0.937456
black	CCNA2	E2F1	0.936975
black	BIRC5	CDK2	0.936555
black	KIF11	ZWINT	0.936235
black	FEN1	TPX2	0.93591
black	CDC7	GINS1	0.935848
black	RRM2	BUB1B	0.935738
black	CDCA8	TRIP13	0.935459
black	FEN1	AURKA	0.935093
black	CENPF	HMMR	0.934889
black	ATAD2	MCM4	0.934639
black	MCM7	EZH2	0.934583
black	ZWINT	KIF20A	0.934494
black	MYBL2	TPX2	0.934419
black	CENPA	BUB1B	0.934172
black	BIRC5	PLK4	0.934164
black	CDKN3	SMC4	0.934082
black	SPC25	AURKA	0.933931
black	TRIP13	DNAJC9	0.933894
black	ZWINT	TPX2	0.933841
black	FANCI	NUSAP1	0.932677
black	RRM2	CCNF	0.932524
black	TYMS	ASF1B	0.932439
black	CCT5	YWHAQ	0.927881
black	RACGAP1	KIF20A	0.927422
black	MELK	HMMR	0.926862
black	TMPO	LMNB1	0.925879
black	NCAPH	BUB1B	0.925787
black	NCAPG	CENPU	0.925451
black	PCNA	MSH2	0.925333
black	PLK4	SMC4	0.924919
black	MKI67	MYBL2	0.92324
black	CCT5	HSPD1	0.922545
black	LMNB2	MCM7	0.922327
black	BIRC5	ESPL1	0.920898
black	KIF14	TRIP13	0.920121
black	UBE2C	PKMYT1	0.917193
black	NCAPH	PTTG1	0.917184
black	RACGAP1	ECT2	0.915518
black	BLM	DTL	0.912174
black	FOXM1	HJURP	0.910229
black	CSE1L	TRA2B	0.909919
black	RRM2	CCNB2	0.909548
black	NUSAP1	SPAG5	0.90909
black	GMNN	MCM6	0.908285
black	MCM5	GINS2	0.908081
black	MKI67	KIFC1	0.907026
black	RAD54L	MKI67	0.906738
black	ORC1	CCNA2	0.906251
black	NCAPD2	SMC4	0.906002
black	KIF11	CEP55	0.904978
black	GGH	PTTG1	0.904231
black	ECT2	SPDL1	0.903733
black	KIF15	KIF20A	0.90259
black	CDCA8	TACC3	0.900565
black	EZH2	GINS3	0.900472
black	SMC4	CHEK1	0.899323
black	NASP	PCNA	0.898808
black	NCL	CCT6A	0.89858
black	NUP85	GINS2	0.898139
black	EXO1	TPX2	0.896752
black	FOXM1	CDC25B	0.895696
black	MCM7	NCAPG2	0.892377
black	SLC25A5	H2AFZ	0.892002
black	ASPM	ECT2	0.889435
black	PBK	NCAPG	0.887219
black	KIF20B	CCNB1	0.886681
black	FANCG	CCNA2	0.886533
black	FBXO5	RACGAP1	0.885262
black	XPOT	MTHFD2	0.883087
black	RRM2	CENPM	0.877728
black	PAICS	SSRP1	0.873123
black	TUBA1B	TUBA1C	0.872146
black	HSPD1	CCT4	0.871272
black	KIF4A	NUSAP1	0.87071
black	CKS1B	ZWINT	0.869066
black	RRM2	CDC25A	0.868384
black	NEIL3	KIF15	0.867109
black	MTHFD2	GARS	0.8667
black	UBA2	ACTL6A	0.865738
black	PRC1	GPSM2	0.865241
black	SPC25	CENPA	0.863077
black	MTHFD2	YARS	0.85999
black	PBK	SHCBP1	0.857129
black	MCM3	SEPHS1	0.85644
black	BIRC5	CDCA4	0.856395
black	STMN1	EZH2	0.855794
black	CENPF	DEPDC1	0.855235
black	KIF11	GINS1	0.853977
black	PAICS	PSMG1	0.850099
black	NUP205	ILF2	0.84285
black	VRK1	EZH2	0.841926
black	STIP1	HSPD1	0.83769
black	CCNE1	CDC25A	0.835109
black	PAICS	BYSL	0.832564
black	AMD1	DKC1	0.832393
black	TRIP13	KIF18B	0.832189
black	DNMT3B	UHRF1	0.831112
black	KIF18A	KIF20A	0.828769
black	CCT6A	HDAC2	0.825769
black	CDCA3	NUSAP1	0.8251
black	POLR2D	SSRP1	0.82205
black	RAD51	MCM4	0.813103
black	PARPBP	DLGAP5	0.81125
black	GART	SSRP1	0.80843
black	HSPA14	ILF2	0.807559
black	CSE1L	NAE1	0.806342
black	POLD1	BIRC5	0.805043
black	CDKN3	PIMREG	0.804928
black	RFC4	CMC2	0.804659
black	CCT5	EMC8	0.799661
black	PSMD14	PSMD2	0.798387
black	ZWILCH	EZH2	0.797895
black	CKAP5	DNMT1	0.797008
black	WDHD1	PLK4	0.796138
black	GMPS	NASP	0.795791
black	MTHFD2	EIF2S2	0.794966
black	CSE1L	BMS1	0.794927
black	PNO1	KPNA2	0.794887
black	DSCC1	AURKA	0.783941
black	DNA2	CHEK1	0.783786
black	CENPA	BUB1	0.782448
black	CENPN	SHCBP1	0.781324
black	CDC7	KNTC1	0.778969
black	SRPK1	CDC6	0.776373
black	CTPS1	PTDSS1	0.776034
black	KIF11	ERCC6L	0.765115
black	KIF11	TBC1D31	0.757485
black	CHAF1B	ASF1B	0.755664
black	ATAD2	E2F8	0.754151
black	ILF2	KARS	0.751949
black	ZWINT	CDCA5	0.750071
black	MKI67	CIT	0.746906
black	DKC1	TARDBP	0.742531
black	NUP93	SSRP1	0.741374
black	VRK1	PDSS1	0.739568
black	KPNA2	BRIX1	0.735052
black	CDCA7	DTL	0.733868
black	ARHGAP11A	PLK4	0.731111
black	HMGA1	RRM2	0.721331
black	PRIM2	EZH2	0.718537
black	NEK2	ANLN	0.715832
black	MIS18A	CDC6	0.710859
black	TCOF1	MKI67	0.705803
black	KIF2C	TIMELESS	0.703656
black	MCM8	CDC6	0.684994
black	AURKA	RAD51AP1	0.680778
black	POLA2	TYMS	0.670991
black	BORA	TPX2	0.666977
black	TROAP	SUV39H1	0.656829
black	DONSON	ZWINT	0.652966
black	CENPF	MND1	0.652849
black	CKAP2L	CCNB1	0.643818
black	HELLS	ATAD2	0.639882
black	DSN1	SHCBP1	0.63977
black	RACGAP1	SGO2	0.638045
black	FEN1	CENPW	0.628206
black	KIF11	FAM83D	0.616068
black	TCF19	CDCA7	0.613806
black	BIRC5	CDCA2	0.600736
black	APOBEC3B	PCLAF	0.599491
black	BIRC5	GINS4	0.595498
black	PLK4	CKAP2	0.587342
black	ATAD2	ORC6	0.5822
black	MCM7	TRAIP	0.581041
black	VRK1	TEX30	0.576637
black	PPIL1	EMC8	0.546759
black	SSRP1	ABCF1	0.543081
black	CDCA3	PSRC1	0.529535
black	SLC25A13	RAN	0.525009
black	WDR76	AURKB	0.515046
black	CENPL	NUSAP1	0.504446
black	RPIA	H2AFZ	0.485423
black	DDIAS	MSH2	0.481322
black	FEN1	SKA3	0.477065
black	CENPI	DLGAP5	0.47348
black	ZNF367	ZWINT	0.473195
black	RAD51	FANCD2	0.46452
black	PSMB2	TUBB	0.4643
black	RAD54B	FIGNL1	0.446176
black	KIF11	CCDC77	0.424149
black	ALYREF	NASP	0.421691
black	SHMT2	PSMB2	0.390496
black	DEPDC1B	FIGNL1	0.361149
black	RFWD3	BUB1	0.345524
black	NUSAP1	CHEK2	0.345414
black	NUF2	UBE2T	0.340299
black	FANCA	RECQL4	0.321798
black	TTF2	E2F8	0.309811
black	TUBA1B	ANP32B	0.230426
black	FANCA	RMI2	0.222921
black	FAM111B	FAM72B	0.192749
black	ACRV1	CENPO	0.0569709
black	CBX2	CENPO	0.0499683
black	CBX2	NOL10	0.0498844
black	E2F2	CENPO	0.0468703
black	SUV39H2	CENPO	0.0421798
black	XRCC2	NOL10	0.0351643
black	TONSL	CENPO	0.0339808
black	ZNF695	NOL10	0.023107
black	TONSL	C17orf53	0.0208211
black	RBM17	CENPO	0.0193201
black	DDN	RBM17	0.0137666
grey60	ACTN1	ZYX	0.859902
grey60	TGFBI	S100A10	0.855538
grey60	FLNA	ZYX	0.851215
grey60	GPNMB	TGFBI	0.841569
grey60	FLNA	ACTN1	0.816135
grey60	LGALS1	ARPC2	0.768477
grey60	FLNA	MSN	0.729789
grey60	FLNA	ARL4C	0.714608
grey60	CLIC4	CALU	0.708696
grey60	LGALS1	S100A4	0.703809
grey60	TGFBI	VIM	0.698386
grey60	TGFBI	C1R	0.690903
grey60	CORO1C	ACTN1	0.689232
grey60	TGFBI	ANXA1	0.670074
grey60	SERPINH1	TGFBI	0.646131
grey60	GLIPR1	ANXA1	0.616682
grey60	PLAU	SPHK1	0.605863
grey60	LGALS1	TPM2	0.599637
grey60	TPM2	ACTN1	0.598582
grey60	PLS3	ANXA1	0.590342
grey60	PLOD1	CALU	0.58404
grey60	SPHK1	ZYX	0.573057
grey6g0	ACTB	ZYX	0.572908
grey60	PLAU	S100A10	0.55749
grey60	ANXA1	ACTN1	0.549163
grey60	TMEM45A	GPNMB	0.545352
grey60	TGFBI	TAX1BP3	0.542778
grey60	ACTB	VIM	0.54193
grey60	FSCN1	SERPINH1	0.540627
grey60	TUBB6	ACTN1	0.533282
grey60	CORO1C	CLIC4	0.532492
grey60	ACTN1	CALU	0.516906
grey60	TPM2	TGFBI	0.510136
grey60	FSCN1	ARL4C	0.4979
grey60	ARPC2	ACTN1	0.494604
grey60	CNN2	ACTN1	0.493262
grey60	ACTN1	BAG2	0.483929
grey60	CLIC4	ACTN1	0.482953
grey60	PXDC1	C1R	0.482283
grey60	CLIP2	ZYX	0.480302
grey60	PLAU	BMP1	0.479509
grey60	MAP4K4	FSCN1	0.474211
grey60	TGFBI	ACTN1	0.462084
grey60	PLAU	CLIC4	0.461387
grey60	S100A4	FSCN1	0.43855
grey60	TUBB6	CLIC4	0.43141
grey60	PLAU	TGFBI	0.428329
grey60	RAI14	GPNMB	0.427641
grey60	FSCN1	ACTN1	0.423553
grey60	SIRPA	TGFBI	0.423017
grey60	TUBB6	TAX1BP3	0.422361
grey60	FLNA	TUBB6	0.419029
grey60	ARL4C	ETV5	0.417633
grey60	MAP4K4	ARL4C	0.416951
grey60	FNDC3B	TGFBI	0.414934
grey60	FNDC3B	ACTN1	0.413276
grey60	FLNA	FSCN1	0.412713
grey60	TGFBI	LIMS1	0.411708
grey60	CALU	BAG2	0.410644
grey60	LGALS1	FABP5	0.408681
grey60	GSDME	GPNMB	0.400491
grey60	GSDME	ETV5	0.394702
grey60	PLAU	ACTN1	0.340244
grey60	FSCN1	COLGALT1	0.333997
grey60	MSN	GLIPR2	0.332641
grey60	CPNE2	MAP4K4	0.323672
grey60	MAP4K4	TUBB6	0.295197
grey60	SIRPA	PPP1R18	0.24193
grey60	FSCN1	SPHK1	0.229518
grey60	SIRPA	TMEM158	0.194047
grey60	SERPINB8	SIRPA	0.192761
grey60	CNN2	PPP1R18	0.181018
grey60	MFAP2	PTK7	0.164385
grey60	SPHK1	CHST11	0.160236
grey60	MAP4K4	ADAM19	0.159025
grey60	SPSB1	ITPRIP	0.152626
grey60	MFGE8	PTK7	0.142101
grey60	TUBB6	ZYX	0.134878
grey60	EVA1A	TGFBI	0.134395
grey60	CDC42EP1	FHL3	0.133263
grey60	RIN3	PTK7	0.130461
grey60	RCN3	RIN3	0.125583
grey60	LOXL2	TPM2	0.124788
grey60	ST5	VIM	0.117031
grey60	DCLK2	DOK5	0.0978926
grey60	S100A3	PPP1R18	0.0900574
grey60	CLIP2	RCN3	0.0899949
grey60	FNDC3B	BCAT1	0.089119
grey60	BMP1	PXDC1	0.0785954
grey60	KCNJ15	C1QTNF1	0.0762888
grey60	NINJ2	RNF144A	0.0735147
grey60	WNT5B	DCLK2	0.072737
grey60	RAB3IL1	SEMA7A	0.0671724
grey60	ADAMTS7	RNF122	0.0528549
grey60	CLDN14	ADAMTS7	0.050683
grey60	ADAMTS7	FOXL1	0.0462337
grey60	ULBP2	RNF144A	0.0461906
grey60	FOXL1	ARSE	0.0457463
grey60	WNT5B	ARHGAP22	0.0425065
grey60	ADAMTS7	SUGCT	0.0403261
grey60	RNF144A	AGPAT4	0.0362102
grey60	NRN1	DCLK2	0.0360826
grey60	PRRX2	RNF144A	0.0356248
grey60	STON1	SUGCT	0.0340891
grey60	KIAA1549L	ARSB	0.0333199
grey60	KIFC3	C1QTNF1	0.0287912
grey60	DUSP7	DOK5	0.0275646
grey60	FNDC4	DCLK2	0.0270411
grey60	ANKH	RNF144A	0.0269705
grey60	ADAMTS7	GPX7	0.0265319
grey60	RFLNA	C5orf46	0.0191864
grey60	C10orf55	C5orf46	0.0189569
grey60	EN1	DCLK2	0.0177425
pink	NFIB	SFRP1	0.794757
pink	CAV2	SFRP1	0.690264
pink	RBMS1	SFRP1	0.657461
pink	WWTR1	SFRP1	0.647915
pink	TCF7L1	SFRP1	0.63503
pink	TLE4	SFRP1	0.618915
pink	CHST3	SFRP1	0.602476
pink	FZD7	SFRP1	0.595528
pink	FOXC1	SFRP1	0.587919
pink	MID1	SFRP1	0.583921
pink	PRKCA	EGFR	0.583491
pink	ID4	SFRP1	0.560469
pink	TRIM2	SFRP1	0.554024
pink	ID4	GPM6B	0.551896
pink	EGFR	TRIM29	0.533889
pink	NFIB	QKI	0.518948
pink	MET	SFRP1	0.511783
pink	PTGS2	CXCL1	0.507268
pink	NFIB	DMD	0.50379
pink	CX3CL1	SFRP1	0.487328
pink	VSNL1	SFRP1	0.47383
pink	SFRP1	FAM171A1	0.465287
pink	SFRP1	CRYAB	0.461826
pink	SERPINE2	SFRP1	0.423344
pink	CDK6	ITM2C	0.415809
pink	SYNM	SFRP1	0.410895
pink	EGFR	GPR161	0.402354
pink	VSNL1	EGFR	0.396497
pink	DZIP1	SFRP1	0.39176
pink	YBX3	SFRP1	0.39083
pink	CSRP2	RBMS1	0.387001
pink	KRT6B	SERPINB5	0.384513
pink	ROR1	SFRP1	0.384484
pink	RCAN1	SCHIP1	0.380016
pink	PROM1	SFRP1	0.374796
pink	CAV2	PRNP	0.372111
pink	PTGS2	PLA2G4A	0.362213
pink	QKI	PLAGL1	0.358597
pink	EDAR	SFRP1	0.35812
pink	CDH3	SFRP1	0.346519
pink	DEPP1	WWTR1	0.343567
pink	KRT6B	TRIM29	0.339847
pink	KRT5	EGFR	0.334309
pink	TRIM29	SFRP1	0.332072
pink	CDH3	EGFR	0.327176
pink	PLAGL1	PRKD3	0.322144
pink	DSC3	KRT6B	0.309179
pink	TMOD1	SFRP1	0.306415
pink	FZD7	SPRY2	0.298266
pink	MET	TRIM29	0.285426
pink	PLD1	EGFR	0.274149
pink	GPRC5B	CSRP2	0.267604
pink	FZD7	OSR1	0.25746
pink	EPHB6	SFRP1	0.250367
pink	KRT6B	SFRP1	0.247719
pink	CDH3	KRT6B	0.245507
pink	LDHB	SFRP1	0.242838
pink	QKI	NOTCH1	0.239465
pink	EGFR	NOTCH1	0.238399
pink	NMT2	FAM171A1	0.238156
pink	DEPP1	CHI3L1	0.233274
pink	TRIM29	PKP1	0.23139
pink	PTX3	WWTR1	0.229798
pink	DSC3	SFRP1	0.224952
pink	MAML2	NOTCH1	0.22367
pink	MET	CXCL5	0.221365
pink	TRIM29	CX3CL1	0.220346
pink	SHC4	EPHB1	0.218475
pink	DEPP1	CMTM7	0.214726
pink	PTPN14	EGFR	0.214212
pink	NFIB	CDH3	0.213545
pink	MAML2	CMTM7	0.212923
pink	KRT5	KRT6B	0.212154
pink	KRT6B	VGLL1	0.211696
pink	FMO2	SFRP1	0.210557
pink	CAV2	TRIM29	0.208807
pink	ROR1	DMD	0.208404
pink	LRIG3	SFRP1	0.207846
pink	CHST3	TRIM29	0.207399
pink	NFIB	ROR1	0.207389
pink	SHC4	ID4	0.206808
pink	QKI	EOGT	0.201974
pink	TCF7L1	ROR1	0.201964
pink	TCF7L1	CDH3	0.200581
pink	EPHB1	SFRP1	0.197893
pink	DSC3	TRIM29	0.197593
pink	IFNAR2	PRNP	0.197584
pink	DZIP1	LIX1L	0.197521
pink	GPM6B	RYR3	0.195013
pink	CDK6	FAT1	0.194792
pink	EGFR	KRT16	0.192277
pink	ARHGEF4	CX3CL1	0.191511
pink	NFIB	KIT	0.191473
pink	MMP7	SFRP1	0.190803
pink	DSC3	PKP1	0.190539
pink	KRT6B	KLK6	0.189
pink	ACSL4	RCAN1	0.182393
pink	EGFR	SERPINB5	0.180489
pink	TCF7L1	NOTCH1	0.1802
pink	PRNP	CHI3L1	0.179912
pink	NFIB	OSR1	0.178758
pink	RBMS1	OSR1	0.177738
pink	ZNF521	WWTR1	0.175462
pink	KRT6B	KRT16	0.174264
pink	GPM6B	TRIM29	0.17422
pink	SYNM	KRT6B	0.17355
pink	SERPINE2	TRIM29	0.171966
pink	EPHB1	DMD	0.170952
pink	MET	KRT6B	0.170658
pink	MRAS	CMTM7	0.169199
pink	MID1	KRT6B	0.168108
pink	RPS6KA3	RBMS1	0.167647
pink	ADGRL2	DMD	0.167383
pink	ARHGEF4	SFRP1	0.165959
pink	TMOD1	EPHB1	0.163816
pink	RYR3	DMD	0.162483
pink	PTPN14	ITM2C	0.16101
pink	IFNAR2	CHI3L1	0.160614
pink	GPM6B	KIT	0.159908
pink	KRT6B	KLK8	0.159638
pink	KRT6B	SLC6A14	0.158829
pink	GPRC5B	CDH3	0.157318
pink	DEPP1	LIPG	0.1561
pink	VSNL1	CDH3	0.155137
pink	SFRP1	NOTCH1	0.15356
pink	KCNMB1	EGFR	0.153069
pink	DMD	NOTCH1	0.153029
pink	CDK6	NOTCH1	0.152792
pink	MID1	ROR1	0.152713
pink	MCTP2	FAM171A1	0.152603
pink	DSG1	PKP1	0.149472
pink	CCDC71L	SFRP1	0.14765
pink	FABP7	KRT6B	0.143363
pink	KRT6B	CHI3L1	0.143093
pink	SLC6A2	MGAM2	0.129079
pink	CDH3	MMP7	0.128651
pink	EDAR	GPR12	0.127424
pink	MOB3B	KRT6B	0.11671
pink	MAPK4	DCHS2	0.109256
pink	KRT6B	FGFBP1	0.105852
pink	TRIM29	CYP39A1	0.104514
pink	SLC6A2	PHF24	0.101759
pink	SLC6A2	KCNS1	0.0994996
pink	SLC6A2	PRSS12	0.0985575
pink	SLC6A14	GABRP	0.0967132
pink	KRT6B	MIA	0.0937526
pink	KRT6B	S100B	0.0918208
pink	ADAMTS3	ROR1	0.0879664
pink	MAML2	MAP7D3	0.0859637
pink	PDE1C	FMO2	0.084504
pink	FABP7	SOSTDC1	0.0844757
pink	DEFB1	CYP39A1	0.0842164
pink	UGT8	SHC4	0.0829402
pink	ROR1	PDE9A	0.0804178
pink	KRT6B	CXCL5	0.0802555
pink	SLC6A2	ROPN1	0.0800328
pink	SLC6A2	CNKSR2	0.0781194
pink	FABP7	NOTCH1	0.0767244
pink	KRT6B	ARHGEF4	0.0733362
pink	SHC4	KIT	0.0722057
pink	OCA2	PKP1	0.0693815
pink	OSR1	KIT	0.0685546
pink	MOB3B	MRAS	0.0667643
pink	PTPN14	KRT6B	0.0646106
pink	CDH3	LIPG	0.0630569
pink	KIAA1755	PHF24	0.0619571
pink	SLC6A2	MMP20	0.0614711
pink	BBOX1	CYP39A1	0.0611024
pink	SLC6A2	NPFFR1	0.0597545
pink	MCTP2	PHF24	0.059113
pink	PROM1	MMP7	0.0575872
pink	NRG2	SLC6A2	0.0563024
pink	SHC4	CREB5	0.0557022
pink	EPHB1	RYR3	0.0553438
pink	MCTP2	POLR2F	0.053972
pink	EPHB6	PHF24	0.0536085
pink	PROX1	DCHS2	0.0523681
pink	TINAGL1	TRIM29	0.0512112
pink	KCNMB1	KIAA1755	0.0469412
pink	SLC6A2	TGM5	0.0458156
pink	SLC6A2	TRPM6	0.045717
pink	SLC6A2	CHODL	0.0447118
pink	SLC6A2	ST8SIA1	0.0379178
pink	SLC34A2	KRT6B	0.0377622
pink	RGR	MAPK4	0.0376625
pink	MAPK4	HOXA1	0.0349928
pink	SLC6A2	STAC	0.0347852
pink	JRKL	PKP1	0.0322402
pink	ANKRD53	PHF24	0.0316185
pink	SLC6A2	TBX19	0.0304396
pink	RNF175	C10orf90	0.029075
pink	SLC6A2	BPI	0.0278128
pink	SLC6A2	CLDN16	0.0274226
pink	MCF2L2	PHF24	0.027062
pink	KCNMB1	CNGA1	0.0262777
pink	SLC6A2	GDF5	0.0248578
pink	KIAA1755	FAT2	0.0144926
tan	S100A8	S100A9	0.951606
tan	NFIL3	CEBPB	0.661436
tan	TMSB10	ENO1	0.658615
tan	NFIL3	IFRD1	0.610575
tan	ENO1	PFKP	0.584128
tan	PHGDH	PSAT1	0.573654
tan	CEBPB	PSAT1	0.496771
tan	TMSB10	PFKP	0.481399
tan	CEBPB	TES	0.473952
tan	YBX1	ENO1	0.460492
tan	NFIL3	ACTR3	0.411116
tan	TES	ACTR3	0.411057
tan	SOD2	UPP1	0.3797
tan	TES	IFRD1	0.37617
tan	SOD2	RAP2B	0.355445
tan	YBX1	KCNN4	0.34775
tan	TMEM123	TMSB10	0.33571
tan	RHCG	PI3	0.325686
tan	UBE2E3	CDK2AP1	0.307051
tan	NRBF2	SOD2	0.303956
tan	CEBPB	PHGDH	0.30295
tan	LMO4	PSAT1	0.302602
tan	SOD2	S100A9	0.296201
tan	NRBF2	CEBPB	0.276628
tan	S100A8	SOD2	0.250757
tan	LMO4	NFIL3	0.242098
tan	MSANTD3	ACTR3	0.241695
tan	LMO4	PFKP	0.239465
tan	NRBF2	NFIL3	0.238909
tan	CEBPB	IFRD1	0.230501
tan	NFIL3	MSANTD3	0.227994
tan	UPP1	FOSL1	0.227538
tan	NFIL3	UPP1	0.224973
tan	MSANTD3	RAP2B	0.2239
tan	PFKP	ACTR3	0.22243
tan	SOD2	RARRES1	0.21585
tan	LMO4	TNFRSF21	0.211075
tan	SOD2	PFKP	0.208424
tan	S100A8	PI3	0.206168
tan	TMEM123	ACTR3	0.204356
tan	LMO4	UBE2E3	0.203148
tan	NT5DC2	ENO1	0.179175
tan	ABRACL	ENO1	0.169749
tan	SMCO4	ACOT9	0.15379
tan	RAP2B	FOSL1	0.150874
tan	TTLL4	SOD2	0.142697
tan	ADGRG6	TES	0.133192
tan	RARRES1	TMSB10	0.119513
tan	CDK2AP1	PFKP	0.098916
tan	SLC15A1	KCNG1	0.0955122
tan	CDK2AP1	PSAT1	0.0750508
tan	IFRD1	HAPLN3	0.0723592
tan	LY6D	SLC26A9	0.0642427
tan	DUSP9	PADI2	0.0635745
tan	LY6D	ACE2	0.0631074
tan	ESYT3	MDGA2	0.061958
tan	NCS1	USB1	0.0573195
tan	RBM38	KCNG1	0.0565591
tan	INAVA	ACE2	0.0554204
tan	PADI2	GABBR2	0.0551081
tan	SLC39A12	ESYT3	0.0518819
tan	USB1	MSL3	0.051232
tan	KRT83	S1PR2	0.0456266
tan	SBSN	PGLYRP4	0.0445193
tan	PADI2	ULBP3	0.0411418
tan	IL22RA2	S1PR2	0.0379011
tan	IL22RA2	DMRT1	0.0371406
tan	OLAH	SOX11	0.0361145
tan	ART3	SOX11	0.0339047
tan	IL22RA2	SCEL	0.032456
tan	TRPV6	CNGB1	0.032146
tan	IL22RA2	KCNQ4	0.0321399
tan	ULBP1	TRPV6	0.031474
tan	DSC2	S100A9	0.0278772
tan	SLC15A1	PRKX	0.026603
tan	CA9	ACE2	0.02622
tan	NCK2	KCNN4	0.0216081
tan	FZD9	KRT83	0.0209397
tan	RHCG	TRPV6	0.0203687
tan	NCK2	RASAL1	0.0197574
tan	IL22RA2	NR2E1	0.0171632
tan	IL22RA2	IL12RB2	0.0153745
tan	OPRK1	IL22RA2	0.0126694
tan	S1PR2	MARCO	0.0113745
blue	BTRC	SKP1	0.94681
blue	CSAD	EZH1	0.514787
blue	CALCOCO1	EZH1	0.508977
blue	BHLHE40	ITPR1	0.48524
blue	MAST4	UGCG	0.481825
blue	FBXL5	KLHDC2	0.473085
blue	MOAP1	KLHDC2	0.443516
blue	BHLHE40	STC2	0.438851
blue	BHLHE40	UGCG	0.403866
blue	CIRBP	NEK9	0.364627
blue	TRAK1	BHLHE40	0.34156
blue	ARMT1	RETREG1	0.337195
blue	BCL2	MOAP1	0.333739
blue	FAM214A	CPEB2	0.323552
blue	DELE1	NEK9	0.304667
blue	SLC16A6	MYB	0.295514
blue	ARMT1	WWP1	0.293257
blue	ERBB4	MYB	0.289571
blue	BCL2	MYB	0.289358
blue	ERBB4	NEK9	0.2857
blue	MZF1	CIRBP	0.277722
blue	BCL2	EVL	0.273415
blue	STC2	MYB	0.26873
blue	MYB	KCTD6	0.264164
blue	BHLHE40	MYB	0.263568
blue	SPEF1	INPP5J	0.260194
blue	TCTN1	MAATS1	0.257594
blue	DACH1	MYB	0.257011
blue	FAM214A	CPEB3	0.253415
blue	C9orf116	DNALI1	0.244007
blue	CCNH	KLHDC2	0.241024
blue	DELE1	MYB	0.239465
blue	ERBB4	SLC7A8	0.237912
blue	MAP3K12	NEK9	0.236928
blue	EZH1	ADCY9	0.235739
blue	FAM241A	C5orf30	0.233295
blue	SYBU	RETREG1	0.231716
blue	ITPR1	NDFIP1	0.228763
blue	ARL3	MYB	0.226836
blue	MZF1	CSAD	0.226339
blue	FBXL5	NBR1	0.214912
blue	MYB	SYBU	0.212522
blue	FAM214A	TRIM52	0.210963
blue	SKP1	KLHDC2	0.209201
blue	FAM241A	CPEB2	0.20858
blue	BHLHE40	HEXIM1	0.208384
blue	PREX1	UGCG	0.208268
blue	CCNH	GIN1	0.207499
blue	MAP3K12	EVL	0.206458
blue	SIRT3	EVL	0.205798
blue	BCL2	ERBB4	0.204728
blue	BORCS7	NDFIP1	0.202728
blue	CCDC191	DACH1	0.198674
blue	PREX1	EVL	0.198301
blue	SLC16A6	PREX1	0.197497
blue	TRIM52	CYB5D2	0.192966
blue	STC2	ADCY9	0.192932
blue	KCNJ11	ABCC8	0.192861
blue	MYB	MAST4	0.192581
blue	IFT88	DYNC2LI1	0.191681
blue	MAP3K12	ULK4	0.191671
blue	ARL3	SKP1	0.190916
blue	SLC7A8	ADCY9	0.186895
blue	ERBB4	RETREG1	0.186348
blue	FBXL5	PREX1	0.185213
blue	MYB	RSPH1	0.182372
blue	CPEB2	MAST4	0.182002
blue	TCTN1	USP30	0.181588
blue	CPEB2	CELSR1	0.181301
blue	IFT88	NBR1	0.179894
blue	AGR3	RSPH1	0.179383
blue	MYB	UGCG	0.17835
blue	BCL2	CPEB2	0.178256
blue	CYB5D2	TCTN1	0.177999
blue	C5orf30	KCTD6	0.177328
blue	BHLHE40	MAST4	0.17687
blue	MLPH	SYBU	0.176657
blue	ERBB4	ULK4	0.176214
blue	DYNC2LI1	WWP1	0.175877
blue	BTRC	MYB	0.175877
blue	DACH1	FAM214A	0.1754
blue	CIRBP	IFT88	0.174431
blue	ARL3	EVL	0.17365
blue	CFAP43	MAATS1	0.172687
blue	MYB	EVL	0.172532
blue	ERBB4	FAM234B	0.171558
blue	MLPH	MYB	0.167341
blue	CSAD	SIRT3	0.16723
blue	EVL	CACNA1D	0.166908
blue	BHLHE40	KCTD6	0.166314
blue	GREB1	MYB	0.154483
blue	PGR	BCL2	0.152693
blue	TCTN1	CCDC40	0.143753
blue	ERBB4	MAP3K12	0.143056
blue	SPEF1	TMEM232	0.142339
blue	DNAH5	EFCAB12	0.141696
blue	FAM214A	FAM114A2	0.139766
blue	TRAK1	POLI	0.13308
blue	NBR1	USP30	0.132134
blue	STC2	PREX1	0.127791
blue	CFAP53	MAATS1	0.124116
blue	MLPH	SLC7A8	0.121428
blue	RBKS	STC2	0.121193
blue	C5orf63	RSPH1	0.116417
blue	RBKS	PNPLA4	0.11486
blue	CCDC74A	MAATS1	0.113796
blue	DACH1	MAST4	0.112694
blue	RAB6C	SKP1	0.111655
blue	BCL2	INPP4B	0.110485
blue	ABCC8	KCNK15	0.109051
blue	BCL2	HHAT	0.108336
blue	DACH1	FAM241A	0.106434
blue	CCDC74A	CCDC173	0.105063
blue	CCDC74A	ANKRD24	0.104304
blue	CFAP70	NME5	0.102346
blue	DACH1	SYBU	0.100836
blue	FAM241A	KIAA0040	0.0998255
blue	WDR93	MAATS1	0.0966838
blue	CFAP69	CCDC173	0.0964349
blue	DEGS2	MAATS1	0.0929467
blue	CNTD1	C5orf63	0.091346
blue	DNAH5	AK8	0.0893944
blue	CPEB2	EFCAB11	0.0891339
blue	AK8	FBXO15	0.0877365
blue	NXNL2	MAATS1	0.0875243
blue	BCL2	GFRA1	0.0866726
blue	ADAMTS15	RSPH1	0.0858918
blue	BTRC	FAM234B	0.0850391
blue	CLBA1	CCDC40	0.0844238
blue	CFAP43	CCDC40	0.0832448
blue	SPEF1	ZNF844	0.0812973
blue	AGR3	FSIP1	0.0804201
blue	RSPH1	KIF12	0.0801216
blue	PCP2	MAATS1	0.0800597
blue	DNAH5	CFAP57	0.0790975
blue	CCDC40	ULK4	0.0778692
blue	C16orf71	CCDC40	0.0773471
blue	RSPH1	PCBD2	0.0765031
blue	CT62	CCDC40	0.0744629
blue	CCDC74A	KCNJ11	0.0727627
blue	CYP2B6	CCDC40	0.0724863
blue	TTC36	MAATS1	0.069489
blue	SPATA4	DEGS2	0.068323
blue	IQCH	CT62	0.0674656
blue	NPHP1	CCDC40	0.0640851
blue	CFAP53	RGS22	0.0616236
blue	PCSK4	MAATS1	0.0615522
blue	FAM241A	COQ7	0.0613955
blue	IGFALS	CCDC40	0.0587373
blue	SPEF1	ASB16	0.0578969
blue	EFCAB6	DNAH7	0.0574582
blue	CPLX1	PCSK4	0.0569136
blue	LMX1B	CCDC40	0.0566113
blue	SMIM14	IFT88	0.055462
blue	CFAP43	TRIM66	0.0533521
blue	CFAP43	CELSR1	0.0527572
blue	TMPRSS6	CCDC40	0.0527267
blue	EFCAB6	TMEM144	0.0500437
blue	CCDC191	LRTOMT	0.0498323
blue	CT62	ANKS1B	0.048684
blue	SLC16A6	JADE2	0.0480149
blue	INPP5J	CELSR1	0.0451479
blue	NAT1	TCEAL1	0.0444221
blue	CLSTN2	KCNK15	0.0443728
blue	CT62	SPTBN4	0.0442281
blue	AGBL2	CCDC40	0.0424023
blue	REPS2	CCDC40	0.0422563
blue	TCEAL1	KCTD3	0.0420247
blue	CCDC40	ABLIM3	0.0406534
blue	C5orf30	LCMT2	0.0379623
blue	COG7	TMEM144	0.0362422
blue	CT62	ACBD4	0.03554
blue	JADE2	TLE3	0.03527
blue	JADE2	SYTL2	0.0335091
blue	ADGRB2	CFAP43	0.0327448
blue	GLS2	CELSR1	0.0324292
blue	SMIM14	RALGPS2	0.0321774
blue	SMIM14	CPEB3	0.0301849
blue	CT62	GIPR	0.0282041
blue	TIGD6	CT62	0.0281422
greenyellow	CACFD1	STARD10	0.498594
greenyellow	KRT19	KRT18	0.416239
greenyellow	KRT19	SLC9A3R1	0.408902
greenyellow	SIL1	COPZ1	0.350621
greenyellow	NECAB3	TAOK2	0.330638
greenyellow	SH3GLB2	ROGDI	0.324722
greenyellow	BCAM	KRT18	0.320707
greenyellow	KRT19	STARD10	0.316308
greenyellow	TMBIM6	ARF3	0.316137
greenyellow	MAGED2	TCEAL3	0.315207
greenyellow	G6PC3	SPATA20	0.312021
greenyellow	SLC9A3R1	STARD10	0.306999
greenyellow	SLC22A18	TSPAN31	0.290118
greenyellow	EML2	STARD10	0.289471
greenyellow	WFS1	ARF3	0.28895
greenyellow	TMEM205	CISD3	0.286137
greenyellow	SIGIRR	SSH3	0.282015
greenyellow	MAGED2	WFS1	0.281719
greenyellow	WFS1	SSH3	0.280055
greenyellow	TMBIM6	ACOT2	0.278335
greenyellow	SEMA3F	KRT19	0.275073
greenyellow	SLC22A18	HMGCL	0.271063
greenyellow	CRIP1	SIGIRR	0.268706
greenyellow	SULT1A1	BCAM	0.266565
greenyellow	SLC22A18	SSH3	0.265052
greenyellow	SLC9A3R1	KRT18	0.264482
greenyellow	EML2	FAM174B	0.263432
greenyellow	SH3GLB2	NAPA	0.262775
greenyellow	G6PC3	SLC9A3R1	0.262338
greenyellow	SIGIRR	C12orf10	0.26077
greenyellow	ACOT2	CRIP1	0.260441
greenyellow	TSPAN31	HMGCL	0.258272
greenyellow	NAPA	ARF3	0.258073
greenyellow	WFS1	SEMA3F	0.255627
greenyellow	SPRYD3	P4HTM	0.248921
greenyellow	SSH3	SPATA20	0.247094
greenyellow	SULT1A1	CHCHD5	0.246124
greenyellow	RAB17	HID1	0.245728
greenyellow	IFT140	JMJD8	0.245553
greenyellow	G6PC3	TMBIM6	0.243647
greenyellow	G6PC3	SIL1	0.243546
greenyellow	G6PC3	DALRD3	0.241701
greenyellow	CYB5R1	SPRYD3	0.241309
greenyellow	SIGIRR	POLD4	0.239999
greenyellow	SLC22A18	ZNF385A	0.239709
greenyellow	TSPAN31	CYB5R1	0.213668
greenyellow	G6PC3	MAGED2	0.212675
greenyellow	SULT1A1	ARF3	0.196502
greenyellow	CRIP1	SLC9A3R1	0.192657
greenyellow	G6PC3	GHDC	0.192595
greenyellow	NAPA	ROGDI	0.176879
greenyellow	SIGIRR	KRT18	0.166196
greenyellow	METRN	JMJD8	0.157207
greenyellow	GMPR2	MRFAP1L1	0.154714
greenyellow	C12orf10	DALRD3	0.147658
greenyellow	CYSRT1	SMIM22	0.145666
greenyellow	WFS1	FBP1	0.14334
greenyellow	BCAT2	ITPK1	0.13926
greenyellow	CYSRT1	PHLDB3	0.135008
greenyellow	HAGH	PIGQ	0.131176
greenyellow	SLC9A3R1	POLD4	0.130067
greenyellow	HID1	STARD10	0.129667
greenyellow	FRAT1	HMGCL	0.123699
greenyellow	CIB3	SDSL	0.12193
greenyellow	SSH3	STARD10	0.118965
greenyellow	CMBL	JMJD8	0.118889
greenyellow	METRN	ZNF385A	0.117451
greenyellow	CYSRT1	CCDC183	0.113559
greenyellow	RAB11FIP3	P4HTM	0.11341
greenyellow	CCDC183	CDKN2AIPNL	0.106054
greenyellow	METRN	NUDT16L1	0.104043
greenyellow	CXorf40A	COPZ1	0.103241
greenyellow	CYSRT1	LRRC73	0.102818
greenyellow	BCDIN3D	CYSRT1	0.101115
greenyellow	TMEM205	COPZ1	0.100687
greenyellow	JMJD8	TRIM41	0.0997104
greenyellow	RAB5B	HEXIM2	0.0994122
greenyellow	COQ4	HSD17B8	0.0961017
greenyellow	PRKAG1	GMPR2	0.0956573
greenyellow	SLC22A18	CXXC5	0.0945333
greenyellow	CYSRT1	SPRYD3	0.0940564
greenyellow	MISP3	SMIM22	0.0939888
greenyellow	KRT19	HEXIM2	0.0936696
greenyellow	LMNTD2	CYSRT1	0.0908659
greenyellow	HEXIM2	CERS4	0.0894913
greenyellow	ACOT2	CXorf40A	0.0888963
greenyellow	ZNF467	HEXIM2	0.0888148
greenyellow	CYSRT1	CCDC24	0.0880408
greenyellow	ZBTB42	SSH3	0.0874731
greenyellow	CYSRT1	LRRC56	0.0859913
greenyellow	NECAB3	CACFD1	0.0846599
greenyellow	CHCHD5	NPRL2	0.0845619
greenyellow	CHCHD5	RETREG3	0.0831517
greenyellow	CCDC96	CYSRT1	0.0827269
greenyellow	SEMA3F	SLC22A18	0.0817411
greenyellow	IQCD	JMJD8	0.0802713
greenyellow	TKFC	RARA	0.0767762
greenyellow	TEX264	THTPA	0.0738313
greenyellow	TKFC	TAOK2	0.0732533
greenyellow	KLHDC9	CCDC183	0.0728441
greenyellow	CCDC183	BCAS4	0.0684368
greenyellow	CIB3	PEX11G	0.0678178
greenyellow	CIB3	TMEM175	0.0675385
greenyellow	TEX264	RMND5B	0.0667111
greenyellow	CCDC106	ZNF446	0.0663737
greenyellow	BCAT2	MAPK3	0.06457
greenyellow	OCEL1	TMEM205	0.061989
greenyellow	STK16	RMND5B	0.0609555
greenyellow	EML2	ACOT4	0.0594056
greenyellow	NSMCE1	COA3	0.0561744
greenyellow	PRRT3	FAM174B	0.0555948
greenyellow	RAB17	TMEM205	0.0522577
greenyellow	COQ6	THTPA	0.0509302
greenyellow	NPAS1	IFT140	0.046794
greenyellow	MFSD5	NAPA	0.0459813
greenyellow	NPDC1	SIL1	0.0458316
greenyellow	TMEM115	THTPA	0.0457676
greenyellow	SH3GLB2	SPATA20	0.0435291
greenyellow	NPAS1	HDAC11	0.0421749
greenyellow	FAM174A	COA3	0.0391719
greenyellow	SUOX	ZNF747	0.0371112
greenyellow	SUOX	SERTAD3	0.0304721
greenyellow	SH3GLB2	RAB26	0.0284535
greenyellow	BCAM	TCEAL3	0.0271755
greenyellow	RMND5B	PRRG2	0.02386
greenyellow	EAPP	HDAC11	0.0186953
greenyellow	WDR25	RMND5B	0.0178566
greenyellow	CYB561D2	CISD3	0.0177393
green	PJA2	SERINC1	0.809016
green	ZSCAN32	ZNF24	0.674953
green	ZNF148	SCAF11	0.62941
green	ZNF148	SMAD5	0.621661
green	BAZ2B	APPBP2	0.593747
green	MED13	VEZF1	0.57455
green	ZNF148	ATRX	0.573968
green	ZNF148	TNPO1	0.564254
green	EFCAB14	CAPN7	0.562468
green	SMAD5	SCAF11	0.556164
green	RASA1	ERBIN	0.552847
green	CAPN7	CD46	0.550311
green	CPD	CD46	0.548014
green	HBP1	TRIM23	0.528676
green	ATRX	SREK1	0.526333
green	TTC37	RASA1	0.521721
green	PPIP5K2	SACM1L	0.520441
green	TNPO1	MED13	0.511295
green	NIPBL	ERBIN	0.510197
green	NIPBL	CLASP2	0.507543
green	SON	FAM208A	0.49584
green	WAPL	VEZF1	0.495184
green	SMAD5	TNPO1	0.493445
green	GOLGB1	AKAP9	0.492392
green	CD46	SERINC1	0.491889
green	TTC37	PIK3C2A	0.486337
green	HBP1	SERINC1	0.481673
green	CSNK1G3	RASA1	0.480515
green	CPD	PJA2	0.477286
green	TTC37	MTREX	0.47488
green	RNF14	CD46	0.473815
green	TTC37	SIRT1	0.473237
green	SCAF11	SLC35A3	0.469678
green	SMAD5	VEZF1	0.463845
green	UBE3A	USP8	0.463708
green	KIAA0232	VEZF1	0.460416
green	SLC35A3	DHX29	0.449655
green	FRYL	LRBA	0.448221
green	TTC37	TRAPPC11	0.447707
green	DCTN4	TRIM23	0.447285
green	CLCN3	SCAMP1	0.444812
green	ATRX	RASA1	0.444555
green	NRIP1	VEZF1	0.444088
green	SEC24B	SERINC1	0.440565
green	CSNK1A1	ERBIN	0.440234
green	WAPL	CHD1	0.439422
green	TTC37	TMED7	0.437589
green	SCAMP1	LANCL1	0.436042
green	CSNK1G3	CSNK1A1	0.432998
green	ATRX	RAD50	0.431156
green	CHD1	TRAPPC8	0.430303
green	SCAMP1	CSNK1A1	0.429914
green	ZDHHC17	CLASP2	0.427492
green	WAPL	UBE3A	0.421811
green	RASA1	DMXL1	0.421171
green	ERBIN	APC	0.421096
green	ATRX	BOD1L1	0.420933
green	USP8	MAP4K3	0.420695
green	TTC37	BRWD1	0.420174
green	PPIP5K2	TTC37	0.419416
green	CSNK1A1	VEZF1	0.418376
green	TRAPPC8	SEC24B	0.416357
green	ATRX	CD46	0.414193
green	RNF111	CLASP2	0.413483
green	NIPBL	SON	0.413113
green	MIER3	AFF4	0.409285
green	SLC35A3	MINDY2	0.402266
green	LARP4	RNF14	0.401899
green	TTC37	PCNX4	0.401649
green	ATRX	TRIM23	0.401429
green	VPS13B	AKAP9	0.400564
green	PPIP5K2	TRAPPC13	0.399173
green	RAD17	SLC30A5	0.398675
green	CPD	SERINC1	0.398002
green	CREBRF	ZNF91	0.396599
green	PJA2	TBC1D15	0.396337
green	PIK3C2A	DMXL1	0.395519
green	ATRX	CPD	0.395213
green	SETD2	VEZF1	0.39307
green	PJA2	ARID4A	0.392168
green	ARHGEF12	ERBIN	0.391586
green	TTC37	SERINC1	0.39022
green	RNF14	SERINC1	0.387377
green	SCAMP1	PJA2	0.386827
green	CUL3	CLASP2	0.385771
green	DHX29	RAD50	0.383863
green	ERBIN	DMXL1	0.380592
green	EFCAB14	PJA2	0.377862
green	TRAPPC8	TNPO1	0.376944
green	TTC37	SLC30A5	0.376844
green	C5orf15	CD46	0.3766
green	UBE3A	MTREX	0.376371
green	SACM1L	C5orf15	0.375082
green	APPBP2	PURA	0.374882
green	SCAMP1	VEZF1	0.374796
green	TTC37	ERBIN	0.374625
green	SACM1L	RASA1	0.373053
green	WAPL	BRWD1	0.372268
green	ZNF148	MED13L	0.370316
green	CPD	EPG5	0.370103
green	TNPO1	DHX29	0.369761
green	TTC37	PJA2	0.36932
green	DCTN4	CSNK1A1	0.368582
green	TTC37	RAD17	0.367162
green	SMAD5	MED13L	0.366652
green	USP8	SEC24B	0.365802
green	TTC37	SPG11	0.365646
green	FAM208A	DMXL1	0.364472
green	CHD1	SMAD5	0.362692
green	FRS2	CNST	0.361226
green	PPIP5K2	DMXL1	0.36086
green	SEC24B	TRAPPC11	0.359313
green	SCAMP1	CAPN7	0.359285
green	CSNK1A1	DHX29	0.359103
green	CD46	MINDY2	0.358022
green	APPBP2	RASA1	0.355668
green	ZNF148	RASA1	0.355445
green	WAPL	SIRT1	0.355431
green	ZNF148	SYNJ2BP	0.353155
green	STRN3	CLASP2	0.352778
green	TMED7	SLC25A46	0.352318
green	SIRT1	CLASP2	0.352179
green	MED13	GAPVD1	0.352179
green	SIRT1	TBC1D15	0.352068
green	AFF4	CCNT1	0.351233
green	ZNF148	PJA2	0.35076
green	ZNF148	KAT6B	0.349538
green	NEK1	ATRX	0.34811
green	RASA1	DHX29	0.347695
green	CPD	CAPN7	0.346588
green	PIK3C2A	MAP4K3	0.346505
green	ZNF148	FNIP1	0.346415
green	HECTD1	ERBIN	0.346291
green	SIRT1	RASA1	0.34627
green	TTC37	DMXL1	0.345911
green	USP8	DHX29	0.344201
green	DCTN4	CAPN7	0.343526
green	SEL1L	SNX13	0.343264
green	CD46	SLC30A5	0.343264
green	HBP1	TBC1D15	0.342934
green	SEC24B	ARID4A	0.341149
green	EFCAB14	SLC30A5	0.340963
green	RASA1	AKAP9	0.339053
green	AGGF1	APC	0.33755
green	APPBP2	SEC24B	0.3374
green	RASA1	TRIM23	0.335438
green	ARFGEF2	CD46	0.335424
green	CAPN7	CLASP2	0.335274
green	UBE3A	CSNK1A1	0.333902
green	EFCAB14	VEZF1	0.333183
green	ATRX	KIAA1109	0.333156
green	NRIP1	AFF1	0.333115
green	PPIP5K2	C5orf15	0.332261
green	CHD1	SIRT1	0.331828
green	FNIP1	CREBRF	0.331294
green	UBE3A	CUL3	0.331206
green	CPD	RBM47	0.329707
green	ARID4A	KIAA1109	0.329235
green	RNF14	CAPN7	0.326961
green	PPM1A	AKAP9	0.325499
green	CTR9	DHX29	0.322584
green	ZNF148	KDM3B	0.32088
green	CUL3	SERINC1	0.318066
green	FAN1	PTCD2	0.312414
green	APPBP2	TOGARAM1	0.309733
green	MED13	ZNF24	0.309003
green	ATRX	WDFY3	0.307545
green	FBXW11	PPM1A	0.304589
green	CREBRF	NRIP1	0.297979
green	TMF1	SREK1	0.297564
green	SETD2	ARID2	0.290224
green	CAPN7	SLC30A5	0.290218
green	DHX29	SLC25A46	0.287785
green	RNF111	SERINC1	0.285252
green	VEZF1	DPP8	0.282745
green	NIPBL	FAM13B	0.27661
green	CERS6	ATRX	0.274623
green	TENT2	MON2	0.274514
green	TMED7	SLC30A5	0.273021
green	FAM208A	RASA1	0.271739
green	MED13L	ATP7A	0.271389
green	CPD	ARFIP1	0.269426
green	SON	SPG11	0.26921
green	RALGAPA1	ARID4A	0.268886
green	MAP4K3	DMXL1	0.264339
green	THAP6	TNPO1	0.264262
green	DHX29	SLC30A9	0.263805
green	ZDHHC17	MKL2	0.263403
green	SEC24B	GAPVD1	0.262492
green	PIK3C2A	RASA1	0.26235
green	ZFYVE16	TOGARAM1	0.25558
green	ARFGEF2	AP1AR	0.255128
green	C5orf15	TMED7	0.25225
green	CD46	IPO11	0.25144
green	THAP5	LYSMD3	0.247497
green	AFTPH	UBR1	0.243068
green	UBE3A	PRDM10	0.242972
green	FBXO38	ZNF24	0.242031
green	ARFIP1	MFAP3	0.241013
green	CGGBP1	ARFIP1	0.239704
green	CD46	UEVLD	0.239287
green	SYNJ2BP	HIPK1	0.23275
green	UTP14C	DHX29	0.226413
green	MIER3	MFAP3	0.226119
green	SLMAP	STRN3	0.225154
green	CLCN3	HACD3	0.224995
green	SEL1L	STAM2	0.222947
green	RASA1	YTHDC2	0.221965
green	IBTK	SERINC1	0.215128
green	PDPK1	HIPK1	0.212261
green	APPL1	SIRT1	0.207459
green	ARHGEF12	FCHO2	0.205335
green	RFX7	FCHO2	0.205131
green	MIER3	TAB3	0.204137
green	CSNK1A1	STRN3	0.203069
green	CAPN7	RAD50	0.200219
green	LARP4	SLC35A3	0.199877
green	TMEM245	C5orf15	0.198708
green	TRIP11	UBR1	0.198058
green	CTR9	USP47	0.196724
green	SEL1L	PRRC1	0.190539
green	USP38	TMED7	0.189923
green	C5orf15	LANCL1	0.189131
green	SYNJ2BP	GFM2	0.188234
green	SON	GCC2	0.187322
green	PPIP5K2	SMARCAD1	0.184229
green	XIAP	STAM2	0.182247
green	SPTY2D1	TBC1D15	0.173972
green	ZNF322	UBR1	0.16418
green	GAB1	FMN1	0.163138
green	PIAS1	TSTD2	0.160903
green	MFAP3	RALGAPB	0.159443
green	TRAPPC11	ATG2B	0.158878
green	NEK4	SLC35A3	0.15651
green	FCHO2	AP4E1	0.155522
green	SRFBP1	SLC25A46	0.150519
green	DENND4C	DHX29	0.146288
green	SPOPL	SLC30A5	0.14411
green	ATG2B	DENND4A	0.140656
green	LNPEP	FCHO2	0.136766
green	PRLR	FRS2	0.132932
green	FCHO2	MBD5	0.132366
green	GPATCH2L	FCHO2	0.130794
green	FCHO2	DNAJC16	0.12756
green	KIF3B	FCHO2	0.126245
green	CSNK1G1	TSTD2	0.11937
green	FAN1	HECTD4	0.11918
green	APAF1	MBD5	0.115857
green	SLF2	SLC30A5	0.115588
green	BDP1	UHMK1	0.115429
green	TAOK1	HECTD4	0.115202
green	RUFY2	HECTD4	0.11504
green	CSNK1G1	SP1	0.114359
green	AFF4	FEM1B	0.113933
green	KIF3B	ATP8B1	0.113048
green	FCHO2	PHC3	0.112146
green	FNIP1	UHMK1	0.11167
green	DTWD2	TMED7	0.111533
green	TAOK1	KLHL28	0.110186
green	KIF3B	ZXDB	0.10955
green	ASH1L	AFF4	0.109404
green	TMEM161B	LCOR	0.108787
green	CDK17	TSTD2	0.108492
green	ZNF609	BAZ2A	0.107037
green	APAF1	ZFX	0.106536
green	CPLANE1	ZXDB	0.106249
green	AKAP10	TSTD2	0.103589
green	RNF14	SEPSECS	0.101974
green	MYO5C	NBEA	0.099232
green	RFX7	ZBTB6	0.0992211
green	SLC24A1	ZNF780A	0.0962609
green	PDPK1	ZNF91	0.0943976
green	CD46	HEATR5B	0.0938615
green	EPB41L5	FCHO2	0.0910375
green	ZSCAN32	USP37	0.0909567
green	EPG5	ZNF445	0.0900249
green	NAA30	CFAP97	0.0888877
green	FAN1	AQR	0.0883589
green	CSNK1G3	CNST	0.0864337
green	PGGT1B	FCHO2	0.0860825
green	FCHO2	REST	0.0858188
green	RAB27B	FCHO2	0.0840166
green	MARF1	NBEA	0.0835504
green	ZNF490	TMEM87B	0.0826574
green	KIF3A	PHC3	0.081842
green	FCHO2	RNF141	0.0813936
green	SAMD8	TMED7	0.0791586
green	CSNK1G1	ZNF770	0.0778298
green	MBTPS2	CDK17	0.0761727
green	SLC24A1	MSH3	0.0759904
green	FCHO2	TMEM184C	0.0748794
green	IKZF5	CSNK1G1	0.0746409
green	FCHO2	ERCC4	0.072026
green	IPP	MSH3	0.071043
green	PBX1	NBEA	0.0708378
green	SAP30L	TSTD2	0.0704231
green	AKAP10	TP53BP1	0.0704092
green	SLC24A1	PUS7L	0.0652778
green	RFX7	CEP97	0.0650361
green	ZNF141	FCHO2	0.0639498
green	ZXDA	ZXDB	0.0614271
green	ZSCAN32	ZSCAN29	0.0594551
green	SLC24A1	ZNF510	0.0594022
green	WDR7	HECTD4	0.0591911
green	KBTBD4	TP53BP1	0.0558952
green	MTMR10	PHC3	0.055229
green	CDYL2	TMEM87B	0.0550573
green	FCHO2	PANK3	0.0508948
green	FCHO2	CHM	0.0506008
green	FKTN	IPP	0.0485901
green	KLHL11	FMN1	0.0457596
green	TSTD2	GSTCD	0.0440582
green	SLC24A1	ZNF484	0.0377434
green	ZNF619	TMEM87B	0.0340399
green	ZFP14	TMEM87B	0.0235724
lightyellow	LIMA1	NEDD4	0.294144
lightyellow	LIMA1	FRMD6	0.279772
lightyellow	WBP1L	LIMA1	0.161489
lightyellow	ELOVL5	MAP3K1	0.153679
lightyellow	LIMA1	ELOVL5	0.152138
lightyellow	LIMA1	PDGFD	0.149534
lightyellow	PDGFD	FRMD6	0.130523
lightyellow	C1QTNF7	CRY2	0.0664134
lightyellow	WBP1L	PDGFD	0.0600259
lightyellow	ELOVL5	FRMD6	0.0565494
lightyellow	SH3D19	KIAA0825	0.0533166
lightyellow	C1QTNF7	OGN	0.0502559
lightyellow	LIMA1	CAPN8	0.0492039
lightyellow	CAPN8	MAP3K1	0.0489973
lightyellow	FYCO1	FRMD6	0.046108
lightyellow	KIAA0825	NEDD4	0.0380996
lightyellow	C1QTNF7	FMO5	0.0362107
lightyellow	LAMP5	TGFB3	0.0339868
lightyellow	KIF13B	SH3D19	0.0339828
lightyellow	NEK10	RBM43	0.0206587
lightyellow	SCN7A	TGFB3	0.00430457
