# Supplementary material for: A network approach reveals driver genes associated with survival of patients with triple-negative breast cancer
Source: iScience. 2021 Apr 19;24(5):102451. doi: 10.1016/j.isci.2021.102451 (PMC8111681; doi:10.1016/j.isci.2021.102451)
Supplement: Table S10. Microarray case traits used for ROC testing (N = 1,234), related to Figure 8 — Traits for individual arrays in GEO datasets curated originally by Gyöffry et al (N=1,079) (Györffy and Schäfer, 2009) and Karn et al (N=155) (Karn et al., 2011) were assembled from supplementary data in these references and GEO sample annotations. GEO cases listed as TNBC were confirmed via the Lehmann BD et al Web-based subtyping tool, TNBC type. Results are included. [file mmc11.xlsx]

## Sheet: Sheet1
Table S10. Microarray Case Traits used for ROC testing (N=1,234)
																	Lehmann TNBCtype Results
GEO AffyID	GEO DataSet	Relapse	SURV_Relapse	Death	SURV_Death	ER status	PatientID	Lymph node status	Death from BC	SUBTYPE	Grade	Treatment	Size	Age	Event DMFS	Time DMFS	TNBC Subtype	Correlation	P Value
GSM107072	gse1456	1	3.82	1	4.14	NA	X027JO	NA	1	No Subtype	2	NA	NA	NA	NA	NA	NotTested
GSM107073	gse1456	0	8.15	0	8.15	NA	X350JO	NA	0	Luminal B	3	NA	NA	NA	NA	NA	NotTested
GSM107074	gse1456	0	8.36	1	2.22	NA	X028JA	NA	0	Luminal A	1	NA	NA	NA	NA	NA	NotTested
GSM107075	gse1456	0	8.23	0	8.23	NA	X126AS	NA	0	No Subtype	2	NA	NA	NA	NA	NA	NotTested
GSM107076	gse1456	0	8.07	1	5.55	NA	X005JO	NA	0	Luminal A	NA	NA	NA	NA	NA	NA	NotTested
GSM107077	gse1456	0	8.3	0	8.3	NA	X045OL	NA	0	Luminal B	3	NA	NA	NA	NA	NA	NotTested
GSM107078	gse1456	0	8.12	1	4.42	NA	X041LA	NA	0	Luminal A	2	NA	NA	NA	NA	NA	NotTested
GSM107079	gse1456	0	8.07	0	8.07	NA	X229LA	NA	0	No Subtype	1	NA	NA	NA	NA	NA	NotTested
GSM107080	gse1456	0	6.38	0	6.38	NA	X347JA	NA	0	TNBC	3	NA	NA	NA	NA	NA	UNS	NA	NA
GSM107081	gse1456	0	8.13	0	8.13	NA	X122FO	NA	0	ERBB2	3	NA	NA	NA	NA	NA	NotTested
GSM107082	gse1456	1	4.08	1	5.51	NA	X054BO	NA	1	TNBC	NA	NA	NA	NA	NA	NA	UNS	NA	NA
GSM107083	gse1456	0	8.11	0	8.11	NA	X204FA	NA	0	No Subtype	2	NA	NA	NA	NA	NA	NotTested
GSM107084	gse1456	1	3.47	1	5.47	NA	X356AL	NA	1	Luminal B	3	NA	NA	NA	NA	NA	NotTested
GSM107085	gse1456	1	0.56	0	6.82	NA	X089HO	NA	0	Luminal B	3	NA	NA	NA	NA	NA	NotTested
GSM107086	gse1456	1	5.53	1	6.25	NA	X215HE	NA	1	Normal Like	2	NA	NA	NA	NA	NA	NotTested
GSM107087	gse1456	0	7.71	0	7.71	NA	X223LI	NA	0	No Subtype	2	NA	NA	NA	NA	NA	NotTested
GSM107088	gse1456	1	4.44	1	6.22	NA	X055SV	NA	1	Luminal A	2	NA	NA	NA	NA	NA	NotTested
GSM107089	gse1456	1	1.39	1	3.06	NA	X380MO	NA	1	TNBC	3	NA	NA	NA	NA	NA	LAR	0.204	<0.001
GSM107090	gse1456	0	6.32	1	5.87	NA	X111MA	NA	0	TNBC	3	NA	NA	NA	NA	NA	M	0.199	0.007
GSM107091	gse1456	0	7.86	0	7.86	NA	X264LA	NA	0	Luminal A	2	NA	NA	NA	NA	NA	NotTested
GSM107092	gse1456	1	2.92	1	3.85	NA	X101GL	NA	1	Luminal A	2	NA	NA	NA	NA	NA	NotTested
GSM107093	gse1456	1	1.09	1	2.65	NA	X296NY	NA	1	Luminal B	3	NA	NA	NA	NA	NA	NotTested
GSM107094	gse1456	1	4.36	1	5.63	NA	X185NY	NA	1	Luminal B	3	NA	NA	NA	NA	NA	NotTested
GSM107095	gse1456	0	7.61	0	7.61	NA	X057FR	NA	0	No Subtype	2	NA	NA	NA	NA	NA	NotTested
GSM107096	gse1456	0	7.55	0	7.55	NA	X298LA	NA	0	Normal Like	1	NA	NA	NA	NA	NA	NotTested
GSM107097	gse1456	1	1.19	1	3.18	NA	X376FR	NA	1	Luminal A	2	NA	NA	NA	NA	NA	NotTested
GSM107098	gse1456	0	8.03	0	8.03	NA	X164MY	NA	0	Normal Like	1	NA	NA	NA	NA	NA	NotTested
GSM107099	gse1456	1	5.16	0	7.31	NA	X071AV	NA	0	Luminal A	2	NA	NA	NA	NA	NA	NotTested
GSM107100	gse1456	0	7.65	0	7.65	NA	X377DE	NA	0	Normal Like	3	NA	NA	NA	NA	NA	NotTested
GSM107101	gse1456	0	7.38	0	7.38	NA	X166JO	NA	0	TNBC	2	NA	NA	NA	NA	NA	LAR	0.175	<0.001
GSM107102	gse1456	0	7.29	0	7.29	NA	X187OL	NA	0	TNBC	3	NA	NA	NA	NA	NA	LAR	0.154	0.001
GSM107103	gse1456	0	8.03	0	8.03	NA	X121LE	NA	0	Luminal A	2	NA	NA	NA	NA	NA	NotTested
GSM107104	gse1456	0	8.03	0	8.03	NA	X318KI	NA	0	Normal Like	1	NA	NA	NA	NA	NA	NotTested
GSM107105	gse1456	1	6.65	0	7.93	NA	X160LU	NA	0	Luminal A	1	NA	NA	NA	NA	NA	NotTested
GSM107106	gse1456	0	7.73	0	7.73	NA	X297PE	NA	0	No Subtype	1	NA	NA	NA	NA	NA	NotTested
GSM107107	gse1456	0	8.2	0	8.2	NA	X113SO	NA	0	Luminal B	1	NA	NA	NA	NA	NA	NotTested
GSM107108	gse1456	0	7.59	0	7.59	NA	X361NO	NA	0	No Subtype	3	NA	NA	NA	NA	NA	NotTested
GSM107109	gse1456	0	7.81	0	7.81	NA	X382GU	NA	0	ERBB2	3	NA	NA	NA	NA	NA	NotTested
GSM107110	gse1456	0	8.48	0	8.48	NA	X003WI	NA	0	Luminal A	NA	NA	NA	NA	NA	NA	NotTested
GSM107111	gse1456	0	7.95	0	7.95	NA	X309EV	NA	0	Normal Like	1	NA	NA	NA	NA	NA	NotTested
GSM107112	gse1456	0	8.34	1	2.24	NA	X031ER	NA	0	Luminal A	2	NA	NA	NA	NA	NA	NotTested
GSM107113	gse1456	0	7.28	0	7.28	NA	X214WI	NA	0	Luminal B	3	NA	NA	NA	NA	NA	NotTested
GSM107114	gse1456	0	7.96	0	7.96	NA	X310WI	NA	0	Normal Like	2	NA	NA	NA	NA	NA	NotTested
GSM107115	gse1456	0	6.86	0	6.86	NA	X319AN	NA	0	TNBC	3	NA	NA	NA	NA	NA	M	0.276	<0.001
GSM107117	gse1456	0	7.03	0	7.03	NA	X035SI	NA	0	No Subtype	2	NA	NA	NA	NA	NA	NotTested
GSM107118	gse1456	0	8.46	0	8.46	NA	X086LI	NA	0	Normal Like	2	NA	NA	NA	NA	NA	NotTested
GSM107119	gse1456	0	7.84	0	7.84	NA	X268AR	NA	0	Luminal A	2	NA	NA	NA	NA	NA	NotTested
GSM107120	gse1456	0	6.13	0	6.13	NA	X024BJ	NA	0	No Subtype	2	NA	NA	NA	NA	NA	NotTested
GSM107121	gse1456	0	7.21	0	7.21	NA	X188AH	NA	0	Luminal B	3	NA	NA	NA	NA	NA	NotTested
GSM107122	gse1456	0	8.13	0	8.13	NA	X074KA	NA	0	Normal Like	2	NA	NA	NA	NA	NA	NotTested
GSM107123	gse1456	0	7.65	0	7.65	NA	X084GE	NA	0	Luminal B	NA	NA	NA	NA	NA	NA	NotTested
GSM107124	gse1456	0	7.07	0	7.07	NA	X219WO	NA	0	Normal Like	2	NA	NA	NA	NA	NA	NotTested
GSM107125	gse1456	1	3.99	1	4.72	NA	X125WA	NA	1	ERBB2	2	NA	NA	NA	NA	NA	NotTested
GSM107126	gse1456	0	7.55	0	7.55	NA	X333SI	NA	0	Normal Like	1	NA	NA	NA	NA	NA	NotTested
GSM107127	gse1456	0	7.75	0	7.75	NA	X026NA	NA	0	Luminal A	1	NA	NA	NA	NA	NA	NotTested
GSM107128	gse1456	0	8.08	0	8.08	NA	X172SA	NA	0	Luminal A	2	NA	NA	NA	NA	NA	NotTested
GSM107129	gse1456	1	1.55	1	2.38	NA	X373LI	NA	1	TNBC	3	NA	NA	NA	NA	NA	M	0.212	0.004
GSM107130	gse1456	0	8.4	0	8.4	NA	X018GU	NA	0	Luminal A	NA	NA	NA	NA	NA	NA	NotTested
GSM107131	gse1456	0	7.54	0	7.54	NA	X115LU	NA	0	TNBC	3	NA	NA	NA	NA	NA	LAR	0.122	0.002
GSM107132	gse1456	0	7.28	0	7.28	NA	X178WA	NA	0	Normal Like	1	NA	NA	NA	NA	NA	NotTested
GSM107133	gse1456	0	7.73	0	7.73	NA	X076ER	NA	0	Luminal A	2	NA	NA	NA	NA	NA	NotTested
GSM107134	gse1456	1	1.85	1	3	NA	X161JO	NA	1	ERBB2	3	NA	NA	NA	NA	NA	NotTested
GSM107135	gse1456	0	6.31	0	6.31	NA	X137TH	NA	0	Normal Like	3	NA	NA	NA	NA	NA	NotTested
GSM107136	gse1456	0	8.3	0	8.3	NA	X158KU	NA	0	Normal Like	2	NA	NA	NA	NA	NA	NotTested
GSM107137	gse1456	0	7.07	0	7.07	NA	X259AB	NA	0	Normal Like	2	NA	NA	NA	NA	NA	NotTested
GSM107138	gse1456	1	3.15	1	6.4	NA	X246TA	NA	1	Luminal A	3	NA	NA	NA	NA	NA	NotTested
GSM107139	gse1456	0	8.15	0	8.15	NA	X261EN	NA	0	Normal Like	1	NA	NA	NA	NA	NA	NotTested
GSM107140	gse1456	0	8.24	0	8.24	NA	X191SA	NA	0	TNBC	NA	NA	NA	NA	NA	NA	LAR	0.189	<0.001
GSM107141	gse1456	0	6.02	0	6.02	NA	X372LU	NA	0	TNBC	3	NA	NA	NA	NA	NA	UNS	NA	NA
GSM107142	gse1456	0	5.85	0	5.85	NA	X242KR	NA	0	Luminal B	3	NA	NA	NA	NA	NA	NotTested
GSM107143	gse1456	1	5	0	5.96	NA	X112FR	NA	0	Normal Like	2	NA	NA	NA	NA	NA	NotTested
GSM107144	gse1456	0	5.81	0	5.81	NA	X210NI	NA	0	Normal Like	NA	NA	NA	NA	NA	NA	NotTested
GSM107145	gse1456	0	5.86	0	5.86	NA	X281BR	NA	0	Normal Like	2	NA	NA	NA	NA	NA	NotTested
GSM107146	gse1456	0	5.75	0	5.75	NA	X010BJ	NA	0	Luminal A	NA	NA	NA	NA	NA	NA	NotTested
GSM107147	gse1456	0	5.71	0	5.71	NA	X211WA	NA	0	Luminal A	1	NA	NA	NA	NA	NA	NotTested
GSM107148	gse1456	0	5.63	0	5.63	NA	X213BI	NA	0	No Subtype	2	NA	NA	NA	NA	NA	NotTested
GSM107149	gse1456	0	5.68	0	5.68	NA	X276EK	NA	0	Luminal A	2	NA	NA	NA	NA	NA	NotTested
GSM107150	gse1456	0	7.99	0	7.99	NA	X225KA	NA	0	Normal Like	2	NA	NA	NA	NA	NA	NotTested
GSM107151	gse1456	0	5.56	0	5.56	NA	X040TH	NA	0	Luminal B	3	NA	NA	NA	NA	NA	NotTested
GSM107152	gse1456	1	1.61	1	4.61	NA	X360RI	NA	1	Luminal B	3	NA	NA	NA	NA	NA	NotTested
GSM107153	gse1456	0	5.69	0	5.69	NA	X243BE	NA	0	No Subtype	1	NA	NA	NA	NA	NA	NotTested
GSM107154	gse1456	0	8.27	1	5.79	NA	X119AN	NA	0	Luminal A	NA	NA	NA	NA	NA	NA	NotTested
GSM107155	gse1456	1	1.04	1	1.73	NA	X218BE	NA	1	Normal Like	2	NA	NA	NA	NA	NA	NotTested
GSM107156	gse1456	0	8.33	0	8.33	NA	X231CA	NA	0	Normal Like	2	NA	NA	NA	NA	NA	NotTested
GSM107157	gse1456	0	6.03	0	6.03	NA	X142SW	NA	0	Luminal A	3	NA	NA	NA	NA	NA	NotTested
GSM107158	gse1456	0	5.82	1	4.51	NA	X011DA	NA	0	Luminal A	1	NA	NA	NA	NA	NA	NotTested
GSM107159	gse1456	0	5.86	0	5.86	NA	X174HE	NA	0	Normal Like	2	NA	NA	NA	NA	NA	NotTested
GSM107160	gse1456	1	4.3	0	5.56	NA	X117KO	NA	0	Luminal B	1	NA	NA	NA	NA	NA	NotTested
GSM107161	gse1456	0	7.92	0	7.92	NA	X199PO	NA	0	Luminal A	3	NA	NA	NA	NA	NA	NotTested
GSM107162	gse1456	0	6.52	0	6.52	NA	X063PE	NA	0	Luminal A	2	NA	NA	NA	NA	NA	NotTested
GSM107163	gse1456	0	7.42	0	7.42	NA	X371AS	NA	0	TNBC	3	NA	NA	NA	NA	NA	LAR	0.179	<0.001
GSM107164	gse1456	0	6.46	0	6.46	NA	X240SM	NA	0	No Subtype	NA	NA	NA	NA	NA	NA	NotTested
GSM107165	gse1456	0	8.43	0	8.43	NA	X307EG	NA	0	Normal Like	2	NA	NA	NA	NA	NA	NotTested
GSM107166	gse1456	1	6.24	1	6.72	NA	X183AN	NA	1	TNBC	2	NA	NA	NA	NA	NA	LAR	0.159	<0.001
GSM107167	gse1456	1	3.89	0	7.28	NA	X374BR	NA	0	Normal Like	2	NA	NA	NA	NA	NA	NotTested
GSM107168	gse1456	1	4.27	0	7.96	NA	X342BL	NA	0	Luminal B	3	NA	NA	NA	NA	NA	NotTested
GSM107169	gse1456	0	7.59	0	7.59	NA	X165AN	NA	0	Normal Like	2	NA	NA	NA	NA	NA	NotTested
GSM107170	gse1456	1	0.23	1	1.21	NA	X262SP	NA	1	No Subtype	2	NA	NA	NA	NA	NA	NotTested
GSM107171	gse1456	0	7.51	0	7.51	NA	X206RI	NA	0	Normal Like	2	NA	NA	NA	NA	NA	NotTested
GSM107172	gse1456	0	7.67	0	7.67	NA	X092NO	NA	0	Normal Like	2	NA	NA	NA	NA	NA	NotTested
GSM107173	gse1456	0	8.3	0	8.3	NA	X087BU	NA	0	No Subtype	1	NA	NA	NA	NA	NA	NotTested
GSM107174	gse1456	0	7.78	0	7.78	NA	X330IG	NA	0	Luminal A	2	NA	NA	NA	NA	NA	NotTested
GSM107175	gse1456	0	7.89	0	7.89	NA	X352AN	NA	0	TNBC	3	NA	NA	NA	NA	NA	UNS	NA	NA
GSM107176	gse1456	0	7.44	0	7.44	NA	X284JE	NA	0	Normal Like	1	NA	NA	NA	NA	NA	NotTested
GSM107177	gse1456	0	5.95	0	5.95	NA	X079JA	NA	0	Luminal A	1	NA	NA	NA	NA	NA	NotTested
GSM107178	gse1456	1	2.78	1	2.83	NA	X052ZA	NA	1	Luminal B	2	NA	NA	NA	NA	NA	NotTested
GSM107179	gse1456	0	6.26	0	6.26	NA	X049SA	NA	0	Luminal A	2	NA	NA	NA	NA	NA	NotTested
GSM107180	gse1456	0	8.32	0	8.32	NA	X019ER	NA	0	Luminal A	1	NA	NA	NA	NA	NA	NotTested
GSM107181	gse1456	1	3.86	1	4.83	NA	X349LE	NA	1	ERBB2	3	NA	NA	NA	NA	NA	NotTested
GSM107182	gse1456	0	7.89	1	6.17	NA	X056EN	NA	0	Luminal A	NA	NA	NA	NA	NA	NA	NotTested
GSM107183	gse1456	0	8.13	0	8.13	NA	X216AN	NA	0	Luminal B	3	NA	NA	NA	NA	NA	NotTested
GSM107184	gse1456	0	5.95	0	5.95	NA	X260LI	NA	0	Normal Like	1	NA	NA	NA	NA	NA	NotTested
GSM107185	gse1456	0	5.98	0	5.98	NA	X136ER	NA	0	Normal Like	2	NA	NA	NA	NA	NA	NotTested
GSM107186	gse1456	0	6.05	0	6.05	NA	X176TH	NA	0	TNBC	2	NA	NA	NA	NA	NA	MSL	0.357	<0.001
GSM107187	gse1456	0	6.76	0	6.76	NA	X345VI	NA	0	Normal Like	1	NA	NA	NA	NA	NA	NotTested
GSM107188	gse1456	0	8.32	0	8.32	NA	X157HA	NA	0	Normal Like	2	NA	NA	NA	NA	NA	NotTested
GSM107189	gse1456	0	6.55	0	6.55	NA	X081UL	NA	0	NA	NA	NA	NA	NA	NA	NA	NotTested
GSM107190	gse1456	0	7.94	0	7.94	NA	X123ER	NA	0	ERBB2	2	NA	NA	NA	NA	NA	NotTested
GSM107191	gse1456	0	6.55	0	6.55	NA	X170FA	NA	0	Normal Like	1	NA	NA	NA	NA	NA	NotTested
GSM107192	gse1456	0	7.05	0	7.05	NA	X331HA	NA	0	TNBC	3	NA	NA	NA	NA	NA	LAR	0.266	<0.001
GSM107193	gse1456	0	6.4	0	6.4	NA	X192LA	NA	0	Luminal A	3	NA	NA	NA	NA	NA	NotTested
GSM107194	gse1456	0	7.4	0	7.4	NA	X075DA	NA	0	ERBB2	3	NA	NA	NA	NA	NA	NotTested
GSM107195	gse1456	1	1.12	1	1.72	NA	X029AN	NA	1	Luminal B	3	NA	NA	NA	NA	NA	NotTested
GSM107196	gse1456	1	6.44	0	7.71	NA	X336MO	NA	0	TNBC	3	NA	NA	NA	NA	NA	M	0.101	0.041
GSM107197	gse1456	0	5.69	0	5.69	NA	X150JO	NA	0	TNBC	3	NA	NA	NA	NA	NA	LAR	0.223	<0.001
GSM107198	gse1456	0	7.67	0	7.67	NA	X128SA	NA	0	ERBB2	3	NA	NA	NA	NA	NA	NotTested
GSM107199	gse1456	1	3.92	1	4.79	NA	X275WE	NA	1	TNBC	2	NA	NA	NA	NA	NA	LAR	0.22	<0.001
GSM107200	gse1456	0	7.78	0	7.78	NA	X285FL	NA	0	Luminal B	3	NA	NA	NA	NA	NA	NotTested
GSM107201	gse1456	0	7.5	0	7.5	NA	X171SO	NA	0	Luminal A	3	NA	NA	NA	NA	NA	NotTested
GSM107202	gse1456	0	7.36	0	7.36	NA	X249LU	NA	0	Luminal A	3	NA	NA	NA	NA	NA	NotTested
GSM107203	gse1456	0	7.73	0	7.73	NA	X244SO	NA	0	Luminal A	1	NA	NA	NA	NA	NA	NotTested
GSM107204	gse1456	1	1.12	1	1.14	NA	X258VE	NA	1	TNBC	3	NA	NA	NA	NA	NA	UNS	NA	NA
GSM107205	gse1456	1	1.3	1	1.67	NA	X154AN	NA	1	TNBC	3	NA	NA	NA	NA	NA	LAR	0.261	<0.001
GSM107206	gse1456	1	1.46	1	3.84	NA	X351OL	NA	1	ERBB2	2	NA	NA	NA	NA	NA	NotTested
GSM107207	gse1456	0	8.47	0	8.47	NA	X146HO	NA	0	ERBB2	NA	NA	NA	NA	NA	NA	NotTested
GSM107208	gse1456	0	8.03	0	8.03	NA	X221LU	NA	0	No Subtype	2	NA	NA	NA	NA	NA	NotTested
GSM107209	gse1456	0	7.99	0	7.99	NA	X085RY	NA	0	ERBB2	3	NA	NA	NA	NA	NA	NotTested
GSM107210	gse1456	1	0.76	1	2.8	NA	X365MA	NA	1	Normal Like	1	NA	NA	NA	NA	NA	NotTested
GSM107211	gse1456	0	7.63	0	7.63	NA	X325OS	NA	0	Luminal B	3	NA	NA	NA	NA	NA	NotTested
GSM107212	gse1456	0	7.84	0	7.84	NA	X379BA	NA	0	ERBB2	3	NA	NA	NA	NA	NA	NotTested
GSM107213	gse1456	0	7.75	0	7.75	NA	X283AN	NA	0	Luminal A	2	NA	NA	NA	NA	NA	NotTested
GSM107214	gse1456	0	7.67	0	7.67	NA	X202NI	NA	0	No Subtype	2	NA	NA	NA	NA	NA	NotTested
GSM107215	gse1456	1	1.26	1	2.28	NA	X014ER	NA	0	No Subtype	1	NA	NA	NA	NA	NA	NotTested
GSM107216	gse1456	0	6.61	0	6.61	NA	X059HO	NA	0	TNBC	3	NA	NA	NA	NA	NA	LAR	0.219	<0.001
GSM107217	gse1456	0	7.19	0	7.19	NA	X341UL	NA	0	ERBB2	3	NA	NA	NA	NA	NA	NotTested
GSM107218	gse1456	0	6.44	0	6.44	NA	X069EK	NA	0	TNBC	3	NA	NA	NA	NA	NA	UNS	NA	NA
GSM107219	gse1456	1	0.9	1	4.41	NA	X095NI	NA	1	TNBC	3	NA	NA	NA	NA	NA	LAR	0.375	<0.001
GSM107220	gse1456	0	6.32	0	6.32	NA	X138BR	NA	0	ERBB2	3	NA	NA	NA	NA	NA	NotTested
GSM107221	gse1456	0	8.36	0	8.36	NA	X196SA	NA	0	Luminal B	3	NA	NA	NA	NA	NA	NotTested
GSM107222	gse1456	0	8.49	0	8.49	NA	X282WI	NA	0	Normal Like	2	NA	NA	NA	NA	NA	NotTested
GSM107223	gse1456	0	8.49	1	0.18	NA	X132VI	NA	0	Luminal A	2	NA	NA	NA	NA	NA	NotTested
GSM107224	gse1456	0	5.94	0	5.94	NA	X048SA	NA	0	Normal Like	3	NA	NA	NA	NA	NA	NotTested
GSM107225	gse1456	0	8.32	0	8.32	NA	X288BE	NA	0	Luminal B	3	NA	NA	NA	NA	NA	NotTested
GSM107226	gse1456	1	1.34	0	5.98	NA	X036AR	NA	0	No Subtype	3	NA	NA	NA	NA	NA	NotTested
GSM107227	gse1456	1	0.67	0	6.02	NA	X304VE	NA	0	Luminal B	3	NA	NA	NA	NA	NA	NotTested
GSM107228	gse1456	1	2.79	1	3.07	NA	X015HE	NA	1	Luminal A	3	NA	NA	NA	NA	NA	NotTested
GSM107229	gse1456	1	1.38	1	4.87	NA	X327EN	NA	1	ERBB2	3	NA	NA	NA	NA	NA	NotTested
GSM107230	gse1456	0	5.62	0	5.62	NA	X184LO	NA	0	TNBC	3	NA	NA	NA	NA	NA	LAR	0.261	<0.001
GSM107231	gse1456	0	5.58	1	0.7	NA	X072TE	NA	0	Luminal A	1	NA	NA	NA	NA	NA	NotTested
GSM36777	gse2034	0	6.58	NA	NA	1	NA	0	NA	NA	NA	NA	NA	NA	NA	NA	NotTested
GSM36778	gse2034	1	4.17	NA	NA	1	NA	0	NA	NA	NA	NA	NA	NA	NA	NA	NotTested
GSM36779	gse2034	0	11	NA	NA	1	NA	0	NA	NA	NA	NA	NA	NA	NA	NA	NotTested
GSM36780	gse2034	0	7	NA	NA	0	NA	0	NA	NA	NA	NA	NA	NA	NA	NA	NotTested
GSM36781	gse2034	0	12.25	NA	NA	1	NA	0	NA	NA	NA	NA	NA	NA	NA	NA	NotTested
GSM36782	gse2034	0	5.5	NA	NA	1	NA	0	NA	NA	NA	NA	NA	NA	NA	NA	NotTested
GSM36783	gse2034	0	4.33	NA	NA	1	NA	0	NA	NA	NA	NA	NA	NA	NA	NA	NotTested
GSM36784	gse2034	1	4.75	NA	NA	1	NA	0	NA	NA	NA	NA	NA	NA	NA	NA	NotTested
GSM36785	gse2034	0	4.75	NA	NA	1	NA	0	NA	NA	NA	NA	NA	NA	NA	NA	NotTested
GSM36786	gse2034	0	5.5	NA	NA	1	NA	0	NA	NA	NA	NA	NA	NA	NA	NA	NotTested
GSM36787	gse2034	0	6	NA	NA	1	NA	0	NA	NA	NA	NA	NA	NA	NA	NA	NotTested
GSM36788	gse2034	0	6.58	NA	NA	0	NA	0	NA	NA	NA	NA	NA	NA	NA	NA	NotTested
GSM36789	gse2034	1	4.25	NA	NA	1	NA	0	NA	NA	NA	NA	NA	NA	NA	NA	NotTested
GSM36790	gse2034	0	8.92	NA	NA	1	NA	0	NA	NA	NA	NA	NA	NA	NA	NA	NotTested
GSM36791	gse2034	0	6.58	NA	NA	0	NA	0	NA	NA	NA	NA	NA	NA	NA	NA	NotTested
GSM36792	gse2034	1	5.92	NA	NA	1	NA	0	NA	NA	NA	NA	NA	NA	NA	NA	NotTested
GSM36793	gse2034	0	8.42	NA	NA	0	NA	0	NA	NA	NA	NA	NA	NA	NA	NA	NotTested
GSM36794	gse2034	0	7.25	NA	NA	1	NA	0	NA	NA	NA	NA	NA	NA	NA	NA	NotTested
GSM36795	gse2034	0	7.33	NA	NA	0	NA	0	NA	NA	NA	NA	NA	NA	NA	NA	NotTested
GSM36796	gse2034	0	9.83	NA	NA	1	NA	0	NA	NA	NA	NA	NA	NA	NA	NA	NotTested
GSM36797	gse2034	1	0.75	NA	NA	0	NA	0	NA	NA	NA	NA	NA	NA	NA	NA	NotTested
GSM36798	gse2034	0	8.83	NA	NA	0	NA	0	NA	NA	NA	NA	NA	NA	NA	NA	NotTested
GSM36799	gse2034	0	6.25	NA	NA	1	NA	0	NA	NA	NA	NA	NA	NA	NA	NA	NotTested
GSM36800	gse2034	1	3.08	NA	NA	0	NA	0	NA	NA	NA	NA	NA	NA	NA	NA	NotTested
GSM36801	gse2034	0	10.42	NA	NA	1	NA	0	NA	NA	NA	NA	NA	NA	NA	NA	NotTested
GSM36802	gse2034	0	7.67	NA	NA	1	NA	0	NA	NA	NA	NA	NA	NA	NA	NA	NotTested
GSM36803	gse2034	0	7.75	NA	NA	1	NA	0	NA	NA	NA	NA	NA	NA	NA	NA	NotTested
GSM36804	gse2034	0	7.33	NA	NA	1	NA	0	NA	NA	NA	NA	NA	NA	NA	NA	NotTested
GSM36805	gse2034	0	8.33	NA	NA	1	NA	0	NA	NA	NA	NA	NA	NA	NA	NA	NotTested
GSM36806	gse2034	0	7.67	NA	NA	1	NA	0	NA	NA	NA	NA	NA	NA	NA	NA	NotTested
GSM36807	gse2034	0	7.33	NA	NA	1	NA	0	NA	NA	NA	NA	NA	NA	NA	NA	NotTested
GSM36808	gse2034	0	4.83	NA	NA	0	NA	0	NA	NA	NA	NA	NA	NA	NA	NA	NotTested
GSM36809	gse2034	0	4.67	NA	NA	0	NA	0	NA	NA	NA	NA	NA	NA	NA	NA	NotTested
GSM36810	gse2034	0	8.75	NA	NA	1	NA	0	NA	NA	NA	NA	NA	NA	NA	NA	NotTested
GSM36811	gse2034	1	5.17	NA	NA	1	NA	0	NA	NA	NA	NA	NA	NA	NA	NA	NotTested
GSM36812	gse2034	0	6.67	NA	NA	0	NA	0	NA	NA	NA	NA	NA	NA	NA	NA	NotTested
GSM36813	gse2034	1	4.08	NA	NA	1	NA	0	NA	NA	NA	NA	NA	NA	NA	NA	NotTested
GSM36814	gse2034	1	5.08	NA	NA	1	NA	0	NA	NA	NA	NA	NA	NA	NA	NA	NotTested
GSM36815	gse2034	1	6	NA	NA	1	NA	0	NA	NA	NA	NA	NA	NA	NA	NA	NotTested
GSM36816	gse2034	0	8.17	NA	NA	0	NA	0	NA	NA	NA	NA	NA	NA	NA	NA	NotTested
GSM36817	gse2034	0	9.42	NA	NA	1	NA	0	NA	NA	NA	NA	NA	NA	NA	NA	NotTested
GSM36818	gse2034	1	5.17	NA	NA	1	NA	0	NA	NA	NA	NA	NA	NA	NA	NA	NotTested
GSM36819	gse2034	0	10.92	NA	NA	1	NA	0	NA	NA	NA	NA	NA	NA	NA	NA	NotTested
GSM36820	gse2034	0	11.75	NA	NA	1	NA	0	NA	NA	NA	NA	NA	NA	NA	NA	NotTested
GSM36821	gse2034	0	7.33	NA	NA	1	NA	0	NA	NA	NA	NA	NA	NA	NA	NA	NotTested
GSM36822	gse2034	0	4.17	NA	NA	0	NA	0	NA	NA	NA	NA	NA	NA	NA	NA	NotTested
GSM36823	gse2034	0	9.92	NA	NA	1	NA	0	NA	NA	NA	NA	NA	NA	NA	NA	NotTested
GSM36824	gse2034	0	7.17	NA	NA	1	NA	0	NA	NA	NA	NA	NA	NA	NA	NA	NotTested
GSM36825	gse2034	0	8.25	NA	NA	1	NA	0	NA	NA	NA	NA	NA	NA	NA	NA	NotTested
GSM36826	gse2034	1	4.83	NA	NA	1	NA	0	NA	NA	NA	NA	NA	NA	NA	NA	NotTested
GSM36827	gse2034	0	13	NA	NA	0	NA	0	NA	NA	NA	NA	NA	NA	NA	NA	NotTested
GSM36828	gse2034	0	6.33	NA	NA	0	NA	0	NA	NA	NA	NA	NA	NA	NA	NA	NotTested
GSM36829	gse2034	0	13.08	NA	NA	1	NA	0	NA	NA	NA	NA	NA	NA	NA	NA	NotTested
GSM36830	gse2034	0	9.75	NA	NA	1	NA	0	NA	NA	NA	NA	NA	NA	NA	NA	NotTested
GSM36831	gse2034	0	7.25	NA	NA	1	NA	0	NA	NA	NA	NA	NA	NA	NA	NA	NotTested
GSM36832	gse2034	0	9.92	NA	NA	1	NA	0	NA	NA	NA	NA	NA	NA	NA	NA	NotTested
GSM36833	gse2034	0	4.5	NA	NA	0	NA	0	NA	NA	NA	NA	NA	NA	NA	NA	NotTested
GSM36834	gse2034	0	9.08	NA	NA	1	NA	0	NA	NA	NA	NA	NA	NA	NA	NA	NotTested
GSM36835	gse2034	1	1.17	NA	NA	0	NA	0	NA	NA	NA	NA	NA	NA	NA	NA	NotTested
GSM36836	gse2034	0	8.25	NA	NA	1	NA	0	NA	NA	NA	NA	NA	NA	NA	NA	NotTested
GSM36837	gse2034	0	11.42	NA	NA	1	NA	0	NA	NA	NA	NA	NA	NA	NA	NA	NotTested
GSM36838	gse2034	1	2.83	NA	NA	1	NA	0	NA	NA	NA	NA	NA	NA	NA	NA	NotTested
GSM36839	gse2034	1	2.67	NA	NA	1	NA	0	NA	NA	NA	NA	NA	NA	NA	NA	NotTested
GSM36840	gse2034	0	7.17	NA	NA	1	NA	0	NA	NA	NA	NA	NA	NA	NA	NA	NotTested
GSM36841	gse2034	0	11.17	NA	NA	1	NA	0	NA	NA	NA	NA	NA	NA	NA	NA	NotTested
GSM36842	gse2034	0	6.75	NA	NA	1	NA	0	NA	NA	NA	NA	NA	NA	NA	NA	NotTested
GSM36843	gse2034	0	6.42	NA	NA	1	NA	0	NA	NA	NA	NA	NA	NA	NA	NA	NotTested
GSM36844	gse2034	0	10.08	NA	NA	1	NA	0	NA	NA	NA	NA	NA	NA	NA	NA	NotTested
GSM36845	gse2034	0	4.5	NA	NA	1	NA	0	NA	NA	NA	NA	NA	NA	NA	NA	NotTested
GSM36846	gse2034	0	8.58	NA	NA	0	NA	0	NA	NA	NA	NA	NA	NA	NA	NA	NotTested
GSM36847	gse2034	0	7.08	NA	NA	0	NA	0	NA	NA	NA	NA	NA	NA	NA	NA	NotTested
GSM36848	gse2034	0	8.75	NA	NA	1	NA	0	NA	NA	NA	NA	NA	NA	NA	NA	NotTested
GSM36849	gse2034	0	9.17	NA	NA	1	NA	0	NA	NA	NA	NA	NA	NA	NA	NA	NotTested
GSM36850	gse2034	0	10.08	NA	NA	1	NA	0	NA	NA	NA	NA	NA	NA	NA	NA	NotTested
GSM36851	gse2034	0	8.33	NA	NA	1	NA	0	NA	NA	NA	NA	NA	NA	NA	NA	NotTested
GSM36852	gse2034	0	8.92	NA	NA	1	NA	0	NA	NA	NA	NA	NA	NA	NA	NA	NotTested
GSM36853	gse2034	0	8.75	NA	NA	1	NA	0	NA	NA	NA	NA	NA	NA	NA	NA	NotTested
GSM36854	gse2034	0	8.75	NA	NA	0	NA	0	NA	NA	NA	NA	NA	NA	NA	NA	NotTested
GSM36855	gse2034	0	10.67	NA	NA	0	NA	0	NA	NA	NA	NA	NA	NA	NA	NA	NotTested
GSM36856	gse2034	0	7.17	NA	NA	1	NA	0	NA	NA	NA	NA	NA	NA	NA	NA	NotTested
GSM36857	gse2034	0	7.92	NA	NA	1	NA	0	NA	NA	NA	NA	NA	NA	NA	NA	NotTested
GSM36858	gse2034	1	1.17	NA	NA	1	NA	0	NA	NA	NA	NA	NA	NA	NA	NA	NotTested
GSM36859	gse2034	0	10.83	NA	NA	1	NA	0	NA	NA	NA	NA	NA	NA	NA	NA	NotTested
GSM36860	gse2034	1	2.5	NA	NA	1	NA	0	NA	NA	NA	NA	NA	NA	NA	NA	NotTested
GSM36861	gse2034	0	12.92	NA	NA	1	NA	0	NA	NA	NA	NA	NA	NA	NA	NA	NotTested
GSM36862	gse2034	1	2.08	NA	NA	0	NA	0	NA	NA	NA	NA	NA	NA	NA	NA	NotTested
GSM36863	gse2034	0	8.17	NA	NA	0	NA	0	NA	NA	NA	NA	NA	NA	NA	NA	NotTested
GSM36864	gse2034	0	7	NA	NA	1	NA	0	NA	NA	NA	NA	NA	NA	NA	NA	NotTested
GSM36865	gse2034	0	8.58	NA	NA	0	NA	0	NA	NA	NA	NA	NA	NA	NA	NA	NotTested
GSM36866	gse2034	0	8.92	NA	NA	1	NA	0	NA	NA	NA	NA	NA	NA	NA	NA	NotTested
GSM36867	gse2034	0	9	NA	NA	1	NA	0	NA	NA	NA	NA	NA	NA	NA	NA	NotTested
GSM36868	gse2034	0	10.25	NA	NA	1	NA	0	NA	NA	NA	NA	NA	NA	NA	NA	NotTested
GSM36869	gse2034	0	10.5	NA	NA	1	NA	0	NA	NA	NA	NA	NA	NA	NA	NA	NotTested
GSM36870	gse2034	1	2.5	NA	NA	1	NA	0	NA	NA	NA	NA	NA	NA	NA	NA	NotTested
GSM36871	gse2034	0	7	NA	NA	1	NA	0	NA	NA	NA	NA	NA	NA	NA	NA	NotTested
GSM36872	gse2034	1	0.58	NA	NA	1	NA	0	NA	NA	NA	NA	NA	NA	NA	NA	NotTested
GSM36873	gse2034	0	8.33	NA	NA	1	NA	0	NA	NA	NA	NA	NA	NA	NA	NA	NotTested
GSM36874	gse2034	1	2.5	NA	NA	1	NA	0	NA	NA	NA	NA	NA	NA	NA	NA	NotTested
GSM36875	gse2034	1	0.58	NA	NA	0	NA	0	NA	NA	NA	NA	NA	NA	NA	NA	NotTested
GSM36876	gse2034	0	11.08	NA	NA	0	NA	0	NA	NA	NA	NA	NA	NA	NA	NA	NotTested
GSM36877	gse2034	1	3.58	NA	NA	1	NA	0	NA	NA	NA	NA	NA	NA	NA	NA	NotTested
GSM36878	gse2034	0	8.17	NA	NA	1	NA	0	NA	NA	NA	NA	NA	NA	NA	NA	NotTested
GSM36879	gse2034	1	3.25	NA	NA	0	NA	0	NA	NA	NA	NA	NA	NA	NA	NA	NotTested
GSM36880	gse2034	0	8.08	NA	NA	1	NA	0	NA	NA	NA	NA	NA	NA	NA	NA	NotTested
GSM36881	gse2034	1	0.92	NA	NA	1	NA	0	NA	NA	NA	NA	NA	NA	NA	NA	NotTested
GSM36882	gse2034	0	8.25	NA	NA	1	NA	0	NA	NA	NA	NA	NA	NA	NA	NA	NotTested
GSM36883	gse2034	0	7.33	NA	NA	1	NA	0	NA	NA	NA	NA	NA	NA	NA	NA	NotTested
GSM36884	gse2034	0	10.75	NA	NA	1	NA	0	NA	NA	NA	NA	NA	NA	NA	NA	NotTested
GSM36885	gse2034	1	3.33	NA	NA	1	NA	0	NA	NA	NA	NA	NA	NA	NA	NA	NotTested
GSM36886	gse2034	0	7.83	NA	NA	0	NA	0	NA	NA	NA	NA	NA	NA	NA	NA	NotTested
GSM36887	gse2034	0	9	NA	NA	1	NA	0	NA	NA	NA	NA	NA	NA	NA	NA	NotTested
GSM36888	gse2034	1	2.33	NA	NA	1	NA	0	NA	NA	NA	NA	NA	NA	NA	NA	NotTested
GSM36889	gse2034	0	9	NA	NA	1	NA	0	NA	NA	NA	NA	NA	NA	NA	NA	NotTested
GSM36890	gse2034	0	9.67	NA	NA	1	NA	0	NA	NA	NA	NA	NA	NA	NA	NA	NotTested
GSM36891	gse2034	0	7.25	NA	NA	0	NA	0	NA	NA	NA	NA	NA	NA	NA	NA	NotTested
GSM36892	gse2034	0	9.17	NA	NA	1	NA	0	NA	NA	NA	NA	NA	NA	NA	NA	NotTested
GSM36893	gse2034	0	10.33	NA	NA	1	NA	0	NA	NA	NA	NA	NA	NA	NA	NA	NotTested
GSM36894	gse2034	0	9.08	NA	NA	1	NA	0	NA	NA	NA	NA	NA	NA	NA	NA	NotTested
GSM36895	gse2034	0	8	NA	NA	1	NA	0	NA	NA	NA	NA	NA	NA	NA	NA	NotTested
GSM36896	gse2034	0	8.5	NA	NA	1	NA	0	NA	NA	NA	NA	NA	NA	NA	NA	NotTested
GSM36897	gse2034	1	2.08	NA	NA	1	NA	0	NA	NA	NA	NA	NA	NA	NA	NA	NotTested
GSM36898	gse2034	1	0.58	NA	NA	1	NA	0	NA	NA	NA	NA	NA	NA	NA	NA	NotTested
GSM36899	gse2034	0	14.08	NA	NA	1	NA	0	NA	NA	NA	NA	NA	NA	NA	NA	NotTested
GSM36900	gse2034	0	9.08	NA	NA	1	NA	0	NA	NA	NA	NA	NA	NA	NA	NA	NotTested
GSM36901	gse2034	0	8.42	NA	NA	1	NA	0	NA	NA	NA	NA	NA	NA	NA	NA	NotTested
GSM36902	gse2034	1	2.33	NA	NA	1	NA	0	NA	NA	NA	NA	NA	NA	NA	NA	NotTested
GSM36903	gse2034	1	0.67	NA	NA	1	NA	0	NA	NA	NA	NA	NA	NA	NA	NA	NotTested
GSM36904	gse2034	0	8.17	NA	NA	0	NA	0	NA	NA	NA	NA	NA	NA	NA	NA	NotTested
GSM36905	gse2034	1	1.42	NA	NA	0	NA	0	NA	NA	NA	NA	NA	NA	NA	NA	NotTested
GSM36906	gse2034	0	8.42	NA	NA	0	NA	0	NA	NA	NA	NA	NA	NA	NA	NA	NotTested
GSM36907	gse2034	0	7.17	NA	NA	1	NA	0	NA	NA	NA	NA	NA	NA	NA	NA	NotTested
GSM36908	gse2034	1	1.25	NA	NA	1	NA	0	NA	NA	NA	NA	NA	NA	NA	NA	NotTested
GSM36909	gse2034	0	7.92	NA	NA	0	NA	0	NA	NA	NA	NA	NA	NA	NA	NA	NotTested
GSM36910	gse2034	0	10.42	NA	NA	1	NA	0	NA	NA	NA	NA	NA	NA	NA	NA	NotTested
GSM36911	gse2034	1	6.67	NA	NA	1	NA	0	NA	NA	NA	NA	NA	NA	NA	NA	NotTested
GSM36912	gse2034	0	8.08	NA	NA	0	NA	0	NA	NA	NA	NA	NA	NA	NA	NA	NotTested
GSM36913	gse2034	0	9.08	NA	NA	1	NA	0	NA	NA	NA	NA	NA	NA	NA	NA	NotTested
GSM36914	gse2034	0	7	NA	NA	1	NA	0	NA	NA	NA	NA	NA	NA	NA	NA	NotTested
GSM36915	gse2034	0	8.08	NA	NA	0	NA	0	NA	NA	NA	NA	NA	NA	NA	NA	NotTested
GSM36916	gse2034	0	10.42	NA	NA	1	NA	0	NA	NA	NA	NA	NA	NA	NA	NA	NotTested
GSM36917	gse2034	0	12	NA	NA	1	NA	0	NA	NA	NA	NA	NA	NA	NA	NA	NotTested
GSM36918	gse2034	1	0.92	NA	NA	0	NA	0	NA	NA	NA	NA	NA	NA	NA	NA	NotTested
GSM36919	gse2034	0	12.75	NA	NA	1	NA	0	NA	NA	NA	NA	NA	NA	NA	NA	NotTested
GSM36920	gse2034	1	1.67	NA	NA	1	NA	0	NA	NA	NA	NA	NA	NA	NA	NA	NotTested
GSM36921	gse2034	0	9	NA	NA	1	NA	0	NA	NA	NA	NA	NA	NA	NA	NA	NotTested
GSM36922	gse2034	0	9.42	NA	NA	1	NA	0	NA	NA	NA	NA	NA	NA	NA	NA	NotTested
GSM36923	gse2034	1	1.92	NA	NA	0	NA	0	NA	NA	NA	NA	NA	NA	NA	NA	NotTested
GSM36924	gse2034	1	2.42	NA	NA	1	NA	0	NA	NA	NA	NA	NA	NA	NA	NA	NotTested
GSM36925	gse2034	0	8.67	NA	NA	1	NA	0	NA	NA	NA	NA	NA	NA	NA	NA	NotTested
GSM36926	gse2034	1	2	NA	NA	0	NA	0	NA	NA	NA	NA	NA	NA	NA	NA	NotTested
GSM36927	gse2034	1	0.67	NA	NA	1	NA	0	NA	NA	NA	NA	NA	NA	NA	NA	NotTested
GSM36928	gse2034	1	1.92	NA	NA	1	NA	0	NA	NA	NA	NA	NA	NA	NA	NA	NotTested
GSM36929	gse2034	0	7.75	NA	NA	1	NA	0	NA	NA	NA	NA	NA	NA	NA	NA	NotTested
GSM36930	gse2034	0	7	NA	NA	1	NA	0	NA	NA	NA	NA	NA	NA	NA	NA	NotTested
GSM36931	gse2034	1	3.08	NA	NA	1	NA	0	NA	NA	NA	NA	NA	NA	NA	NA	NotTested
GSM36932	gse2034	0	8	NA	NA	1	NA	0	NA	NA	NA	NA	NA	NA	NA	NA	NotTested
GSM36933	gse2034	0	9.17	NA	NA	1	NA	0	NA	NA	NA	NA	NA	NA	NA	NA	NotTested
GSM36934	gse2034	0	14.25	NA	NA	1	NA	0	NA	NA	NA	NA	NA	NA	NA	NA	NotTested
GSM36935	gse2034	0	9.5	NA	NA	0	NA	0	NA	NA	NA	NA	NA	NA	NA	NA	NotTested
GSM36936	gse2034	0	9.08	NA	NA	1	NA	0	NA	NA	NA	NA	NA	NA	NA	NA	NotTested
GSM36937	gse2034	1	0.92	NA	NA	0	NA	0	NA	NA	NA	NA	NA	NA	NA	NA	NotTested
GSM36938	gse2034	0	9	NA	NA	1	NA	0	NA	NA	NA	NA	NA	NA	NA	NA	NotTested
GSM36939	gse2034	1	1.17	NA	NA	1	NA	0	NA	NA	NA	NA	NA	NA	NA	NA	NotTested
GSM36940	gse2034	0	11.17	NA	NA	0	NA	0	NA	NA	NA	NA	NA	NA	NA	NA	NotTested
GSM36941	gse2034	1	0.75	NA	NA	0	NA	0	NA	NA	NA	NA	NA	NA	NA	NA	NotTested
GSM36942	gse2034	0	12.67	NA	NA	1	NA	0	NA	NA	NA	NA	NA	NA	NA	NA	NotTested
GSM36943	gse2034	1	1.58	NA	NA	1	NA	0	NA	NA	NA	NA	NA	NA	NA	NA	NotTested
GSM36944	gse2034	0	9.33	NA	NA	1	NA	0	NA	NA	NA	NA	NA	NA	NA	NA	NotTested
GSM36945	gse2034	0	7.67	NA	NA	1	NA	0	NA	NA	NA	NA	NA	NA	NA	NA	NotTested
GSM36946	gse2034	1	2.17	NA	NA	1	NA	0	NA	NA	NA	NA	NA	NA	NA	NA	NotTested
GSM36947	gse2034	1	1.33	NA	NA	1	NA	0	NA	NA	NA	NA	NA	NA	NA	NA	NotTested
GSM36948	gse2034	0	7.25	NA	NA	1	NA	0	NA	NA	NA	NA	NA	NA	NA	NA	NotTested
GSM36949	gse2034	1	0.5	NA	NA	0	NA	0	NA	NA	NA	NA	NA	NA	NA	NA	NotTested
GSM36950	gse2034	1	2.33	NA	NA	1	NA	0	NA	NA	NA	NA	NA	NA	NA	NA	NotTested
GSM36951	gse2034	0	8.67	NA	NA	1	NA	0	NA	NA	NA	NA	NA	NA	NA	NA	NotTested
GSM36952	gse2034	1	1.08	NA	NA	0	NA	0	NA	NA	NA	NA	NA	NA	NA	NA	NotTested
GSM36953	gse2034	0	7	NA	NA	0	NA	0	NA	NA	NA	NA	NA	NA	NA	NA	NotTested
GSM36954	gse2034	1	1.58	NA	NA	1	NA	0	NA	NA	NA	NA	NA	NA	NA	NA	NotTested
GSM36955	gse2034	1	2.08	NA	NA	0	NA	0	NA	NA	NA	NA	NA	NA	NA	NA	NotTested
GSM36956	gse2034	1	2.67	NA	NA	1	NA	0	NA	NA	NA	NA	NA	NA	NA	NA	NotTested
GSM36957	gse2034	1	3.92	NA	NA	1	NA	0	NA	NA	NA	NA	NA	NA	NA	NA	NotTested
GSM36958	gse2034	0	9.25	NA	NA	1	NA	0	NA	NA	NA	NA	NA	NA	NA	NA	NotTested
GSM36959	gse2034	0	10	NA	NA	0	NA	0	NA	NA	NA	NA	NA	NA	NA	NA	NotTested
GSM36960	gse2034	1	4.25	NA	NA	1	NA	0	NA	NA	NA	NA	NA	NA	NA	NA	NotTested
GSM36961	gse2034	0	12.75	NA	NA	0	NA	0	NA	NA	NA	NA	NA	NA	NA	NA	NotTested
GSM36962	gse2034	0	9.5	NA	NA	1	NA	0	NA	NA	NA	NA	NA	NA	NA	NA	NotTested
GSM36963	gse2034	0	5	NA	NA	1	NA	0	NA	NA	NA	NA	NA	NA	NA	NA	NotTested
GSM36964	gse2034	1	1	NA	NA	0	NA	0	NA	NA	NA	NA	NA	NA	NA	NA	NotTested
GSM36965	gse2034	0	11.17	NA	NA	1	NA	0	NA	NA	NA	NA	NA	NA	NA	NA	NotTested
GSM36966	gse2034	0	7.5	NA	NA	0	NA	0	NA	NA	NA	NA	NA	NA	NA	NA	NotTested
GSM36967	gse2034	1	1.25	NA	NA	1	NA	0	NA	NA	NA	NA	NA	NA	NA	NA	NotTested
GSM36968	gse2034	0	12.67	NA	NA	0	NA	0	NA	NA	NA	NA	NA	NA	NA	NA	NotTested
GSM36969	gse2034	1	2.67	NA	NA	0	NA	0	NA	NA	NA	NA	NA	NA	NA	NA	NotTested
GSM36970	gse2034	0	9.67	NA	NA	1	NA	0	NA	NA	NA	NA	NA	NA	NA	NA	NotTested
GSM36971	gse2034	1	1.58	NA	NA	1	NA	0	NA	NA	NA	NA	NA	NA	NA	NA	NotTested
GSM36972	gse2034	1	3.08	NA	NA	1	NA	0	NA	NA	NA	NA	NA	NA	NA	NA	NotTested
GSM36973	gse2034	1	2.08	NA	NA	1	NA	0	NA	NA	NA	NA	NA	NA	NA	NA	NotTested
GSM36974	gse2034	1	1.92	NA	NA	1	NA	0	NA	NA	NA	NA	NA	NA	NA	NA	NotTested
GSM36975	gse2034	0	9.17	NA	NA	1	NA	0	NA	NA	NA	NA	NA	NA	NA	NA	NotTested
GSM36976	gse2034	1	3.17	NA	NA	1	NA	0	NA	NA	NA	NA	NA	NA	NA	NA	NotTested
GSM36977	gse2034	0	10.33	NA	NA	0	NA	0	NA	NA	NA	NA	NA	NA	NA	NA	NotTested
GSM36978	gse2034	0	12.33	NA	NA	0	NA	0	NA	NA	NA	NA	NA	NA	NA	NA	NotTested
GSM36979	gse2034	0	8.92	NA	NA	1	NA	0	NA	NA	NA	NA	NA	NA	NA	NA	NotTested
GSM36980	gse2034	0	10.17	NA	NA	1	NA	0	NA	NA	NA	NA	NA	NA	NA	NA	NotTested
GSM36981	gse2034	0	7.25	NA	NA	0	NA	0	NA	NA	NA	NA	NA	NA	NA	NA	NotTested
GSM36982	gse2034	0	7.67	NA	NA	1	NA	0	NA	NA	NA	NA	NA	NA	NA	NA	NotTested
GSM36983	gse2034	1	6.25	NA	NA	1	NA	0	NA	NA	NA	NA	NA	NA	NA	NA	NotTested
GSM36984	gse2034	0	11.5	NA	NA	1	NA	0	NA	NA	NA	NA	NA	NA	NA	NA	NotTested
GSM36985	gse2034	1	4.58	NA	NA	1	NA	0	NA	NA	NA	NA	NA	NA	NA	NA	NotTested
GSM36986	gse2034	1	6.42	NA	NA	1	NA	0	NA	NA	NA	NA	NA	NA	NA	NA	NotTested
GSM36987	gse2034	0	8.08	NA	NA	1	NA	0	NA	NA	NA	NA	NA	NA	NA	NA	NotTested
GSM36988	gse2034	0	8	NA	NA	1	NA	0	NA	NA	NA	NA	NA	NA	NA	NA	NotTested
GSM36989	gse2034	1	0.92	NA	NA	1	NA	0	NA	NA	NA	NA	NA	NA	NA	NA	NotTested
GSM36990	gse2034	0	11.92	NA	NA	1	NA	0	NA	NA	NA	NA	NA	NA	NA	NA	NotTested
GSM36991	gse2034	0	9.5	NA	NA	0	NA	0	NA	NA	NA	NA	NA	NA	NA	NA	NotTested
GSM36992	gse2034	0	8.67	NA	NA	1	NA	0	NA	NA	NA	NA	NA	NA	NA	NA	NotTested
GSM36993	gse2034	0	8.17	NA	NA	1	NA	0	NA	NA	NA	NA	NA	NA	NA	NA	NotTested
GSM36994	gse2034	1	0.17	NA	NA	1	NA	0	NA	NA	NA	NA	NA	NA	NA	NA	NotTested
GSM36995	gse2034	0	9.42	NA	NA	1	NA	0	NA	NA	NA	NA	NA	NA	NA	NA	NotTested
GSM36996	gse2034	1	2	NA	NA	1	NA	0	NA	NA	NA	NA	NA	NA	NA	NA	NotTested
GSM36997	gse2034	1	3.67	NA	NA	1	NA	0	NA	NA	NA	NA	NA	NA	NA	NA	NotTested
GSM36998	gse2034	1	0.42	NA	NA	1	NA	0	NA	NA	NA	NA	NA	NA	NA	NA	NotTested
GSM36999	gse2034	1	3.08	NA	NA	1	NA	0	NA	NA	NA	NA	NA	NA	NA	NA	NotTested
GSM37000	gse2034	0	11.42	NA	NA	1	NA	0	NA	NA	NA	NA	NA	NA	NA	NA	NotTested
GSM37001	gse2034	1	2.75	NA	NA	1	NA	0	NA	NA	NA	NA	NA	NA	NA	NA	NotTested
GSM37002	gse2034	1	1.33	NA	NA	0	NA	0	NA	NA	NA	NA	NA	NA	NA	NA	NotTested
GSM37003	gse2034	1	1.58	NA	NA	1	NA	0	NA	NA	NA	NA	NA	NA	NA	NA	NotTested
GSM37004	gse2034	1	2.92	NA	NA	1	NA	0	NA	NA	NA	NA	NA	NA	NA	NA	NotTested
GSM37005	gse2034	1	4.67	NA	NA	1	NA	0	NA	NA	NA	NA	NA	NA	NA	NA	NotTested
GSM37006	gse2034	1	5.92	NA	NA	1	NA	0	NA	NA	NA	NA	NA	NA	NA	NA	NotTested
GSM37007	gse2034	1	4.92	NA	NA	1	NA	0	NA	NA	NA	NA	NA	NA	NA	NA	NotTested
GSM37008	gse2034	1	5.83	NA	NA	1	NA	0	NA	NA	NA	NA	NA	NA	NA	NA	NotTested
GSM37009	gse2034	0	10.17	NA	NA	1	NA	0	NA	NA	NA	NA	NA	NA	NA	NA	NotTested
GSM37010	gse2034	0	8.42	NA	NA	1	NA	0	NA	NA	NA	NA	NA	NA	NA	NA	NotTested
GSM37011	gse2034	1	5	NA	NA	1	NA	0	NA	NA	NA	NA	NA	NA	NA	NA	NotTested
GSM37012	gse2034	0	11	NA	NA	1	NA	0	NA	NA	NA	NA	NA	NA	NA	NA	NotTested
GSM37013	gse2034	1	5.5	NA	NA	1	NA	0	NA	NA	NA	NA	NA	NA	NA	NA	NotTested
GSM37014	gse2034	0	11.92	NA	NA	1	NA	0	NA	NA	NA	NA	NA	NA	NA	NA	NotTested
GSM37015	gse2034	0	10.17	NA	NA	1	NA	0	NA	NA	NA	NA	NA	NA	NA	NA	NotTested
GSM37016	gse2034	0	9	NA	NA	0	NA	0	NA	NA	NA	NA	NA	NA	NA	NA	NotTested
GSM37017	gse2034	0	9	NA	NA	0	NA	0	NA	NA	NA	NA	NA	NA	NA	NA	NotTested
GSM37018	gse2034	1	1.67	NA	NA	1	NA	0	NA	NA	NA	NA	NA	NA	NA	NA	NotTested
GSM37019	gse2034	0	12.17	NA	NA	1	NA	0	NA	NA	NA	NA	NA	NA	NA	NA	NotTested
GSM37020	gse2034	1	4	NA	NA	0	NA	0	NA	NA	NA	NA	NA	NA	NA	NA	NotTested
GSM37021	gse2034	0	9.08	NA	NA	0	NA	0	NA	NA	NA	NA	NA	NA	NA	NA	NotTested
GSM37022	gse2034	1	2.5	NA	NA	0	NA	0	NA	NA	NA	NA	NA	NA	NA	NA	NotTested
GSM37023	gse2034	1	1.17	NA	NA	0	NA	0	NA	NA	NA	NA	NA	NA	NA	NA	NotTested
GSM37024	gse2034	0	7.92	NA	NA	1	NA	0	NA	NA	NA	NA	NA	NA	NA	NA	NotTested
GSM37025	gse2034	0	8.92	NA	NA	1	NA	0	NA	NA	NA	NA	NA	NA	NA	NA	NotTested
GSM37026	gse2034	1	3	NA	NA	1	NA	0	NA	NA	NA	NA	NA	NA	NA	NA	NotTested
GSM37027	gse2034	1	1.42	NA	NA	1	NA	0	NA	NA	NA	NA	NA	NA	NA	NA	NotTested
GSM37028	gse2034	1	3.25	NA	NA	1	NA	0	NA	NA	NA	NA	NA	NA	NA	NA	NotTested
GSM37029	gse2034	1	3.92	NA	NA	1	NA	0	NA	NA	NA	NA	NA	NA	NA	NA	NotTested
GSM37030	gse2034	1	3.67	NA	NA	1	NA	0	NA	NA	NA	NA	NA	NA	NA	NA	NotTested
GSM37031	gse2034	1	1.5	NA	NA	1	NA	0	NA	NA	NA	NA	NA	NA	NA	NA	NotTested
GSM37032	gse2034	0	7.17	NA	NA	1	NA	0	NA	NA	NA	NA	NA	NA	NA	NA	NotTested
GSM37033	gse2034	0	13.42	NA	NA	1	NA	0	NA	NA	NA	NA	NA	NA	NA	NA	NotTested
GSM37034	gse2034	0	7.33	NA	NA	0	NA	0	NA	NA	NA	NA	NA	NA	NA	NA	NotTested
GSM37035	gse2034	1	1.17	NA	NA	1	NA	0	NA	NA	NA	NA	NA	NA	NA	NA	NotTested
GSM37036	gse2034	1	1.25	NA	NA	1	NA	0	NA	NA	NA	NA	NA	NA	NA	NA	NotTested
GSM37037	gse2034	1	1.58	NA	NA	1	NA	0	NA	NA	NA	NA	NA	NA	NA	NA	NotTested
GSM37038	gse2034	1	5	NA	NA	1	NA	0	NA	NA	NA	NA	NA	NA	NA	NA	NotTested
GSM37039	gse2034	1	4	NA	NA	1	NA	0	NA	NA	NA	NA	NA	NA	NA	NA	NotTested
GSM37040	gse2034	1	0.5	NA	NA	0	NA	0	NA	NA	NA	NA	NA	NA	NA	NA	NotTested
GSM37041	gse2034	1	0.75	NA	NA	1	NA	0	NA	NA	NA	NA	NA	NA	NA	NA	NotTested
GSM37042	gse2034	1	1.17	NA	NA	0	NA	0	NA	NA	NA	NA	NA	NA	NA	NA	NotTested
GSM37043	gse2034	0	13.42	NA	NA	0	NA	0	NA	NA	NA	NA	NA	NA	NA	NA	NotTested
GSM37044	gse2034	0	9.33	NA	NA	1	NA	0	NA	NA	NA	NA	NA	NA	NA	NA	NotTested
GSM37045	gse2034	0	10.25	NA	NA	0	NA	0	NA	NA	NA	NA	NA	NA	NA	NA	NotTested
GSM37046	gse2034	0	7.17	NA	NA	1	NA	0	NA	NA	NA	NA	NA	NA	NA	NA	NotTested
GSM37047	gse2034	0	9	NA	NA	1	NA	0	NA	NA	NA	NA	NA	NA	NA	NA	NotTested
GSM37048	gse2034	0	7.25	NA	NA	0	NA	0	NA	NA	NA	NA	NA	NA	NA	NA	NotTested
GSM37049	gse2034	1	2.42	NA	NA	0	NA	0	NA	NA	NA	NA	NA	NA	NA	NA	NotTested
GSM37050	gse2034	1	1.5	NA	NA	0	NA	0	NA	NA	NA	NA	NA	NA	NA	NA	NotTested
GSM37051	gse2034	1	1.5	NA	NA	1	NA	0	NA	NA	NA	NA	NA	NA	NA	NA	NotTested
GSM37052	gse2034	1	2.67	NA	NA	0	NA	0	NA	NA	NA	NA	NA	NA	NA	NA	NotTested
GSM37053	gse2034	1	2.75	NA	NA	0	NA	0	NA	NA	NA	NA	NA	NA	NA	NA	NotTested
GSM37054	gse2034	0	5.5	NA	NA	0	NA	0	NA	NA	NA	NA	NA	NA	NA	NA	NotTested
GSM37055	gse2034	0	4.92	NA	NA	0	NA	0	NA	NA	NA	NA	NA	NA	NA	NA	NotTested
GSM37056	gse2034	0	6.83	NA	NA	0	NA	0	NA	NA	NA	NA	NA	NA	NA	NA	NotTested
GSM37057	gse2034	0	4.92	NA	NA	1	NA	0	NA	NA	NA	NA	NA	NA	NA	NA	NotTested
GSM37058	gse2034	1	5.33	NA	NA	1	NA	0	NA	NA	NA	NA	NA	NA	NA	NA	NotTested
GSM37059	gse2034	0	6.92	NA	NA	1	NA	0	NA	NA	NA	NA	NA	NA	NA	NA	NotTested
GSM37060	gse2034	0	6.75	NA	NA	1	NA	0	NA	NA	NA	NA	NA	NA	NA	NA	NotTested
GSM37061	gse2034	0	8.75	NA	NA	0	NA	0	NA	NA	NA	NA	NA	NA	NA	NA	NotTested
GSM37062	gse2034	0	4.5	NA	NA	1	NA	0	NA	NA	NA	NA	NA	NA	NA	NA	NotTested
gsm65340	gse2990	0	0.02	NA	NA	1	OXFT_2220	NA	NA	NA	1	tamoxifen	1.1	79	0	2.33	NotTested
gsm65341	gse2990	0	0.04	NA	NA	1	OXFT_2190	0	NA	NA	NA	tamoxifen	2	82	0	2.97	NotTested
gsm65342	gse2990	0	0.18	NA	NA	1	OXFT_2152	1	NA	NA	NA	tamoxifen	8.2	75	NA	0.18	NotTested
gsm65343	gse2990	0	0.62	NA	NA	1	OXFT_2221	1	NA	NA	3	tamoxifen	5.5	76	NA	0.62	NotTested
gsm65344	gse2990	0	0.71	NA	NA	1	OXFT_209	1	NA	NA	3	tamoxifen	2.5	66	0	0.71	NotTested
gsm65345	gse2990	0	1.35	NA	NA	1	OXFT_1769	1	NA	NA	1	tamoxifen	3.5	86	0	1.35	NotTested
gsm65346	gse2990	0	1.55	NA	NA	1	OXFT_928	0	NA	NA	1	tamoxifen	1.1	47	0	1.55	NotTested
gsm65347	gse2990	0	2.53	NA	NA	1	OXFT_2093	1	NA	NA	1	tamoxifen	2.2	74	NA	2.53	NotTested
gsm65348	gse2990	0	2.6	NA	NA	1	OXFT_1770	1	NA	NA	1	tamoxifen	1.7	69	0	2.6	NotTested
gsm65349	gse2990	0	2.74	NA	NA	1	OXFT_630	0	NA	NA	1	tamoxifen	1.5	58	NA	2.74	NotTested
gsm65350	gse2990	0	3.73	NA	NA	1	OXFT_1342	0	NA	NA	3	tamoxifen	2.5	62	NA	3.73	NotTested
gsm65351	gse2990	0	3.88	NA	NA	1	OXFT_2340	0	NA	NA	1	tamoxifen	1.8	80	0	3.88	NotTested
gsm65352	gse2990	0	4.17	NA	NA	1	OXFT_2338	1	NA	NA	3	tamoxifen	1.4	63	0	4.17	NotTested
gsm65353	gse2990	0	4.49	NA	NA	1	OXFT_2341	1	NA	NA	1	tamoxifen	3.3	76	0	4.49	NotTested
gsm65354	gse2990	0	4.95	NA	NA	1	OXFT_1902	0	NA	NA	3	tamoxifen	2.4	61	0	4.95	NotTested
gsm65355	gse2990	0	5.16	NA	NA	1	OXFT_1982	0	NA	NA	1	tamoxifen	1.7	62	0	5.16	NotTested
gsm65356	gse2990	0	5.32	NA	NA	1	OXFT_5210	0	NA	NA	3	tamoxifen	3.5	65	0	5.32	NotTested
gsm65357	gse2990	0	5.48	NA	NA	1	OXFT_2027	0	NA	NA	3	tamoxifen	1.4	63	0	5.48	NotTested
gsm65358	gse2990	0	5.58	NA	NA	1	OXFT_1133	0	NA	NA	1	tamoxifen	2	70	0	5.58	NotTested
gsm65359	gse2990	0	5.74	NA	NA	1	OXFT_1441	0	NA	NA	3	tamoxifen	3.2	78	0	5.74	NotTested
gsm65360	gse2990	0	7.01	NA	NA	1	OXFT_1432	0	NA	NA	1	tamoxifen	2	71	0	7.01	NotTested
gsm65361	gse2990	0	7.36	NA	NA	1	OXFT_1125	0	NA	NA	1	tamoxifen	1.6	68	0	7.36	NotTested
gsm65362	gse2990	0	7.58	NA	NA	1	OXFT_1070	0	NA	NA	1	tamoxifen	0.2	45	0	7.58	NotTested
gsm65363	gse2990	0	8.59	NA	NA	1	OXFT_700	0	NA	NA	1	tamoxifen	3.5	57	0	8.59	NotTested
gsm65364	gse2990	0	8.81	NA	NA	1	OXFT_742	1	NA	NA	3	tamoxifen	1.7	67	0	8.81	NotTested
gsm65365	gse2990	0	8.88	NA	NA	1	OXFT_738	1	NA	NA	1	tamoxifen	1.8	74	0	8.88	NotTested
gsm65366	gse2990	0	9.41	NA	NA	1	OXFT_669	0	NA	NA	3	tamoxifen	4	60	0	9.41	NotTested
gsm65367	gse2990	0	9.88	NA	NA	1	OXFT_3597	0	NA	NA	3	tamoxifen	1.1	60	0	9.88	NotTested
gsm65368	gse2990	0	10.29	NA	NA	1	OXFT_638	1	NA	NA	1	tamoxifen	2.3	63	0	10.29	NotTested
gsm65369	gse2990	1	0.5	NA	NA	1	OXFT_2188	0	NA	NA	3	tamoxifen	3.3	69	NA	0.5	NotTested
gsm65370	gse2990	1	0.9	NA	NA	1	OXFT_2069	1	NA	NA	3	tamoxifen	2.3	66	1	1.74	NotTested
gsm65371	gse2990	1	1.55	NA	NA	1	OXFT_596	0	NA	NA	3	tamoxifen	3	66	1	1.55	NotTested
gsm65372	gse2990	1	2.57	NA	NA	1	OXFT_619	0	NA	NA	3	tamoxifen	1.9	49	1	2.57	NotTested
gsm65373	gse2990	1	3.94	NA	NA	1	OXFT_680	1	NA	NA	1	tamoxifen	4.5	61	1	6.5	NotTested
gsm65374	gse2990	1	4.53	NA	NA	1	OXFT_443	0	NA	NA	3	tamoxifen	2.1	45	1	4.53	NotTested
gsm65375	gse2990	1	4.89	NA	NA	1	OXFT_2092	NA	NA	NA	1	tamoxifen	2	78	NA	4.89	NotTested
gsm65376	gse2990	1	5	NA	NA	1	OXFT_1579	0	NA	NA	1	tamoxifen	2	40	0	5	NotTested
gsm65377	gse2990	1	5.67	NA	NA	1	OXFT_4904	1	NA	NA	1	tamoxifen	5	69	1	5.67	NotTested
gsm65378	gse2990	1	7.12	NA	NA	1	OXFT_511	1	NA	NA	3	tamoxifen	5.5	64	1	7.12	NotTested
gsm65379	gse2990	1	8.1	NA	NA	1	OXFT_736	0	NA	NA	1	tamoxifen	1.4	48	0	8.1	NotTested
gsm65819	gse2990	0	12.08	NA	NA	1	X89A64	0	NA	NA	3	none	2.3	60	0	11.41	NotTested
gsm65820	gse2990	0	14.53	NA	NA	1	OXFU_12	0	NA	NA	NA	none	0	44	0	14.53	NotTested
gsm65821	gse2990	0	11.18	NA	NA	1	OXFU_16	0	NA	NA	2	none	2.6	46	0	11.18	NotTested
gsm65822	gse2990	1	8.48	NA	NA	0	OXFU_37	0	NA	NA	2	none	1.8	38	0	8.48	NotTested
gsm65823	gse2990	0	14.19	NA	NA	1	OXFU_53	0	NA	NA	NA	none	0.3	61	0	14.19	NotTested
gsm65824	gse2990	1	12.05	NA	NA	0	OXFU_57	0	NA	NA	2	none	2	43	1	12.05	NotTested
gsm65825	gse2990	0	13.96	NA	NA	NA	OXFU_88	0	NA	NA	3	none	2.6	65	0	13.96	NotTested
gsm65826	gse2990	1	5.82	NA	NA	1	OXFU_90	0	NA	NA	NA	none	1.4	61	1	5.82	NotTested
gsm65827	gse2990	0	13.78	NA	NA	1	OXFU_93	0	NA	NA	NA	none	0.9	58	0	13.78	NotTested
gsm65828	gse2990	1	1.78	NA	NA	1	OXFU_104	0	NA	NA	NA	none	3.1	60	1	1.78	NotTested
gsm65829	gse2990	1	11.41	NA	NA	0	OXFU_126	0	NA	NA	NA	none	1	45	0	11.41	NotTested
gsm65830	gse2990	1	13.34	NA	NA	1	OXFU_127	0	NA	NA	1	none	1.9	42	0	13.34	NotTested
gsm65831	gse2990	0	13.78	NA	NA	1	OXFU_138	0	NA	NA	3	none	3	55	0	13.78	NotTested
gsm65832	gse2990	0	12.92	NA	NA	0	OXFU_145	0	NA	NA	2	none	2.5	45	0	12.92	NotTested
gsm65833	gse2990	1	13.44	NA	NA	0	OXFU_157	0	NA	NA	3	none	2	42	0	13.44	NotTested
gsm65834	gse2990	1	12.55	NA	NA	1	OXFU_181	0	NA	NA	2	none	1.5	64	1	12.55	NotTested
gsm65835	gse2990	1	1.54	NA	NA	0	OXFU_217	0	NA	NA	2	none	1	53	1	1.54	NotTested
gsm65836	gse2990	0	12.62	NA	NA	0	OXFU_220	0	NA	NA	2	none	1	47	0	12.62	NotTested
gsm65837	gse2990	1	5.14	NA	NA	1	OXFU_223	0	NA	NA	3	none	2.1	64	1	5.14	NotTested
gsm65838	gse2990	0	13.31	NA	NA	NA	OXFU_245	0	NA	NA	NA	none	1	54	0	13.31	NotTested
gsm65839	gse2990	1	0.69	NA	NA	0	OXFU_247	0	NA	NA	3	none	4.5	73	0	1.54	NotTested
gsm65840	gse2990	1	12.64	NA	NA	1	OXFU_254	0	NA	NA	NA	none	2	48	0	12.64	NotTested
gsm65841	gse2990	1	10.56	NA	NA	0	OXFU_281	0	NA	NA	2	none	1.6	64	0	10.56	NotTested
gsm65842	gse2990	0	12.83	NA	NA	0	OXFU_316	0	NA	NA	3	none	2.2	47	0	12.83	NotTested
gsm65843	gse2990	1	7.02	NA	NA	0	OXFU_320	0	NA	NA	3	none	5	39	0	7.02	NotTested
gsm65844	gse2990	1	0.61	NA	NA	1	OXFU_348	0	NA	NA	2	none	4.5	65	1	0.61	NotTested
gsm65845	gse2990	0	12.6	NA	NA	0	OXFU_360	0	NA	NA	3	none	3	32	0	12.6	NotTested
gsm65846	gse2990	1	2.84	NA	NA	0	OXFU_366	0	NA	NA	3	none	2.5	57	1	3.05	NotTested
gsm65847	gse2990	1	2.92	NA	NA	1	OXFU_373	0	NA	NA	NA	none	1.8	64	1	2.92	NotTested
gsm65848	gse2990	0	12.79	NA	NA	1	OXFU_382	0	NA	NA	3	none	3	60	0	12.79	NotTested
gsm65849	gse2990	1	2.89	NA	NA	1	OXFU_397	0	NA	NA	NA	none	2	71	1	2.89	NotTested
gsm65850	gse2990	0	10.45	NA	NA	0	OXFU_419	0	NA	NA	3	none	0.7	42	0	12.42	NotTested
gsm65851	gse2990	0	12.47	NA	NA	1	OXFU_449	0	NA	NA	NA	none	3	57	0	12.47	NotTested
gsm65852	gse2990	1	3.47	NA	NA	NA	OXFU_476	0	NA	NA	NA	none	2.5	53	1	3.47	NotTested
gsm65853	gse2990	0	10.72	NA	NA	1	OXFU_484	0	NA	NA	2	none	1.3	64	0	10.72	NotTested
gsm65854	gse2990	0	12.27	NA	NA	1	OXFU_491	0	NA	NA	NA	none	2	66	0	12.27	NotTested
gsm65855	gse2990	1	3.11	NA	NA	0	OXFU_513	0	NA	NA	2	none	3.8	47	0	3.11	NotTested
gsm65856	gse2990	0	9.82	NA	NA	1	OXFU_522	0	NA	NA	NA	none	2.4	63	0	9.82	NotTested
gsm65857	gse2990	1	2.73	NA	NA	1	OXFU_530	0	NA	NA	2	none	1.8	54	1	4.74	NotTested
gsm65858	gse2990	0	12.04	NA	NA	NA	OXFU_531	0	NA	NA	2	none	1.6	42	0	12.04	NotTested
gsm65859	gse2990	0	12.32	NA	NA	1	OXFU_533	0	NA	NA	3	none	2.6	53	0	12.32	NotTested
gsm65860	gse2990	0	12.25	NA	NA	1	OXFU_535	0	NA	NA	3	none	1.5	59	0	12.25	NotTested
gsm65861	gse2990	1	2.64	NA	NA	0	OXFU_543	0	NA	NA	2	none	1.9	71	1	2.64	NotTested
gsm65862	gse2990	0	11.86	NA	NA	1	OXFU_544	0	NA	NA	2	none	1.8	54	0	11.86	NotTested
gsm65863	gse2990	0	9.26	NA	NA	0	OXFU_547	0	NA	NA	3	none	4	45	0	11.93	NotTested
gsm65864	gse2990	1	10.04	NA	NA	1	OXFU_549	0	NA	NA	NA	none	1	64	0	10.04	NotTested
gsm65865	gse2990	0	12.06	NA	NA	0	OXFU_557	0	NA	NA	3	none	3	43	0	12.06	NotTested
gsm65866	gse2990	0	11.17	NA	NA	0	OXFU_559	0	NA	NA	3	none	1.3	68	0	11.17	NotTested
gsm65867	gse2990	0	11.56	NA	NA	1	OXFU_573	0	NA	NA	3	none	2	63	0	11.56	NotTested
gsm65868	gse2990	1	4.08	NA	NA	1	OXFU_598	0	NA	NA	2	none	2	69	1	3.01	NotTested
gsm65869	gse2990	1	2.63	NA	NA	1	OXFU_608	0	NA	NA	2	none	3	62	1	2.63	NotTested
gsm65870	gse2990	1	5.71	NA	NA	0	OXFU_662	0	NA	NA	3	none	2.2	43	0	11.46	NotTested
gsm65871	gse2990	0	8.74	NA	NA	1	OXFU_869	0	NA	NA	1	none	1	48	0	8.74	NotTested
gsm65872	gse2990	1	2	NA	NA	0	OXFU_1065	0	NA	NA	2	none	2	43	1	2	NotTested
gsm65873	gse2990	0	4.36	NA	NA	1	OXFU_1183	0	NA	NA	1	none	0.8	50	0	4.36	NotTested
gsm65874	gse2990	0	5.26	NA	NA	1	OXFU_1210	0	NA	NA	1	none	0.8	43	0	5.26	NotTested
gsm65875	gse2990	0	8.94	NA	NA	1	OXFU_1248	0	NA	NA	1	none	2	70	0	8.94	NotTested
gsm65876	gse2990	0	5.24	NA	NA	NA	OXFU_1286	0	NA	NA	1	none	2	52	0	5.24	NotTested
gsm65877	gse2990	0	7.25	NA	NA	1	OXFU_1328	0	NA	NA	NA	none	1.3	49	0	7.25	NotTested
gsm65878	gse2990	1	0.73	NA	NA	0	OXFU_1373	0	NA	NA	2	none	2	38	1	0.73	NotTested
gsm65879	gse2990	0	3.53	NA	NA	0	OXFU_1415	0	NA	NA	NA	none	0.9	47	0	3.53	NotTested
gsm65880	gse2990	1	6.29	NA	NA	0	OXFU_1605	0	NA	NA	2	none	1	39	0	7.7	NotTested
GSM79114	gse3494	0	11.83	NA	11.833	1	X100B08	0	0	NA	1	NA	0.9	68	NA	NA	NotTested
GSM79115	gse3494	0	11.83	NA	11.833	0	KIU_101B88	0	0	NA	3	none	1.2	40	0	6.25	NotTested
GSM79116	gse3494	0	11.83	NA	11.833	1	X102B06	0	0	NA	3	NA	2.6	51	NA	NA	NotTested
GSM79117	gse3494	0	11.75	NA	NA	0	X103B41	1	NA	NA	3	NA	2.2	52	NA	0	NotTested
GSM79118	gse3494	0	3.58	NA	3.583	1	KIT_104B91	NA	0	NA	3	tamoxifen	2.4	80	0	3.58	NotTested
GSM79119	gse3494	0	11.75	NA	11.75	1	KIU_105B13	0	0	NA	1	none	1.3	46	0	7.33	NotTested
GSM79120	gse3494	1	1.17	NA	6.917	1	KIU_106B55	0	1	NA	1	none	6	37	0	1.17	NotTested
GSM79121	gse3494	0	11.33	NA	11.333	1	X10B88	0	0	NA	1	NA	5	70	NA	NA	NotTested
GSM79122	gse3494	0	11.67	NA	11.667	1	X110B34	0	0	NA	2	NA	2	74	NA	NA	NotTested
GSM79123	gse3494	1	0.5	NA	7.167	1	KIU_111B51	0	1	NA	3	none	3.3	41	1	0.5	NotTested
GSM79124	gse3494	1	0.92	NA	1.5	1	X112B55	1	1	NA	2	NA	2.4	61	1	0.92	NotTested
GSM79125	gse3494	1	3.08	NA	5.5	1	KIU_113B11	0	0	NA	3	none	3.2	38	1	3.08	NotTested
GSM79126	gse3494	0	11.17	NA	11.167	1	KIT_114B68	1	0	NA	1	tamoxifen	1.2	67	0	10.5	NotTested
GSM79127	gse3494	0	7.42	NA	7.417	0	X11B47	0	0	NA	2	NA	1.8	69	NA	NA	NotTested
GSM79128	gse3494	0	11.58	NA	11.583	1	KIU_120B73	0	0	NA	2	none	1.6	34	0	10.83	NotTested
GSM79129	gse3494	0	11.17	NA	11.167	1	X122B81	0	0	NA	2	NA	1.9	79	NA	NA	NotTested
GSM79130	gse3494	1	5	NA	9	1	KIU_124B25	0	1	NA	2	none	2.1	46	1	5	NotTested
GSM79131	gse3494	1	1.92	NA	4.667	1	KIU_127B00	0	1	NA	3	none	2.2	57	1	1.92	NotTested
GSM79132	gse3494	0	4.58	NA	4.583	NA	X128B48	NA	0	NA	1	NA	1.2	71	NA	NA	NotTested
GSM79133	gse3494	1	4.42	NA	5.583	1	X130B92	1	1	NA	2	NA	1.8	73	1	4.42	NotTested
GSM79134	gse3494	1	1.75	NA	5.833	1	KIT_131B79	1	1	NA	3	tamoxifen	2.6	59	1	1.75	NotTested
GSM79135	gse3494	1	2	NA	8.25	1	KIU_134B33	0	1	NA	2	none	2.8	63	1	2	NotTested
GSM79136	gse3494	1	9.5	NA	11.5	1	KIT_135B40	0	0	NA	1	tamoxifen	2.6	64	1	9.5	NotTested
GSM79137	gse3494	1	2.42	NA	11.5	1	KIU_136B04	0	0	NA	2	none	1.7	54	0	2.42	NotTested
GSM79138	gse3494	1	10.5	NA	11.5	0	X137B88	0	0	NA	2	NA	0.6	68	NA	NA	NotTested
GSM79139	gse3494	0	11.5	NA	11.5	1	KIT_138B34	1	0	NA	1	tamoxifen	2.3	65	0	9.5	NotTested
GSM79140	gse3494	1	0.33	NA	0.333	1	KIT_139B03	0	1	NA	3	tamoxifen	2.8	84	NA	0.33	NotTested
GSM79141	gse3494	0	10.83	NA	10.833	1	X13B79	0	0	NA	2	NA	2.5	67	NA	NA	NotTested
GSM79142	gse3494	0	11.5	NA	NA	1	KIU_140B91	0	NA	NA	2	none	1.2	61	0	7.75	NotTested
GSM79143	gse3494	1	1.25	NA	11.5	0	X142B05	0	0	NA	3	NA	2.7	67	NA	NA	NotTested
GSM79144	gse3494	0	2.17	NA	2.167	0	X143B81	NA	0	NA	3	NA	2.9	93	NA	NA	NotTested
GSM79145	gse3494	0	11.5	NA	11.5	1	KIU_144B49	0	0	NA	2	none	2.1	40	0	5.5	NotTested
GSM79146	gse3494	0	11.42	NA	11.417	1	X145B10	0	0	NA	2	NA	1.8	73	NA	NA	NotTested
GSM79147	gse3494	0	0.67	NA	NA	0	X146B39	1	NA	NA	3	NA	5	34	NA	NA	NotTested
GSM79148	gse3494	1	1.83	NA	5.083	0	X147B19	1	0	NA	3	NA	2.4	71	NA	0	NotTested
GSM79149	gse3494	1	2.83	NA	2.917	1	KIT_148B49	1	1	NA	NA	NA	2.6	71	NA	NA	NotTested
GSM79150	gse3494	0	10.83	NA	10.833	1	X14B98	1	0	NA	2	NA	2	61	0	10.08	NotTested
GSM79151	gse3494	0	11.42	NA	11.417	1	X150B81	1	0	NA	2	NA	3.5	55	0	9.58	NotTested
GSM79152	gse3494	0	11.42	NA	11.417	1	KIU_151B84	0	0	NA	2	none	1.5	57	0	6.91	NotTested
GSM79153	gse3494	0	2.08	NA	2.083	1	X152B99	0	0	NA	2	NA	1.8	83	NA	NA	NotTested
GSM79154	gse3494	0	11.42	NA	11.417	0	X153B09	0	0	NA	3	NA	1.8	71	NA	NA	NotTested
GSM79155	gse3494	1	3.42	NA	4.583	1	X154B42	1	1	NA	2	NA	0.9	52	1	3.42	NotTested
GSM79156	gse3494	0	11.42	NA	11.417	0	KIU_155B52	0	0	NA	1	none	1.3	57	0	9.99	NotTested
GSM79157	gse3494	1	0.83	NA	11.417	1	X156B01	0	0	NA	1	NA	1.2	70	NA	NA	NotTested
GSM79158	gse3494	1	4.67	NA	8.5	1	X158B84	0	0	NA	2	NA	0.7	69	NA	NA	NotTested
GSM79159	gse3494	1	6.5	NA	11.417	1	X159B47	1	0	NA	2	NA	1.4	57	1	6.5	NotTested
GSM79160	gse3494	0	4.42	NA	4.417	1	X15C94	0	0	NA	2	NA	5	83	0	4.42	NotTested
GSM79161	gse3494	0	5.5	NA	5.5	1	X160B16	0	0	NA	1	NA	1.4	73	NA	NA	NotTested
GSM79162	gse3494	0	11.42	NA	11.417	1	X161B31	0	0	NA	2	NA	1.3	69	NA	NA	NotTested
GSM79163	gse3494	1	8.92	NA	10.75	1	KIT_162B98	1	0	NA	3	tamoxifen	3.3	73	1	8.92	NotTested
GSM79164	gse3494	0	11.33	NA	11.333	1	KIU_163B27	0	0	NA	1	none	0.8	49	0	6.16	NotTested
GSM79165	gse3494	0	11.33	NA	11.333	0	KIU_164B81	0	0	NA	2	none	2.3	62	0	9.83	NotTested
GSM79166	gse3494	1	1.5	NA	2.333	1	X165B72	1	1	NA	2	NA	2.3	74	1	1.5	NotTested
GSM79167	gse3494	0	11.33	NA	11.333	1	X166B79	1	0	NA	2	NA	2.2	65	0	9.83	NotTested
GSM79168	gse3494	0	5.33	NA	5.333	1	X168B51	0	0	NA	2	NA	4.5	90	NA	NA	NotTested
GSM79169	gse3494	0	11.33	NA	11.333	1	X169B79	0	0	NA	2	NA	1.411	57	0	9.83	NotTested
GSM79170	gse3494	1	3.58	NA	4.333	1	X16C97	0	1	NA	2	NA	1.5	80	NA	NA	NotTested
GSM79171	gse3494	1	4.08	NA	4.083	1	X170B15	1	1	NA	2	NA	2.5	70	0	4.08	NotTested
GSM79172	gse3494	1	1.75	NA	7	1	X171B77	0	1	NA	2	NA	1.8	62	0	1.75	NotTested
GSM79173	gse3494	1	8.58	NA	11.25	1	KIU_172B19	0	0	NA	3	none	2.3	42	0	8.58	NotTested
GSM79174	gse3494	0	11.25	NA	11.25	1	KIT_173B43	1	0	NA	1	tamoxifen	1.6	72	0	10.83	NotTested
GSM79175	gse3494	1	3.33	NA	5.75	1	X174B41	0	0	NA	1	NA	1.1	74	NA	NA	NotTested
GSM79176	gse3494	1	0	NA	0.417	1	X175B72	1	1	NA	2	NA	6	46	NA	NA	NotTested
GSM79177	gse3494	0	6	NA	6	1	X176B74	0	0	NA	2	NA	2.5	77	NA	NA	NotTested
GSM79178	gse3494	1	6.83	NA	11.167	1	KIU_177B67	0	0	NA	1	none	1.8	41	1	6.83	NotTested
GSM79179	gse3494	0	7.42	NA	7.417	1	X178B74	0	0	NA	2	NA	1.6	82	NA	NA	NotTested
GSM79180	gse3494	1	2.33	NA	4	1	X179B28	0	1	NA	2	NA	0.8	66	NA	NA	NotTested
GSM79181	gse3494	0	1.92	NA	1.917	1	X17C40	NA	0	NA	2	NA	2.5	83	0	1.92	NotTested
GSM79182	gse3494	0	7.25	NA	7.25	1	X180B38	0	0	NA	1	NA	0.2	70	NA	NA	NotTested
GSM79183	gse3494	1	1.92	NA	11.083	1	X181B70	1	0	NA	1	NA	2	34	NA	NA	NotTested
GSM79184	gse3494	0	11.08	NA	11.083	0	X182B43	1	0	NA	3	NA	2.8	51	NA	NA	NotTested
GSM79185	gse3494	1	7	NA	10.833	1	X183B75	1	1	NA	2	NA	2.4	60	1	7	NotTested
GSM79186	gse3494	0	11	NA	11	1	KIU_184B38	0	0	NA	1	none	1	63	0	8.66	NotTested
GSM79187	gse3494	0	11	NA	NA	1	X185B44	0	NA	NA	1	NA	0.8	68	NA	NA	NotTested
GSM79188	gse3494	1	0.17	NA	1.417	1	X186B22	1	1	NA	2	NA	4.6	86	NA	0.17	NotTested
GSM79189	gse3494	1	0	NA	0	1	X187B36	1	1	NA	2	NA	2.3	29	NA	NA	NotTested
GSM79190	gse3494	0	11	NA	11	0	KIU_188B13	0	0	NA	2	none	1.4	60	0	9.58	NotTested
GSM79191	gse3494	0	11	NA	NA	0	X189B83	0	NA	NA	2	NA	3.8	58	NA	0	NotTested
GSM79192	gse3494	0	10.75	NA	10.75	1	X18C56	0	0	NA	2	NA	1.9	68	NA	NA	NotTested
GSM79193	gse3494	1	4.42	NA	11	1	X191B79	0	0	NA	2	NA	2.7	59	0	4.42	NotTested
GSM79194	gse3494	0	7.92	NA	7.917	1	X192B69	0	0	NA	1	NA	0.8	73	NA	NA	NotTested
GSM79195	gse3494	0	10.92	NA	10.917	0	X193B72	1	0	NA	2	NA	1.6	68	NA	0	NotTested
GSM79196	gse3494	0	3.58	NA	3.583	1	KIT_194B60	1	0	NA	3	tamoxifen	2.2	77	0	3.42	NotTested
GSM79197	gse3494	0	3	NA	3	1	X195B75	0	0	NA	1	NA	1.8	87	NA	NA	NotTested
GSM79198	gse3494	0	10.92	NA	10.917	1	KIU_196B81	0	0	NA	1	none	1.4	65	0	5.91	NotTested
GSM79199	gse3494	0	10.92	NA	10.917	1	KIU_197B95	0	0	NA	2	none	1.6	44	0	5.16	NotTested
GSM79200	gse3494	0	10.92	NA	10.917	1	X198B90	0	0	NA	2	NA	2	74	NA	NA	NotTested
GSM79201	gse3494	0	10.92	NA	10.917	1	KIU_199B55	0	0	NA	2	none	2.3	54	0	10.08	NotTested
GSM79202	gse3494	1	0	NA	4.167	1	X19C33	1	1	NA	1	NA	3.1	61	NA	NA	NotTested
GSM79203	gse3494	1	5.42	NA	10.917	1	X200B47	1	0	NA	3	NA	2	47	NA	NA	NotTested
GSM79204	gse3494	0	10.92	NA	10.917	1	X201B68	1	0	NA	2	NA	2.4	53	NA	NA	NotTested
GSM79205	gse3494	0	10.83	NA	10.833	1	X202B44	0	0	NA	2	NA	1	72	0	9.83	NotTested
GSM79206	gse3494	0	10.83	NA	10.833	1	X203B49	1	0	NA	2	NA	4	51	0	9.92	NotTested
GSM79207	gse3494	0	10.58	NA	10.583	1	X204B85	0	0	NA	1	NA	1.2	70	NA	NA	NotTested
GSM79208	gse3494	1	4.42	NA	4.417	1	KIU_205B99	0	1	NA	1	none	2.2	59	1	4.41	NotTested
GSM79209	gse3494	0	6.42	NA	6.417	1	X206C05	0	0	NA	2	NA	1.8	80	NA	NA	NotTested
GSM79210	gse3494	0	10.83	NA	10.833	1	KIT_207C08	1	0	NA	1	tamoxifen	1	59	0	9.33	NotTested
GSM79211	gse3494	0	0.08	NA	0.083	1	X208C06	NA	0	NA	2	NA	2.2	67	NA	NA	NotTested
GSM79212	gse3494	0	10.83	NA	10.833	1	X209C10	0	0	NA	1	NA	1.4	80	NA	NA	NotTested
GSM79213	gse3494	1	0.5	NA	10.833	1	X210C72	0	0	NA	2	NA	4.2	45	NA	NA	NotTested
GSM79214	gse3494	0	1.5	NA	1.5	1	X211C88	NA	0	NA	2	NA	1.8	85	NA	NA	NotTested
GSM79215	gse3494	1	3.75	NA	10.833	NA	X212C21	0	0	NA	2	NA	2.414	74	0	3.75	NotTested
GSM79216	gse3494	0	10.08	NA	10.083	1	X213C36	0	0	NA	2	NA	1.8	70	NA	NA	NotTested
GSM79217	gse3494	0	10.75	NA	10.75	1	X216C61	1	0	NA	2	NA	2.2	71	0	9	NotTested
GSM79218	gse3494	0	10.75	NA	10.75	1	X217C79	0	0	NA	2	NA	1.9	74	NA	NA	NotTested
GSM79219	gse3494	0	10.75	NA	10.75	1	X218C29	0	0	NA	2	NA	1.4	69	NA	NA	NotTested
GSM79220	gse3494	0	10.67	NA	10.667	1	X21C28	0	0	NA	1	NA	1	68	NA	NA	NotTested
GSM79221	gse3494	0	10.75	NA	10.75	1	KIU_220C70	0	0	NA	1	none	2	42	0	7.66	NotTested
GSM79222	gse3494	1	3	NA	10.667	1	X221C14	0	0	NA	2	NA	1.7	68	NA	NA	NotTested
GSM79223	gse3494	1	0.08	NA	1.167	1	X222C26	1	1	NA	3	NA	6.5	50	NA	NA	NotTested
GSM79224	gse3494	0	8.42	NA	NA	1	X223C51	1	NA	NA	2	NA	3.2	44	NA	NA	NotTested
GSM79225	gse3494	0	7.92	NA	7.917	0	X224C93	0	0	NA	1	NA	1.1	70	NA	NA	NotTested
GSM79226	gse3494	0	10.75	NA	10.75	1	X225C52	1	0	NA	2	NA	2.7	72	0	10.25	NotTested
GSM79227	gse3494	0	10.75	NA	10.75	1	X226C06	1	0	NA	3	NA	4.5	28	NA	NA	NotTested
GSM79228	gse3494	1	9.08	NA	NA	1	KIU_227C50	0	NA	NA	1	none	1.2	57	0	9.08	NotTested
GSM79229	gse3494	0	10.67	NA	10.667	1	KIU_229C44	0	0	NA	1	none	1.3	52	0	9.5	NotTested
GSM79230	gse3494	0	4.83	NA	4.833	1	X22C62	0	0	NA	2	NA	1.2	83	NA	NA	NotTested
GSM79231	gse3494	1	0.5	NA	0.583	1	X230C47	1	1	NA	2	NA	2.2	77	1	0.5	NotTested
GSM79232	gse3494	1	6.42	NA	10	1	KIU_231C80	0	1	NA	1	none	2.2	56	1	6.41	NotTested
GSM79233	gse3494	1	1.75	NA	2.917	1	X232C58	1	1	NA	3	NA	2.4	44	NA	NA	NotTested
GSM79234	gse3494	0	10.67	NA	10.667	1	KIU_233C91	0	0	NA	1	none	1.1	49	0	9.16	NotTested
GSM79235	gse3494	0	10.67	NA	10.667	1	X234C15	1	0	NA	3	NA	1.1	29	NA	NA	NotTested
GSM79236	gse3494	0	10.67	NA	10.667	NA	X235C20	0	0	NA	1	NA	2.1	71	0	9.67	NotTested
GSM79237	gse3494	0	10.67	NA	10.667	1	X236C55	0	0	NA	1	NA	1.8	72	NA	NA	NotTested
GSM79238	gse3494	0	10.67	NA	10.667	1	X237C56	1	0	NA	2	NA	1.9	50	NA	NA	NotTested
GSM79239	gse3494	0	10.67	NA	10.667	0	X238C87	0	0	NA	3	NA	2.4	54	0	9.3	NotTested
GSM79240	gse3494	0	9.5	NA	10.583	1	KIT_239C32	1	0	NA	2	NA	1.7	65	NA	NA	NotTested
GSM79241	gse3494	1	8.5	NA	10.667	1	X23C52	0	0	NA	2	NA	2.2	68	NA	NA	NotTested
GSM79242	gse3494	1	2.42	NA	3.583	1	X240C54	1	1	NA	2	NA	3.5	61	NA	NA	NotTested
GSM79243	gse3494	1	0.92	NA	6.75	1	X241C01	0	1	NA	3	NA	2.3	66	NA	NA	NotTested
GSM79244	gse3494	1	2.17	NA	10.583	1	KIU_242C21	0	0	NA	2	none	1.8	64	0	2.16	NotTested
GSM79245	gse3494	0	10.58	NA	10.583	1	KIU_243C70	0	0	NA	1	none	1	50	0	6	NotTested
GSM79246	gse3494	1	7.25	NA	10.583	1	X244C89	1	0	NA	2	NA	3.3	51	1	7.25	NotTested
GSM79247	gse3494	1	0	NA	1.083	1	X245C22	1	1	NA	2	NA	4.5	76	NA	0	NotTested
GSM79248	gse3494	0	10.17	NA	10.167	1	X246C75	0	0	NA	1	NA	1.1	73	NA	NA	NotTested
GSM79249	gse3494	0	10.5	NA	10.5	1	KIU_247C76	0	0	NA	2	none	2.5	56	0	4.16	NotTested
GSM79250	gse3494	0	10.5	NA	10.5	1	KIU_248C91	0	0	NA	1	none	2.3	57	0	2.92	NotTested
GSM79251	gse3494	0	0.17	NA	0.167	0	X249C42	NA	0	NA	3	NA	2.5	88	NA	NA	NotTested
GSM79252	gse3494	0	10.67	NA	10.667	1	KIU_24C30	0	0	NA	2	none	1.6	55	0	6	NotTested
GSM79253	gse3494	1	2.5	NA	2.667	0	X250C78	0	0	NA	3	NA	1.8	75	NA	NA	NotTested
GSM79254	gse3494	0	10.5	NA	10.5	1	X251C14	0	0	NA	2	NA	0.8	66	NA	NA	NotTested
GSM79255	gse3494	1	3.08	NA	3.583	1	KIT_252C64	0	1	NA	3	tamoxifen	2.525	77	1	3.08	NotTested
GSM79256	gse3494	1	2.17	NA	8	1	X253C20	0	0	NA	1	NA	0.9	75	NA	NA	NotTested
GSM79257	gse3494	0	10.5	NA	10.5	1	X254C80	0	0	NA	2	NA	2.2	67	0	9.42	NotTested
GSM79258	gse3494	0	10.5	NA	10.5	1	X255C06	0	0	NA	2	NA	2.2	72	NA	NA	NotTested
GSM79259	gse3494	1	1.25	NA	2.75	0	X256C45	1	1	NA	2	NA	3.2	57	1	1.3	NotTested
GSM79260	gse3494	0	10.5	NA	10.5	1	X257C87	1	0	NA	2	NA	2	46	NA	NA	NotTested
GSM79261	gse3494	1	5.75	NA	10.333	1	X258C21	0	0	NA	2	NA	0.8	71	NA	NA	NotTested
GSM79262	gse3494	0	10.42	NA	10.417	1	KIU_259C74	0	0	NA	1	none	1	65	0	6.75	NotTested
GSM79263	gse3494	0	10.42	NA	10.417	1	KIU_260C91	0	0	NA	2	none	2.1	58	0	4.5	NotTested
GSM79264	gse3494	0	10.42	NA	10.417	1	X261C94	0	0	NA	1	NA	1.4	76	NA	NA	NotTested
GSM79265	gse3494	0	10.42	NA	NA	1	X262C85	0	NA	NA	1	NA	2	71	NA	NA	NotTested
GSM79266	gse3494	1	8.08	NA	8.25	1	X263C82	0	1	NA	1	NA	2	71	NA	NA	NotTested
GSM79267	gse3494	0	10.42	NA	10.417	1	X265C40	0	0	NA	2	NA	1.8	76	NA	NA	NotTested
GSM79268	gse3494	0	10.42	NA	10.417	1	KIU_266C51	0	0	NA	1	none	2.2	58	0	8.83	NotTested
GSM79269	gse3494	0	10.33	NA	10.333	1	X267C04	0	0	NA	1	NA	2.8	84	NA	NA	NotTested
GSM79270	gse3494	0	10.33	NA	10.333	1	KIU_268C87	0	0	NA	2	none	1.5	32	0	8.91	NotTested
GSM79271	gse3494	0	0	NA	0	0	X269C68	1	0	NA	3	NA	2.5	46	NA	NA	NotTested
GSM79272	gse3494	1	1.17	NA	1.417	1	X26C23	1	1	NA	3	NA	1.9	39	NA	NA	NotTested
GSM79273	gse3494	0	10.33	NA	10.333	0	X270C93	1	0	NA	3	NA	3.3	40	NA	NA	NotTested
GSM79274	gse3494	1	1.17	NA	1.833	0	X271C71	1	1	NA	3	NA	2.9	66	1	1.2	NotTested
GSM79275	gse3494	0	10.33	NA	10.333	1	KIU_272C88	0	0	NA	2	none	1.7	45	0	3.67	NotTested
GSM79276	gse3494	0	10.33	NA	10.333	1	X274C81	0	0	NA	2	NA	1.6	66	NA	NA	NotTested
GSM79277	gse3494	0	10.25	NA	10.25	1	X275C70	0	0	NA	2	NA	1.7	69	NA	NA	NotTested
GSM79278	gse3494	0	8.58	NA	8.583	1	X277C64	0	0	NA	2	NA	2	79	NA	NA	NotTested
GSM79279	gse3494	0	10.25	NA	10.25	1	KIU_278C80	0	0	NA	2	none	1.1	56	0	8.66	NotTested
GSM79280	gse3494	0	10.17	NA	10.167	1	KIU_279C61	0	0	NA	3	none	1.9	50	0	8.75	NotTested
GSM79281	gse3494	0	6.83	NA	6.833	1	X27C82	1	0	NA	2	NA	1.3	67	0	5.92	NotTested
GSM79282	gse3494	1	1	NA	10.083	1	KIU_280C43	0	0	NA	2	none	1.1	45	0	1	NotTested
GSM79283	gse3494	0	9.92	NA	NA	1	KIU_282C51	0	NA	NA	1	none	1	55	0	2.33	NotTested
GSM79284	gse3494	NA	NA	NA	6.833	1	NA	1	1	NA	2	NA	3.2	48	NA	NA	NotTested
GSM79285	gse3494	0	10.08	NA	10.083	1	KIU_284C63	0	0	NA	1	none	1.8	48	0	9.41	NotTested
GSM79286	gse3494	0	10	NA	10	1	KIU_286C91	0	0	NA	2	none	2	62	0	7.33	NotTested
GSM79287	gse3494	0	10	NA	10	1	X287C67	1	0	NA	3	NA	2	37	NA	NA	NotTested
GSM79288	gse3494	0	10	NA	10	1	X288C57	1	0	NA	2	NA	3.8	88	0	6.33	NotTested
GSM79289	gse3494	0	10	NA	10	1	KIT_289C75	1	0	NA	1	tamoxifen	2	52	0	8.42	NotTested
GSM79290	gse3494	0	10.5	NA	10.5	1	KIU_28C76	0	0	NA	1	none	0.9	56	0	6.25	NotTested
GSM79291	gse3494	0	10	NA	10	0	X290C91	0	0	NA	2	NA	1.8	75	NA	NA	NotTested
GSM79292	gse3494	0	0.92	NA	0.917	0	X291C17	0	0	NA	3	NA	4.2	84	0	0.9	NotTested
GSM79293	gse3494	0	10	NA	10	1	KIU_292C66	0	0	NA	2	none	2	51	0	8.99	NotTested
GSM79294	gse3494	0	10	NA	10	1	X294C04	0	0	NA	1	NA	2.5	43	NA	NA	NotTested
GSM79295	gse3494	0	9.92	NA	9.917	1	X296C95	0	0	NA	2	NA	1.3	73	NA	NA	NotTested
GSM79296	gse3494	0	9.92	NA	9.917	1	X297C26	1	0	NA	2	NA	3	51	NA	NA	NotTested
GSM79297	gse3494	1	6.5	NA	9.917	1	X298C47	0	0	NA	2	NA	2.4	62	1	6.5	NotTested
GSM79298	gse3494	0	9.92	NA	9.917	1	X301C66	0	0	NA	2	NA	3.2	74	0	3.25	NotTested
GSM79299	gse3494	0	9.92	NA	9.917	0	KIU_303C36	0	0	NA	3	none	2.3	37	0	6.75	NotTested
GSM79300	gse3494	1	2.58	NA	2.917	1	KIU_304C89	0	1	NA	3	none	1.5	54	1	2.58	NotTested
GSM79301	gse3494	0	9.83	NA	9.833	1	X307C50	0	0	NA	2	NA	2.4	66	0	7.83	NotTested
GSM79302	gse3494	1	2.25	NA	5.25	0	KIU_308C93	0	1	NA	2	none	2.1	38	1	2.25	NotTested
GSM79303	gse3494	0	9.83	NA	9.833	1	KIU_309C49	0	0	NA	1	none	1.2	44	0	8.41	NotTested
GSM79304	gse3494	1	0.58	NA	1.75	1	KIT_311A27	1	1	NA	3	tamoxifen	3.2	70	0	0.58	NotTested
GSM79305	gse3494	0	10.17	NA	10.167	1	KIT_313A87	1	0	NA	3	tamoxifen	2.8	65	0	9.33	NotTested
GSM79306	gse3494	1	0.17	NA	9.583	0	KIU_314B55	0	1	NA	3	none	3	38	0	0.17	NotTested
GSM79307	gse3494	NA	NA	NA	8	1	NA	0	0	NA	NA	NA	1.2	66	NA	NA	NotTested
GSM79308	gse3494	0	10.75	NA	10.75	1	KIU_316C64	0	0	NA	1	none	1.3	51	0	9.24	NotTested
GSM79309	gse3494	0	10.17	NA	NA	1	X33C30	1	NA	NA	1	NA	1.8	49	NA	NA	NotTested
GSM79310	gse3494	0	10.17	NA	NA	1	X34C80	0	NA	NA	2	NA	2	67	NA	NA	NotTested
GSM79311	gse3494	1	2.42	NA	6.083	1	X35C29	0	0	NA	2	NA	2.3	45	0	2.42	NotTested
GSM79312	gse3494	0	10.08	NA	10.083	1	KIU_36C17	0	0	NA	2	none	2.2	46	0	8.25	NotTested
GSM79313	gse3494	0	10	NA	10	1	X37C06	0	0	NA	3	NA	1.5	73	NA	NA	NotTested
GSM79314	gse3494	0	10	NA	10	1	KIT_39C24	1	0	NA	1	tamoxifen	1.7	52	0	9.08	NotTested
GSM79315	gse3494	0	10	NA	10	1	X40C57	1	0	NA	2	NA	2.2	56	0	8.75	NotTested
GSM79316	gse3494	0	9.92	NA	9.917	1	X41C65	1	0	NA	2	NA	2.2	61	0	8.58	NotTested
GSM79317	gse3494	0	9.92	NA	9.917	NA	KIU_42C67	0	0	NA	1	none	2.6	59	0	8.83	NotTested
GSM79318	gse3494	0	9.92	NA	NA	1	KIU_43C47	0	NA	NA	2	none	1.2	46	0	0.58	NotTested
GSM79319	gse3494	0	12.75	NA	12.75	1	X44A53	1	0	NA	2	NA	1.9	41	NA	NA	NotTested
GSM79320	gse3494	1	7.58	NA	12.75	1	X45A96	0	0	NA	1	NA	1.8	75	NA	NA	NotTested
GSM79321	gse3494	NA	0	NA	0.083	1	KIT_46A25	1	1	NA	3	tamoxifen	2.2	74	NA	NA	NotTested
GSM79322	gse3494	1	9.58	NA	10.583	0	X47A87	1	0	NA	2	NA	5.3	61	NA	NA	NotTested
GSM79323	gse3494	0	1.83	NA	1.833	1	KIT_48A46	NA	0	NA	1	tamoxifen	3.8	78	0	1.83	NotTested
GSM79324	gse3494	1	4.92	NA	6.667	1	X49A07	0	1	NA	1	NA	1.4	80	NA	NA	NotTested
GSM79325	gse3494	1	9.08	NA	9.583	1	X50A91	1	1	NA	2	NA	2.2	47	NA	NA	NotTested
GSM79326	gse3494	0	12.67	NA	NA	1	X51A98	1	NA	NA	2	NA	3.2	59	0	10.08	NotTested
GSM79327	gse3494	0	12.67	NA	12.667	1	KIU_52A90	0	0	NA	1	none	2.4	53	0	11.91	NotTested
GSM79328	gse3494	1	2.58	NA	3.167	1	X53A06	1	1	NA	2	NA	2.1	82	0	2.58	NotTested
GSM79329	gse3494	1	0.58	NA	12.583	0	X54A09	0	0	NA	3	NA	1.4	68	NA	NA	NotTested
GSM79330	gse3494	0	3.25	NA	3.25	1	KIT_55A79	1	0	NA	3	tamoxifen	4.1	62	0	3.25	NotTested
GSM79331	gse3494	1	1.08	NA	2.25	1	X56A94	1	1	NA	2	NA	4.5	52	1	1.08	NotTested
GSM79332	gse3494	1	0.42	NA	1.333	1	X58A50	1	1	NA	2	NA	0.8	47	NA	NA	NotTested
GSM79333	gse3494	1	0.75	NA	5.5	1	KIU_5B97	0	1	NA	2	none	2.6	37	0	0.75	NotTested
GSM79334	gse3494	1	0.67	NA	0.917	1	X60A05	0	1	NA	2	NA	3.6	77	NA	NA	NotTested
GSM79335	gse3494	1	6.08	NA	12.5	1	X61A53	0	0	NA	1	NA	1.4	68	NA	NA	NotTested
GSM79336	gse3494	1	0.25	NA	0.333	0	X62A02	0	1	NA	3	NA	2.4	77	NA	NA	NotTested
GSM79337	gse3494	1	0.17	NA	5	1	X63A62	1	1	NA	2	NA	2.4	55	NA	0.17	NotTested
GSM79338	gse3494	0	12.42	NA	12.417	1	X64A59	0	0	NA	2	NA	2.8	61	0	10	NotTested
GSM79339	gse3494	0	12.42	NA	12.417	1	KIU_65A68	0	0	NA	1	none	1.8	49	0	3.5	NotTested
GSM79340	gse3494	1	1.25	NA	1.417	1	X66A84	1	1	NA	3	NA	3.5	48	NA	NA	NotTested
GSM79341	gse3494	1	0.92	NA	1.167	0	X67A43	1	1	NA	3	NA	2.8	79	1	0.9	NotTested
GSM79342	gse3494	0	12.42	NA	12.417	1	KIT_69A93	1	0	NA	3	tamoxifen	5	62	0	11.75	NotTested
GSM79343	gse3494	1	0.58	NA	1.667	1	KIT_6B85	1	1	NA	1	tamoxifen	2.6	71	1	0.58	NotTested
GSM79344	gse3494	0	12	NA	12	1	X70A79	NA	0	NA	3	NA	1.5	87	NA	NA	NotTested
GSM79345	gse3494	0	12.33	NA	12.333	1	KIT_72A92	0	0	NA	1	tamoxifen	1.6	55	0	8.42	NotTested
GSM79346	gse3494	0	12.33	NA	NA	1	X73A01	1	NA	NA	3	NA	13	44	NA	NA	NotTested
GSM79347	gse3494	1	5.92	NA	12.333	1	KIU_74A63	0	0	NA	1	none	2.2	56	1	5.91	NotTested
GSM79348	gse3494	1	3.58	NA	11.917	1	X75A01	0	1	NA	2	NA	1.9	69	NA	NA	NotTested
GSM79349	gse3494	0	0	NA	2.083	1	KIT_76A44	1	0	NA	3	tamoxifen	6.5	81	NA	NA	NotTested
GSM79350	gse3494	1	1.08	NA	1.167	1	X77A50	1	0	NA	2	NA	2	75	1	1.08	NotTested
GSM79351	gse3494	0	0.83	NA	0.833	0	X79A35	1	0	NA	3	NA	2.5	65	NA	0	NotTested
GSM79352	gse3494	1	2.42	NA	4.583	1	X7B96	1	1	NA	2	NA	1.9	52	1	2.42	NotTested
GSM79353	gse3494	0	2.58	NA	2.583	1	KIT_82A83	1	0	NA	3	tamoxifen	2.7	72	0	2.58	NotTested
GSM79354	gse3494	0	12.17	NA	12.167	1	X84A44	0	0	NA	2	NA	2.8	84	0	6.25	NotTested
GSM79355	gse3494	0	2.08	NA	2.083	1	X85A03	1	0	NA	2	NA	1.5	86	0	2.08	NotTested
GSM79356	gse3494	0	12.17	NA	12.167	0	KIU_86A40	0	0	NA	2	none	2.4	61	0	9.99	NotTested
GSM79357	gse3494	0	12.08	NA	12.083	1	KIU_87A79	0	0	NA	2	none	1.2	36	0	10.16	NotTested
GSM79358	gse3494	1	4.25	NA	12.083	1	KIU_88A67	0	0	NA	2	none	2.4	63	0	4.25	NotTested
GSM79359	gse3494	0	11.33	NA	11.333	1	KIT_8B87	0	0	NA	1	tamoxifen	1.7	58	0	9.92	NotTested
GSM79360	gse3494	0	2.67	NA	2.667	1	X90A63	0	0	NA	3	NA	2.6	76	NA	NA	NotTested
GSM79361	gse3494	0	11.08	NA	NA	1	X94A16	0	NA	NA	2	NA	0.6	73	NA	NA	NotTested
GSM79362	gse3494	1	0.08	NA	0.25	1	X96A21	1	1	NA	2	NA	3.8	63	1	0.25	NotTested
GSM79363	gse3494	0	10.5	NA	10.5	1	X99A50	0	0	NA	1	NA	1.9	82	NA	NA	NotTested
GSM79364	gse3494	0	11.33	NA	11.333	1	X9B52	0	0	NA	2	NA	1.2	71	NA	NA	NotTested
GSM11086	1 gse4922	0	12.17	NA	NA	1	X83A37	0	NA	NA	1	NA	2.2	69	NA	NA	NotTested
GSM150794	gse6532	NA	13.07	NA	NA	NA	OXFU_23	0	NA	NA	2	NA	1.2	46	NA	13.07	NotTested
GSM150795	gse6532	NA	2.11	NA	NA	0	OXFU_337	0	NA	NA	NA	NA	1	51	NA	2.11	NotTested
GSM150796	gse6532	NA	10.79	NA	NA	0	OXFU_359	0	NA	NA	2	NA	0	48	NA	10.79	NotTested
GSM150797	gse6532	NA	0.64	NA	NA	0	OXFU_446	0	NA	NA	3	NA	3.5	29	NA	0.64	NotTested
GSM150798	gse6532	NA	3.75	NA	NA	0	OXFU_471	0	NA	NA	NA	NA	1	44	NA	3.75	NotTested
GSM150799	gse6532	NA	12.47	NA	NA	1	OXFU_485	0	NA	NA	NA	NA	1.3	64	NA	12.47	NotTested
GSM150800	gse6532	NA	7.26	NA	NA	0	OXFU_489	0	NA	NA	NA	NA	0	57	NA	7.26	NotTested
GSM150801	gse6532	NA	10.47	NA	NA	0	OXFU_885	0	NA	NA	2	NA	0	24	NA	10.47	NotTested
GSM150802	gse6532	NA	NA	NA	NA	NA	KIU_125B43	NA	NA	NA	NA	NA	NA	NA	NA	NA	NotTested
GSM150803	gse6532	NA	NA	NA	NA	NA	KIU_214C35	NA	NA	NA	NA	NA	NA	NA	NA	NA	NotTested
GSM150804	gse6532	NA	NA	NA	NA	NA	KIU_219C42	NA	NA	NA	NA	NA	NA	NA	NA	NA	NotTested
GSM150805	gse6532	NA	NA	NA	NA	NA	KIU_38C94	0	NA	NA	NA	NA	NA	NA	NA	NA	NotTested
GSM150943	gse6532	1	2.68	NA	NA	1	OXFT_1089	0	NA	NA	NA	NA	0	43	0	2.68	NotTested
GSM150944	gse6532	1	7.74	NA	NA	1	OXFT_1097	0	NA	NA	NA	NA	3.5	61	0	7.74	NotTested
GSM150945	gse6532	1	6.21	NA	NA	1	OXFT_1103	0	NA	NA	NA	NA	5	70	1	6.21	NotTested
GSM150946	gse6532	1	3.72	NA	NA	1	OXFT_1107	0	NA	NA	2	NA	2	69	1	3.72	NotTested
GSM150947	gse6532	1	2.29	NA	NA	1	OXFT_1120	1	NA	NA	2	NA	3	69	1	2.29	NotTested
GSM150948	gse6532	0	7.28	NA	NA	1	OXFT_1127	1	NA	NA	2	NA	4	63	0	7.28	NotTested
GSM150949	gse6532	0	7.79	NA	NA	1	OXFT_1142	NA	NA	NA	2	NA	1	61	0	7.79	NotTested
GSM150950	gse6532	0	5.11	NA	NA	1	OXFT_114	1	NA	NA	2	NA	2.3	60	0	5.11	NotTested
GSM150951	gse6532	0	5.16	NA	NA	1	OXFT_1156	0	NA	NA	2	NA	3	71	0	5.16	NotTested
GSM150952	gse6532	0	4.49	NA	NA	1	OXFT_1157	0	NA	NA	NA	NA	2.5	67	0	4.49	NotTested
GSM150953	gse6532	0	8	NA	NA	1	OXFT_1167	0	NA	NA	NA	NA	4.2	58	0	8	NotTested
GSM150954	gse6532	0	6.25	NA	NA	1	OXFT_1168	0	NA	NA	NA	NA	1.5	53	0	6.25	NotTested
GSM150955	gse6532	1	4.12	NA	NA	1	OXFT_116	0	NA	NA	NA	NA	4	79	0	4.12	NotTested
GSM150956	gse6532	1	3.1	NA	NA	1	OXFT_1173	1	NA	NA	2	NA	4	71	1	3.1	NotTested
GSM150957	gse6532	0	6.93	NA	NA	1	OXFT_1177	0	NA	NA	NA	NA	7	66	0	6.93	NotTested
GSM150958	gse6532	0	7.19	NA	NA	1	OXFT_1181	0	NA	NA	2	NA	1.7	57	0	7.19	NotTested
GSM150959	gse6532	0	7.04	NA	NA	1	OXFT_1193	1	NA	NA	2	NA	4	68	0	7.04	NotTested
GSM150960	gse6532	1	1.98	NA	NA	1	OXFT_1200	0	NA	NA	NA	NA	1.4	58	1	1.98	NotTested
GSM150961	gse6532	1	1.96	NA	NA	1	OXFT_124	1	NA	NA	2	NA	3	67	1	1.96	NotTested
GSM150962	gse6532	0	4.03	NA	NA	1	OXFT_1301	0	NA	NA	2	NA	0	52	0	4.03	NotTested
GSM150963	gse6532	1	7.92	NA	NA	1	OXFT_1320	1	NA	NA	2	NA	1.3	69	0	7.92	NotTested
GSM150964	gse6532	0	3.99	NA	NA	1	OXFT_1331	0	NA	NA	2	NA	3	44	0	3.99	NotTested
GSM150965	gse6532	0	6.86	NA	NA	1	OXFT_1397	0	NA	NA	2	NA	3	71	0	6.86	NotTested
GSM150966	gse6532	0	5.97	NA	NA	1	OXFT_1525	0	NA	NA	2	NA	1.4	52	0	5.97	NotTested
GSM150967	gse6532	0	0.04	NA	NA	1	OXFT_1662	1	NA	NA	NA	NA	3.2	80	NA	0.04	NotTested
GSM150968	gse6532	0	2.86	NA	NA	1	OXFT_1766	1	NA	NA	NA	NA	3	61	0	2.86	NotTested
GSM150969	gse6532	1	3.63	NA	NA	1	OXFT_1800	1	NA	NA	2	NA	3	74	1	3.63	NotTested
GSM150970	gse6532	0	4.82	NA	NA	1	OXFT_1804	0	NA	NA	2	NA	1.9	68	0	4.82	NotTested
GSM150971	gse6532	0	4.94	NA	NA	1	OXFT_1818	0	NA	NA	2	NA	4.5	69	0	4.94	NotTested
GSM150972	gse6532	0	4.99	NA	NA	1	OXFT_1821	1	NA	NA	2	NA	2.1	61	0	4.99	NotTested
GSM150973	gse6532	0	5.36	NA	NA	1	OXFT_1889	0	NA	NA	2	NA	2	76	0	5.36	NotTested
GSM150974	gse6532	1	3.78	NA	NA	1	OXFT_192	0	NA	NA	2	NA	2.3	67	1	3.78	NotTested
GSM150975	gse6532	0	3.31	NA	NA	1	OXFT_1939	0	NA	NA	2	NA	2.2	65	0	3.31	NotTested
GSM150976	gse6532	0	4.95	NA	NA	1	OXFT_1962	1	NA	NA	2	NA	2.8	75	0	4.95	NotTested
GSM150977	gse6532	0	5.86	NA	NA	1	OXFT_1981	0	NA	NA	2	NA	3	70	0	5.86	NotTested
GSM150978	gse6532	1	5.18	NA	NA	1	OXFT_2002	0	NA	NA	2	NA	2.5	47	0	5.18	NotTested
GSM150979	gse6532	0	5.65	NA	NA	1	OXFT_2005	0	NA	NA	2	NA	2.5	61	0	5.65	NotTested
GSM150980	gse6532	0	4.57	NA	NA	1	OXFT_2057	0	NA	NA	2	NA	2.4	69	0	4.57	NotTested
GSM150981	gse6532	0	4.53	NA	NA	1	OXFT_2175	0	NA	NA	2	NA	2	77	0	4.53	NotTested
GSM150982	gse6532	0	4.55	NA	NA	1	OXFT_2227	1	NA	NA	2	NA	2.8	69	NA	4.55	NotTested
GSM150983	gse6532	0	10.49	NA	NA	1	OXFT_375	1	NA	NA	2	NA	2.2	61	0	10.49	NotTested
GSM150984	gse6532	0	9.35	NA	NA	1	OXFT_380	1	NA	NA	2	NA	2	64	0	9.35	NotTested
GSM150985	gse6532	0	10.58	NA	NA	1	OXFT_412	NA	NA	NA	2	NA	1.7	75	0	10.58	NotTested
GSM150986	gse6532	0	10.16	NA	NA	1	OXFT_427	0	NA	NA	2	NA	1.7	57	0	10.16	NotTested
GSM150987	gse6532	1	3.77	NA	NA	1	OXFT_429	0	NA	NA	2	NA	2.2	51	1	3.77	NotTested
GSM150988	gse6532	0	0.02	NA	NA	1	OXFT_5428	1	NA	NA	NA	NA	6	69	NA	0.02	NotTested
GSM150989	gse6532	0	5.19	NA	NA	1	OXFT_550	1	NA	NA	2	NA	7	71	0	5.19	NotTested
GSM150990	gse6532	0	9.8	NA	NA	1	OXFT_555	0	NA	NA	NA	NA	2.3	66	0	9.8	NotTested
GSM150991	gse6532	0	12.75	NA	NA	1	OXFT_55	1	NA	NA	2	NA	2	63	0	12.75	NotTested
GSM150992	gse6532	0	9.78	NA	NA	1	OXFT_588	0	NA	NA	2	NA	3	62	0	9.78	NotTested
GSM150993	gse6532	0	9.58	NA	NA	1	OXFT_595	0	NA	NA	NA	NA	0.9	56	0	9.58	NotTested
GSM150994	gse6532	0	11.05	NA	NA	1	OXFT_676	0	NA	NA	2	NA	1.3	48	0	11.05	NotTested
GSM150995	gse6532	0	10.38	NA	NA	1	OXFT_697	0	NA	NA	2	NA	1	53	0	10.38	NotTested
GSM150996	gse6532	0	10.01	NA	NA	1	OXFT_705	1	NA	NA	2	NA	1.5	61	0	10.01	NotTested
GSM150997	gse6532	0	9.88	NA	NA	1	OXFT_706	0	NA	NA	2	NA	1.8	58	0	9.88	NotTested
GSM150998	gse6532	1	2.67	NA	NA	1	OXFT_711	1	NA	NA	NA	NA	6	67	1	2.67	NotTested
GSM150999	gse6532	1	3.54	NA	NA	1	OXFT_729	0	NA	NA	NA	NA	3.9	60	1	3.54	NotTested
GSM151000	gse6532	1	4.35	NA	NA	1	OXFT_771	0	NA	NA	NA	NA	3	44	0	4.35	NotTested
GSM151001	gse6532	1	1.35	NA	NA	1	OXFT_779	0	NA	NA	2	NA	3	44	1	1.35	NotTested
GSM151002	gse6532	1	6.04	NA	NA	1	OXFT_829	1	NA	NA	2	NA	2.8	73	0	6.04	NotTested
GSM151003	gse6532	0	5.46	NA	NA	1	OXFT_837	0	NA	NA	2	NA	1.5	49	0	5.46	NotTested
GSM151004	gse6532	0	4.11	NA	NA	1	OXFT_848	NA	NA	NA	2	NA	2	71	0	4.11	NotTested
GSM151005	gse6532	0	9.43	NA	NA	1	OXFT_849	0	NA	NA	NA	NA	1.5	65	0	9.43	NotTested
GSM151006	gse6532	0	2.59	NA	NA	1	OXFT_876	0	NA	NA	2	NA	1.5	46	0	2.59	NotTested
GSM151007	gse6532	0	4.15	NA	NA	1	OXFT_887	0	NA	NA	2	NA	3.5	69	0	4.15	NotTested
GSM151008	gse6532	0	8.24	NA	NA	1	OXFT_890	1	NA	NA	2	NA	3	61	0	8.24	NotTested
GSM151009	gse6532	0	8.09	NA	NA	1	OXFT_894	0	NA	NA	2	NA	1.5	48	0	8.09	NotTested
GSM151010	gse6532	0	8	NA	NA	1	OXFT_913	0	NA	NA	2	NA	1.5	60	0	8	NotTested
GSM151011	gse6532	0	8.11	NA	NA	1	OXFT_944	NA	NA	NA	2	NA	1.8	74	0	8.11	NotTested
GSM151062	gse6532	NA	NA	NA	NA	NA	KIT_71A50	NA	NA	NA	NA	NA	NA	NA	NA	NA	NotTested
GSM177885	gse7390	1	1.98	1	2.5671	0	VDXGUYU_4002	0	NA	NA	3	NA	3	57	1	1.9808	NotTested
GSM177886	gse7390	1	0.5	0	18.058	1	VDXGUYU_4008	0	NA	NA	3	NA	3	57	0	18.058	NotTested
GSM177887	gse7390	1	1.44	1	2.526	0	VDXGUYU_4011	0	NA	NA	3	NA	2.5	48	1	1.4356	NotTested
GSM177888	gse7390	1	6.01	1	17.137	1	VDXGUYU_4014	0	NA	NA	3	NA	1.8	42	1	17.137	NotTested
GSM177889	gse7390	1	10.47	1	11.323	1	VDXGUYU_4022	0	NA	NA	2	NA	3	46	1	10.471	NotTested
GSM177890	gse7390	0	17.83	0	17.827	1	VDXGUYU_4033	0	NA	NA	2	NA	2	58	0	17.827	NotTested
GSM177891	gse7390	1	1.94	0	16.293	0	VDXGUYU_4034	0	NA	NA	3	NA	2	44	0	16.293	NotTested
GSM177892	gse7390	1	15.93	1	15.934	1	VDXGUYU_4036	0	NA	NA	1	NA	2.5	58	1	15.934	NotTested
GSM177893	gse7390	0	16.46	0	16.458	1	VDXGUYU_4040	0	NA	NA	3	NA	3	47	0	16.458	NotTested
GSM177894	gse7390	1	1.16	1	4.0658	1	VDXGUYU_4041	0	NA	NA	2	NA	2.5	38	1	3.3781	NotTested
GSM177895	gse7390	1	3.11	1	5.2356	1	VDXGUYU_4043	0	NA	NA	3	NA	2	59	1	3.1123	NotTested
GSM177896	gse7390	0	16.39	0	16.395	1	VDXGUYU_4044	0	NA	NA	1	NA	0.8	50	0	16.395	NotTested
GSM177897	gse7390	0	17.12	0	17.121	0	VDXGUYU_4045	0	NA	NA	3	NA	4.5	46	0	17.121	NotTested
GSM177898	gse7390	1	7.78	1	11.978	0	VDXGUYU_4046	0	NA	NA	2	NA	2	57	1	11.14	NotTested
GSM177899	gse7390	1	1.25	1	2.6767	0	VDXGUYU_4049	0	NA	NA	3	NA	2.5	33	1	1.8904	NotTested
GSM177900	gse7390	1	2.72	1	10.493	1	VDXGUYU_4052	0	NA	NA	3	NA	2	42	1	2.7233	NotTested
GSM177901	gse7390	1	0.77	1	1.8274	0	VDXGUYU_4054	0	NA	NA	3	NA	2	38	1	1.189	NotTested
GSM177902	gse7390	1	1.5	1	5.8329	0	VDXGUYU_4056	0	NA	NA	2	NA	2.5	55	1	4.7753	NotTested
GSM177903	gse7390	1	4.99	1	9.8356	0	VDXGUYU_4060	0	NA	NA	2	NA	2.5	57	1	7.8438	NotTested
GSM177904	gse7390	0	15.6	0	15.597	1	VDXGUYU_4061	0	NA	NA	2	NA	2.5	46	0	15.597	NotTested
GSM177905	gse7390	0	15.95	0	15.953	1	VDXGUYU_4062	0	NA	NA	2	NA	2	50	0	15.953	NotTested
GSM177906	gse7390	0	15.85	0	15.849	0	VDXGUYU_4067	0	NA	NA	3	NA	2	46	0	15.849	NotTested
GSM177907	gse7390	1	15.34	0	15.51	1	VDXGUYU_4072	0	NA	NA	2	NA	2.5	46	0	15.51	NotTested
GSM177908	gse7390	1	7.97	1	7.9699	1	VDXGUYU_4073	0	NA	NA	2	NA	1.5	51	1	7.9699	NotTested
GSM177909	gse7390	1	0.33	1	4.5863	0	VDXGUYU_4074	0	NA	NA	3	NA	2.5	58	1	3.2082	NotTested
GSM177910	gse7390	0	14	0	14	1	VDXGUYU_4075	0	NA	NA	1	NA	2.6	59	0	14	NotTested
GSM177911	gse7390	0	15.16	0	15.159	1	VDXGUYU_4076	0	NA	NA	2	NA	0.6	49	0	15.159	NotTested
GSM177912	gse7390	1	3.92	0	15.263	1	VDXGUYU_4080	0	NA	NA	1	NA	2.5	43	0	15.263	NotTested
GSM177913	gse7390	0	15.12	0	15.121	0	VDXGUYU_4081	0	NA	NA	3	NA	2	47	0	15.121	NotTested
GSM177914	gse7390	0	14.74	0	14.737	1	VDXGUYU_4087	0	NA	NA	3	NA	1.7	37	0	14.737	NotTested
GSM177915	gse7390	0	12.81	0	12.808	1	VDXGUYU_4088	0	NA	NA	3	NA	4	48	0	12.808	NotTested
GSM177916	gse7390	1	4.56	0	12.745	1	VDXGUYU_4096	0	NA	NA	2	NA	1.9	47	0	12.745	NotTested
GSM177917	gse7390	0	11.58	0	11.581	1	VDXGUYU_4097	0	NA	NA	2	NA	2.5	46	0	11.581	NotTested
GSM177918	gse7390	1	0.87	1	4.1918	0	VDXGUYU_4098	0	NA	NA	3	NA	2	48	1	2.4932	NotTested
GSM177919	gse7390	0	12.25	0	12.252	1	VDXGUYU_4099	0	NA	NA	2	NA	1.9	58	0	12.252	NotTested
GSM177920	gse7390	1	0.96	1	3.4932	1	VDXGUYU_4105	0	NA	NA	3	NA	2	34	1	3.3041	NotTested
GSM177921	gse7390	1	15.43	0	19.334	1	VDXIGRU_1661054	0	NA	NA	2	NA	4.5	30	0	19.334	NotTested
GSM177922	gse7390	0	2.62	0	2.6247	1	VDXIGRU_1711050	0	NA	NA	2	NA	3	35	0	2.6247	NotTested
GSM177923	gse7390	0	14.68	0	14.682	0	VDXIGRU_1712060	0	NA	NA	3	NA	2.6	56	0	14.682	NotTested
GSM177924	gse7390	0	16.29	0	16.288	0	VDXIGRU_1715058	0	NA	NA	2	NA	3.2	35	0	16.288	NotTested
GSM177925	gse7390	0	15.48	0	15.482	0	VDXIGRU_1716020	0	NA	NA	3	NA	2.7	52	0	15.482	NotTested
GSM177926	gse7390	1	1.45	1	16.537	1	VDXIGRU_1720086	0	NA	NA	3	NA	3	47	1	1.4466	NotTested
GSM177927	gse7390	1	1.12	1	3.9342	0	VDXIGRU_2119080	0	NA	NA	3	NA	1.6	42	1	2.1808	NotTested
GSM177928	gse7390	0	15.58	0	15.575	1	VDXIGRU_2146003	0	NA	NA	2	NA	1.7	54	0	15.575	NotTested
GSM177929	gse7390	1	2.8	1	4.8055	1	VDXIGRU_2168006	0	NA	NA	3	NA	2.5	42	1	2.8027	NotTested
GSM177930	gse7390	0	13.13	0	13.126	1	VDXIGRU_2169039	0	NA	NA	2	NA	2.5	50	0	13.126	NotTested
GSM177931	gse7390	0	3.33	0	3.3288	1	VDXIGRU_2173020	0	NA	NA	1	NA	3	42	0	3.3288	NotTested
GSM177932	gse7390	0	10.35	0	10.353	1	VDXIGRU_2191039	0	NA	NA	1	NA	3.5	38	0	10.353	NotTested
GSM177933	gse7390	0	14.54	0	14.537	1	VDXIGRU_2194068	0	NA	NA	3	NA	2.5	37	0	14.537	NotTested
GSM177934	gse7390	0	15.56	0	15.556	1	VDXIGRU_2194090	0	NA	NA	3	NA	3	44	0	15.556	NotTested
GSM177935	gse7390	1	1.15	1	2.1753	0	VDXIGRU_2195087	0	NA	NA	3	NA	3.1	37	1	1.1534	NotTested
GSM177936	gse7390	1	2.3	0	15.375	1	VDXIGRU_2198063	0	NA	NA	2	NA	1.5	51	0	15.375	NotTested
GSM177937	gse7390	1	8.55	0	9.1123	0	VDXIGRU_2198073	0	NA	NA	3	NA	4	53	1	8.5507	NotTested
GSM177938	gse7390	0	3.02	0	3.0247	1	VDXIGRU_2453092	0	NA	NA	1	NA	2.5	49	0	3.0247	NotTested
GSM177939	gse7390	0	12.85	0	12.852	0	VDXIGRU_2455096	0	NA	NA	3	NA	3	43	0	12.852	NotTested
GSM177940	gse7390	1	4.41	0	14.351	1	VDXIGRU_2460047	0	NA	NA	2	NA	2.2	39	0	14.351	NotTested
GSM177941	gse7390	0	13.98	0	13.975	1	VDXIGRU_2461066	0	NA	NA	2	NA	2	47	0	13.975	NotTested
GSM177942	gse7390	0	7.7	0	7.6959	1	VDXIGRU_2463081	0	NA	NA	3	NA	1.9	42	0	7.6959	NotTested
GSM177943	gse7390	0	9.03	0	9.0301	0	VDXIGRU_2465060	0	NA	NA	2	NA	1.2	39	0	9.0301	NotTested
GSM177944	gse7390	1	1.5	0	9.7397	1	VDXIGRU_2468021	0	NA	NA	2	NA	3	52	0	9.7397	NotTested
GSM177945	gse7390	1	9.66	0	14.885	1	VDXIGRU_2469019	0	NA	NA	2	NA	1.5	50	0	14.885	NotTested
GSM177946	gse7390	1	2.34	0	14.323	1	VDXIGRU_2470000	0	NA	NA	3	NA	2.2	36	0	14.323	NotTested
GSM177947	gse7390	1	4.97	0	14.564	1	VDXIGRU_2472043	0	NA	NA	2	NA	2.5	45	0	14.564	NotTested
GSM177948	gse7390	0	13.49	0	13.493	1	VDXIGRU_2474001	0	NA	NA	1	NA	1.7	50	0	13.493	NotTested
GSM177949	gse7390	1	10.56	0	13.732	1	VDXIGRU_2540031	0	NA	NA	3	NA	2.3	39	0	13.732	NotTested
GSM177950	gse7390	0	12.72	0	12.718	1	VDXIGRU_2544085	0	NA	NA	1	NA	3	44	0	12.718	NotTested
GSM177951	gse7390	0	9.07	0	9.0712	1	VDXIGRU_2551060	0	NA	NA	1	NA	1.3	50	0	9.0712	NotTested
GSM177952	gse7390	0	13.32	0	13.323	1	VDXIGRU_2556027	0	NA	NA	2	NA	1.8	51	0	13.323	NotTested
GSM177953	gse7390	1	4.88	1	9.1699	1	VDXIGRU_2562009	0	NA	NA	1	NA	2	49	1	4.9726	NotTested
GSM177954	gse7390	1	2.2	1	2.874	0	VDXIGRU_2567034	0	NA	NA	2	NA	2	37	1	2.2	NotTested
GSM177955	gse7390	0	5.77	0	5.7671	1	VDXIGRU_2569040	0	NA	NA	2	NA	1.8	51	0	5.7671	NotTested
GSM177956	gse7390	1	1.45	1	2.5452	0	VDXIGRU_2569075	0	NA	NA	3	NA	2	40	1	1.4521	NotTested
GSM177957	gse7390	0	13.23	0	13.233	1	VDXIGRU_2714048	0	NA	NA	1	NA	2	44	0	13.233	NotTested
GSM177958	gse7390	1	4.72	1	5.8849	1	VDXIGRU_2719082	0	NA	NA	3	NA	2	49	1	4.7151	NotTested
GSM177959	gse7390	0	12.93	0	12.932	1	VDXIGRU_2722019	0	NA	NA	1	NA	1.5	53	0	12.932	NotTested
GSM177960	gse7390	1	3.45	1	6.7205	1	VDXIGRU_2728023	0	NA	NA	2	NA	2.9	44	1	3.4493	NotTested
GSM177961	gse7390	1	10.89	0	12.159	1	VDXIGRU_2803028	0	NA	NA	2	NA	2.3	48	1	10.893	NotTested
GSM177962	gse7390	1	9.13	0	12.244	1	VDXIGRU_2803052	0	NA	NA	2	NA	2.5	57	1	11.096	NotTested
GSM177963	gse7390	0	4.77	0	4.7671	1	VDXIGRU_2807075	0	NA	NA	3	NA	3	45	0	4.7671	NotTested
GSM177964	gse7390	1	8.82	1	9.8849	1	VDXIGRU_2878097	0	NA	NA	1	NA	2	44	1	9.8849	NotTested
GSM177965	gse7390	1	6.95	0	10.685	1	VDXIGRU_3068018	0	NA	NA	2	NA	1.5	39	0	10.685	NotTested
GSM177966	gse7390	0	4.26	0	4.2575	0	VDXIGRU_3072051	0	NA	NA	3	NA	3	40	0	4.2575	NotTested
GSM177967	gse7390	0	9.71	0	9.7096	1	VDXIGRU_3073027	0	NA	NA	3	NA	2	38	0	9.7096	NotTested
GSM177968	gse7390	0	10.19	0	10.195	1	VDXIGRU_3075006	0	NA	NA	1	NA	2.6	45	0	10.195	NotTested
GSM177969	gse7390	0	10.33	0	10.332	1	VDXIGRU_3078029	0	NA	NA	2	NA	2.6	43	0	10.332	NotTested
GSM177970	gse7390	0	9.02	0	9.0219	0	VDXIGRU_3148027	0	NA	NA	3	NA	1.5	47	0	9.0219	NotTested
GSM177971	gse7390	1	8.47	0	10.411	0	VDXOXFU_37	0	NA	NA	0	NA	2	1.8	38	0	NotTested
GSM177972	gse7390	1	12.04	0	12.205	0	VDXOXFU_57	0	NA	NA	0	NA	2	2	43	1	NotTested
GSM177973	gse7390	1	1.78	1	2.8192	1	VDXOXFU_104	0	NA	NA	3	NA	3.1	60	1	1.7781	NotTested
GSM177974	gse7390	1	13.55	0	13.567	1	VDXOXFU_157	0	NA	NA	2	NA	2	42	0	13.567	NotTested
GSM177975	gse7390	1	4.64	1	8.1781	0	VDXOXFU_194	0	NA	NA	3	NA	2.1	46	1	4.6384	NotTested
GSM177976	gse7390	1	10.21	0	12.611	0	VDXOXFU_220	0	NA	NA	2	NA	1	47	0	12.611	NotTested
GSM177977	gse7390	0	13.31	0	13.307	0	VDXOXFU_245	0	NA	NA	3	NA	1	54	0	13.307	NotTested
GSM177978	gse7390	0	12.82	0	12.825	0	VDXOXFU_316	0	NA	NA	3	NA	2.2	47	0	12.825	NotTested
GSM177979	gse7390	1	7.02	1	8.1233	0	VDXOXFU_320	0	NA	NA	3	NA	5	39	1	8.1233	NotTested
GSM177980	gse7390	0	12.59	0	12.592	0	VDXOXFU_360	0	NA	NA	3	NA	3	32	0	12.592	NotTested
GSM177981	gse7390	1	2.84	1	3.3014	0	VDXOXFU_366	0	NA	NA	3	NA	2.5	57	1	3.0466	NotTested
GSM177982	gse7390	1	3.13	1	5.2548	0	VDXOXFU_513	0	NA	NA	2	NA	3.8	47	1	5.2548	NotTested
GSM177983	gse7390	1	2.73	1	5.7836	1	VDXOXFU_530	0	NA	NA	2	NA	1.8	54	1	4.7425	NotTested
GSM177984	gse7390	0	11.85	0	11.855	1	VDXOXFU_544	0	NA	NA	1	NA	1.8	54	0	11.855	NotTested
GSM177985	gse7390	0	11.92	0	11.923	0	VDXOXFU_547	0	NA	NA	3	NA	4	45	0	11.923	NotTested
GSM177986	gse7390	1	5.71	0	11.455	1	VDXOXFU_662	0	NA	NA	3	NA	2.2	43	0	11.455	NotTested
GSM177987	gse7390	0	8.73	0	8.7342	1	VDXOXFU_869	0	NA	NA	1	NA	1	48	0	8.7342	NotTested
GSM177988	gse7390	0	7.32	0	7.3205	1	VDXOXFU_1006	0	NA	NA	3	NA	2	43	0	7.3205	NotTested
GSM177989	gse7390	1	2	1	2.1753	1	VDXOXFU_1065	0	NA	NA	2	NA	2	43	1	2	NotTested
GSM177990	gse7390	0	4.36	0	4.3589	1	VDXOXFU_1183	0	NA	NA	1	NA	0.8	50	0	4.3589	NotTested
GSM177991	gse7390	0	5.26	0	5.2603	1	VDXOXFU_121	0	NA	NA	1	NA	0.8	43	0	5.2603	NotTested
GSM177992	gse7390	0	7.25	0	7.2521	1	VDXOXFU_1328	0	NA	NA	2	NA	1.3	49	0	7.2521	NotTested
GSM177993	gse7390	1	0.74	1	1.1315	0	VDXOXFU_1373	0	NA	NA	2	NA	2	38	1	0.737	NotTested
GSM177994	gse7390	0	3.53	0	3.5342	0	VDXOXFU_1415	0	NA	NA	2	NA	0.9	47	0	3.5342	NotTested
GSM177995	gse7390	0	12.52	0	12.515	1	VDXKIU_121	0	NA	NA	0	NA	2	1	54	0	NotTested
GSM177996	gse7390	0	12.43	0	12.43	1	VDXKIU_205	0	NA	NA	0	NA	1	1.9	52	0	NotTested
GSM177997	gse7390	0	13.79	0	13.795	1	VDXKIU_386	0	NA	NA	0	NA	2	1.4	51	0	NotTested
GSM177998	gse7390	1	4.01	1	8.7863	1	VDXKIU_440	0	NA	NA	0	NA	2	0.9	50	1	NotTested
GSM177999	gse7390	1	1.08	1	1.3452	0	VDXKIU_1000	0	NA	NA	0	NA	2	4	43	1	NotTested
GSM178000	gse7390	1	9.62	0	22.605	1	VDXKIU_1246	0	NA	NA	0	NA	2	0.9	24	1	NotTested
GSM178001	gse7390	0	6.98	0	6.9836	1	VDXKIU_15E2	0	NA	NA	0	NA	3	1.4	40	0	NotTested
GSM178002	gse7390	0	11.19	0	11.192	1	VDXKIU_1608	0	NA	NA	0	NA	2	1	56	0	NotTested
GSM178003	gse7390	1	7.92	1	7.9233	0	VDXKIU_1708	0	NA	NA	0	NA	3	2	43	1	NotTested
GSM178004	gse7390	1	6.69	0	14.345	1	VDXKIU_2481	0	NA	NA	0	NA	1.1	50	0	14.345	NotTested
GSM178005	gse7390	0	14.81	0	14.811	1	VDXKIU_2656	0	NA	NA	0	NA	1	1	54	0	NotTested
GSM178006	gse7390	0	11.72	0	11.723	0	VDXKIU_2743	0	NA	NA	0	NA	3	2.2	45	0	NotTested
GSM178007	gse7390	1	4.16	0	14.682	1	VDXKIU_2889	0	NA	NA	0	NA	2	1.2	43	0	NotTested
GSM178008	gse7390	0	10.86	0	10.86	1	VDXKIU_2946	0	NA	NA	0	NA	1	2	49	0	NotTested
GSM178009	gse7390	1	0.76	1	1.7589	0	VDXKIU_3367	0	NA	NA	0	NA	3	3.8	53	1	NotTested
GSM178010	gse7390	0	17.25	0	17.255	0	VDXKIU_15E6	0	NA	NA	0	NA	3	1.1	39	0	NotTested
GSM178011	gse7390	1	13.62	0	17.532	1	VDXKIU_15E7	0	NA	NA	0	NA	2.2	38	0	17.532	NotTested
GSM178012	gse7390	0	15.57	0	15.57	1	VDXKIU_15E8	0	NA	NA	0	NA	3	2	38	0	NotTested
GSM178013	gse7390	0	17.1	0	17.096	0	VDXKIU_101B88	0	NA	NA	0	NA	3	1.2	40	0	NotTested
GSM178014	gse7390	0	16.88	0	16.879	1	VDXKIU_125B43	0	NA	NA	0	NA	2	1.5	38	0	NotTested
GSM178015	gse7390	1	2.44	0	16.8	1	VDXKIU_136B04	0	NA	NA	0	NA	2	1.7	54	0	NotTested
GSM178016	gse7390	1	11.54	1	14.622	1	VDXKIU_144B49	0	NA	NA	0	NA	2	2.1	40	1	NotTested
GSM178017	gse7390	0	13.64	0	13.644	0	VDXKIU_15C5	0	NA	NA	0	NA	3	1	56	0	NotTested
GSM178018	gse7390	1	4.67	1	4.6658	1	VDXKIU_15D6	0	NA	NA	0	NA	2	2	45	1	NotTested
GSM178019	gse7390	0	13.74	0	13.737	1	VDXKIU_15D7	0	NA	NA	0	NA	2	2	46	0	NotTested
GSM178020	gse7390	1	2.41	1	5.2712	1	VDXKIU_15D9	0	NA	NA	0	NA	3	1.6	45	1	NotTested
GSM178021	gse7390	0	23.87	0	23.866	0	VDXKIU_15H3	0	NA	NA	0	NA	3	2.8	33	0	NotTested
GSM178022	gse7390	0	12.8	0	12.8	0	VDXKIU_15H4	0	NA	NA	0	NA	3	2.4	37	0	NotTested
GSM178023	gse7390	0	19.02	0	19.022	0	VDXKIU_16B4	0	NA	NA	0	NA	3	2.5	42	0	NotTested
GSM178024	gse7390	0	16.81	0	16.808	1	VDXKIU_16C8	0	NA	NA	0	NA	3	1.1	47	0	NotTested
GSM178025	gse7390	1	2.21	1	4.9397	1	VDXKIU_16G1	0	NA	NA	0	NA	2	2	43	1	NotTested
GSM178026	gse7390	0	16.21	0	16.211	1	VDXKIU_197B95	0	NA	NA	0	NA	3	1.6	44	0	NotTested
GSM178027	gse7390	0	16.19	0	16.189	1	VDXKIU_199B55	0	NA	NA	0	NA	2	2.3	54	0	NotTested
GSM178028	gse7390	1	6.02	1	6.0164	0	VDXKIU_219C42	0	NA	NA	0	NA	2	1.8	51	1	NotTested
GSM178029	gse7390	0	16.05	0	16.055	1	VDXKIU_220C70	0	NA	NA	0	NA	2	2	42	0	NotTested
GSM178030	gse7390	1	6.44	1	10	1	VDXKIU_231C80	0	NA	NA	0	NA	2	2.2	56	1	NotTested
GSM178031	gse7390	0	15.83	0	15.833	1	VDXKIU_247C76	0	NA	NA	0	NA	2	2.5	56	0	NotTested
GSM178032	gse7390	0	15.83	0	15.833	1	VDXKIU_248C91	0	NA	NA	0	NA	3	2.3	58	0	NotTested
GSM178033	gse7390	0	15.68	0	15.679	1	VDXKIU_266C51	0	NA	NA	0	NA	2	2.2	58	0	NotTested
GSM178034	gse7390	0	15.65	0	15.655	1	VDXKIU_268C87	0	NA	NA	0	NA	2	1.5	32	0	NotTested
GSM178035	gse7390	0	15.49	0	15.488	1	VDXKIU_279C61	0	NA	NA	0	NA	3	1.9	50	0	NotTested
GSM178036	gse7390	1	0.34	1	0.4	0	VDXKIU_27B8	0	NA	NA	0	NA	3	1.3	49	1	NotTested
GSM178037	gse7390	0	15.56	0	15.556	1	VDXKIU_27C4	0	NA	NA	0	NA	1	1.9	47	0	NotTested
GSM178038	gse7390	1	4.77	1	7.389	1	VDXKIU_27D5	0	NA	NA	0	NA	2	2.2	56	1	NotTested
GSM178039	gse7390	1	2.37	1	9.9014	1	VDXKIU_282C51	0	NA	NA	0	NA	1	1	55	1	NotTested
GSM178040	gse7390	0	15.35	0	15.348	1	VDXKIU_284C63	0	NA	NA	0	NA	2	1.8	48	0	NotTested
GSM178041	gse7390	0	15.8	0	15.803	1	VDXKIU_28C760	0	NA	NA	2	NA	0.9	56	0	15.803	NotTested
GSM178042	gse7390	0	15.57	0	15.573	1	VDXKIU_292C66	0	NA	NA	0	NA	2	2	51	0	NotTested
GSM178043	gse7390	0	15.15	0	15.151	1	VDXKIU_309C49	0	NA	NA	0	NA	3	1.2	44	0	NotTested
GSM178044	gse7390	1	0.64	0	15.208	0	VDXKIU_43C470	0	NA	NA	2	NA	1.2	46	0	15.208	NotTested
GSM178045	gse7390	0	17.4	0	17.403	1	VDXKIU_87A790	0	NA	NA	1	NA	1.2	36	0	17.403	NotTested
GSM178046	gse7390	1	1.98	0	17.247	1	VDXRHU_302	0	NA	NA	0	NA	2	1.3	44	0	NotTested
GSM178047	gse7390	1	18.05	0	19.89	1	VDXRHU_317	0	NA	NA	0	NA	2	2.2	41	1	NotTested
GSM178048	gse7390	0	17.21	0	17.208	1	VDXRHU_329	0	NA	NA	0	NA	2	3	60	0	NotTested
GSM178049	gse7390	1	9.08	1	12.586	1	VDXRHU_410	0	NA	NA	0	NA	2	3	59	1	NotTested
GSM178050	gse7390	0	16.45	0	16.447	0	VDXRHU_535	0	NA	NA	0	NA	3	2.7	48	0	NotTested
GSM178051	gse7390	1	2.65	1	8.1425	1	VDXRHU_1207	0	NA	NA	2	NA	3	53	1	8.1425	NotTested
GSM178052	gse7390	0	17.07	0	17.074	0	VDXRHU_1246	0	NA	NA	3	NA	4	43	0	17.074	NotTested
GSM178053	gse7390	1	5.09	0	24.953	1	VDXRHU_1315	0	NA	NA	2	NA	1.5	33	0	24.953	NotTested
GSM178054	gse7390	1	11.93	1	14.918	1	VDXRHU_1472	0	NA	NA	1	NA	2.6	42	1	11.926	NotTested
GSM178055	gse7390	0	10.72	0	10.723	0	VDXRHU_1496	0	NA	NA	3	NA	4	51	0	10.723	NotTested
GSM178056	gse7390	0	14.19	0	14.195	1	VDXRHU_1522	0	NA	NA	3	NA	1.7	31	0	14.195	NotTested
GSM178057	gse7390	0	10.56	0	10.562	1	VDXRHU_1526	0	NA	NA	3	NA	3.2	60	0	10.562	NotTested
GSM178058	gse7390	0	14.13	0	14.126	1	VDXRHU_1549	0	NA	NA	3	NA	2	46	0	14.126	NotTested
GSM178059	gse7390	0	13	0	12.997	0	VDXRHU_1568	0	NA	NA	3	NA	2.1	59	0	12.997	NotTested
GSM178060	gse7390	1	2.18	1	3.5836	1	VDXRHU_1720	0	NA	NA	1	NA	3.2	24	1	2.1753	NotTested
GSM178061	gse7390	1	4.38	1	5.1068	1	VDXRHU_1721	0	NA	NA	2	NA	3	54	1	4.3781	NotTested
GSM178062	gse7390	0	13.8	0	13.803	1	VDXRHU_1745	0	NA	NA	2	NA	0.8	55	0	13.803	NotTested
GSM178063	gse7390	0	13.35	0	13.353	0	VDXRHU_1767	0	NA	NA	3	NA	2.1	41	0	13.353	NotTested
GSM178064	gse7390	0	12.48	0	12.479	1	VDXRHU_1771	0	NA	NA	3	NA	2.5	42	0	12.479	NotTested
GSM178065	gse7390	0	12.29	0	12.293	0	VDXRHU_1917	0	NA	NA	3	NA	2.5	47	0	12.293	NotTested
GSM178066	gse7390	0	11.77	0	11.773	0	VDXRHU_1919	0	NA	NA	3	NA	2.2	53	0	11.773	NotTested
GSM178067	gse7390	0	13.33	0	13.332	1	VDXRHU_1959	0	NA	NA	2	NA	2.4	50	0	13.332	NotTested
GSM178068	gse7390	0	11.45	0	11.447	1	VDXRHU_1970	0	NA	NA	3	NA	2.2	44	0	11.447	NotTested
GSM178069	gse7390	1	7.33	1	16.468	0	VDXRHU_2039	0	NA	NA	1	NA	1.5	48	1	12.652	NotTested
GSM178070	gse7390	1	6.96	0	11.101	1	VDXRHU_2248	0	NA	NA	2	NA	3	49	0	11.101	NotTested
GSM178071	gse7390	1	3.92	0	10.362	1	VDXRHU_2320	0	NA	NA	2	NA	2.5	43	0	10.362	NotTested
GSM178072	gse7390	0	9.57	0	9.5671	1	VDXRHU_2393	0	NA	NA	1	NA	2	45	0	9.5671	NotTested
GSM178073	gse7390	0	7.02	0	7.0164	0	VDXRHU_2587	0	NA	NA	3	NA	1.4	53	0	7.0164	NotTested
GSM178074	gse7390	1	6.72	1	14.477	1	VDXRHU_3642	0	NA	NA	3	NA	4.2	40	1	6.7233	NotTested
GSM178075	gse7390	0	7.89	0	7.8877	0	VDXRHU_4188	0	NA	NA	3	NA	3.2	48	0	7.8877	NotTested
GSM178076	gse7390	0	14.07	0	14.074	1	VDXRHU_5223	0	NA	NA	2	NA	1.5	56	0	14.074	NotTested
GSM178077	gse7390	1	19.07	0	19.241	1	VDXRHU_5226	0	NA	NA	2	NA	1.7	45	0	19.241	NotTested
GSM178078	gse7390	0	15.54	0	15.542	0	VDXRHU_5228	0	NA	NA	3	NA	2.2	39	0	15.542	NotTested
GSM178079	gse7390	1	1.11	1	3.4137	0	VDXRHU_5232	0	NA	NA	3	NA	3.2	46	1	1.1068	NotTested
GSM178080	gse7390	0	6.1	0	6.0959	1	VDXRHU_5235	0	NA	NA	1	NA	2.5	47	0	6.0959	NotTested
GSM178081	gse7390	0	7.46	0	7.4575	1	VDXRHU_5236	0	NA	NA	2	NA	1.2	43	0	7.4575	NotTested
GSM178082	gse7390	1	3.68	0	4.8795	0	VDXRHU_5240	0	NA	NA	3	NA	2.5	39	0	4.8795	NotTested
GSM782523	GSE31519	0	7.75	NA	NA	NA	TNBC_001	NA	NA	TNBC	NA	NA	NA	59	NA	NA	IM	0.474	<0.001
GSM782524	GSE31519	0	3.08333	NA	NA	NA	TNBC_002	NA	NA	TNBC	NA	NA	NA	65	NA	NA	LAR	0.574	<0.001
GSM782525	GSE31519	0	2.58333	NA	NA	NA	TNBC_003	NA	NA	TNBC	NA	NA	NA	66	NA	NA	MSL	0.598	<0.001
GSM782528	GSE31519	0	10	NA	NA	NA	TNBC_006	NA	NA	TNBC	NA	NA	NA	60	NA	NA	LAR	0.253	<0.001
GSM782529	GSE31519	1	2.08333	NA	NA	NA	TNBC_007	NA	NA	TNBC	NA	NA	NA	57	NA	NA	MSL	0.21	0.013
GSM782530	GSE31519	1	1.91667	NA	NA	NA	TNBC_008	NA	NA	TNBC	NA	NA	NA	46	NA	NA	LAR	0.47	<0.001
GSM782531	GSE31519	1	1.75	NA	NA	NA	TNBC_009	NA	NA	TNBC	NA	NA	NA	55	NA	NA	MSL	0.447	<0.001
GSM782532	GSE31519	0	3.75	NA	NA	NA	TNBC_010	NA	NA	TNBC	NA	NA	NA	61	NA	NA	MSL	0.788	<0.001
GSM782533	GSE31519	1	3.75	NA	NA	NA	TNBC_011	NA	NA	TNBC	NA	NA	NA	29	NA	NA	IM	0.551	<0.001
GSM782534	GSE31519	0	4.33333	NA	NA	NA	TNBC_012	NA	NA	TNBC	NA	NA	NA	69	NA	NA	MSL	0.392	<0.001
GSM782535	GSE31519	1	1.33333	NA	NA	NA	TNBC_013	NA	NA	TNBC	NA	NA	NA	47	NA	NA	BL2	0.488	<0.001
GSM782536	GSE31519	0	5.83333	NA	NA	NA	TNBC_014	NA	NA	TNBC	NA	NA	NA	51	NA	NA	MSL	0.431	<0.001
GSM782537	GSE31519	0	6.41667	NA	NA	NA	TNBC_015	NA	NA	TNBC	NA	NA	NA	51	NA	NA	MSL	0.506	<0.001
GSM782538	GSE31519	0	3.91667	NA	NA	NA	TNBC_016	NA	NA	TNBC	NA	NA	NA	57	NA	NA	IM	0.432	<0.001
GSM782539	GSE31519	1	0.916667	NA	NA	NA	TNBC_017	NA	NA	TNBC	NA	NA	NA	80	NA	NA	IM	0.604	<0.001
GSM782540	GSE31519	0	6.33333	NA	NA	NA	TNBC_018	NA	NA	TNBC	NA	NA	NA	48	NA	NA	BL2	0.385	<0.001
GSM782541	GSE31519	0	5.75	NA	NA	NA	TNBC_019	NA	NA	TNBC	NA	NA	NA	53	NA	NA	UNS	NA	NA
GSM782542	GSE31519	0	2.33333	NA	NA	NA	TNBC_020	NA	NA	TNBC	NA	NA	NA	53	NA	NA	IM	0.52	<0.001
GSM782543	GSE31519	0	2.83333	NA	NA	NA	TNBC_021	NA	NA	TNBC	NA	NA	NA	67	NA	NA	LAR	0.606	<0.001
GSM782544	GSE31519	1	0.833333	NA	NA	NA	TNBC_022	NA	NA	TNBC	NA	NA	NA	56	NA	NA	IM	0.37	<0.001
GSM782545	GSE31519	0	2.41667	NA	NA	NA	TNBC_023	NA	NA	TNBC	NA	NA	NA	53	NA	NA	M	0.541	<0.001
GSM782546	GSE31519	0	3	NA	NA	NA	TNBC_024	NA	NA	TNBC	NA	NA	NA	63	NA	NA	MSL	0.695	<0.001
GSM782547	GSE31519	0	2.58333	NA	NA	NA	TNBC_025	NA	NA	TNBC	NA	NA	NA	47	NA	NA	IM	0.646	<0.001
GSM782548	GSE31519	0	3	NA	NA	NA	TNBC_026	NA	NA	TNBC	NA	NA	NA	45	NA	NA	IM	0.294	<0.001
GSM782549	GSE31519	1	0.5	NA	NA	NA	TNBC_027	NA	NA	TNBC	NA	NA	NA	42	NA	NA	M	0.575	<0.001
GSM782550	GSE31519	0	2.75	NA	NA	NA	TNBC_028	NA	NA	TNBC	NA	NA	NA	51	NA	NA	IM	0.526	<0.001
GSM782551	GSE31519	1	0.833333	NA	NA	NA	TNBC_029	NA	NA	TNBC	NA	NA	NA	54	NA	NA	LAR	0.68	<0.001
GSM782552	GSE31519	0	2.25	NA	NA	NA	TNBC_030	NA	NA	TNBC	NA	NA	NA	40	NA	NA	IM	0.457	<0.001
GSM782553	GSE31519	0	3.75	NA	NA	NA	TNBC_031	NA	NA	TNBC	NA	NA	NA	57	NA	NA	MSL	0.316	<0.001
GSM782554	GSE31519	1	0.5	NA	NA	NA	TNBC_059	NA	NA	TNBC	NA	NA	NA	52	NA	NA	UNS	NA	NA
GSM782555	GSE31519	0	5.58333	NA	NA	NA	TNBC_060	NA	NA	TNBC	NA	NA	NA	41	NA	NA	MSL	0.661	<0.001
GSM782556	GSE31519	1	0.916667	NA	NA	NA	TNBC_061	NA	NA	TNBC	NA	NA	NA	41	NA	NA	MSL	0.689	<0.001
GSM782557	GSE31519	0	4.25	NA	NA	NA	TNBC_062	NA	NA	TNBC	NA	NA	NA	30	NA	NA	UNS	NA	NA
GSM782558	GSE31519	0	4	NA	NA	NA	TNBC_063	NA	NA	TNBC	NA	NA	NA	59	NA	NA	LAR	0.642	<0.001
GSM782559	GSE31519	0	4.83333	NA	NA	NA	TNBC_064	NA	NA	TNBC	NA	NA	NA	71	NA	NA	UNS	NA	NA
GSM782560	GSE31519	1	0.25	NA	NA	NA	TNBC_065	NA	NA	TNBC	NA	NA	NA	43	NA	NA	IM	0.427	<0.001
GSM782561	GSE31519	0	4	NA	NA	NA	TNBC_066	NA	NA	TNBC	NA	NA	NA	60	NA	NA	BL2	0.241	0.002
GSM782562	GSE31519	1	0.833333	NA	NA	NA	TNBC_067	NA	NA	TNBC	NA	NA	NA	31	NA	NA	M	0.397	<0.001
GSM782563	GSE31519	0	10	NA	NA	NA	TNBC_068	NA	NA	TNBC	NA	NA	NA	64	NA	NA	MSL	0.445	<0.001
GSM782564	GSE31519	1	6.16667	NA	NA	NA	TNBC_069	NA	NA	TNBC	NA	NA	NA	33	NA	NA	MSL	0.509	<0.001
GSM782565	GSE31519	0	8.66667	NA	NA	NA	TNBC_070	NA	NA	TNBC	NA	NA	NA	57	NA	NA	MSL	0.774	<0.001
GSM782566	GSE31519	1	1.83333	NA	NA	NA	TNBC_071	NA	NA	TNBC	NA	NA	NA	32	NA	NA	M	0.509	<0.001
GSM782567	GSE31519	0	4.41667	NA	NA	NA	TNBC_072	NA	NA	TNBC	NA	NA	NA	45	NA	NA	IM	0.665	<0.001
GSM782568	GSE31519	1	3.08333	NA	NA	NA	TNBC_073	NA	NA	TNBC	NA	NA	NA	56	NA	NA	MSL	0.631	<0.001
GSM120649	GSE5327	0	11.3388	NA	NA	NA	TNBC_218	NA	NA	TNBC	NA	NA	NA	53	NA	NA	MSL	0.473	<0.001
GSM120651	GSE5327	0	7.36066	NA	NA	NA	TNBC_219	NA	NA	TNBC	NA	NA	NA	34	NA	NA	IM	0.461	<0.001
GSM120655	GSE5327	1	0.84153	NA	NA	NA	TNBC_220	NA	NA	TNBC	NA	NA	NA	43	NA	NA	UNS	NA	NA
GSM120656	GSE5327	1	1.87432	NA	NA	NA	TNBC_221	NA	NA	TNBC	NA	NA	NA	38	NA	NA	BL1	0.234	<0.001
GSM120657	GSE5327	0	5.09016	NA	NA	NA	TNBC_222	NA	NA	TNBC	NA	NA	NA	69	NA	NA	IM	0.375	<0.001
GSM120658	GSE5327	0	10.2213	NA	NA	NA	TNBC_223	NA	NA	TNBC	NA	NA	NA	42	NA	NA	IM	0.686	<0.001
GSM120660	GSE5327	0	9.70492	NA	NA	NA	TNBC_224	NA	NA	TNBC	NA	NA	NA	38	NA	NA	UNS	NA	NA
GSM120663	GSE5327	1	2.41257	NA	NA	NA	TNBC_225	NA	NA	TNBC	NA	NA	NA	49	NA	NA	IM	0.411	<0.001
GSM120666	GSE5327	0	7.28962	NA	NA	NA	TNBC_226	NA	NA	TNBC	NA	NA	NA	34	NA	NA	IM	0.519	<0.001
GSM120668	GSE5327	1	0.598361	NA	NA	NA	TNBC_227	NA	NA	TNBC	NA	NA	NA	35	NA	NA	BL1	0.287	<0.001
GSM120671	GSE5327	1	1.96995	NA	NA	NA	TNBC_228	NA	NA	TNBC	NA	NA	NA	32	NA	NA	BL1	0.351	<0.001
GSM120672	GSE5327	0	10.6448	NA	NA	NA	TNBC_229	NA	NA	TNBC	NA	NA	NA	47	NA	NA	BL2	0.721	<0.001
GSM120674	GSE5327	0	7.19399	NA	NA	NA	TNBC_230	NA	NA	TNBC	NA	NA	NA	63	NA	NA	LAR	0.492	<0.001
GSM120675	GSE5327	0	9.95355	NA	NA	NA	TNBC_231	NA	NA	TNBC	NA	NA	NA	44	NA	NA	BL2	0.33	<0.001
GSM120677	GSE5327	0	5.69672	NA	NA	NA	TNBC_232	NA	NA	TNBC	NA	NA	NA	82	NA	NA	BL1	0.106	0.002
GSM120679	GSE5327	1	3.46995	NA	NA	NA	TNBC_233	NA	NA	TNBC	NA	NA	NA	74	NA	NA	M	0.446	<0.001
GSM120682	GSE5327	0	6.36066	NA	NA	NA	TNBC_234	NA	NA	TNBC	NA	NA	NA	58	NA	NA	IM	0.422	<0.001
GSM120683	GSE5327	0	10.571	NA	NA	NA	TNBC_235	NA	NA	TNBC	NA	NA	NA	63	NA	NA	IM	0.583	<0.001
GSM120684	GSE5327	0	10.929	NA	NA	NA	TNBC_236	NA	NA	TNBC	NA	NA	NA	44	NA	NA	M	0.3	0.005
GSM120685	GSE5327	0	7.32787	NA	NA	NA	TNBC_237	NA	NA	TNBC	NA	NA	NA	57	NA	NA	BL1	0.369	<0.001
GSM120686	GSE5327	0	6.73771	NA	NA	NA	TNBC_238	NA	NA	TNBC	NA	NA	NA	66	NA	NA	M	0.554	<0.001
GSM120687	GSE5327	1	0.765027	NA	NA	NA	TNBC_239	NA	NA	TNBC	NA	NA	NA	41	NA	NA	BL1	0.422	<0.001
GSM120688	GSE5327	0	10.8415	NA	NA	NA	TNBC_240	NA	NA	TNBC	NA	NA	NA	44	NA	NA	BL2	0.123	0.001
GSM120690	GSE5327	0	7.31967	NA	NA	NA	TNBC_241	NA	NA	TNBC	NA	NA	NA	58	NA	NA	IM	0.47	<0.001
GSM120691	GSE5327	0	8.56558	NA	NA	NA	TNBC_242	NA	NA	TNBC	NA	NA	NA	61	NA	NA	UNS	NA	NA
GSM120692	GSE5327	0	7.38525	NA	NA	NA	TNBC_243	NA	NA	TNBC	NA	NA	NA	39	NA	NA	UNS	NA	NA
GSM120695	GSE5327	0	7.48907	NA	NA	NA	TNBC_244	NA	NA	TNBC	NA	NA	NA	38	NA	NA	BL1	0.29	<0.001
GSM120696	GSE5327	0	12.6257	NA	NA	NA	TNBC_245	NA	NA	TNBC	NA	NA	NA	33	NA	NA	M	0.388	<0.001
GSM120698	GSE5327	0	5.12295	NA	NA	NA	TNBC_246	NA	NA	TNBC	NA	NA	NA	57	NA	NA	IM	0.383	<0.001
GSM120699	GSE5327	0	6.64481	NA	NA	NA	TNBC_247	NA	NA	TNBC	NA	NA	NA	40	NA	NA	BL1	0.336	<0.001
GSM120701	GSE5327	0	5.74863	NA	NA	NA	TNBC_248	NA	NA	TNBC	NA	NA	NA	50	NA	NA	BL1	0.458	<0.001
GSM120702	GSE5327	1	0.363388	NA	NA	NA	TNBC_249	NA	NA	TNBC	NA	NA	NA	39	NA	NA	M	0.414	<0.001
GSM120703	GSE5327	0	7.60109	NA	NA	NA	TNBC_250	NA	NA	TNBC	NA	NA	NA	59	NA	NA	IM	0.447	<0.001
GSM120705	GSE5327	0	6.90984	NA	NA	NA	TNBC_251	NA	NA	TNBC	NA	NA	NA	73	NA	NA	UNS	NA	NA
GSM120706	GSE5327	0	8.51366	NA	NA	NA	TNBC_252	NA	NA	TNBC	NA	NA	NA	46	NA	NA	IM	0.276	<0.001
GSM782569	GSE31519	1	0.916667	NA	NA	NA	TNBC_253	NA	NA	TNBC	NA	NA	NA	65	NA	NA	LAR	0.685	<0.001
GSM782570	GSE31519	1	3.25	NA	NA	NA	TNBC_254	NA	NA	TNBC	NA	NA	NA	32	NA	NA	UNS	NA	NA
GSM782571	GSE31519	0	3.75	NA	NA	NA	TNBC_255	NA	NA	TNBC	NA	NA	NA	56	NA	NA	BL1	0.433	<0.001
GSM782572	GSE31519	0	3.75	NA	NA	NA	TNBC_256	NA	NA	TNBC	NA	NA	NA	55	NA	NA	LAR	0.377	<0.001
GSM782573	GSE31519	1	1.91667	NA	NA	NA	TNBC_257	NA	NA	TNBC	NA	NA	NA	44	NA	NA	IM	0.592	<0.001
GSM782574	GSE31519	1	2.83333	NA	NA	NA	TNBC_258	NA	NA	TNBC	NA	NA	NA	67	NA	NA	LAR	0.628	<0.001
GSM782575	GSE31519	1	1.25	NA	NA	NA	TNBC_259	NA	NA	TNBC	NA	NA	NA	46	NA	NA	LAR	0.759	<0.001
GSM782576	GSE31519	0	4.25	NA	NA	NA	TNBC_260	NA	NA	TNBC	NA	NA	NA	60	NA	NA	MSL	0.737	<0.001
GSM782577	GSE31519	0	3.66667	NA	NA	NA	TNBC_261	NA	NA	TNBC	NA	NA	NA	63	NA	NA	MSL	0.661	<0.001
GSM782578	GSE31519	0	2.5	NA	NA	NA	TNBC_262	NA	NA	TNBC	NA	NA	NA	60	NA	NA	BL2	0.57	<0.001
GSM782579	GSE31519	0	2.25	NA	NA	NA	TNBC_263	NA	NA	TNBC	NA	NA	NA	44	NA	NA	MSL	0.78	<0.001
GSM782580	GSE31519	0	2.16667	NA	NA	NA	TNBC_264	NA	NA	TNBC	NA	NA	NA	69	NA	NA	IM	0.388	<0.001
GSM782581	GSE31519	0	2.08333	NA	NA	NA	TNBC_265	NA	NA	TNBC	NA	NA	NA	50	NA	NA	IM	0.61	<0.001
GSM782582	GSE31519	1	0.833333	NA	NA	NA	TNBC_266	NA	NA	TNBC	NA	NA	NA	44	NA	NA	BL2	0.301	0.004
GSM782584	GSE31519	0	1.91667	NA	NA	NA	TNBC_268	NA	NA	TNBC	NA	NA	NA	39	NA	NA	UNS	NA	NA
GSM782585	GSE31519	0	1.91667	NA	NA	NA	TNBC_269	NA	NA	TNBC	NA	NA	NA	41	NA	NA	BL1	0.475	<0.001
GSM782586	GSE31519	0	1.91667	NA	NA	NA	TNBC_270	NA	NA	TNBC	NA	NA	NA	44	NA	NA	IM	0.675	<0.001
GSM782587	GSE31519	0	2	NA	NA	NA	TNBC_271	NA	NA	TNBC	NA	NA	NA	42	NA	NA	IM	0.77	<0.001
GSM782588	GSE31519	0	4.66667	NA	NA	NA	TNBC_418	NA	NA	TNBC	NA	NA	NA	59	NA	NA	M	0.471	<0.001
GSM782589	GSE31519	1	5.5	NA	NA	NA	TNBC_419	NA	NA	TNBC	NA	NA	NA	62	NA	NA	MSL	0.503	<0.001
GSM308259	GSE12276	1	1.08333	NA	NA	NA	TNBC_524	NA	NA	TNBC	NA	NA	NA	61	NA	NA	LAR	0.68	<0.001
GSM308261	GSE12276	1	1.5	NA	NA	NA	TNBC_525	NA	NA	TNBC	NA	NA	NA	55	NA	NA	BL2	0.698	<0.001
GSM308271	GSE12276	1	2.41667	NA	NA	NA	TNBC_526	NA	NA	TNBC	NA	NA	NA	50	NA	NA	M	0.539	<0.001
GSM308272	GSE12276	1	1.16667	NA	NA	NA	TNBC_527	NA	NA	TNBC	NA	NA	NA	56	NA	NA	LAR	0.41	<0.001
GSM308273	GSE12276	1	1.58333	NA	NA	NA	TNBC_528	NA	NA	TNBC	NA	NA	NA	55	NA	NA	BL1	0.593	<0.001
GSM308275	GSE12276	1	0.583333	NA	NA	NA	TNBC_529	NA	NA	TNBC	NA	NA	NA	39	NA	NA	BL1	0.587	<0.001
GSM308280	GSE12276	1	1.33333	NA	NA	NA	TNBC_530	NA	NA	TNBC	NA	NA	NA	51	NA	NA	BL1	0.242	0.002
GSM308281	GSE12276	1	0.416667	NA	NA	NA	TNBC_531	NA	NA	TNBC	NA	NA	NA	66	NA	NA	BL2	0.315	0.001
GSM308283	GSE12276	1	1.08333	NA	NA	NA	TNBC_532	NA	NA	TNBC	NA	NA	NA	55	NA	NA	UNS	NA	NA
GSM308285	GSE12276	1	0.583333	NA	NA	NA	TNBC_533	NA	NA	TNBC	NA	NA	NA	50	NA	NA	M	0.417	<0.001
GSM308290	GSE12276	1	0.5	NA	NA	NA	TNBC_534	NA	NA	TNBC	NA	NA	NA	62	NA	NA	LAR	0.422	<0.001
GSM308295	GSE12276	1	0.916667	NA	NA	NA	TNBC_535	NA	NA	TNBC	NA	NA	NA	63	NA	NA	BL1	0.356	0.001
GSM308301	GSE12276	1	1.25	NA	NA	NA	TNBC_536	NA	NA	TNBC	NA	NA	NA	42	NA	NA	UNS	NA	NA
GSM308307	GSE12276	1	2.41667	NA	NA	NA	TNBC_537	NA	NA	TNBC	NA	NA	NA	36	NA	NA	BL1	0.605	<0.001
GSM308309	GSE12276	1	1.66667	NA	NA	NA	TNBC_538	NA	NA	TNBC	NA	NA	NA	42	NA	NA	M	0.401	<0.001
GSM308311	GSE12276	1	3	NA	NA	NA	TNBC_539	NA	NA	TNBC	NA	NA	NA	57	NA	NA	BL1	0.315	<0.001
GSM308312	GSE12276	1	9.58333	NA	NA	NA	TNBC_540	NA	NA	TNBC	NA	NA	NA	44	NA	NA	BL1	0.526	<0.001
GSM308313	GSE12276	1	0.333333	NA	NA	NA	TNBC_541	NA	NA	TNBC	NA	NA	NA	NA	NA	NA	M	0.375	<0.001
GSM308314	GSE12276	1	0.666667	NA	NA	NA	TNBC_542	NA	NA	TNBC	NA	NA	NA	58	NA	NA	UNS	NA	NA
GSM308316	GSE12276	1	0	NA	NA	NA	TNBC_543	NA	NA	TNBC	NA	NA	NA	43	NA	NA	M	0.688	<0.001
GSM308324	GSE12276	1	1.16667	NA	NA	NA	TNBC_544	NA	NA	TNBC	NA	NA	NA	57	NA	NA	BL1	0.359	<0.001
GSM308328	GSE12276	1	1.33333	NA	NA	NA	TNBC_545	NA	NA	TNBC	NA	NA	NA	52	NA	NA	M	0.692	<0.001
GSM308329	GSE12276	1	0.0833333	NA	NA	NA	TNBC_546	NA	NA	TNBC	NA	NA	NA	40	NA	NA	BL1	0.492	<0.001
GSM308330	GSE12276	1	0	NA	NA	NA	TNBC_547	NA	NA	TNBC	NA	NA	NA	31	NA	NA	UNS	NA	NA
GSM308333	GSE12276	1	1.5	NA	NA	NA	TNBC_548	NA	NA	TNBC	NA	NA	NA	30	NA	NA	UNS	NA	NA
GSM308335	GSE12276	1	4.16667	NA	NA	NA	TNBC_549	NA	NA	TNBC	NA	NA	NA	38	NA	NA	BL1	0.483	<0.001
GSM308336	GSE12276	1	0.666667	NA	NA	NA	TNBC_550	NA	NA	TNBC	NA	NA	NA	28	NA	NA	IM	0.309	<0.001
GSM308338	GSE12276	1	0.833333	NA	NA	NA	TNBC_551	NA	NA	TNBC	NA	NA	NA	NA	NA	NA	UNS	NA	NA
GSM308339	GSE12276	1	0.25	NA	NA	NA	TNBC_552	NA	NA	TNBC	NA	NA	NA	49	NA	NA	M	0.325	<0.001
GSM308340	GSE12276	1	5	NA	NA	NA	TNBC_553	NA	NA	TNBC	NA	NA	NA	46	NA	NA	LAR	0.741	<0.001
GSM308341	GSE12276	1	1.41667	NA	NA	NA	TNBC_554	NA	NA	TNBC	NA	NA	NA	57	NA	NA	BL2	0.443	<0.001
GSM308344	GSE12276	1	0.5	NA	NA	NA	TNBC_555	NA	NA	TNBC	NA	NA	NA	79	NA	NA	LAR	0.663	<0.001
GSM308346	GSE12276	1	1.08333	NA	NA	NA	TNBC_556	NA	NA	TNBC	NA	NA	NA	69	NA	NA	BL2	0.552	<0.001
GSM308348	GSE12276	1	2.08333	NA	NA	NA	TNBC_557	NA	NA	TNBC	NA	NA	NA	39	NA	NA	BL1	0.417	<0.001
GSM308349	GSE12276	1	0.333333	NA	NA	NA	TNBC_558	NA	NA	TNBC	NA	NA	NA	51	NA	NA	BL2	0.544	<0.001
GSM308350	GSE12276	1	1.25	NA	NA	NA	TNBC_559	NA	NA	TNBC	NA	NA	NA	65	NA	NA	IM	0.603	<0.001
GSM308352	GSE12276	1	0	NA	NA	NA	TNBC_560	NA	NA	TNBC	NA	NA	NA	44	NA	NA	UNS	NA	NA
GSM308354	GSE12276	1	1.75	NA	NA	NA	TNBC_561	NA	NA	TNBC	NA	NA	NA	35	NA	NA	BL1	0.473	<0.001
GSM308356	GSE12276	1	1.5	NA	NA	NA	TNBC_562	NA	NA	TNBC	NA	NA	NA	39	NA	NA	M	0.618	<0.001
GSM308364	GSE12276	1	2.41667	NA	NA	NA	TNBC_563	NA	NA	TNBC	NA	NA	NA	44	NA	NA	UNS	NA	NA
GSM308374	GSE12276	1	0.5	NA	NA	NA	TNBC_564	NA	NA	TNBC	NA	NA	NA	51	NA	NA	BL1	0.44	<0.001
GSM308376	GSE12276	1	0.5	NA	NA	NA	TNBC_565	NA	NA	TNBC	NA	NA	NA	56	NA	NA	BL1	0.321	0.003
GSM308377	GSE12276	1	1.58333	NA	NA	NA	TNBC_566	NA	NA	TNBC	NA	NA	NA	28	NA	NA	BL2	0.48	<0.001
GSM308378	GSE12276	1	1.25	NA	NA	NA	TNBC_567	NA	NA	TNBC	NA	NA	NA	41	NA	NA	BL1	0.384	<0.001
GSM308380	GSE12276	1	0.583333	NA	NA	NA	TNBC_568	NA	NA	TNBC	NA	NA	NA	56	NA	NA	BL2	0.51	<0.001
GSM308388	GSE12276	1	1.41667	NA	NA	NA	TNBC_569	NA	NA	TNBC	NA	NA	NA	37	NA	NA	BL1	0.365	<0.001
GSM308391	GSE12276	1	0.583333	NA	NA	NA	TNBC_570	NA	NA	TNBC	NA	NA	NA	NA	NA	NA	BL1	0.363	<0.001
GSM308392	GSE12276	1	0.5	NA	NA	NA	TNBC_571	NA	NA	TNBC	NA	NA	NA	NA	NA	NA	UNS	NA	NA
GSM308393	GSE12276	1	2.75	NA	NA	NA	TNBC_572	NA	NA	TNBC	NA	NA	NA	40	NA	NA	M	0.553	<0.001
GSM308394	GSE12276	1	1.83333	NA	NA	NA	TNBC_573	NA	NA	TNBC	NA	NA	NA	34	NA	NA	BL1	0.495	<0.001
GSM308404	GSE12276	1	0.666667	NA	NA	NA	TNBC_574	NA	NA	TNBC	NA	NA	NA	50	NA	NA	M	0.59	<0.001
GSM308405	GSE12276	1	2	NA	NA	NA	TNBC_575	NA	NA	TNBC	NA	NA	NA	NA	NA	NA	LAR	0.652	<0.001
GSM308407	GSE12276	1	7.83333	NA	NA	NA	TNBC_576	NA	NA	TNBC	NA	NA	NA	40	NA	NA	IM	0.552	<0.001
GSM308408	GSE12276	1	0.333333	NA	NA	NA	TNBC_577	NA	NA	TNBC	NA	NA	NA	45	NA	NA	BL2	0.429	<0.001
GSM308438	GSE12276	1	2.91667	NA	NA	NA	TNBC_578	NA	NA	TNBC	NA	NA	NA	63	NA	NA	LAR	0.749	<0.001
GSM308449	GSE12276	1	3.91667	NA	NA	NA	TNBC_579	NA	NA	TNBC	NA	NA	NA	56	NA	NA	IM	0.563	<0.001
