# Supplementary material for: A network approach reveals driver genes associated with survival of patients with triple-negative breast cancer
Source: iScience. 2021 Apr 19;24(5):102451. doi: 10.1016/j.isci.2021.102451 (PMC8111681; doi:10.1016/j.isci.2021.102451)
Supplement: Table S11. Round 1 ROC survival predictor gene expression ratio using Affy Arrays (N=1,234), related to Figure 8 and Table 3 — 381 combinations of sample-wise normalized merged array gene expression values were tested for ROC AUC at 5 timepoints in all BrCa subtypes and also in repeated analysis restricted to TNBC. Table as provided is sorted by best maximum AUC for the full data set (all BrCa subtypes). [file mmc12.xlsx]

## Sheet: Sheet1
Table S11. Round 1 ROC Survival Predictor Gene Expression Ratio Using Affy Arrays (N=1,234)
		TNBC ROC AUC %					All BrCa ROC AUC %					TNBC	TNBC	ALL BrCa	ALL BrCa
PDF page	Combination (Ratio)	15 Months	18 Months	3 Years	5 Years	7.5 Years	15 Months	18 Months	3 Years	5 Years	10 Years	Max AUC	Mean AUC	Max AUC	Mean AUC
364	ERBB4+SCUBE2+TFF1 / ART3+FZD9+PSAT1	0.6174	0.6361	0.6712	0.686	0.6054	0.7081	0.7289	0.6778	0.6332	0.6047	0.686	0.64322	0.7289	0.67054
362	ERBB4+SCUBE2+TFF1 / ART3+FZD9+MARCO	0.61	0.6361	0.677	0.6914	0.6013	0.7082	0.7284	0.6822	0.6381	0.6105	0.6914	0.64316	0.7284	0.67348
369	ERBB4+SCUBE2+TFF1 / FZD9+MARCO+PSAT1	0.628	0.6507	0.6733	0.686	0.6018	0.7057	0.7271	0.6774	0.6341	0.606	0.686	0.64796	0.7271	0.67006
138	ERBB4+SCUBE2 / FZD9+PSAT1	0.6463	0.6697	0.6836	0.6881	0.6272	0.7054	0.7262	0.6752	0.6336	0.6031	0.6881	0.66298	0.7262	0.6687
370	ERBB4+SCUBE2+TFF1 / FZD9+OPRK1+PSAT1	0.6286	0.6514	0.6665	0.6711	0.6109	0.7033	0.7255	0.6722	0.629	0.5952	0.6711	0.6457	0.7255	0.66504
366	ERBB4+SCUBE2+TFF1 / ART3+MARCO+PSAT1	0.5906	0.6139	0.6546	0.6686	0.5851	0.7035	0.725	0.6762	0.6286	0.6104	0.6686	0.62256	0.725	0.66874
368	ERBB4+SCUBE2+TFF1 / FZD9+MARCO+OPRK1	0.613	0.6444	0.6708	0.6803	0.5968	0.7039	0.7248	0.6769	0.634	0.6009	0.6803	0.64106	0.7248	0.6681
363	ERBB4+SCUBE2+TFF1 / ART3+FZD9+OPRK1	0.6032	0.6287	0.6668	0.6755	0.5993	0.7036	0.7248	0.6759	0.6314	0.5988	0.6755	0.6347	0.7248	0.6669
148	ERBB4+TFF1 / FZD9+PSAT1	0.6605	0.674	0.6896	0.7094	0.6373	0.7035	0.7234	0.6737	0.627	0.5961	0.7094	0.67416	0.7234	0.66474
132	ERBB4+SCUBE2 / ART3+FZD9	0.6165	0.6449	0.6843	0.6937	0.6231	0.7038	0.7226	0.6776	0.6378	0.6086	0.6937	0.6525	0.7226	0.67008
234	ABCC8+ERBB4+SCUBE2 / ART3+FZD9+PSAT1	0.6105	0.634	0.6689	0.6862	0.6175	0.7004	0.7216	0.6738	0.6326	0.61	0.6862	0.64342	0.7216	0.66768
142	ERBB4+TFF1 / ART3+FZD9	0.6277	0.6467	0.6912	0.7113	0.6277	0.7031	0.7214	0.6759	0.6298	0.599	0.7113	0.66092	0.7214	0.66584
136	ERBB4+SCUBE2 / FZD9+MARCO	0.6348	0.6693	0.6996	0.7075	0.6358	0.7012	0.7214	0.6785	0.6408	0.611	0.7075	0.6694	0.7214	0.67058
367	ERBB4+SCUBE2+TFF1 / ART3+OPRK1+PSAT1	0.5876	0.6083	0.6415	0.6508	0.5724	0.6993	0.7212	0.6707	0.6228	0.5993	0.6508	0.61212	0.7212	0.66266
178	SCUBE2+TFF1 / FZD9+PSAT1	0.6204	0.6242	0.6299	0.636	0.5669	0.6995	0.7211	0.6631	0.6238	0.5838	0.636	0.61548	0.7211	0.65826
137	ERBB4+SCUBE2 / FZD9+OPRK1	0.6351	0.6718	0.6884	0.6835	0.6307	0.7005	0.721	0.6736	0.6361	0.596	0.6884	0.6619	0.721	0.66544
365	ERBB4+SCUBE2+TFF1 / ART3+MARCO+OPRK1	0.574	0.6049	0.653	0.6607	0.5719	0.7001	0.7208	0.6756	0.6281	0.6062	0.6607	0.6129	0.7208	0.66616
279	ABCC8+SCUBE2+TFF1 / FZD9+MARCO+PSAT1	0.5903	0.6098	0.6295	0.6462	0.5653	0.6994	0.7208	0.6699	0.6302	0.5978	0.6462	0.60822	0.7208	0.66362
272	ABCC8+SCUBE2+TFF1 / ART3+FZD9+MARCO	0.5769	0.5984	0.6379	0.6584	0.5648	0.7004	0.7206	0.6744	0.6337	0.6017	0.6584	0.60728	0.7206	0.66616
239	ABCC8+ERBB4+SCUBE2 / FZD9+MARCO+PSAT1	0.6196	0.6498	0.6756	0.6916	0.6175	0.6999	0.7205	0.675	0.6353	0.6105	0.6916	0.65082	0.7205	0.66824
135	ERBB4+SCUBE2 / ART3+PSAT1	0.5966	0.6177	0.6556	0.6649	0.5973	0.6992	0.7204	0.6713	0.6266	0.612	0.6649	0.62642	0.7204	0.6659
240	ABCC8+ERBB4+SCUBE2 / FZD9+OPRK1+PSAT1	0.6285	0.6584	0.6695	0.6749	0.6256	0.6988	0.7203	0.6701	0.6305	0.6014	0.6749	0.65138	0.7203	0.66422
146	ERBB4+TFF1 / FZD9+MARCO	0.6413	0.6686	0.6972	0.7165	0.6251	0.7016	0.7202	0.6767	0.6325	0.6022	0.7165	0.66974	0.7202	0.66664
274	ABCC8+SCUBE2+TFF1 / ART3+FZD9+PSAT1	0.5849	0.5936	0.622	0.64	0.5689	0.6987	0.7202	0.6686	0.6282	0.5977	0.64	0.60188	0.7202	0.66268
294	AGR2+ERBB4+SCUBE2 / ART3+FZD9+PSAT1	0.5944	0.6159	0.6358	0.6358	0.5674	0.7012	0.72	0.6636	0.6192	0.5984	0.6358	0.60986	0.72	0.66048
232	ABCC8+ERBB4+SCUBE2 / ART3+FZD9+MARCO	0.5983	0.6319	0.6764	0.6937	0.6145	0.6997	0.7195	0.679	0.6382	0.6153	0.6937	0.64296	0.7195	0.67034
176	SCUBE2+TFF1 / FZD9+MARCO	0.611	0.6336	0.6552	0.6634	0.5775	0.6986	0.7194	0.6685	0.6281	0.5903	0.6634	0.62814	0.7194	0.66098
242	ABCC8+ERBB4+TFF1 / ART3+FZD9+MARCO	0.6031	0.6302	0.6758	0.7019	0.6079	0.6999	0.7191	0.678	0.6343	0.6128	0.7019	0.64378	0.7191	0.66882
238	ABCC8+ERBB4+SCUBE2 / FZD9+MARCO+OPRK1	0.6023	0.644	0.6758	0.6854	0.617	0.6987	0.719	0.6763	0.6371	0.6071	0.6854	0.6449	0.719	0.66764
249	ABCC8+ERBB4+TFF1 / FZD9+MARCO+PSAT1	0.6272	0.6509	0.6742	0.6964	0.6084	0.6983	0.7189	0.6745	0.6298	0.6082	0.6964	0.65142	0.7189	0.66594
172	SCUBE2+TFF1 / ART3+FZD9	0.5944	0.6042	0.6392	0.651	0.5714	0.6988	0.7189	0.6662	0.6257	0.5877	0.651	0.61204	0.7189	0.65946
371	ERBB4+SCUBE2+TFF1 / MARCO+OPRK1+PSAT1	0.5882	0.6128	0.6442	0.6477	0.5618	0.6977	0.7187	0.6701	0.624	0.6005	0.6477	0.61094	0.7187	0.6622
147	ERBB4+TFF1 / FZD9+OPRK1	0.6476	0.6748	0.6846	0.6948	0.6266	0.6985	0.7186	0.6698	0.6269	0.589	0.6948	0.66568	0.7186	0.66056
145	ERBB4+TFF1 / ART3+PSAT1	0.6035	0.6183	0.6618	0.6847	0.6044	0.6969	0.7184	0.6693	0.6194	0.603	0.6847	0.63454	0.7184	0.6614
280	ABCC8+SCUBE2+TFF1 / FZD9+OPRK1+PSAT1	0.5922	0.6061	0.6079	0.6159	0.5578	0.6966	0.7183	0.6626	0.6237	0.5876	0.6159	0.59598	0.7183	0.65776
244	ABCC8+ERBB4+TFF1 / ART3+FZD9+PSAT1	0.6122	0.628	0.6646	0.6898	0.6079	0.697	0.7182	0.6731	0.6266	0.6074	0.6898	0.6405	0.7182	0.66446
278	ABCC8+SCUBE2+TFF1 / FZD9+MARCO+OPRK1	0.5715	0.6037	0.6289	0.6416	0.5608	0.6976	0.7181	0.6693	0.6309	0.5931	0.6416	0.6013	0.7181	0.6618
1	all	0.5718	0.5984	0.6271	0.6385	0.5512	0.6969	0.718	0.6705	0.6255	0.6025	0.6385	0.5974	0.718	0.66268
292	AGR2+ERBB4+SCUBE2 / ART3+FZD9+MARCO	0.5811	0.6109	0.6424	0.6466	0.5704	0.7001	0.7179	0.6696	0.6265	0.6048	0.6466	0.61028	0.7179	0.66378
299	AGR2+ERBB4+SCUBE2 / FZD9+MARCO+PSAT1	0.5835	0.6119	0.6285	0.6291	0.5567	0.6985	0.7175	0.6645	0.6214	0.5992	0.6291	0.60194	0.7175	0.66022
143	ERBB4+TFF1 / ART3+MARCO	0.5878	0.6162	0.6687	0.6858	0.5927	0.6973	0.7171	0.6758	0.627	0.6105	0.6858	0.63024	0.7171	0.66554
236	ABCC8+ERBB4+SCUBE2 / ART3+MARCO+PSAT1	0.5808	0.6068	0.6512	0.6649	0.5881	0.6961	0.717	0.673	0.6289	0.616	0.6649	0.61836	0.717	0.6662
250	ABCC8+ERBB4+TFF1 / FZD9+OPRK1+PSAT1	0.637	0.6594	0.6714	0.6927	0.6287	0.6957	0.7169	0.6679	0.6239	0.5989	0.6927	0.65784	0.7169	0.66066
175	SCUBE2+TFF1 / ART3+PSAT1	0.5709	0.5711	0.5985	0.6073	0.5289	0.6952	0.7168	0.661	0.6176	0.5904	0.6073	0.57534	0.7168	0.6562
352	ERBB4+GP2+TFF1 / ART3+FZD9+MARCO	0.6236	0.6481	0.6868	0.7084	0.6064	0.6968	0.7166	0.6785	0.6339	0.6095	0.7084	0.65466	0.7166	0.66706
133	ERBB4+SCUBE2 / ART3+MARCO	0.5896	0.6224	0.6699	0.6778	0.5907	0.6968	0.7166	0.6758	0.6323	0.6184	0.6778	0.63008	0.7166	0.66798
296	AGR2+ERBB4+SCUBE2 / ART3+MARCO+PSAT1	0.5562	0.58	0.612	0.6136	0.539	0.6989	0.7166	0.6644	0.6165	0.6061	0.6136	0.58016	0.7166	0.6605
344	ERBB4+GP2+SCUBE2 / ART3+FZD9+PSAT1	0.6236	0.6432	0.6706	0.6839	0.612	0.6944	0.7165	0.6726	0.6282	0.605	0.6839	0.64666	0.7165	0.66334
276	ABCC8+SCUBE2+TFF1 / ART3+MARCO+PSAT1	0.5574	0.5707	0.6093	0.6234	0.5451	0.695	0.7164	0.6681	0.6248	0.6027	0.6234	0.58118	0.7164	0.6614
359	ERBB4+GP2+TFF1 / FZD9+MARCO+PSAT1	0.6373	0.6598	0.6771	0.6933	0.5973	0.695	0.7163	0.6745	0.6306	0.6041	0.6933	0.65296	0.7163	0.6641
140	ERBB4+SCUBE2 / MARCO+PSAT1	0.6007	0.6256	0.659	0.6644	0.5836	0.6957	0.7163	0.6695	0.6262	0.6098	0.6644	0.62666	0.7163	0.6635
304	AGR2+ERBB4+TFF1 / ART3+FZD9+PSAT1	0.5923	0.6114	0.6293	0.6326	0.5542	0.6971	0.7162	0.6611	0.6123	0.5893	0.6326	0.60396	0.7162	0.6552
334	AGR2+SCUBE2+TFF1 / ART3+FZD9+PSAT1	0.5737	0.5855	0.593	0.5856	0.5051	0.6965	0.7162	0.6558	0.6121	0.5822	0.593	0.56858	0.7162	0.65256
248	ABCC8+ERBB4+TFF1 / FZD9+MARCO+OPRK1	0.6092	0.6429	0.6742	0.696	0.6155	0.6969	0.7161	0.6729	0.6311	0.6047	0.696	0.64756	0.7161	0.66434
349	ERBB4+GP2+SCUBE2 / FZD9+MARCO+PSAT1	0.6346	0.6642	0.6812	0.6893	0.6099	0.6935	0.716	0.6715	0.6294	0.604	0.6893	0.65584	0.716	0.66288
302	AGR2+ERBB4+TFF1 / ART3+FZD9+MARCO	0.5773	0.6057	0.6358	0.6452	0.5542	0.6987	0.7159	0.6673	0.6195	0.5959	0.6452	0.60364	0.7159	0.65946
300	AGR2+ERBB4+SCUBE2 / FZD9+OPRK1+PSAT1	0.5999	0.6255	0.6264	0.6142	0.5552	0.6967	0.7159	0.6576	0.6144	0.5854	0.6264	0.60424	0.7159	0.654
233	ABCC8+ERBB4+SCUBE2 / ART3+FZD9+OPRK1	0.5938	0.6254	0.6626	0.6747	0.6089	0.6956	0.7158	0.6714	0.6315	0.6052	0.6747	0.63308	0.7158	0.6639
332	AGR2+SCUBE2+TFF1 / ART3+FZD9+MARCO	0.5587	0.5831	0.6071	0.6079	0.5198	0.6972	0.7158	0.6618	0.6174	0.5875	0.6079	0.57532	0.7158	0.65594
150	ERBB4+TFF1 / MARCO+PSAT1	0.6054	0.6261	0.657	0.6728	0.5775	0.6947	0.7157	0.6707	0.6225	0.6056	0.6728	0.62776	0.7157	0.66184
173	SCUBE2+TFF1 / ART3+MARCO	0.5631	0.5804	0.6268	0.6377	0.5496	0.6946	0.7157	0.6671	0.6226	0.5969	0.6377	0.59152	0.7157	0.65938
354	ERBB4+GP2+TFF1 / ART3+FZD9+PSAT1	0.6345	0.6482	0.6746	0.6952	0.6109	0.6945	0.7156	0.6735	0.6279	0.6037	0.6952	0.65268	0.7156	0.66304
339	AGR2+SCUBE2+TFF1 / FZD9+MARCO+PSAT1	0.5619	0.5825	0.5894	0.5879	0.5096	0.6954	0.7156	0.6577	0.6146	0.5841	0.5894	0.56626	0.7156	0.65348
342	ERBB4+GP2+SCUBE2 / ART3+FZD9+MARCO	0.6163	0.6473	0.6808	0.6939	0.6054	0.694	0.7154	0.6756	0.6331	0.6111	0.6939	0.64874	0.7154	0.66584
309	AGR2+ERBB4+TFF1 / FZD9+MARCO+PSAT1	0.581	0.6083	0.6242	0.6257	0.5415	0.6961	0.7153	0.6635	0.6153	0.5927	0.6257	0.59614	0.7153	0.65658
246	ABCC8+ERBB4+TFF1 / ART3+MARCO+PSAT1	0.5803	0.6039	0.6508	0.6761	0.5907	0.6941	0.7152	0.6729	0.6253	0.6146	0.6761	0.62036	0.7152	0.66442
177	SCUBE2+TFF1 / FZD9+OPRK1	0.5966	0.616	0.6271	0.6218	0.5572	0.6926	0.7147	0.6606	0.621	0.5761	0.6271	0.60374	0.7147	0.653
372	GP2+SCUBE2+TFF1 / ART3+FZD9+MARCO	0.5964	0.6153	0.6484	0.6611	0.5653	0.693	0.7146	0.6694	0.6272	0.596	0.6611	0.6173	0.7146	0.66004
379	GP2+SCUBE2+TFF1 / FZD9+MARCO+PSAT1	0.6043	0.6214	0.6351	0.6458	0.5623	0.6919	0.7146	0.6653	0.6246	0.592	0.6458	0.61378	0.7146	0.65768
273	ABCC8+SCUBE2+TFF1 / ART3+FZD9+OPRK1	0.5663	0.5821	0.6155	0.6284	0.5557	0.6938	0.7146	0.6652	0.6251	0.591	0.6284	0.5896	0.7146	0.65794
298	AGR2+ERBB4+SCUBE2 / FZD9+MARCO+OPRK1	0.5778	0.6124	0.6298	0.6287	0.5522	0.6963	0.7144	0.6638	0.6211	0.5921	0.6298	0.60018	0.7144	0.65754
243	ABCC8+ERBB4+TFF1 / ART3+FZD9+OPRK1	0.5988	0.6231	0.6631	0.686	0.6084	0.6946	0.7142	0.6703	0.6266	0.6013	0.686	0.63588	0.7142	0.6614
180	SCUBE2+TFF1 / MARCO+PSAT1	0.5687	0.5806	0.603	0.6075	0.5218	0.6927	0.7142	0.6609	0.6184	0.591	0.6075	0.57632	0.7142	0.65544
141	ERBB4+SCUBE2 / OPRK1+PSAT1	0.6053	0.6324	0.6437	0.6416	0.5902	0.6919	0.7141	0.6638	0.6203	0.5966	0.6437	0.62264	0.7141	0.65734
336	AGR2+SCUBE2+TFF1 / ART3+MARCO+PSAT1	0.5371	0.5534	0.5741	0.5718	0.498	0.6947	0.7141	0.6575	0.6105	0.5891	0.5741	0.54688	0.7141	0.65318
241	ABCC8+ERBB4+SCUBE2 / MARCO+OPRK1+PSAT1	0.5709	0.6032	0.6408	0.6508	0.5775	0.6921	0.714	0.6685	0.6261	0.6081	0.6508	0.60864	0.714	0.66176
374	GP2+SCUBE2+TFF1 / ART3+FZD9+PSAT1	0.5994	0.6036	0.6254	0.6395	0.5572	0.692	0.714	0.6644	0.6227	0.5896	0.6395	0.60502	0.714	0.65654
139	ERBB4+SCUBE2 / MARCO+OPRK1	0.5807	0.6207	0.662	0.6621	0.5887	0.6932	0.7137	0.6718	0.6297	0.6075	0.6621	0.62284	0.7137	0.66318
348	ERBB4+GP2+SCUBE2 / FZD9+MARCO+OPRK1	0.619	0.6574	0.6799	0.6858	0.6109	0.692	0.7135	0.6718	0.6323	0.6023	0.6858	0.6506	0.7135	0.66238
310	AGR2+ERBB4+TFF1 / FZD9+OPRK1+PSAT1	0.5893	0.6152	0.6117	0.6048	0.5344	0.6935	0.7135	0.6575	0.61	0.5805	0.6152	0.59108	0.7135	0.651
275	ABCC8+SCUBE2+TFF1 / ART3+MARCO+OPRK1	0.5316	0.5579	0.6036	0.6169	0.5334	0.6925	0.7134	0.6677	0.6246	0.5993	0.6169	0.56868	0.7134	0.6595
306	AGR2+ERBB4+TFF1 / ART3+MARCO+PSAT1	0.5475	0.5725	0.6044	0.6088	0.5233	0.6937	0.7132	0.6621	0.6108	0.5982	0.6088	0.5713	0.7132	0.6556
356	ERBB4+GP2+TFF1 / ART3+MARCO+PSAT1	0.5971	0.6186	0.6553	0.6734	0.5745	0.6907	0.7131	0.6726	0.6253	0.6107	0.6734	0.62378	0.7131	0.66248
151	ERBB4+TFF1 / OPRK1+PSAT1	0.6152	0.6362	0.6499	0.6628	0.5993	0.6915	0.7131	0.664	0.6163	0.5929	0.6628	0.63268	0.7131	0.65556
235	ABCC8+ERBB4+SCUBE2 / ART3+MARCO+OPRK1	0.563	0.5992	0.6504	0.6582	0.5775	0.6921	0.713	0.6721	0.6286	0.6124	0.6582	0.60966	0.713	0.66364
237	ABCC8+ERBB4+SCUBE2 / ART3+OPRK1+PSAT1	0.5747	0.6003	0.6348	0.645	0.5831	0.6906	0.713	0.6659	0.6226	0.6071	0.645	0.60758	0.713	0.65984
293	AGR2+ERBB4+SCUBE2 / ART3+FZD9+OPRK1	0.5816	0.6078	0.6296	0.6261	0.5638	0.6946	0.713	0.6598	0.6167	0.5896	0.6296	0.60178	0.713	0.65474
281	ABCC8+SCUBE2+TFF1 / MARCO+OPRK1+PSAT1	0.5324	0.5527	0.5816	0.59	0.5193	0.691	0.713	0.6622	0.6204	0.5936	0.59	0.5552	0.713	0.65604
350	ERBB4+GP2+SCUBE2 / FZD9+OPRK1+PSAT1	0.6402	0.6673	0.6689	0.6692	0.612	0.6896	0.7126	0.666	0.6253	0.5947	0.6692	0.65152	0.7126	0.65764
360	ERBB4+GP2+TFF1 / FZD9+OPRK1+PSAT1	0.6503	0.6685	0.6674	0.682	0.6104	0.6897	0.7125	0.6679	0.6254	0.5952	0.682	0.65572	0.7125	0.65814
346	ERBB4+GP2+SCUBE2 / ART3+MARCO+PSAT1	0.5975	0.6215	0.6593	0.6688	0.578	0.6898	0.7123	0.6704	0.6232	0.6111	0.6688	0.62502	0.7123	0.66136
340	AGR2+SCUBE2+TFF1 / FZD9+OPRK1+PSAT1	0.5653	0.5804	0.5701	0.5523	0.4853	0.6922	0.7123	0.6517	0.6083	0.5716	0.5804	0.55068	0.7123	0.64722
358	ERBB4+GP2+TFF1 / FZD9+MARCO+OPRK1	0.6215	0.6531	0.6786	0.6933	0.6059	0.6909	0.7122	0.6728	0.6311	0.601	0.6933	0.65048	0.7122	0.6616
308	AGR2+ERBB4+TFF1 / FZD9+MARCO+OPRK1	0.5742	0.6087	0.623	0.6274	0.5471	0.6947	0.7122	0.6624	0.6158	0.5861	0.6274	0.59608	0.7122	0.65424
13	ERBB4 / FZD9	0.6941	0.7274	0.7459	0.7596	0.7042	0.6973	0.7121	0.6714	0.6355	0.6003	0.7596	0.72624	0.7121	0.66332
338	AGR2+SCUBE2+TFF1 / FZD9+MARCO+OPRK1	0.5508	0.5797	0.5883	0.5826	0.5076	0.693	0.7121	0.6568	0.6132	0.5767	0.5883	0.5618	0.7121	0.65036
149	ERBB4+TFF1 / MARCO+OPRK1	0.5851	0.6201	0.6624	0.6743	0.5866	0.6923	0.7119	0.6695	0.6235	0.5994	0.6743	0.6257	0.7119	0.65932
376	GP2+SCUBE2+TFF1 / ART3+MARCO+PSAT1	0.5698	0.5825	0.6151	0.6255	0.5339	0.6891	0.7119	0.6647	0.62	0.5974	0.6255	0.58536	0.7119	0.65662
245	ABCC8+ERBB4+TFF1 / ART3+MARCO+OPRK1	0.5619	0.5955	0.6489	0.6707	0.5811	0.692	0.7118	0.6718	0.6258	0.6113	0.6707	0.61162	0.7118	0.66254
303	AGR2+ERBB4+TFF1 / ART3+FZD9+OPRK1	0.5773	0.6044	0.6255	0.6287	0.5537	0.6938	0.7118	0.6593	0.6121	0.5825	0.6287	0.59792	0.7118	0.6519
277	ABCC8+SCUBE2+TFF1 / ART3+OPRK1+PSAT1	0.539	0.5509	0.5754	0.59	0.5147	0.6893	0.7116	0.6604	0.6179	0.5941	0.59	0.554	0.7116	0.65466
68	ABCC8+SCUBE2 / FZD9+PSAT1	0.6158	0.6234	0.6221	0.632	0.5897	0.6909	0.7115	0.6581	0.6224	0.5883	0.632	0.6166	0.7115	0.65424
295	AGR2+ERBB4+SCUBE2 / ART3+MARCO+OPRK1	0.5475	0.5766	0.6108	0.6136	0.5395	0.6944	0.7115	0.662	0.6154	0.6001	0.6136	0.5776	0.7115	0.65668
301	AGR2+ERBB4+SCUBE2 / MARCO+OPRK1+PSAT1	0.5533	0.5801	0.5952	0.5904	0.5162	0.6932	0.7115	0.6581	0.6113	0.5945	0.5952	0.56704	0.7115	0.65372
297	AGR2+ERBB4+SCUBE2 / ART3+OPRK1+PSAT1	0.5604	0.5822	0.5989	0.5921	0.5248	0.6929	0.7114	0.6548	0.6078	0.5918	0.5989	0.57168	0.7114	0.65174
76	ABCC8+TFF1 / FZD9+MARCO	0.5887	0.6162	0.6405	0.6657	0.5851	0.6923	0.7111	0.6662	0.6267	0.5946	0.6657	0.61924	0.7111	0.65818
247	ABCC8+ERBB4+TFF1 / ART3+OPRK1+PSAT1	0.5762	0.5979	0.6364	0.6603	0.5887	0.689	0.711	0.6657	0.6181	0.6045	0.6603	0.6119	0.711	0.65766
378	GP2+SCUBE2+TFF1 / FZD9+MARCO+OPRK1	0.5835	0.6126	0.633	0.6412	0.5572	0.688	0.711	0.6639	0.6244	0.588	0.6412	0.6055	0.711	0.65506
251	ABCC8+ERBB4+TFF1 / MARCO+OPRK1+PSAT1	0.5712	0.5998	0.6382	0.6571	0.5755	0.6898	0.7109	0.6665	0.621	0.6061	0.6571	0.60836	0.7109	0.65886
333	AGR2+SCUBE2+TFF1 / ART3+FZD9+OPRK1	0.5571	0.5763	0.5894	0.5824	0.5066	0.692	0.7108	0.6535	0.6092	0.5746	0.5894	0.56236	0.7108	0.64802
144	ERBB4+TFF1 / ART3+OPRK1	0.5767	0.6043	0.6574	0.6724	0.5917	0.6899	0.7106	0.6657	0.6186	0.5968	0.6724	0.6205	0.7106	0.65632
380	GP2+SCUBE2+TFF1 / FZD9+OPRK1+PSAT1	0.6057	0.6167	0.6085	0.6142	0.5547	0.6868	0.7104	0.6589	0.6198	0.5822	0.6167	0.59996	0.7104	0.65162
343	ERBB4+GP2+SCUBE2 / ART3+FZD9+OPRK1	0.6105	0.6395	0.6689	0.6768	0.6018	0.6887	0.7102	0.6691	0.6281	0.6003	0.6768	0.6395	0.7102	0.65928
78	ABCC8+TFF1 / FZD9+PSAT1	0.6114	0.606	0.6026	0.6291	0.5588	0.6903	0.7101	0.6586	0.6179	0.5877	0.6291	0.60158	0.7101	0.65292
181	SCUBE2+TFF1 / OPRK1+PSAT1	0.5559	0.5626	0.5601	0.5554	0.4959	0.6881	0.7101	0.6541	0.6115	0.5777	0.5626	0.54598	0.7101	0.6483
179	SCUBE2+TFF1 / MARCO+OPRK1	0.539	0.5687	0.6033	0.6038	0.5258	0.6885	0.7098	0.6601	0.6167	0.5848	0.6038	0.56812	0.7098	0.65198
307	AGR2+ERBB4+TFF1 / ART3+OPRK1+PSAT1	0.5505	0.5733	0.5882	0.5879	0.5081	0.6902	0.7097	0.6548	0.6039	0.5854	0.5882	0.5616	0.7097	0.6488
353	ERBB4+GP2+TFF1 / ART3+FZD9+OPRK1	0.6182	0.6388	0.669	0.6885	0.6054	0.6883	0.7096	0.6704	0.6269	0.5993	0.6885	0.64398	0.7096	0.6589
335	AGR2+SCUBE2+TFF1 / ART3+MARCO+OPRK1	0.5211	0.5455	0.5714	0.5703	0.4853	0.6914	0.7096	0.6562	0.6086	0.5824	0.5714	0.53872	0.7096	0.64964
337	AGR2+SCUBE2+TFF1 / ART3+OPRK1+PSAT1	0.5325	0.5472	0.552	0.5408	0.4661	0.69	0.7094	0.6504	0.6033	0.5772	0.552	0.52772	0.7094	0.64606
204	ABCC8+AGR2+SCUBE2 / ART3+FZD9+PSAT1	0.5652	0.5793	0.5913	0.5902	0.5218	0.6903	0.7093	0.6531	0.6107	0.5866	0.5913	0.56956	0.7093	0.65
48	ABCC8+ERBB4 / FZD9+PSAT1	0.6564	0.6803	0.6914	0.713	0.6626	0.689	0.7092	0.6638	0.6263	0.6066	0.713	0.68074	0.7092	0.65898
23	SCUBE2 / FZD9	0.6383	0.6555	0.6594	0.6534	0.5937	0.6893	0.7092	0.657	0.6241	0.5756	0.6594	0.64006	0.7092	0.65104
305	AGR2+ERBB4+TFF1 / ART3+MARCO+OPRK1	0.5434	0.5722	0.6064	0.6125	0.5263	0.6919	0.7092	0.661	0.6107	0.592	0.6125	0.57216	0.7092	0.65296
341	AGR2+SCUBE2+TFF1 / MARCO+OPRK1+PSAT1	0.4771	0.5414	0.5494	0.5402	0.4676	0.6899	0.7091	0.6524	0.6065	0.5794	0.5494	0.51514	0.7091	0.64746
134	ERBB4+SCUBE2 / ART3+OPRK1	0.5769	0.6088	0.6567	0.6573	0.5937	0.6884	0.709	0.665	0.624	0.6033	0.6573	0.61868	0.709	0.65794
209	ABCC8+AGR2+SCUBE2 / FZD9+MARCO+PSAT1	0.5527	0.5746	0.5908	0.591	0.5223	0.6895	0.7089	0.6567	0.6159	0.5896	0.591	0.56628	0.7089	0.65212
66	ABCC8+SCUBE2 / FZD9+MARCO	0.5909	0.6239	0.6493	0.6638	0.5897	0.6892	0.7086	0.6651	0.6301	0.5948	0.6638	0.62352	0.7086	0.65756
311	AGR2+ERBB4+TFF1 / MARCO+OPRK1+PSAT1	0.5458	0.5705	0.5822	0.5818	0.5056	0.6895	0.7086	0.6573	0.6074	0.5885	0.5822	0.55718	0.7086	0.65026
355	ERBB4+GP2+TFF1 / ART3+MARCO+OPRK1	0.5788	0.6092	0.6577	0.6747	0.5795	0.6862	0.708	0.6711	0.6257	0.6076	0.6747	0.61998	0.708	0.65972
174	SCUBE2+TFF1 / ART3+OPRK1	0.5418	0.5577	0.5942	0.5977	0.5223	0.6862	0.708	0.6571	0.6127	0.5829	0.5977	0.56274	0.708	0.64938
373	GP2+SCUBE2+TFF1 / ART3+FZD9+OPRK1	0.5813	0.5948	0.6177	0.6268	0.5466	0.6853	0.7079	0.6609	0.62	0.5845	0.6268	0.59344	0.7079	0.65172
375	GP2+SCUBE2+TFF1 / ART3+MARCO+OPRK1	0.5492	0.5724	0.6124	0.6234	0.5329	0.6849	0.7077	0.6633	0.6191	0.5936	0.6234	0.57806	0.7077	0.65372
361	ERBB4+GP2+TFF1 / MARCO+OPRK1+PSAT1	0.5906	0.6163	0.6465	0.6596	0.5684	0.6849	0.7076	0.6665	0.6222	0.602	0.6596	0.61628	0.7076	0.65664
108	AGR2+SCUBE2 / FZD9+PSAT1	0.5726	0.5852	0.5722	0.5556	0.4995	0.6881	0.7072	0.6447	0.604	0.5709	0.5852	0.55702	0.7072	0.64298
219	ABCC8+AGR2+TFF1 / FZD9+MARCO+PSAT1	0.4628	0.5584	0.5708	0.5736	0.499	0.6883	0.7072	0.6552	0.6107	0.5845	0.5736	0.53292	0.7072	0.64918
351	ERBB4+GP2+SCUBE2 / MARCO+OPRK1+PSAT1	0.5926	0.6228	0.6531	0.6565	0.5755	0.6842	0.7069	0.6638	0.62	0.6016	0.6565	0.6201	0.7069	0.6553
345	ERBB4+GP2+SCUBE2 / ART3+MARCO+OPRK1	0.578	0.6118	0.6551	0.6632	0.5699	0.685	0.7068	0.6687	0.6246	0.6087	0.6632	0.6156	0.7068	0.65876
206	ABCC8+AGR2+SCUBE2 / ART3+MARCO+PSAT1	0.5207	0.5403	0.5723	0.5739	0.5005	0.6879	0.7065	0.6553	0.6105	0.596	0.5739	0.54154	0.7065	0.65124
46	ABCC8+ERBB4 / FZD9+MARCO	0.6256	0.6665	0.6965	0.7195	0.6383	0.6898	0.7064	0.668	0.6313	0.6118	0.7195	0.66928	0.7064	0.66146
16	ERBB4 / PSAT1	0.6528	0.6693	0.6892	0.709	0.6581	0.6854	0.7064	0.6608	0.6142	0.6097	0.709	0.67568	0.7064	0.6553
212	ABCC8+AGR2+TFF1 / ART3+FZD9+MARCO	0.5374	0.5609	0.5919	0.6023	0.5152	0.6899	0.7062	0.6593	0.6151	0.5887	0.6023	0.56154	0.7062	0.65184
381	GP2+SCUBE2+TFF1 / MARCO+OPRK1+PSAT1	0.5519	0.5684	0.5897	0.5916	0.5056	0.683	0.7062	0.6583	0.6163	0.5891	0.5916	0.56144	0.7062	0.65058
214	ABCC8+AGR2+TFF1 / ART3+FZD9+PSAT1	0.5502	0.565	0.5752	0.577	0.5041	0.6869	0.7061	0.6522	0.6074	0.5829	0.577	0.5543	0.7061	0.6471
357	ERBB4+GP2+TFF1 / ART3+OPRK1+PSAT1	0.5961	0.615	0.6424	0.6582	0.5795	0.6823	0.706	0.6643	0.618	0.6	0.6582	0.61824	0.706	0.65412
28	TFF1 / FZD9	0.6329	0.6375	0.6443	0.6567	0.58	0.688	0.706	0.6556	0.6157	0.5687	0.6567	0.63028	0.706	0.6468
184	ABCC8+AGR2+ERBB4 / ART3+FZD9+PSAT1	0.5851	0.6063	0.6304	0.6395	0.5709	0.6871	0.706	0.6545	0.6094	0.5957	0.6395	0.60644	0.706	0.65054
259	ABCC8+GP2+SCUBE2 / FZD9+MARCO+PSAT1	0.5963	0.6172	0.6351	0.6492	0.5719	0.6842	0.7058	0.6609	0.6232	0.597	0.6492	0.61394	0.7058	0.65422
72	ABCC8+TFF1 / ART3+FZD9	0.5743	0.5803	0.6217	0.6504	0.5709	0.6876	0.7057	0.6618	0.6212	0.5908	0.6504	0.59952	0.7057	0.65342
88	AGR2+ERBB4 / FZD9+PSAT1	0.6009	0.6239	0.6245	0.619	0.5588	0.6866	0.7057	0.6465	0.6004	0.5801	0.6245	0.60542	0.7057	0.64386
269	ABCC8+GP2+TFF1 / FZD9+MARCO+PSAT1	0.5961	0.6074	0.6211	0.6454	0.5674	0.6847	0.7056	0.663	0.6224	0.5961	0.6454	0.60748	0.7056	0.65436
202	ABCC8+AGR2+SCUBE2 / ART3+FZD9+MARCO	0.5488	0.5729	0.6044	0.6103	0.5334	0.6883	0.7054	0.6593	0.6178	0.5923	0.6103	0.57396	0.7054	0.65262
377	GP2+SCUBE2+TFF1 / ART3+OPRK1+PSAT1	0.5579	0.5649	0.5811	0.5891	0.5111	0.6817	0.7054	0.657	0.6134	0.5872	0.5891	0.56082	0.7054	0.64894
210	ABCC8+AGR2+SCUBE2 / FZD9+OPRK1+PSAT1	0.5543	0.5715	0.5644	0.5529	0.5071	0.6854	0.7053	0.6483	0.6071	0.5757	0.5715	0.55004	0.7053	0.64436
262	ABCC8+GP2+TFF1 / ART3+FZD9+MARCO	0.5855	0.6006	0.6359	0.6649	0.5664	0.6852	0.7052	0.6668	0.6263	0.601	0.6649	0.61066	0.7052	0.6569
86	AGR2+ERBB4 / FZD9+MARCO	0.5846	0.6184	0.6343	0.6372	0.5633	0.689	0.7052	0.6571	0.6145	0.5908	0.6372	0.60756	0.7052	0.65132
73	ABCC8+TFF1 / ART3+MARCO	0.5401	0.5581	0.6077	0.632	0.5466	0.6864	0.7052	0.6646	0.6206	0.6027	0.632	0.5769	0.7052	0.6559
70	ABCC8+SCUBE2 / MARCO+PSAT1	0.5477	0.5654	0.5908	0.5966	0.5263	0.6841	0.7052	0.6568	0.6182	0.5977	0.5966	0.56536	0.7052	0.6524
229	ABCC8+ERBB4+GP2 / FZD9+MARCO+PSAT1	0.6327	0.6627	0.6821	0.7042	0.6216	0.684	0.7051	0.6653	0.6271	0.6085	0.7042	0.66066	0.7051	0.658
347	ERBB4+GP2+SCUBE2 / ART3+OPRK1+PSAT1	0.589	0.6124	0.6392	0.6452	0.577	0.6818	0.7051	0.6624	0.6177	0.6018	0.6452	0.61256	0.7051	0.65376
105	AGR2+SCUBE2 / ART3+PSAT1	0.5395	0.5497	0.5526	0.5372	0.4691	0.687	0.7048	0.643	0.5982	0.5806	0.5526	0.52962	0.7048	0.64272
189	ABCC8+AGR2+ERBB4 / FZD9+MARCO+PSAT1	0.5724	0.6023	0.6211	0.6287	0.5578	0.6858	0.7047	0.658	0.6149	0.5986	0.6287	0.59646	0.7047	0.6524
284	AGR2+ERBB4+GP2 / ART3+FZD9+PSAT1	0.5997	0.6187	0.6324	0.6375	0.5643	0.6852	0.7043	0.6573	0.6085	0.5917	0.6375	0.61052	0.7043	0.6494
62	ABCC8+SCUBE2 / ART3+FZD9	0.5761	0.5914	0.626	0.6416	0.5775	0.6851	0.7042	0.6587	0.6229	0.5911	0.6416	0.60252	0.7042	0.6524
85	AGR2+ERBB4 / ART3+PSAT1	0.5604	0.581	0.5976	0.5966	0.5289	0.6854	0.7042	0.6462	0.5941	0.589	0.5976	0.5729	0.7042	0.64378
110	AGR2+SCUBE2 / MARCO+PSAT1	0.477	0.5397	0.5519	0.5374	0.5395	0.6857	0.7042	0.6468	0.6031	0.5834	0.5519	0.5291	0.7042	0.64464
216	ABCC8+AGR2+TFF1 / ART3+MARCO+PSAT1	0.4938	0.5249	0.5563	0.5615	0.4848	0.6857	0.7041	0.654	0.6066	0.5905	0.5615	0.52426	0.7041	0.64818
314	AGR2+GP2+SCUBE2 / ART3+FZD9+PSAT1	0.5754	0.5875	0.5926	0.5866	0.5177	0.6842	0.704	0.6518	0.6078	0.582	0.5926	0.57196	0.704	0.64596
90	AGR2+ERBB4 / MARCO+PSAT1	0.5502	0.5742	0.5924	0.5918	0.5137	0.6861	0.704	0.6515	0.6007	0.5935	0.5924	0.56446	0.704	0.64716
208	ABCC8+AGR2+SCUBE2 / FZD9+MARCO+OPRK1	0.5363	0.5683	0.5864	0.5847	0.5203	0.686	0.704	0.656	0.6159	0.5824	0.5864	0.5592	0.704	0.64886
182	ABCC8+AGR2+ERBB4 / ART3+FZD9+MARCO	0.5688	0.5984	0.6336	0.6485	0.574	0.6881	0.7039	0.6612	0.6173	0.6011	0.6485	0.60466	0.7039	0.65432
264	ABCC8+GP2+TFF1 / ART3+FZD9+PSAT1	0.5909	0.5914	0.6083	0.6368	0.5567	0.6826	0.7034	0.6613	0.6198	0.5952	0.6368	0.59682	0.7034	0.65246
254	ABCC8+GP2+SCUBE2 / ART3+FZD9+PSAT1	0.5904	0.5977	0.617	0.6347	0.5633	0.6817	0.7034	0.659	0.6198	0.5953	0.6347	0.60062	0.7034	0.65184
80	ABCC8+TFF1 / MARCO+PSAT1	0.5324	0.5435	0.5689	0.5904	0.501	0.6834	0.7034	0.657	0.6138	0.5959	0.5904	0.54724	0.7034	0.6507
319	AGR2+GP2+SCUBE2 / FZD9+MARCO+PSAT1	0.5631	0.5834	0.5898	0.5875	0.5137	0.6825	0.7034	0.6522	0.6102	0.5833	0.5898	0.5675	0.7034	0.64632
252	ABCC8+GP2+SCUBE2 / ART3+FZD9+MARCO	0.5832	0.605	0.6401	0.6617	0.5704	0.6828	0.7033	0.6638	0.6259	0.601	0.6617	0.61208	0.7033	0.65536
82	AGR2+ERBB4 / ART3+FZD9	0.5901	0.6143	0.6382	0.6402	0.576	0.6873	0.7033	0.654	0.6078	0.5857	0.6402	0.61176	0.7033	0.64762
83	AGR2+ERBB4 / ART3+MARCO	0.5428	0.5732	0.6101	0.6182	0.537	0.687	0.7033	0.6572	0.6082	0.6015	0.6182	0.57626	0.7033	0.65144
116	AGR2+TFF1 / FZD9+MARCO	0.5513	0.5772	0.5852	0.5826	0.5025	0.6874	0.7033	0.6507	0.6058	0.5747	0.5852	0.55976	0.7033	0.64438
211	ABCC8+AGR2+SCUBE2 / MARCO+OPRK1+PSAT1	0.5047	0.5252	0.5375	0.5297	0.539	0.6835	0.7033	0.6502	0.6067	0.587	0.539	0.52722	0.7033	0.64614
26	SCUBE2 / PSAT1	0.5786	0.5733	0.5678	0.5633	0.5165	0.6819	0.7032	0.6474	0.6085	0.5815	0.5786	0.5599	0.7032	0.6445
329	AGR2+GP2+TFF1 / FZD9+MARCO+PSAT1	0.5559	0.5722	0.5745	0.5755	0.4944	0.6835	0.7032	0.6538	0.6095	0.5836	0.5755	0.5545	0.7032	0.64672
118	AGR2+TFF1 / FZD9+PSAT1	0.5494	0.5608	0.5451	0.5291	0.5446	0.6846	0.7032	0.6436	0.5986	0.5662	0.5608	0.5458	0.7032	0.63924
289	AGR2+ERBB4+GP2 / FZD9+MARCO+PSAT1	0.586	0.6131	0.6264	0.6303	0.5542	0.683	0.7031	0.6573	0.6124	0.5939	0.6303	0.602	0.7031	0.64994
312	AGR2+GP2+SCUBE2 / ART3+FZD9+MARCO	0.5628	0.5859	0.6073	0.6086	0.5299	0.6845	0.7031	0.6573	0.6145	0.5897	0.6086	0.5789	0.7031	0.64982
316	AGR2+GP2+SCUBE2 / ART3+MARCO+PSAT1	0.5338	0.5512	0.5717	0.5695	0.4919	0.6834	0.7031	0.6536	0.6063	0.5914	0.5717	0.54362	0.7031	0.64756
222	ABCC8+ERBB4+GP2 / ART3+FZD9+MARCO	0.6087	0.6416	0.6796	0.7048	0.6094	0.6845	0.703	0.6688	0.6289	0.6137	0.7048	0.64882	0.703	0.65978
67	ABCC8+SCUBE2 / FZD9+OPRK1	0.593	0.6211	0.6213	0.619	0.579	0.6816	0.703	0.6553	0.6213	0.579	0.6213	0.60668	0.703	0.64804
65	ABCC8+SCUBE2 / ART3+PSAT1	0.553	0.5567	0.5847	0.5989	0.5385	0.6814	0.7029	0.6529	0.6135	0.5953	0.5989	0.56636	0.7029	0.6492
218	ABCC8+AGR2+TFF1 / FZD9+MARCO+OPRK1	0.5264	0.5548	0.5697	0.5709	0.4949	0.6866	0.7028	0.6537	0.6111	0.578	0.5709	0.54334	0.7028	0.64644
166	GP2+TFF1 / FZD9+MARCO	0.6089	0.6279	0.6465	0.6646	0.5729	0.683	0.7027	0.6623	0.6225	0.5902	0.6646	0.62416	0.7027	0.65214
186	ABCC8+AGR2+ERBB4 / ART3+MARCO+PSAT1	0.5387	0.5632	0.6011	0.6111	0.538	0.6843	0.7025	0.6563	0.6097	0.6064	0.6111	0.57042	0.7025	0.65184
322	AGR2+GP2+TFF1 / ART3+FZD9+MARCO	0.5521	0.5731	0.5935	0.5998	0.5086	0.6852	0.7024	0.6575	0.6127	0.5864	0.5998	0.56542	0.7024	0.64884
106	AGR2+SCUBE2 / FZD9+MARCO	0.5549	0.5839	0.5949	0.5866	0.5182	0.6839	0.7024	0.6505	0.6119	0.5794	0.5949	0.5677	0.7024	0.64562
324	AGR2+GP2+TFF1 / ART3+FZD9+PSAT1	0.5641	0.5748	0.578	0.5747	0.4959	0.6829	0.7024	0.6519	0.6065	0.5796	0.578	0.5575	0.7024	0.64466
50	ABCC8+ERBB4 / MARCO+PSAT1	0.5884	0.6162	0.6527	0.6726	0.5922	0.6816	0.7023	0.6623	0.6217	0.6144	0.6726	0.62442	0.7023	0.65646
282	AGR2+ERBB4+GP2 / ART3+FZD9+MARCO	0.5808	0.6087	0.6355	0.6446	0.5638	0.6854	0.7023	0.6626	0.6162	0.5997	0.6446	0.60668	0.7023	0.65324
75	ABCC8+TFF1 / ART3+PSAT1	0.5377	0.5421	0.5714	0.5983	0.5314	0.6814	0.7022	0.6546	0.6109	0.5947	0.5983	0.55618	0.7022	0.64876
126	ERBB4+GP2 / FZD9+MARCO	0.6424	0.6781	0.7037	0.7172	0.6322	0.6831	0.702	0.6663	0.6287	0.6049	0.7172	0.67472	0.702	0.657
77	ABCC8+TFF1 / FZD9+OPRK1	0.5844	0.5951	0.6039	0.6195	0.4514	0.6834	0.702	0.6542	0.6163	0.5786	0.6195	0.57086	0.702	0.6469
42	ABCC8+ERBB4 / ART3+FZD9	0.6065	0.6361	0.68	0.7056	0.6388	0.6872	0.7019	0.6637	0.6249	0.6065	0.7056	0.6534	0.7019	0.65684
286	AGR2+ERBB4+GP2 / ART3+MARCO+PSAT1	0.5543	0.5789	0.6079	0.6132	0.5304	0.6821	0.7019	0.6571	0.6064	0.6009	0.6132	0.57694	0.7019	0.64968
224	ABCC8+ERBB4+GP2 / ART3+FZD9+PSAT1	0.6237	0.641	0.6648	0.6887	0.6165	0.6805	0.7018	0.6635	0.6231	0.6081	0.6887	0.64694	0.7018	0.6554
168	GP2+TFF1 / FZD9+PSAT1	0.6286	0.6174	0.6036	0.6209	0.5507	0.6818	0.7018	0.656	0.6159	0.5817	0.6286	0.60424	0.7018	0.64744
158	GP2+SCUBE2 / FZD9+PSAT1	0.6327	0.6368	0.6279	0.6322	0.5755	0.6797	0.7017	0.6534	0.6163	0.5821	0.6368	0.62102	0.7017	0.64664
29	TFF1 / MARCO	0.56	0.5803	0.6163	0.6284	0.5268	0.6832	0.7017	0.6573	0.6121	0.5867	0.6284	0.58236	0.7017	0.6482
103	AGR2+SCUBE2 / ART3+MARCO	0.5271	0.5502	0.5772	0.5722	0.503	0.685	0.7017	0.6499	0.6057	0.5881	0.5772	0.54594	0.7017	0.64608
63	ABCC8+SCUBE2 / ART3+MARCO	0.5414	0.5649	0.6136	0.6261	0.5466	0.6811	0.7016	0.6615	0.6208	0.6013	0.6261	0.57852	0.7016	0.65326
266	ABCC8+GP2+TFF1 / ART3+MARCO+PSAT1	0.5533	0.5653	0.5998	0.6228	0.5258	0.6798	0.7016	0.6613	0.6181	0.6026	0.6228	0.5734	0.7016	0.65268
31	TFF1 / PSAT1	0.5676	0.5507	0.5403	0.5513	0.5193	0.6821	0.7015	0.6472	0.6028	0.574	0.5676	0.54584	0.7015	0.64152
220	ABCC8+AGR2+TFF1 / FZD9+OPRK1+PSAT1	0.5346	0.548	0.5366	0.527	0.5289	0.6827	0.7015	0.6468	0.6037	0.5722	0.548	0.53502	0.7015	0.64138
128	ERBB4+GP2 / FZD9+PSAT1	0.6744	0.6938	0.6894	0.7056	0.6413	0.6798	0.7014	0.6612	0.6217	0.5968	0.7056	0.6809	0.7014	0.65218
258	ABCC8+GP2+SCUBE2 / FZD9+MARCO+OPRK1	0.5769	0.6107	0.6327	0.6433	0.5618	0.6802	0.7014	0.6602	0.6244	0.593	0.6433	0.60508	0.7014	0.65184
326	AGR2+GP2+TFF1 / ART3+MARCO+PSAT1	0.5248	0.5421	0.5623	0.5615	0.4787	0.6818	0.7014	0.6532	0.6054	0.5879	0.5623	0.53388	0.7014	0.64594
207	ABCC8+AGR2+SCUBE2 / ART3+OPRK1+PSAT1	0.5208	0.5369	0.5426	0.5375	0.4772	0.6816	0.7014	0.6456	0.601	0.5837	0.5426	0.523	0.7014	0.64266
190	ABCC8+AGR2+ERBB4 / FZD9+OPRK1+PSAT1	0.5822	0.6091	0.6104	0.6113	0.5547	0.6821	0.7013	0.6499	0.6064	0.5863	0.6113	0.59354	0.7013	0.6452
102	AGR2+SCUBE2 / ART3+FZD9	0.5664	0.5817	0.5977	0.5849	0.5213	0.6838	0.7012	0.6446	0.6044	0.5747	0.5977	0.5704	0.7012	0.64174
120	AGR2+TFF1 / MARCO+PSAT1	0.4858	0.5274	0.5342	0.5266	0.5578	0.6829	0.701	0.6458	0.5974	0.578	0.5578	0.52636	0.701	0.64102
188	ABCC8+AGR2+ERBB4 / FZD9+MARCO+OPRK1	0.5638	0.6003	0.6207	0.6297	0.5598	0.6845	0.7009	0.6569	0.6141	0.593	0.6297	0.59486	0.7009	0.64988
113	AGR2+TFF1 / ART3+MARCO	0.5158	0.5372	0.5651	0.5651	0.4807	0.6849	0.7008	0.6499	0.601	0.5822	0.5651	0.53278	0.7008	0.64376
115	AGR2+TFF1 / ART3+PSAT1	0.5196	0.5319	0.5335	0.5238	0.5527	0.6822	0.7007	0.6415	0.5933	0.5734	0.5527	0.5323	0.7007	0.63822
47	ABCC8+ERBB4 / FZD9+OPRK1	0.6458	0.6881	0.6964	0.7138	0.6581	0.6839	0.7006	0.6603	0.6238	0.5973	0.7138	0.68044	0.7006	0.65318
14	ERBB4 / MARCO	0.608	0.6474	0.6939	0.7069	0.6272	0.6836	0.7006	0.6654	0.6246	0.6205	0.7069	0.65668	0.7006	0.65894
256	ABCC8+GP2+SCUBE2 / ART3+MARCO+PSAT1	0.5586	0.5736	0.6067	0.6201	0.5385	0.6783	0.7006	0.6585	0.6168	0.6028	0.6201	0.5795	0.7006	0.6514
156	GP2+SCUBE2 / FZD9+MARCO	0.6076	0.6386	0.6577	0.663	0.579	0.6786	0.7005	0.658	0.6224	0.5894	0.663	0.62918	0.7005	0.64978
205	ABCC8+AGR2+SCUBE2 / ART3+MARCO+OPRK1	0.5098	0.5355	0.5678	0.568	0.4985	0.6826	0.7005	0.6533	0.6087	0.5892	0.568	0.53592	0.7005	0.64686
45	ABCC8+ERBB4 / ART3+PSAT1	0.5819	0.6003	0.6399	0.6663	0.6059	0.6799	0.7003	0.657	0.616	0.6133	0.6663	0.61886	0.7003	0.6533
268	ABCC8+GP2+TFF1 / FZD9+MARCO+OPRK1	0.5734	0.5965	0.6196	0.6412	0.5659	0.6803	0.7003	0.6605	0.623	0.5928	0.6412	0.59932	0.7003	0.65138
112	AGR2+TFF1 / ART3+FZD9	0.554	0.5701	0.5852	0.5762	0.5046	0.6842	0.7001	0.6457	0.6005	0.5692	0.5852	0.55802	0.7001	0.63994
183	ABCC8+AGR2+ERBB4 / ART3+FZD9+OPRK1	0.5698	0.5975	0.6221	0.6295	0.5694	0.6838	0.6999	0.6528	0.608	0.5893	0.6295	0.59766	0.6999	0.64676
203	ABCC8+AGR2+SCUBE2 / ART3+FZD9+OPRK1	0.5497	0.5701	0.5863	0.582	0.5172	0.682	0.6998	0.6486	0.6067	0.5781	0.5863	0.56106	0.6998	0.64304
221	ABCC8+AGR2+TFF1 / MARCO+OPRK1+PSAT1	0.5068	0.4917	0.5216	0.4814	0.5552	0.6814	0.6998	0.6482	0.6024	0.5824	0.5552	0.51134	0.6998	0.64284
213	ABCC8+AGR2+TFF1 / ART3+FZD9+OPRK1	0.5339	0.553	0.5701	0.5695	0.498	0.6832	0.6997	0.6489	0.6055	0.5755	0.5701	0.5449	0.6997	0.64256
228	ABCC8+ERBB4+GP2 / FZD9+MARCO+OPRK1	0.611	0.6509	0.6775	0.6975	0.6165	0.6805	0.6995	0.6636	0.6268	0.6047	0.6975	0.65068	0.6995	0.65502
226	ABCC8+ERBB4+GP2 / ART3+MARCO+PSAT1	0.5859	0.6114	0.6527	0.6772	0.5861	0.6775	0.6993	0.6632	0.6205	0.6149	0.6772	0.62266	0.6993	0.65508
215	ABCC8+AGR2+TFF1 / ART3+MARCO+OPRK1	0.4935	0.5189	0.5486	0.5533	0.4767	0.6829	0.6992	0.652	0.6061	0.5851	0.5533	0.5182	0.6992	0.64506
24	SCUBE2 / MARCO	0.5634	0.5923	0.6254	0.6213	0.5461	0.6784	0.6991	0.6554	0.6192	0.5961	0.6254	0.5897	0.6991	0.64964
260	ABCC8+GP2+SCUBE2 / FZD9+OPRK1+PSAT1	0.5977	0.6097	0.598	0.609	0.5603	0.677	0.6991	0.652	0.6163	0.5853	0.6097	0.59494	0.6991	0.64594
69	ABCC8+SCUBE2 / MARCO+OPRK1	0.5092	0.5455	0.5847	0.5874	0.5142	0.6765	0.699	0.6565	0.6177	0.591	0.5874	0.5482	0.699	0.64814
170	GP2+TFF1 / MARCO+PSAT1	0.5661	0.5709	0.5924	0.6029	0.5081	0.6773	0.6987	0.6558	0.6128	0.5916	0.6029	0.56808	0.6987	0.64724
187	ABCC8+AGR2+ERBB4 / ART3+OPRK1+PSAT1	0.5409	0.5644	0.5833	0.5858	0.5238	0.6796	0.6987	0.6467	0.6004	0.5934	0.5858	0.55964	0.6987	0.64376
217	ABCC8+AGR2+TFF1 / ART3+OPRK1+PSAT1	0.4984	0.5182	0.5234	0.522	0.5451	0.6792	0.6985	0.6449	0.5984	0.5793	0.5451	0.52142	0.6985	0.64006
163	GP2+TFF1 / ART3+MARCO	0.5642	0.5793	0.6192	0.6358	0.5355	0.6775	0.6982	0.6604	0.6163	0.5973	0.6358	0.5868	0.6982	0.64994
89	AGR2+ERBB4 / MARCO+OPRK1	0.5327	0.5667	0.5866	0.5856	0.5061	0.6825	0.6982	0.6489	0.5984	0.5828	0.5866	0.55554	0.6982	0.64216
320	AGR2+GP2+SCUBE2 / FZD9+OPRK1+PSAT1	0.5642	0.5789	0.5604	0.5452	0.4883	0.6779	0.6982	0.6438	0.6027	0.5686	0.5789	0.5474	0.6982	0.63824
191	ABCC8+AGR2+ERBB4 / MARCO+OPRK1+PSAT1	0.5341	0.5602	0.5826	0.5849	0.5122	0.6787	0.6981	0.6513	0.606	0.5984	0.5849	0.5548	0.6981	0.6465
328	AGR2+GP2+TFF1 / FZD9+MARCO+OPRK1	0.5462	0.5707	0.5745	0.5715	0.4939	0.6802	0.6981	0.6517	0.6092	0.5767	0.5745	0.55136	0.6981	0.64318
111	AGR2+SCUBE2 / OPRK1+PSAT1	0.4776	0.5318	0.4863	0.51	0.5704	0.6792	0.6981	0.6374	0.5926	0.566	0.5704	0.51522	0.6981	0.63466
71	ABCC8+SCUBE2 / OPRK1+PSAT1	0.5347	0.54	0.5353	0.5385	0.5101	0.6746	0.6981	0.6465	0.6092	0.5837	0.54	0.53172	0.6981	0.64242
43	ABCC8+ERBB4 / ART3+MARCO	0.5671	0.6032	0.6578	0.6801	0.5937	0.6809	0.6979	0.6637	0.6215	0.6171	0.6801	0.62038	0.6979	0.65622
79	ABCC8+TFF1 / MARCO+OPRK1	0.5065	0.5334	0.5736	0.5927	0.5035	0.6785	0.6979	0.6554	0.6141	0.591	0.5927	0.54194	0.6979	0.64738
230	ABCC8+ERBB4+GP2 / FZD9+OPRK1+PSAT1	0.6454	0.6699	0.6628	0.6856	0.6297	0.6762	0.6978	0.6574	0.6213	0.5988	0.6856	0.65868	0.6978	0.6503
290	AGR2+ERBB4+GP2 / FZD9+OPRK1+PSAT1	0.5942	0.617	0.6066	0.6023	0.5426	0.6778	0.6978	0.6486	0.6041	0.58	0.617	0.59254	0.6978	0.64166
160	GP2+SCUBE2 / MARCO+PSAT1	0.5721	0.5861	0.6016	0.599	0.5162	0.6748	0.6977	0.6528	0.6121	0.5919	0.6016	0.575	0.6977	0.64586
109	AGR2+SCUBE2 / MARCO+OPRK1	0.5068	0.5328	0.5435	0.5299	0.4666	0.6803	0.6977	0.6446	0.6008	0.5751	0.5435	0.51592	0.6977	0.6397
185	ABCC8+AGR2+ERBB4 / ART3+MARCO+OPRK1	0.5253	0.5564	0.5958	0.6084	0.5319	0.6815	0.6976	0.6543	0.6079	0.6003	0.6084	0.56356	0.6976	0.64832
318	AGR2+GP2+SCUBE2 / FZD9+MARCO+OPRK1	0.554	0.5827	0.5882	0.5835	0.5152	0.6787	0.6976	0.6493	0.6093	0.5768	0.5882	0.56472	0.6976	0.64234
270	ABCC8+GP2+TFF1 / FZD9+OPRK1+PSAT1	0.5901	0.5869	0.5773	0.6067	0.538	0.6763	0.6975	0.654	0.6157	0.5852	0.6067	0.5798	0.6975	0.64574
288	AGR2+ERBB4+GP2 / FZD9+MARCO+OPRK1	0.5791	0.6135	0.626	0.6305	0.5552	0.6796	0.6973	0.6548	0.6119	0.5875	0.6305	0.60086	0.6973	0.64622
130	ERBB4+GP2 / MARCO+PSAT1	0.6174	0.6436	0.6695	0.6818	0.5917	0.6747	0.697	0.6598	0.6173	0.6066	0.6818	0.6408	0.697	0.65108
27	TFF1 / ART3	0.5448	0.5526	0.603	0.622	0.541	0.6782	0.6969	0.65	0.6054	0.5786	0.622	0.57268	0.6969	0.64182
330	AGR2+GP2+TFF1 / FZD9+OPRK1+PSAT1	0.5494	0.5598	0.5378	0.5268	0.5319	0.6769	0.6968	0.6456	0.6029	0.5707	0.5598	0.54114	0.6968	0.63858
321	AGR2+GP2+SCUBE2 / MARCO+OPRK1+PSAT1	0.4752	0.5408	0.5445	0.5347	0.5415	0.6767	0.6968	0.6459	0.6012	0.58	0.5445	0.52734	0.6968	0.64012
87	AGR2+ERBB4 / FZD9+OPRK1	0.589	0.6234	0.6238	0.6151	0.5598	0.6799	0.6966	0.6438	0.5993	0.5666	0.6238	0.60222	0.6966	0.63724
162	GP2+TFF1 / ART3+FZD9	0.5994	0.6022	0.627	0.6469	0.5613	0.6773	0.6963	0.6577	0.6171	0.5854	0.6469	0.60736	0.6963	0.64676
152	GP2+SCUBE2 / ART3+FZD9	0.5977	0.6112	0.6315	0.6404	0.5638	0.6754	0.6961	0.6539	0.6175	0.5868	0.6404	0.60892	0.6961	0.64594
261	ABCC8+GP2+SCUBE2 / MARCO+OPRK1+PSAT1	0.5414	0.5599	0.5835	0.5893	0.4929	0.6733	0.6961	0.6525	0.6134	0.594	0.5893	0.5534	0.6961	0.64586
315	AGR2+GP2+SCUBE2 / ART3+MARCO+OPRK1	0.5238	0.5471	0.5698	0.567	0.4873	0.6776	0.696	0.6498	0.6045	0.5854	0.5698	0.539	0.696	0.64266
22	SCUBE2 / ART3	0.5535	0.5657	0.6058	0.6088	0.5441	0.6771	0.6959	0.6479	0.611	0.5872	0.6088	0.57558	0.6959	0.64382
165	GP2+TFF1 / ART3+PSAT1	0.5721	0.5736	0.5894	0.6061	0.5274	0.6738	0.6959	0.6525	0.6092	0.5883	0.6061	0.57372	0.6959	0.64394
153	GP2+SCUBE2 / ART3+MARCO	0.566	0.5878	0.6279	0.6362	0.5415	0.6734	0.6958	0.6568	0.6155	0.5988	0.6362	0.59188	0.6958	0.64806
283	AGR2+ERBB4+GP2 / ART3+FZD9+OPRK1	0.5866	0.6115	0.6245	0.6305	0.5588	0.6783	0.6958	0.6527	0.6072	0.5847	0.6305	0.60238	0.6958	0.64374
12	ERBB4 / ART3	0.5977	0.629	0.6856	0.7031	0.6368	0.6784	0.6956	0.6594	0.6175	0.6097	0.7031	0.65044	0.6956	0.65212
107	AGR2+SCUBE2 / FZD9+OPRK1	0.5554	0.5801	0.5698	0.5437	0.4985	0.6774	0.6955	0.6388	0.5996	0.5576	0.5801	0.5495	0.6955	0.63378
117	AGR2+TFF1 / FZD9+OPRK1	0.5384	0.5591	0.5435	0.5228	0.464	0.679	0.6955	0.641	0.597	0.5565	0.5591	0.52556	0.6955	0.6338
91	AGR2+ERBB4 / OPRK1+PSAT1	0.5582	0.5769	0.5663	0.5584	0.4914	0.6762	0.6954	0.6377	0.5873	0.5735	0.5769	0.55024	0.6954	0.63402
317	AGR2+GP2+SCUBE2 / ART3+OPRK1+PSAT1	0.5316	0.5461	0.5453	0.5328	0.4701	0.675	0.6954	0.6439	0.5977	0.5773	0.5461	0.52518	0.6954	0.63786
81	ABCC8+TFF1 / OPRK1+PSAT1	0.4893	0.4975	0.4978	0.4793	0.5294	0.6745	0.6954	0.6463	0.6047	0.5825	0.5294	0.49866	0.6954	0.64068
119	AGR2+TFF1 / MARCO+OPRK1	0.5055	0.5168	0.5292	0.5192	0.5552	0.6801	0.6953	0.6446	0.5967	0.5692	0.5552	0.52518	0.6953	0.63718
325	AGR2+GP2+TFF1 / ART3+MARCO+OPRK1	0.5133	0.5362	0.5573	0.5577	0.4742	0.6776	0.6952	0.6507	0.6042	0.5826	0.5577	0.52774	0.6952	0.64206
331	AGR2+GP2+TFF1 / MARCO+OPRK1+PSAT1	0.4869	0.4729	0.5297	0.5259	0.5512	0.6758	0.6952	0.6469	0.6016	0.5792	0.5512	0.51332	0.6952	0.63974
313	AGR2+GP2+SCUBE2 / ART3+FZD9+OPRK1	0.5595	0.5779	0.5822	0.5688	0.5005	0.6764	0.695	0.646	0.6045	0.5728	0.5822	0.55778	0.695	0.63894
123	ERBB4+GP2 / ART3+MARCO	0.5952	0.628	0.6736	0.6908	0.5897	0.6747	0.6948	0.664	0.62	0.6146	0.6908	0.63546	0.6948	0.65362
291	AGR2+ERBB4+GP2 / MARCO+OPRK1+PSAT1	0.5502	0.5735	0.5882	0.587	0.5096	0.6753	0.6946	0.6488	0.6015	0.589	0.5882	0.5617	0.6946	0.64184
51	ABCC8+ERBB4 / OPRK1+PSAT1	0.5994	0.6272	0.634	0.66	0.6277	0.6709	0.6945	0.6512	0.6124	0.6008	0.66	0.62966	0.6945	0.64596
323	AGR2+GP2+TFF1 / ART3+FZD9+OPRK1	0.5513	0.567	0.5713	0.5659	0.4939	0.676	0.6944	0.6476	0.6033	0.5724	0.5713	0.54988	0.6944	0.63874
122	ERBB4+GP2 / ART3+FZD9	0.634	0.6584	0.6865	0.7065	0.6282	0.6772	0.6943	0.6627	0.6222	0.6012	0.7065	0.66272	0.6943	0.65152
49	ABCC8+ERBB4 / MARCO+OPRK1	0.5672	0.6115	0.6529	0.6692	0.5927	0.6748	0.6943	0.6602	0.6196	0.6096	0.6692	0.6187	0.6943	0.6517
263	ABCC8+GP2+TFF1 / ART3+FZD9+OPRK1	0.5728	0.5783	0.6029	0.6274	0.5476	0.6746	0.6943	0.6561	0.6174	0.5887	0.6274	0.5858	0.6943	0.64622
265	ABCC8+GP2+TFF1 / ART3+MARCO+OPRK1	0.5305	0.5506	0.5892	0.6134	0.5203	0.6734	0.6943	0.6581	0.6172	0.5987	0.6134	0.5608	0.6943	0.64834
121	AGR2+TFF1 / OPRK1+PSAT1	0.4995	0.4959	0.5154	0.5318	0.5957	0.6765	0.6942	0.6374	0.5896	0.5619	0.5957	0.52766	0.6942	0.63192
255	ABCC8+GP2+SCUBE2 / ART3+MARCO+OPRK1	0.5298	0.5586	0.5995	0.6121	0.5228	0.6718	0.6941	0.6566	0.6164	0.5993	0.6121	0.56456	0.6941	0.64764
285	AGR2+ERBB4+GP2 / ART3+MARCO+OPRK1	0.5423	0.5719	0.603	0.6096	0.5253	0.677	0.6941	0.6538	0.6058	0.5959	0.6096	0.57042	0.6941	0.64532
287	AGR2+ERBB4+GP2 / ART3+OPRK1+PSAT1	0.5551	0.5765	0.5858	0.5849	0.5172	0.6744	0.6941	0.6467	0.5977	0.5867	0.5858	0.5639	0.6941	0.63992
253	ABCC8+GP2+SCUBE2 / ART3+FZD9+OPRK1	0.5696	0.588	0.606	0.6211	0.5537	0.673	0.6937	0.6532	0.6173	0.5894	0.6211	0.58768	0.6937	0.64532
155	GP2+SCUBE2 / ART3+PSAT1	0.5687	0.5721	0.5923	0.6015	0.5284	0.671	0.6936	0.6494	0.6077	0.5902	0.6015	0.5726	0.6936	0.64238
125	ERBB4+GP2 / ART3+PSAT1	0.6151	0.6295	0.6565	0.6738	0.5993	0.671	0.6934	0.6563	0.6116	0.6052	0.6738	0.63484	0.6934	0.6475
271	ABCC8+GP2+TFF1 / MARCO+OPRK1+PSAT1	0.5352	0.5428	0.5691	0.5893	0.5041	0.6721	0.6934	0.653	0.6126	0.5927	0.5893	0.5481	0.6934	0.64476
327	AGR2+GP2+TFF1 / ART3+OPRK1+PSAT1	0.4839	0.5315	0.5309	0.5228	0.5507	0.6729	0.6934	0.6439	0.5974	0.576	0.5507	0.52396	0.6934	0.63672
231	ABCC8+ERBB4+GP2 / MARCO+OPRK1+PSAT1	0.5795	0.6091	0.643	0.6609	0.575	0.6703	0.6932	0.6562	0.617	0.6051	0.6609	0.6135	0.6932	0.64836
84	AGR2+ERBB4 / ART3+OPRK1	0.5428	0.5718	0.5935	0.5885	0.5248	0.6764	0.6929	0.6411	0.5923	0.5795	0.5935	0.56428	0.6929	0.63644
74	ABCC8+TFF1 / ART3+OPRK1	0.4979	0.4823	0.5638	0.5872	0.5218	0.6728	0.6921	0.6502	0.6082	0.5873	0.5872	0.5306	0.6921	0.64212
225	ABCC8+ERBB4+GP2 / ART3+MARCO+OPRK1	0.5649	0.6001	0.648	0.669	0.577	0.6713	0.6915	0.6608	0.6205	0.6126	0.669	0.6118	0.6915	0.65134
114	AGR2+TFF1 / ART3+OPRK1	0.4965	0.5164	0.5269	0.5165	0.5567	0.6749	0.6915	0.6381	0.5905	0.5649	0.5567	0.5226	0.6915	0.63198
267	ABCC8+GP2+TFF1 / ART3+OPRK1+PSAT1	0.532	0.5389	0.5567	0.5814	0.5157	0.6686	0.6911	0.6508	0.6096	0.5914	0.5814	0.54494	0.6911	0.6423
257	ABCC8+GP2+SCUBE2 / ART3+OPRK1+PSAT1	0.5379	0.5505	0.5672	0.5812	0.5187	0.668	0.691	0.6486	0.6093	0.5925	0.5812	0.5511	0.691	0.64188
223	ABCC8+ERBB4+GP2 / ART3+FZD9+OPRK1	0.6045	0.6319	0.6595	0.6833	0.6135	0.6729	0.6909	0.6585	0.6214	0.6022	0.6833	0.63854	0.6909	0.64918
104	AGR2+SCUBE2 / ART3+OPRK1	0.5169	0.5359	0.5464	0.5318	0.4782	0.6733	0.6909	0.6355	0.592	0.5689	0.5464	0.52184	0.6909	0.63212
199	ABCC8+AGR2+GP2 / FZD9+MARCO+PSAT1	0.5442	0.5605	0.5689	0.5745	0.5005	0.6714	0.6904	0.6455	0.6054	0.5857	0.5745	0.54972	0.6904	0.63968
167	GP2+TFF1 / FZD9+OPRK1	0.6021	0.6068	0.6008	0.6165	0.5441	0.6696	0.69	0.6489	0.6128	0.5738	0.6165	0.59406	0.69	0.63902
192	ABCC8+AGR2+GP2 / ART3+FZD9+MARCO	0.5428	0.5647	0.5885	0.6006	0.5162	0.6727	0.6895	0.6509	0.6092	0.591	0.6006	0.56256	0.6895	0.64266
169	GP2+TFF1 / MARCO+OPRK1	0.5376	0.5574	0.5888	0.5987	0.5025	0.6686	0.6894	0.6519	0.6108	0.5849	0.5987	0.557	0.6894	0.64112
64	ABCC8+SCUBE2 / ART3+OPRK1	0.5226	0.5423	0.5802	0.5893	0.5324	0.6673	0.689	0.6458	0.6082	0.5867	0.5893	0.55336	0.689	0.6394
194	ABCC8+AGR2+GP2 / ART3+FZD9+PSAT1	0.5557	0.5673	0.5725	0.5761	0.5071	0.6696	0.6889	0.643	0.6009	0.5829	0.5761	0.55574	0.6889	0.63706
227	ABCC8+ERBB4+GP2 / ART3+OPRK1+PSAT1	0.5821	0.6025	0.6249	0.6502	0.5826	0.6658	0.6885	0.653	0.6136	0.6058	0.6502	0.60846	0.6885	0.64534
159	GP2+SCUBE2 / MARCO+OPRK1	0.5415	0.5726	0.6026	0.6004	0.5117	0.6648	0.6882	0.6483	0.6101	0.5853	0.6026	0.56576	0.6882	0.63934
157	GP2+SCUBE2 / FZD9+OPRK1	0.6034	0.6262	0.619	0.6186	0.5542	0.6655	0.688	0.6454	0.614	0.5717	0.6262	0.60428	0.688	0.63692
196	ABCC8+AGR2+GP2 / ART3+MARCO+PSAT1	0.489	0.5312	0.5558	0.56	0.4833	0.6691	0.6878	0.645	0.601	0.594	0.56	0.52386	0.6878	0.63938
38	ABCC8+AGR2 / FZD9+PSAT1	0.5366	0.5472	0.5338	0.528	0.4777	0.6694	0.6874	0.6302	0.5911	0.5669	0.5472	0.52466	0.6874	0.629
127	ERBB4+GP2 / FZD9+OPRK1	0.6605	0.6984	0.6925	0.7046	0.6418	0.6671	0.6868	0.6535	0.6204	0.588	0.7046	0.67956	0.6868	0.64316
40	ABCC8+AGR2 / MARCO+PSAT1	0.506	0.4943	0.4819	0.4885	0.5628	0.6695	0.6866	0.6353	0.5935	0.5844	0.5628	0.5067	0.6866	0.63386
30	TFF1 / OPRK1	0.499	0.4841	0.4767	0.4782	0.536	0.6659	0.6866	0.64	0.598	0.5633	0.536	0.4948	0.6866	0.63076
25	SCUBE2 / OPRK1	0.5346	0.5633	0.5667	0.5435	0.5132	0.6614	0.6864	0.6397	0.6052	0.5694	0.5667	0.54426	0.6864	0.63242
36	ABCC8+AGR2 / FZD9+MARCO	0.5335	0.5609	0.5745	0.5787	0.5071	0.6716	0.686	0.6408	0.603	0.5769	0.5787	0.55094	0.686	0.63566
129	ERBB4+GP2 / MARCO+OPRK1	0.5893	0.6321	0.6699	0.6785	0.5887	0.6642	0.6858	0.6547	0.6154	0.601	0.6785	0.6317	0.6858	0.64422
44	ABCC8+ERBB4 / ART3+OPRK1	0.5592	0.5924	0.6437	0.6636	0.612	0.6674	0.6855	0.6507	0.6118	0.6032	0.6636	0.61418	0.6855	0.64372
171	GP2+TFF1 / OPRK1+PSAT1	0.5516	0.5399	0.5243	0.5314	0.5365	0.6632	0.6853	0.6427	0.6026	0.5766	0.5516	0.53674	0.6853	0.63408
56	ABCC8+GP2 / FZD9+MARCO	0.5941	0.6198	0.6382	0.6594	0.575	0.6683	0.6851	0.6495	0.6188	0.5944	0.6594	0.6173	0.6851	0.64322
35	ABCC8+AGR2 / ART3+PSAT1	0.5024	0.5154	0.5231	0.5207	0.539	0.6678	0.6848	0.6284	0.5854	0.5785	0.539	0.52012	0.6848	0.62898
161	GP2+SCUBE2 / OPRK1+PSAT1	0.5565	0.5582	0.547	0.5412	0.5081	0.66	0.6837	0.6396	0.6023	0.5761	0.5582	0.5422	0.6837	0.63234
198	ABCC8+AGR2+GP2 / FZD9+MARCO+OPRK1	0.536	0.5591	0.5658	0.5701	0.4975	0.6651	0.6832	0.643	0.6041	0.5788	0.5701	0.5457	0.6832	0.63484
33	ABCC8+AGR2 / ART3+MARCO	0.5039	0.4792	0.555	0.5621	0.4868	0.6683	0.6826	0.6387	0.5954	0.5868	0.5621	0.5174	0.6826	0.63436
164	GP2+TFF1 / ART3+OPRK1	0.5344	0.5452	0.5779	0.5895	0.5127	0.6602	0.6817	0.6452	0.6042	0.5812	0.5895	0.55194	0.6817	0.6345
200	ABCC8+AGR2+GP2 / FZD9+OPRK1+PSAT1	0.5388	0.5482	0.5237	0.5199	0.4686	0.661	0.6813	0.6337	0.595	0.5689	0.5482	0.51984	0.6813	0.62798
100	AGR2+GP2 / MARCO+PSAT1	0.4833	0.4743	0.5276	0.5199	0.5613	0.6617	0.6812	0.634	0.5895	0.5775	0.5613	0.51328	0.6812	0.62878
131	ERBB4+GP2 / OPRK1+PSAT1	0.6278	0.6488	0.6426	0.6559	0.5993	0.6571	0.6808	0.6444	0.6062	0.5909	0.6559	0.63488	0.6808	0.63588
58	ABCC8+GP2 / FZD9+PSAT1	0.6084	0.5969	0.5761	0.601	0.4605	0.6633	0.6803	0.6392	0.6101	0.5852	0.6084	0.56858	0.6803	0.63562
98	AGR2+GP2 / FZD9+PSAT1	0.5546	0.5626	0.5325	0.5239	0.5405	0.6607	0.6802	0.6306	0.5902	0.5617	0.5626	0.54282	0.6802	0.62468
93	AGR2+GP2 / ART3+MARCO	0.5131	0.5373	0.5628	0.5605	0.4787	0.6635	0.68	0.6409	0.5953	0.586	0.5628	0.53048	0.68	0.63314
32	ABCC8+AGR2 / ART3+FZD9	0.5391	0.556	0.5744	0.5747	0.5208	0.6656	0.6798	0.6317	0.5913	0.5701	0.5747	0.553	0.6798	0.6277
15	ERBB4 / OPRK1	0.6187	0.6721	0.6897	0.692	0.6499	0.6573	0.6797	0.6471	0.6101	0.5912	0.692	0.66448	0.6797	0.63708
96	AGR2+GP2 / FZD9+MARCO	0.5533	0.5763	0.5798	0.5778	0.5005	0.6626	0.6797	0.6392	0.6006	0.5753	0.5798	0.55754	0.6797	0.63148
195	ABCC8+AGR2+GP2 / ART3+MARCO+OPRK1	0.4959	0.5211	0.5466	0.5531	0.4747	0.6615	0.6797	0.6414	0.5988	0.5876	0.5531	0.51828	0.6797	0.6338
201	ABCC8+AGR2+GP2 / MARCO+OPRK1+PSAT1	0.503	0.4919	0.4847	0.4862	0.5623	0.6598	0.6796	0.6355	0.5945	0.5811	0.5623	0.50562	0.6796	0.6301
193	ABCC8+AGR2+GP2 / ART3+FZD9+OPRK1	0.5421	0.5571	0.567	0.5659	0.503	0.6611	0.6791	0.6386	0.5979	0.5756	0.567	0.54702	0.6791	0.63046
60	ABCC8+GP2 / MARCO+PSAT1	0.5461	0.5507	0.5725	0.5879	0.5015	0.6589	0.6785	0.6416	0.6071	0.5963	0.5879	0.55174	0.6785	0.63648
197	ABCC8+AGR2+GP2 / ART3+OPRK1+PSAT1	0.5033	0.517	0.5181	0.5182	0.4564	0.6583	0.6783	0.6329	0.5902	0.5783	0.5182	0.5026	0.6783	0.6276
95	AGR2+GP2 / ART3+PSAT1	0.5191	0.5301	0.5287	0.5239	0.4559	0.658	0.6775	0.6288	0.5828	0.5703	0.5301	0.51154	0.6775	0.62348
154	GP2+SCUBE2 / ART3+OPRK1	0.5404	0.5585	0.5847	0.5868	0.5223	0.6551	0.6774	0.6393	0.6035	0.5817	0.5868	0.55854	0.6774	0.6314
39	ABCC8+AGR2 / MARCO+OPRK1	0.5279	0.5057	0.5109	0.4969	0.576	0.6601	0.6774	0.6324	0.5903	0.5748	0.576	0.52348	0.6774	0.627
3	ABCC8 / FZD9	0.6107	0.6222	0.6155	0.6347	0.6097	0.668	0.6773	0.6348	0.6108	0.5791	0.6347	0.61856	0.6773	0.634
41	ABCC8+AGR2 / OPRK1+PSAT1	0.5262	0.5237	0.5384	0.5479	0.5861	0.6567	0.6763	0.6209	0.5795	0.5643	0.5861	0.54446	0.6763	0.61954
9	AGR2 / MARCO	0.5044	0.4821	0.5284	0.4851	0.5679	0.665	0.6761	0.6266	0.5822	0.5707	0.5679	0.51358	0.6761	0.62412
92	AGR2+GP2 / ART3+FZD9	0.5633	0.5749	0.5811	0.5757	0.5106	0.6592	0.6754	0.6352	0.5929	0.5678	0.5811	0.56112	0.6754	0.6261
37	ABCC8+AGR2 / FZD9+OPRK1	0.5131	0.5329	0.5223	0.5123	0.4787	0.6583	0.6754	0.6256	0.5877	0.5566	0.5329	0.51186	0.6754	0.62072
53	ABCC8+GP2 / ART3+MARCO	0.5325	0.5553	0.5992	0.6236	0.5289	0.6575	0.6745	0.6456	0.6097	0.603	0.6236	0.5679	0.6745	0.63806
11	AGR2 / PSAT1	0.5071	0.5079	0.5287	0.5429	0.5963	0.6577	0.6737	0.6102	0.5606	0.547	0.5963	0.53658	0.6737	0.60984
124	ERBB4+GP2 / ART3+OPRK1	0.5866	0.6164	0.6531	0.6674	0.5957	0.6526	0.673	0.645	0.6073	0.5978	0.6674	0.62384	0.673	0.63514
6	ABCC8 / PSAT1	0.523	0.4948	0.4909	0.5149	0.497	0.656	0.6716	0.6218	0.5926	0.5876	0.523	0.50412	0.6716	0.62592
34	ABCC8+AGR2 / ART3+OPRK1	0.4765	0.4972	0.5131	0.5119	0.5446	0.6541	0.6712	0.6222	0.5799	0.5692	0.5446	0.50866	0.6712	0.61932
4	ABCC8 / MARCO	0.5117	0.541	0.582	0.6002	0.5233	0.655	0.6696	0.638	0.6067	0.5998	0.6002	0.55164	0.6696	0.63382
52	ABCC8+GP2 / ART3+FZD9	0.578	0.5861	0.6074	0.6333	0.5643	0.6559	0.6687	0.6387	0.6081	0.5888	0.6333	0.59382	0.6687	0.63204
55	ABCC8+GP2 / ART3+PSAT1	0.542	0.5444	0.5603	0.5849	0.5238	0.6495	0.6676	0.6332	0.5995	0.5936	0.5849	0.55108	0.6676	0.62868
99	AGR2+GP2 / MARCO+OPRK1	0.5051	0.4866	0.4809	0.4912	0.5664	0.6488	0.6668	0.6258	0.5834	0.5647	0.5664	0.50604	0.6668	0.6179
101	AGR2+GP2 / OPRK1+PSAT1	0.4983	0.5018	0.5312	0.5454	0.6013	0.6445	0.6643	0.6163	0.574	0.5513	0.6013	0.5356	0.6643	0.61008
8	AGR2 / FZD9	0.5373	0.556	0.5391	0.5174	0.5334	0.6499	0.6638	0.6102	0.5718	0.5343	0.556	0.53664	0.6638	0.606
97	AGR2+GP2 / FZD9+OPRK1	0.548	0.5618	0.5381	0.5186	0.5415	0.6446	0.6632	0.6208	0.5843	0.5463	0.5618	0.5416	0.6632	0.61184
59	ABCC8+GP2 / MARCO+OPRK1	0.5144	0.5349	0.5683	0.5872	0.503	0.6409	0.6619	0.6333	0.601	0.5881	0.5872	0.54156	0.6619	0.62504
94	AGR2+GP2 / ART3+OPRK1	0.503	0.5209	0.5273	0.5163	0.5486	0.6436	0.6614	0.6195	0.5776	0.5611	0.5486	0.52322	0.6614	0.61264
7	AGR2 / ART3	0.4975	0.5136	0.5244	0.513	0.5486	0.6453	0.6598	0.6101	0.5645	0.5548	0.5486	0.51942	0.6598	0.6069
57	ABCC8+GP2 / FZD9+OPRK1	0.5866	0.5958	0.5801	0.6071	0.46	0.6413	0.6575	0.6266	0.6029	0.5757	0.6071	0.56592	0.6575	0.6208
61	ABCC8+GP2 / OPRK1+PSAT1	0.5232	0.5103	0.4894	0.5092	0.5324	0.6323	0.6519	0.6182	0.5902	0.5782	0.5324	0.5129	0.6519	0.61416
10	AGR2 / OPRK1	0.5409	0.5264	0.5454	0.5703	0.6196	0.6342	0.6509	0.5977	0.5538	0.5288	0.6196	0.56052	0.6509	0.59308
19	GP2 / MARCO	0.5563	0.5772	0.6107	0.6148	0.5111	0.6283	0.6486	0.6253	0.5936	0.5824	0.6148	0.57402	0.6486	0.61564
2	ABCC8 / ART3	0.5008	0.516	0.5616	0.583	0.5415	0.6376	0.646	0.6163	0.5878	0.5867	0.583	0.54058	0.646	0.61488
18	GP2 / FZD9	0.6435	0.6473	0.6302	0.6527	0.5902	0.6299	0.6415	0.617	0.5964	0.559	0.6527	0.63278	0.6415	0.60876
54	ABCC8+GP2 / ART3+OPRK1	0.492	0.4746	0.5464	0.5674	0.5071	0.624	0.6406	0.6182	0.5898	0.5833	0.5674	0.5175	0.6406	0.61118
21	GP2 / PSAT1	0.5721	0.5461	0.514	0.519	0.542	0.6224	0.6401	0.6085	0.5795	0.5653	0.5721	0.53864	0.6401	0.60316
17	GP2 / ART3	0.5491	0.5589	0.5854	0.595	0.5172	0.6102	0.6245	0.6082	0.5797	0.5725	0.595	0.56112	0.6245	0.59902
5	ABCC8 / OPRK1	0.5712	0.5536	0.547	0.4778	0.4802	0.5996	0.617	0.5904	0.5675	0.5637	0.5712	0.52596	0.617	0.58764
20	GP2 / OPRK1	0.5292	0.537	0.4828	0.4872	0.542	0.5576	0.5748	0.5665	0.552	0.5381	0.542	0.51564	0.5748	0.5578
