# Supplementary material for: A network approach reveals driver genes associated with survival of patients with triple-negative breast cancer
Source: iScience. 2021 Apr 19;24(5):102451. doi: 10.1016/j.isci.2021.102451 (PMC8111681; doi:10.1016/j.isci.2021.102451)
Supplement: Table S12. Round 2 ROC survival predictor gene expression ratio using Affy arrays (N=1,234), related to Figure 8 and Table 3 — 111,385 combinations of sample-wise normalized merged array gene expression values were tested for ROC AUC at 5 timepoints in all BrCa subtypes and also in repeated analysis restricted to TNBC. Table as provided is sorted by best maximum AUC for TNBC (N=180). [file mmc13.xlsx]

## Sheet: Sheet1
Table S12. Round 2 ROC Survival Predictor Gene Expression Ratio Using Affy Arrays (N=1,234)
		TNBC ROC AUC %					All BrCa ROC AUC %					TNBC	TNBC	ALL BrCa	ALL BrCa
Page in PDF v5b	Ratio Combination	15 Months	18 Months	3 Years	5 Years	7.5 Years	15 Months	18 Months	3 Years	5 Years	10 Years	Max AUC	Mean AUC	Max AUC	Mean AUC
56520	BIK+GPRC5C+SPTLC2 / CEBPB+DUSP4+TPO	0.6864	0.7171	0.7522	0.7956	0.888	0.5526	0.5627	0.5823	0.5936	0.5993	0.888	0.76786	0.5993	0.5781
66712	BIK+SPTLC2+TRIM3 / CEBPB+DUSP4+TPO	0.7008	0.7217	0.7781	0.8326	0.8835	0.5502	0.5587	0.573	0.5958	0.5971	0.8835	0.78334	0.5971	0.57496
56664	BIK+GPRC5C+SPTLC2 / DUSP4+TAF4B+TPO	0.6676	0.6942	0.7406	0.7879	0.8799	0.5798	0.5857	0.6076	0.6124	0.623	0.8799	0.75404	0.623	0.6017
56884	BIK+GPRC5C+TRIM3 / CEBPB+DUSP4+TPO	0.6758	0.6991	0.7468	0.7918	0.8779	0.5265	0.5241	0.5559	0.5807	0.5886	0.8779	0.75828	0.5886	0.55516
56518	BIK+GPRC5C+SPTLC2 / CEBPB+DUSP4+TAF4B	0.7093	0.7393	0.784	0.809	0.8759	0.5545	0.5611	0.5892	0.5961	0.5998	0.8759	0.7835	0.5998	0.58014
82364	GPRC5C+KRT18+SPTLC2 / CEBPB+DUSP4+TPO	0.6493	0.671	0.7138	0.758	0.8759	0.4792	0.5246	0.5553	0.5769	0.5931	0.8759	0.7336	0.5931	0.54582
67076	BIK+SPTLC2+VAV3 / CEBPB+DUSP4+TPO	0.6944	0.7181	0.7451	0.7877	0.8759	0.4884	0.519	0.5353	0.5546	0.5559	0.8759	0.76424	0.5559	0.53064
57028	BIK+GPRC5C+TRIM3 / DUSP4+TAF4B+TPO	0.6641	0.685	0.7425	0.7841	0.8728	0.5519	0.546	0.5825	0.6037	0.6178	0.8728	0.7497	0.6178	0.58038
65620	BIK+SCUBE2+SPTLC2 / CEBPB+DUSP4+TPO	0.6012	0.6094	0.6445	0.7274	0.8728	0.5731	0.5756	0.5399	0.5049	0.5224	0.8728	0.69106	0.5756	0.54318
66856	BIK+SPTLC2+TRIM3 / DUSP4+TAF4B+TPO	0.6867	0.7069	0.7747	0.8278	0.8723	0.5775	0.5811	0.5978	0.614	0.6184	0.8723	0.77368	0.6184	0.59776
33952	AR+BIK+SPTLC2 / CEBPB+DUSP4+TPO	0.6438	0.6542	0.7153	0.7816	0.8723	0.4977	0.4987	0.5239	0.5471	0.5575	0.8723	0.73344	0.5575	0.52498
5122	KRT18+SPTLC2 / CEBPB+TPO	0.6588	0.6743	0.7121	0.7458	0.8718	0.5449	0.5573	0.5403	0.4916	0.4946	0.8718	0.73256	0.5573	0.52574
66756	BIK+SPTLC2+TRIM3 / CEBPB+TAF4B+TPO	0.709	0.7432	0.7937	0.822	0.8718	0.5021	0.4899	0.5064	0.5297	0.5238	0.8718	0.78794	0.5297	0.51038
82508	GPRC5C+KRT18+SPTLC2 / DUSP4+TAF4B+TPO	0.6389	0.6597	0.7087	0.7527	0.8713	0.5535	0.5545	0.5851	0.5996	0.6207	0.8713	0.72626	0.6207	0.58268
67074	BIK+SPTLC2+VAV3 / CEBPB+DUSP4+TAF4B	0.7254	0.7469	0.7798	0.8002	0.8678	0.5185	0.5225	0.5455	0.5599	0.5586	0.8678	0.78402	0.5599	0.541
2938	BIK+SPTLC2 / CEBPB+TPO	0.703	0.7318	0.7572	0.799	0.8673	0.4989	0.4934	0.495	0.5125	0.5022	0.8673	0.77166	0.5125	0.5004
97652	KRT18+SPTLC2+TRIM3 / CEBPB+DUSP4+TPO	0.6673	0.6791	0.7385	0.7862	0.8663	0.5216	0.5242	0.5511	0.5827	0.5917	0.8663	0.74748	0.5917	0.55426
82362	GPRC5C+KRT18+SPTLC2 / CEBPB+DUSP4+TAF4B	0.6829	0.7072	0.7531	0.7772	0.8647	0.5243	0.5256	0.5624	0.5807	0.594	0.8647	0.75702	0.594	0.5574
67220	BIK+SPTLC2+VAV3 / DUSP4+TAF4B+TPO	0.678	0.6974	0.7418	0.7805	0.8642	0.5475	0.5505	0.5679	0.577	0.5834	0.8642	0.75238	0.5834	0.56526
67440	BIK+TRIM3+VAV3 / CEBPB+DUSP4+TPO	0.69	0.7045	0.7435	0.796	0.8642	0.506	0.5109	0.5174	0.5506	0.5515	0.8642	0.75964	0.5515	0.52728
56564	BIK+GPRC5C+SPTLC2 / CEBPB+TAF4B+TPO	0.6948	0.7298	0.7569	0.7795	0.8642	0.5067	0.5186	0.5039	0.5186	0.5167	0.8642	0.76504	0.5186	0.5129
66721	BIK+SPTLC2+TRIM3 / CEBPB+FOXC1+TPO	0.6869	0.7222	0.7451	0.7858	0.8637	0.5408	0.5525	0.5284	0.497	0.4972	0.8637	0.76074	0.5525	0.52318
66821	BIK+SPTLC2+TRIM3 / DUSP4+FOXC1+TPO	0.6567	0.6851	0.7218	0.7816	0.8632	0.5241	0.5285	0.5534	0.58	0.594	0.8632	0.74168	0.594	0.556
56575	BIK+GPRC5C+SPTLC2 / CEBPG+DUSP4+TPO	0.6267	0.6464	0.6786	0.7406	0.8627	0.5399	0.5449	0.5695	0.5804	0.5971	0.8627	0.711	0.5971	0.56636
67120	BIK+SPTLC2+VAV3 / CEBPB+TAF4B+TPO	0.708	0.7414	0.7612	0.79	0.8622	0.5431	0.5566	0.5402	0.5194	0.5263	0.8622	0.77256	0.5566	0.53712
56659	BIK+GPRC5C+SPTLC2 / DUSP4+PSAT1+TPO	0.6192	0.6576	0.7072	0.7502	0.8612	0.5184	0.523	0.5608	0.5814	0.5919	0.8612	0.71908	0.5919	0.5551
56882	BIK+GPRC5C+TRIM3 / CEBPB+DUSP4+TAF4B	0.6943	0.721	0.7778	0.8019	0.8602	0.5248	0.5212	0.562	0.584	0.5902	0.8602	0.77104	0.5902	0.55644
34096	AR+BIK+SPTLC2 / DUSP4+TAF4B+TPO	0.6301	0.6372	0.7077	0.7709	0.8602	0.5373	0.5324	0.5558	0.5696	0.5859	0.8602	0.72122	0.5859	0.5562
97796	KRT18+SPTLC2+TRIM3 / DUSP4+TAF4B+TPO	0.6588	0.6696	0.7359	0.7826	0.8597	0.5519	0.5511	0.5791	0.6038	0.617	0.8597	0.74132	0.617	0.58058
56629	BIK+GPRC5C+SPTLC2 / DUSP4+FOXC1+TPO	0.6354	0.6697	0.6878	0.7408	0.8597	0.4839	0.4762	0.554	0.5732	0.5914	0.8597	0.71868	0.5914	0.53574
82728	GPRC5C+KRT18+TRIM3 / CEBPB+DUSP4+TPO	0.6498	0.6635	0.7122	0.7586	0.8597	0.4992	0.5099	0.533	0.5665	0.585	0.8597	0.72876	0.585	0.53872
56511	BIK+GPRC5C+SPTLC2 / CEBPB+DUSP4+FOXC1	0.6738	0.7159	0.7313	0.7663	0.8597	0.5112	0.5036	0.5331	0.5552	0.5639	0.8597	0.7494	0.5639	0.5334
98016	KRT18+SPTLC2+VAV3 / CEBPB+DUSP4+TPO	0.6477	0.6587	0.698	0.7282	0.8597	0.5224	0.5216	0.4918	0.5369	0.5499	0.8597	0.71846	0.5499	0.52452
66767	BIK+SPTLC2+TRIM3 / CEBPG+DUSP4+TPO	0.6469	0.6562	0.7212	0.7916	0.8587	0.5397	0.5425	0.5644	0.5884	0.598	0.8587	0.73492	0.598	0.5666
66851	BIK+SPTLC2+TRIM3 / DUSP4+PSAT1+TPO	0.6395	0.668	0.7403	0.7929	0.8587	0.5221	0.5246	0.5581	0.5873	0.5922	0.8587	0.73988	0.5922	0.55686
54700	BIK+GPRC5C+KRT18 / CEBPB+DUSP4+TPO	0.6313	0.6422	0.6699	0.7209	0.8587	0.5014	0.5127	0.534	0.5596	0.578	0.8587	0.7046	0.578	0.53714
13976	AHNAK+BIK+SPTLC2 / CEBPB+TAF4B+TPO	0.6621	0.7012	0.7451	0.7707	0.8582	0.5433	0.554	0.5368	0.5186	0.5131	0.8582	0.74746	0.554	0.53316
56627	BIK+GPRC5C+SPTLC2 / DUSP4+FOXC1+TAF4B	0.6544	0.693	0.7299	0.7649	0.8576	0.4833	0.5207	0.5602	0.5757	0.5897	0.8576	0.73996	0.5897	0.54592
3003	BIK+SPTLC2 / TAF4B+TPO	0.6795	0.7085	0.7503	0.791	0.8571	0.5397	0.5287	0.5319	0.5421	0.5391	0.8571	0.75728	0.5421	0.5363
34316	AR+BIK+TRIM3 / CEBPB+DUSP4+TPO	0.6436	0.6454	0.7119	0.7755	0.8566	0.5135	0.5267	0.4945	0.5401	0.5513	0.8566	0.7266	0.5513	0.52522
66710	BIK+SPTLC2+TRIM3 / CEBPB+DUSP4+TAF4B	0.7148	0.7384	0.7978	0.8297	0.8551	0.5546	0.5595	0.579	0.5987	0.5985	0.8551	0.78716	0.5987	0.57806
2936	BIK+SPTLC2 / CEBPB+TAF4B	0.7257	0.7565	0.7995	0.8184	0.8551	0.4993	0.5106	0.5043	0.5171	0.5048	0.8551	0.79104	0.5171	0.50722
66702	BIK+SPTLC2+TRIM3 / CEBPB+CEBPG+TPO	0.6836	0.7083	0.7453	0.7891	0.8541	0.537	0.551	0.5328	0.5042	0.5086	0.8541	0.75608	0.551	0.52672
67584	BIK+TRIM3+VAV3 / DUSP4+TAF4B+TPO	0.6728	0.6865	0.7391	0.7883	0.8536	0.524	0.5143	0.5462	0.573	0.5803	0.8536	0.74806	0.5803	0.54756
56500	BIK+GPRC5C+SPTLC2 / CEBPB+CEBPG+DUSP4	0.6753	0.7005	0.7271	0.764	0.8536	0.5077	0.5133	0.5451	0.5594	0.5658	0.8536	0.7441	0.5658	0.53826
90008	GPRC5C+SPTLC2+TRIM3 / CEBPB+DUSP4+TPO	0.6837	0.7123	0.7628	0.801	0.8531	0.5434	0.5535	0.5744	0.5928	0.5995	0.8531	0.76258	0.5995	0.57272
59068	BIK+KRT18+SPTLC2 / CEBPB+DUSP4+TPO	0.6452	0.6536	0.6996	0.7517	0.8531	0.5247	0.5256	0.5503	0.5763	0.5844	0.8531	0.72064	0.5844	0.55226
82408	GPRC5C+KRT18+SPTLC2 / CEBPB+TAF4B+TPO	0.6689	0.6995	0.7319	0.7563	0.8531	0.5342	0.5513	0.5217	0.5036	0.5101	0.8531	0.74194	0.5513	0.52418
66892	BIK+SPTLC2+TRIM3 / FOXC1+TAF4B+TPO	0.6701	0.7073	0.7419	0.7801	0.8531	0.518	0.5336	0.5064	0.5206	0.5257	0.8531	0.7505	0.5336	0.52086
90152	GPRC5C+SPTLC2+TRIM3 / DUSP4+TAF4B+TPO	0.6739	0.7028	0.7623	0.8004	0.8526	0.57	0.5769	0.5998	0.6124	0.6249	0.8526	0.7584	0.6249	0.5968
82872	GPRC5C+KRT18+TRIM3 / DUSP4+TAF4B+TPO	0.6321	0.646	0.7015	0.7452	0.8526	0.5264	0.5152	0.5616	0.5906	0.6145	0.8526	0.71548	0.6145	0.56166
56939	BIK+GPRC5C+TRIM3 / CEBPG+DUSP4+TPO	0.6203	0.6328	0.6787	0.7375	0.8526	0.5135	0.5049	0.5433	0.5693	0.5872	0.8526	0.70438	0.5872	0.54364
13932	AHNAK+BIK+SPTLC2 / CEBPB+DUSP4+TPO	0.6337	0.6635	0.703	0.7569	0.8526	0.5255	0.5393	0.552	0.571	0.5871	0.8526	0.72194	0.5871	0.55498
97696	KRT18+SPTLC2+TRIM3 / CEBPB+TAF4B+TPO	0.6869	0.7125	0.7629	0.791	0.8521	0.5243	0.5419	0.5151	0.5164	0.5186	0.8521	0.76108	0.5419	0.52326
56993	BIK+GPRC5C+TRIM3 / DUSP4+FOXC1+TPO	0.6272	0.6584	0.6837	0.7351	0.8511	0.503	0.5069	0.535	0.5652	0.5864	0.8511	0.7111	0.5864	0.5393
56573	BIK+GPRC5C+SPTLC2 / CEBPG+DUSP4+TAF4B	0.6556	0.6786	0.7246	0.7634	0.8506	0.5405	0.5421	0.5776	0.5831	0.5975	0.8506	0.73456	0.5975	0.56816
90372	GPRC5C+SPTLC2+VAV3 / CEBPB+DUSP4+TPO	0.6796	0.7127	0.7407	0.7676	0.8501	0.5087	0.5184	0.5418	0.5552	0.5616	0.8501	0.75014	0.5616	0.53714
65764	BIK+SCUBE2+SPTLC2 / DUSP4+TAF4B+TPO	0.5868	0.5965	0.6423	0.7197	0.8501	0.5451	0.5511	0.513	0.515	0.5474	0.8501	0.67908	0.5511	0.53432
59112	BIK+KRT18+SPTLC2 / CEBPB+TAF4B+TPO	0.6705	0.6909	0.7274	0.76	0.8501	0.5302	0.5474	0.5222	0.5057	0.5052	0.8501	0.73978	0.5474	0.52214
56529	BIK+GPRC5C+SPTLC2 / CEBPB+FOXC1+TPO	0.6716	0.7123	0.7143	0.7487	0.8495	0.5549	0.5659	0.5318	0.5079	0.5072	0.8495	0.73928	0.5659	0.53354
33950	AR+BIK+SPTLC2 / CEBPB+DUSP4+TAF4B	0.6752	0.6871	0.7482	0.7887	0.8495	0.5084	0.5041	0.5323	0.5512	0.5592	0.8495	0.74974	0.5592	0.53104
66747	BIK+SPTLC2+TRIM3 / CEBPB+MCM7+TPO	0.6742	0.7066	0.7447	0.7851	0.8495	0.5399	0.5527	0.5343	0.5015	0.5076	0.8495	0.75202	0.5527	0.5272
111120	SPTLC2+TRIM3+VAV3 / CEBPB+DUSP4+TPO	0.6962	0.7134	0.7559	0.7897	0.8485	0.5105	0.52	0.5396	0.562	0.5662	0.8485	0.76074	0.5662	0.53966
33996	AR+BIK+SPTLC2 / CEBPB+TAF4B+TPO	0.6733	0.695	0.7349	0.7749	0.8485	0.5419	0.5635	0.5437	0.5228	0.5213	0.8485	0.74532	0.5635	0.53864
66729	BIK+SPTLC2+TRIM3 / CEBPB+FZD9+TPO	0.649	0.6747	0.729	0.7692	0.8485	0.5505	0.562	0.5343	0.4946	0.5005	0.8485	0.73408	0.562	0.52838
54844	BIK+GPRC5C+KRT18 / DUSP4+TAF4B+TPO	0.616	0.6258	0.6695	0.7115	0.848	0.5288	0.5156	0.5651	0.5845	0.6073	0.848	0.69416	0.6073	0.56026
98060	KRT18+SPTLC2+VAV3 / CEBPB+TAF4B+TPO	0.681	0.7068	0.7346	0.7521	0.848	0.5697	0.5867	0.5599	0.5309	0.5301	0.848	0.7445	0.5867	0.55546
3029	BIK+TRIM3 / CEBPB+TPO	0.6812	0.7063	0.7454	0.7874	0.848	0.5235	0.5414	0.5207	0.4889	0.4959	0.848	0.75366	0.5414	0.51408
98014	KRT18+SPTLC2+VAV3 / CEBPB+DUSP4+TAF4B	0.682	0.6953	0.7346	0.7496	0.8475	0.516	0.5184	0.5166	0.541	0.5518	0.8475	0.7418	0.5518	0.52876
7033	SPTLC2+TRIM3 / CEBPB+TPO	0.7066	0.7386	0.784	0.8167	0.8475	0.5014	0.5001	0.5064	0.5281	0.5231	0.8475	0.77868	0.5281	0.51182
66742	BIK+SPTLC2+TRIM3 / CEBPB+GDF5+TPO	0.6916	0.7318	0.7684	0.7975	0.8475	0.5096	0.5152	0.5033	0.5158	0.5202	0.8475	0.76736	0.5202	0.51282
57023	BIK+GPRC5C+TRIM3 / DUSP4+PSAT1+TPO	0.604	0.634	0.6959	0.7383	0.847	0.5068	0.5153	0.5374	0.5697	0.5815	0.847	0.70384	0.5815	0.54214
14296	AHNAK+BIK+TRIM3 / CEBPB+DUSP4+TPO	0.6345	0.6481	0.7088	0.7615	0.847	0.497	0.4975	0.5308	0.561	0.5782	0.847	0.71998	0.5782	0.5329
66646	BIK+SPTLC2+TRIM3 / ART3+DUSP4+TPO	0.6305	0.6468	0.6765	0.7247	0.847	0.5082	0.508	0.5306	0.5599	0.5691	0.847	0.7051	0.5691	0.53516
65664	BIK+SCUBE2+SPTLC2 / CEBPB+TAF4B+TPO	0.6386	0.6577	0.6946	0.7444	0.8465	0.6024	0.6216	0.5881	0.5579	0.5433	0.8465	0.71636	0.6216	0.58266
59432	BIK+KRT18+TRIM3 / CEBPB+DUSP4+TPO	0.6523	0.6555	0.7056	0.7582	0.8465	0.4935	0.5054	0.532	0.5696	0.5791	0.8465	0.72362	0.5791	0.53592
66692	BIK+SPTLC2+TRIM3 / CEBPB+CEBPG+DUSP4	0.6829	0.697	0.7497	0.7977	0.846	0.5157	0.5198	0.5445	0.571	0.5756	0.846	0.75466	0.5756	0.54532
57248	BIK+GPRC5C+VAV3 / CEBPB+DUSP4+TPO	0.669	0.6908	0.7106	0.7527	0.8455	0.4854	0.4795	0.5171	0.5399	0.5469	0.8455	0.73372	0.5469	0.51376
67438	BIK+TRIM3+VAV3 / CEBPB+DUSP4+TAF4B	0.706	0.7239	0.7698	0.7971	0.845	0.5031	0.5104	0.5261	0.556	0.5562	0.845	0.76836	0.5562	0.53036
66811	BIK+SPTLC2+TRIM3 / CEBPG+TAF4B+TPO	0.6664	0.6899	0.7425	0.783	0.845	0.4902	0.5287	0.4926	0.5163	0.518	0.845	0.74536	0.5287	0.50916
66703	BIK+SPTLC2+TRIM3 / CEBPB+DUSP4+FOXC1	0.6837	0.7181	0.7453	0.7881	0.8445	0.5001	0.506	0.5346	0.5642	0.5711	0.8445	0.75594	0.5711	0.5352
56516	BIK+GPRC5C+SPTLC2 / CEBPB+DUSP4+PSAT1	0.6588	0.7004	0.7469	0.7739	0.8445	0.5143	0.4929	0.5385	0.5605	0.5619	0.8445	0.7449	0.5619	0.53362
66736	BIK+SPTLC2+TRIM3 / CEBPB+GALNT10+TPO	0.7115	0.7227	0.7781	0.8241	0.8445	0.5424	0.5336	0.5323	0.5546	0.5519	0.8445	0.77618	0.5546	0.54296
66751	BIK+SPTLC2+TRIM3 / CEBPB+PSAT1+TPO	0.6645	0.7048	0.7547	0.7897	0.844	0.5507	0.5645	0.5338	0.5021	0.5032	0.844	0.75154	0.5645	0.53086
56655	BIK+GPRC5C+SPTLC2 / DUSP4+MCM7+TPO	0.6133	0.6405	0.6699	0.7238	0.843	0.5376	0.5447	0.5694	0.5815	0.5939	0.843	0.6981	0.5939	0.56542
67131	BIK+SPTLC2+VAV3 / CEBPG+DUSP4+TPO	0.6386	0.6484	0.6764	0.7352	0.843	0.5053	0.5021	0.5198	0.5395	0.5509	0.843	0.70832	0.5509	0.52352
33961	AR+BIK+SPTLC2 / CEBPB+FOXC1+TPO	0.6444	0.6717	0.6867	0.7372	0.8425	0.5765	0.5941	0.5652	0.5364	0.5327	0.8425	0.7165	0.5941	0.56098
56510	BIK+GPRC5C+SPTLC2 / CEBPB+CEBPG+TPO	0.6654	0.6923	0.7068	0.7437	0.8425	0.5515	0.5654	0.5403	0.5209	0.524	0.8425	0.73014	0.5654	0.54042
56650	BIK+GPRC5C+SPTLC2 / DUSP4+GDF5+TPO	0.6427	0.6796	0.7105	0.7513	0.8419	0.5634	0.5776	0.5946	0.5982	0.6205	0.8419	0.7252	0.6205	0.59086
90006	GPRC5C+SPTLC2+TRIM3 / CEBPB+DUSP4+TAF4B	0.7093	0.7428	0.7929	0.8165	0.8419	0.5455	0.5535	0.5788	0.5942	0.6011	0.8419	0.78068	0.6011	0.57462
82503	GPRC5C+KRT18+SPTLC2 / DUSP4+PSAT1+TPO	0.5898	0.6201	0.6684	0.7061	0.8419	0.4914	0.5115	0.5322	0.5618	0.5839	0.8419	0.68526	0.5839	0.53616
56875	BIK+GPRC5C+TRIM3 / CEBPB+DUSP4+FOXC1	0.6616	0.695	0.7249	0.7609	0.8419	0.5273	0.529	0.5173	0.5493	0.5595	0.8419	0.73686	0.5595	0.53648
56700	BIK+GPRC5C+SPTLC2 / FOXC1+TAF4B+TPO	0.657	0.6969	0.7109	0.7439	0.8419	0.5316	0.5457	0.5109	0.4902	0.518	0.8419	0.73012	0.5457	0.51928
67056	BIK+SPTLC2+VAV3 / CEBPB+CEBPG+DUSP4	0.6821	0.6966	0.7162	0.7454	0.8419	0.5387	0.5338	0.5053	0.5195	0.5221	0.8419	0.73644	0.5387	0.52388
111118	SPTLC2+TRIM3+VAV3 / CEBPB+DUSP4+TAF4B	0.717	0.74	0.7828	0.8017	0.8414	0.5147	0.5208	0.5454	0.5652	0.5695	0.8414	0.77658	0.5695	0.54312
5187	KRT18+SPTLC2 / TAF4B+TPO	0.6351	0.6564	0.7044	0.7351	0.8414	0.5018	0.5185	0.5012	0.5224	0.5319	0.8414	0.71448	0.5319	0.51516
65984	BIK+SCUBE2+TRIM3 / CEBPB+DUSP4+TPO	0.6045	0.6129	0.6543	0.7232	0.8409	0.5781	0.5903	0.5431	0.5012	0.4766	0.8409	0.68716	0.5903	0.53786
54698	BIK+GPRC5C+KRT18 / CEBPB+DUSP4+TAF4B	0.6564	0.6734	0.7152	0.7433	0.8409	0.5054	0.5155	0.5405	0.5629	0.5764	0.8409	0.72584	0.5764	0.54014
90370	GPRC5C+SPTLC2+VAV3 / CEBPB+DUSP4+TAF4B	0.6992	0.7318	0.7629	0.7768	0.8409	0.4906	0.5173	0.5472	0.5582	0.5642	0.8409	0.76232	0.5642	0.5355
7098	SPTLC2+TRIM3 / TAF4B+TPO	0.6877	0.723	0.7825	0.8132	0.8409	0.531	0.5262	0.5348	0.55	0.552	0.8409	0.76946	0.552	0.5388
2968	BIK+SPTLC2 / FOXC1+TPO	0.6373	0.6717	0.6778	0.7274	0.8409	0.5312	0.5422	0.5217	0.4973	0.5086	0.8409	0.71102	0.5422	0.5202
67085	BIK+SPTLC2+VAV3 / CEBPB+FOXC1+TPO	0.6821	0.7195	0.7134	0.7454	0.8404	0.586	0.5968	0.5661	0.5372	0.5407	0.8404	0.74016	0.5968	0.56536
57392	BIK+GPRC5C+VAV3 / DUSP4+TAF4B+TPO	0.6529	0.6741	0.7049	0.7418	0.8404	0.5164	0.5064	0.5473	0.5622	0.578	0.8404	0.72282	0.578	0.54206
66128	BIK+SCUBE2+TRIM3 / DUSP4+TAF4B+TPO	0.5906	0.5971	0.6521	0.7228	0.8404	0.5541	0.5707	0.5189	0.4816	0.5484	0.8404	0.6806	0.5707	0.53474
111164	SPTLC2+TRIM3+VAV3 / CEBPB+TAF4B+TPO	0.7057	0.741	0.7816	0.8059	0.8404	0.536	0.5462	0.5266	0.4971	0.4942	0.8404	0.77492	0.5462	0.52002
56991	BIK+GPRC5C+TRIM3 / DUSP4+FOXC1+TAF4B	0.6449	0.68	0.7197	0.754	0.8399	0.4944	0.4901	0.5415	0.5693	0.5855	0.8399	0.7277	0.5855	0.53616
14340	AHNAK+BIK+TRIM3 / CEBPB+TAF4B+TPO	0.6526	0.6856	0.7365	0.7598	0.8399	0.5558	0.5764	0.5438	0.5135	0.5066	0.8399	0.73488	0.5764	0.53922
61252	BIK+LFNG+SPTLC2 / CEBPB+DUSP4+TPO	0.6012	0.6386	0.6991	0.7567	0.8399	0.528	0.5463	0.5509	0.5697	0.5612	0.8399	0.7071	0.5697	0.55122
56928	BIK+GPRC5C+TRIM3 / CEBPB+TAF4B+TPO	0.6749	0.7073	0.749	0.7709	0.8399	0.525	0.5454	0.5113	0.515	0.4881	0.8399	0.7484	0.5454	0.51696
67066	BIK+SPTLC2+VAV3 / CEBPB+CEBPG+TPO	0.6821	0.7063	0.7134	0.749	0.8394	0.5879	0.6001	0.58	0.5546	0.5617	0.8394	0.73804	0.6001	0.57686
34460	AR+BIK+TRIM3 / DUSP4+TAF4B+TPO	0.6289	0.6327	0.7062	0.7663	0.8394	0.4856	0.5021	0.5329	0.5622	0.579	0.8394	0.7147	0.579	0.53236
59476	BIK+KRT18+TRIM3 / CEBPB+TAF4B+TPO	0.6664	0.684	0.7299	0.7636	0.8394	0.5446	0.5703	0.531	0.5073	0.5061	0.8394	0.73666	0.5703	0.53186
66829	BIK+SPTLC2+TRIM3 / DUSP4+FZD9+TPO	0.6056	0.6138	0.6922	0.7609	0.8389	0.5221	0.5263	0.5574	0.5792	0.6	0.8389	0.70228	0.6	0.557
66847	BIK+SPTLC2+TRIM3 / DUSP4+MCM7+TPO	0.6332	0.6519	0.7147	0.7778	0.8389	0.5376	0.5431	0.5644	0.5901	0.5963	0.8389	0.7233	0.5963	0.5663
90516	GPRC5C+SPTLC2+VAV3 / DUSP4+TAF4B+TPO	0.667	0.6964	0.7306	0.7573	0.8389	0.5382	0.545	0.5691	0.575	0.589	0.8389	0.73804	0.589	0.56326
66708	BIK+SPTLC2+TRIM3 / CEBPB+DUSP4+PSAT1	0.6744	0.7066	0.7691	0.8086	0.8389	0.4974	0.5012	0.5386	0.5703	0.5696	0.8389	0.75952	0.5703	0.53542
63116	BIK+NCAM2+SPTLC2 / CEBPB+TAF4B+TPO	0.6553	0.6856	0.7307	0.7632	0.8389	0.5492	0.5606	0.5365	0.5138	0.5081	0.8389	0.73474	0.5606	0.53364
143	SPTLC2 / CEBPB	0.7615	0.803	0.8217	0.827	0.8389	0.5037	0.5127	0.5046	0.5139	0.5062	0.8389	0.81042	0.5139	0.50822
59212	BIK+KRT18+SPTLC2 / DUSP4+TAF4B+TPO	0.6329	0.6423	0.6991	0.7483	0.8384	0.5592	0.5576	0.5819	0.5985	0.6104	0.8384	0.7122	0.6104	0.58152
59077	BIK+KRT18+SPTLC2 / CEBPB+FOXC1+TPO	0.6504	0.673	0.6833	0.7257	0.8384	0.5731	0.5871	0.5505	0.5144	0.4886	0.8384	0.71416	0.5871	0.54274
61261	BIK+LFNG+SPTLC2 / CEBPB+FOXC1+TPO	0.6195	0.6645	0.6865	0.7287	0.8384	0.5725	0.5779	0.5613	0.5314	0.5399	0.8384	0.70752	0.5779	0.5566
98160	KRT18+SPTLC2+VAV3 / DUSP4+TAF4B+TPO	0.6438	0.6521	0.6997	0.7253	0.8384	0.5123	0.5093	0.5391	0.5589	0.577	0.8384	0.71186	0.577	0.53932
56864	BIK+GPRC5C+TRIM3 / CEBPB+CEBPG+DUSP4	0.6547	0.6738	0.7237	0.7592	0.8384	0.5158	0.5214	0.5218	0.549	0.5573	0.8384	0.72996	0.5573	0.53306
67215	BIK+SPTLC2+VAV3 / DUSP4+PSAT1+TPO	0.633	0.6673	0.7069	0.7443	0.8384	0.5183	0.517	0.5164	0.5433	0.5484	0.8384	0.71798	0.5484	0.52868
13941	AHNAK+BIK+SPTLC2 / CEBPB+FOXC1+TPO	0.6313	0.675	0.6821	0.7174	0.8379	0.5886	0.5996	0.5692	0.5405	0.53	0.8379	0.70874	0.5996	0.56558
90416	GPRC5C+SPTLC2+VAV3 / CEBPB+TAF4B+TPO	0.6932	0.733	0.7481	0.7665	0.8379	0.5434	0.5542	0.5339	0.5173	0.5189	0.8379	0.75574	0.5542	0.53354
65618	BIK+SCUBE2+SPTLC2 / CEBPB+DUSP4+TAF4B	0.631	0.6463	0.6897	0.7443	0.8374	0.5689	0.5738	0.5297	0.5004	0.525	0.8374	0.70974	0.5738	0.53956
83092	GPRC5C+KRT18+VAV3 / CEBPB+DUSP4+TPO	0.6346	0.6487	0.668	0.7079	0.8374	0.5491	0.5604	0.5126	0.5214	0.5384	0.8374	0.69932	0.5604	0.53638
66920	BIK+SPTLC2+TRIM3 / FZD9+TAF4B+TPO	0.633	0.6597	0.7281	0.7638	0.8374	0.5249	0.5411	0.4904	0.5141	0.5252	0.8374	0.7244	0.5411	0.51914
97650	KRT18+SPTLC2+TRIM3 / CEBPB+DUSP4+TAF4B	0.6916	0.7079	0.7697	0.7971	0.8369	0.528	0.5276	0.5593	0.5878	0.5946	0.8369	0.76064	0.5946	0.55946
61396	BIK+LFNG+SPTLC2 / DUSP4+TAF4B+TPO	0.5857	0.6224	0.7021	0.7598	0.8369	0.56	0.5728	0.5791	0.5884	0.583	0.8369	0.70138	0.5884	0.57666
82726	GPRC5C+KRT18+TRIM3 / CEBPB+DUSP4+TAF4B	0.6705	0.6898	0.744	0.772	0.8369	0.4978	0.4886	0.5387	0.5711	0.5871	0.8369	0.74264	0.5871	0.53666
56555	BIK+GPRC5C+SPTLC2 / CEBPB+MCM7+TPO	0.6473	0.6856	0.7	0.7331	0.8369	0.5494	0.5635	0.5397	0.5177	0.5205	0.8369	0.72058	0.5635	0.53816
14076	AHNAK+BIK+SPTLC2 / DUSP4+TAF4B+TPO	0.6141	0.6364	0.6966	0.7448	0.8364	0.563	0.5708	0.5849	0.5943	0.6148	0.8364	0.70566	0.6148	0.58556
56527	BIK+GPRC5C+SPTLC2 / CEBPB+FOXC1+TAF4B	0.6847	0.7261	0.7422	0.7565	0.8364	0.5597	0.5718	0.5288	0.5061	0.5071	0.8364	0.74918	0.5718	0.5347
57246	BIK+GPRC5C+VAV3 / CEBPB+DUSP4+TAF4B	0.6869	0.7113	0.7374	0.759	0.8359	0.5217	0.528	0.5225	0.5432	0.5466	0.8359	0.7461	0.5466	0.5324
66842	BIK+SPTLC2+TRIM3 / DUSP4+GDF5+TPO	0.6615	0.6902	0.744	0.7864	0.8354	0.5644	0.5764	0.5868	0.6011	0.6153	0.8354	0.7435	0.6153	0.5888
61296	BIK+LFNG+SPTLC2 / CEBPB+TAF4B+TPO	0.6427	0.6861	0.7374	0.7716	0.8354	0.5283	0.5332	0.5272	0.5065	0.5218	0.8354	0.73464	0.5332	0.5234
64572	BIK+RND1+SPTLC2 / CEBPB+TAF4B+TPO	0.6777	0.7039	0.7234	0.7525	0.8354	0.4906	0.5262	0.5191	0.5057	0.4986	0.8354	0.73858	0.5262	0.50804
4485	GPRC5C+SPTLC2 / CEBPB+TPO	0.6829	0.7265	0.7409	0.7615	0.8354	0.5039	0.5073	0.5004	0.5131	0.5116	0.8354	0.74944	0.5131	0.50726
3050	BIK+TRIM3 / DUSP4+TPO	0.6338	0.6367	0.7005	0.7751	0.8349	0.5735	0.5742	0.5932	0.6164	0.6239	0.8349	0.7162	0.6239	0.59624
56657	BIK+GPRC5C+SPTLC2 / DUSP4+PSAT1+TAF4B	0.6389	0.6755	0.7321	0.7617	0.8349	0.5173	0.5188	0.5666	0.5813	0.5892	0.8349	0.72862	0.5892	0.55464
61616	BIK+LFNG+TRIM3 / CEBPB+DUSP4+TPO	0.613	0.6395	0.7086	0.7657	0.8349	0.4892	0.4853	0.5324	0.5637	0.5583	0.8349	0.71234	0.5637	0.52578
66625	BIK+SPTLC2+TRIM3 / ART3+CEBPB+TPO	0.6613	0.6863	0.703	0.7343	0.8349	0.5462	0.5595	0.5412	0.4913	0.5123	0.8349	0.72396	0.5595	0.5301
98380	KRT18+TRIM3+VAV3 / CEBPB+DUSP4+TPO	0.6533	0.6559	0.699	0.7414	0.8349	0.5384	0.5482	0.5061	0.5353	0.5478	0.8349	0.7169	0.5482	0.53516
111264	SPTLC2+TRIM3+VAV3 / DUSP4+TAF4B+TPO	0.682	0.7045	0.755	0.7849	0.8343	0.5384	0.5441	0.5645	0.5807	0.5898	0.8343	0.75214	0.5898	0.5635
54744	BIK+GPRC5C+KRT18 / CEBPB+TAF4B+TPO	0.645	0.6673	0.6991	0.7245	0.8343	0.5554	0.5796	0.5346	0.5046	0.5007	0.8343	0.71404	0.5796	0.53498
67256	BIK+SPTLC2+VAV3 / FOXC1+TAF4B+TPO	0.6629	0.701	0.7103	0.7416	0.8343	0.5634	0.5792	0.5485	0.5232	0.5211	0.8343	0.73002	0.5792	0.54708
66941	BIK+SPTLC2+TRIM3 / GALNT10+TAF4B+TPO	0.7011	0.7099	0.7795	0.823	0.8343	0.5646	0.5518	0.5548	0.572	0.5752	0.8343	0.76956	0.5752	0.56368
90052	GPRC5C+SPTLC2+TRIM3 / CEBPB+TAF4B+TPO	0.6929	0.7309	0.7701	0.791	0.8343	0.4969	0.4881	0.5074	0.5264	0.526	0.8343	0.76384	0.5264	0.50896
67111	BIK+SPTLC2+VAV3 / CEBPB+MCM7+TPO	0.6678	0.7042	0.7143	0.7479	0.8338	0.5851	0.5986	0.5789	0.551	0.5591	0.8338	0.7336	0.5986	0.57454
67175	BIK+SPTLC2+VAV3 / CEBPG+TAF4B+TPO	0.6596	0.685	0.7119	0.751	0.8338	0.5611	0.5794	0.559	0.538	0.5378	0.8338	0.72826	0.5794	0.55506
56559	BIK+GPRC5C+SPTLC2 / CEBPB+PSAT1+TPO	0.642	0.6867	0.7188	0.7502	0.8338	0.5586	0.5743	0.5379	0.5101	0.4872	0.8338	0.7263	0.5743	0.53362
7124	SPTLC2+VAV3 / CEBPB+TPO	0.7001	0.7349	0.7468	0.7674	0.8338	0.557	0.5599	0.5533	0.5342	0.5398	0.8338	0.7566	0.5599	0.54884
97676	KRT18+SPTLC2+TRIM3 / CEBPB+GALNT10+TPO	0.6877	0.6875	0.7466	0.795	0.8338	0.5166	0.4987	0.5123	0.5412	0.5475	0.8338	0.75012	0.5475	0.52326
66972	BIK+SPTLC2+TRIM3 / PSAT1+TAF4B+TPO	0.6474	0.6846	0.746	0.7808	0.8338	0.5273	0.5452	0.4887	0.5201	0.5205	0.8338	0.73852	0.5452	0.52036
56619	BIK+GPRC5C+SPTLC2 / CEBPG+TAF4B+TPO	0.6471	0.6755	0.7047	0.7412	0.8338	0.5228	0.5401	0.4864	0.5013	0.5068	0.8338	0.72046	0.5401	0.51148
56701	BIK+GPRC5C+SPTLC2 / FOXC1+TMC5+TPO	0.5955	0.6588	0.6858	0.728	0.8333	0.5218	0.536	0.5707	0.5815	0.5924	0.8333	0.70028	0.5924	0.56048
67072	BIK+SPTLC2+VAV3 / CEBPB+DUSP4+PSAT1	0.6705	0.702	0.7357	0.7573	0.8333	0.5505	0.5471	0.5062	0.5254	0.5232	0.8333	0.73976	0.5505	0.53048
57008	BIK+GPRC5C+TRIM3 / DUSP4+GALNT10+TPO	0.6463	0.6451	0.7024	0.7762	0.8328	0.589	0.5864	0.6056	0.6247	0.6422	0.8328	0.72056	0.6422	0.60958
59576	BIK+KRT18+TRIM3 / DUSP4+TAF4B+TPO	0.6348	0.6365	0.698	0.7477	0.8328	0.5361	0.521	0.5607	0.5925	0.6068	0.8328	0.70996	0.6068	0.56342
66707	BIK+SPTLC2+TRIM3 / CEBPB+DUSP4+MCM7	0.6725	0.698	0.7524	0.7962	0.8328	0.5128	0.5198	0.545	0.5734	0.5727	0.8328	0.75038	0.5734	0.54474
56515	BIK+GPRC5C+SPTLC2 / CEBPB+DUSP4+MCM7	0.6624	0.6949	0.7263	0.7603	0.8328	0.5042	0.5127	0.5462	0.5597	0.5622	0.8328	0.73534	0.5622	0.537
2959	BIK+SPTLC2 / DUSP4+TPO	0.6218	0.6371	0.684	0.7546	0.8323	0.5998	0.6149	0.6164	0.6231	0.6276	0.8323	0.70596	0.6276	0.61636
56785	BIK+GPRC5C+SPTLC2 / TAF4B+TMC5+TPO	0.6117	0.6593	0.7235	0.7607	0.8323	0.5825	0.5929	0.6154	0.6151	0.6182	0.8323	0.7175	0.6182	0.60482
56637	BIK+GPRC5C+SPTLC2 / DUSP4+FZD9+TPO	0.5773	0.5982	0.6458	0.7046	0.8323	0.4852	0.4774	0.5588	0.5696	0.5988	0.8323	0.67164	0.5988	0.53796
56537	BIK+GPRC5C+SPTLC2 / CEBPB+FZD9+TPO	0.6263	0.6581	0.6903	0.7205	0.8323	0.5599	0.5709	0.5366	0.5182	0.5094	0.8323	0.7055	0.5709	0.539
67185	BIK+SPTLC2+VAV3 / DUSP4+FOXC1+TPO	0.6386	0.6704	0.6753	0.718	0.8323	0.5185	0.5144	0.4869	0.5386	0.5525	0.8323	0.70692	0.5525	0.52218
66754	BIK+SPTLC2+TRIM3 / CEBPB+ROPN1+TPO	0.6656	0.6967	0.7305	0.7556	0.8318	0.5442	0.5549	0.531	0.5022	0.4996	0.8318	0.73604	0.5549	0.52638
56550	BIK+GPRC5C+SPTLC2 / CEBPB+GDF5+TPO	0.6736	0.7176	0.7377	0.758	0.8318	0.5142	0.5217	0.4975	0.5052	0.5141	0.8318	0.74374	0.5217	0.51054
2413	BIK+GPRC5C / DUSP4+TPO	0.6018	0.6162	0.6402	0.7023	0.8313	0.5704	0.5735	0.6031	0.6125	0.6302	0.8313	0.67836	0.6302	0.59794
57014	BIK+GPRC5C+TRIM3 / DUSP4+GDF5+TPO	0.6304	0.6624	0.7077	0.7479	0.8313	0.5378	0.5389	0.5713	0.5874	0.6126	0.8313	0.71594	0.6126	0.5696
13930	AHNAK+BIK+SPTLC2 / CEBPB+DUSP4+TAF4B	0.6676	0.6946	0.7453	0.7676	0.8313	0.5336	0.545	0.5637	0.5776	0.5899	0.8313	0.74128	0.5899	0.56196
66966	BIK+SPTLC2+TRIM3 / MCM7+TAF4B+TPO	0.6581	0.6884	0.7374	0.7722	0.8313	0.5133	0.5299	0.5082	0.5196	0.5193	0.8313	0.73748	0.5299	0.51806
16350	AHNAK+ERBB4+NCAM2 / GDF5+MCM7+TMC5	0.7683	0.7793	0.7828	0.831	0.8181	0.6439	0.6352	0.5996	0.5812	0.5379	0.831	0.7959	0.6439	0.59956
67115	BIK+SPTLC2+VAV3 / CEBPB+PSAT1+TPO	0.6578	0.6998	0.7268	0.7586	0.8308	0.5908	0.6053	0.5741	0.5415	0.5508	0.8308	0.73476	0.6053	0.5725
66765	BIK+SPTLC2+TRIM3 / CEBPG+DUSP4+TAF4B	0.6679	0.6837	0.75	0.7914	0.8308	0.5444	0.544	0.5705	0.5902	0.5975	0.8308	0.74476	0.5975	0.56932
66819	BIK+SPTLC2+TRIM3 / DUSP4+FOXC1+TAF4B	0.6643	0.6973	0.7419	0.7812	0.8308	0.5231	0.5253	0.5574	0.5822	0.5923	0.8308	0.7431	0.5923	0.55606
57019	BIK+GPRC5C+TRIM3 / DUSP4+MCM7+TPO	0.6029	0.6239	0.6662	0.714	0.8308	0.5091	0.5039	0.5454	0.5727	0.5886	0.8308	0.68756	0.5886	0.54394
56544	BIK+GPRC5C+SPTLC2 / CEBPB+GALNT10+TPO	0.7034	0.7147	0.7462	0.7925	0.8308	0.5426	0.5336	0.5375	0.5484	0.5499	0.8308	0.75752	0.5499	0.5424
56937	BIK+GPRC5C+TRIM3 / CEBPG+DUSP4+TAF4B	0.6389	0.658	0.7178	0.7546	0.8303	0.5102	0.5011	0.5489	0.572	0.5865	0.8303	0.71992	0.5865	0.54374
66704	BIK+SPTLC2+TRIM3 / CEBPB+DUSP4+FZD9	0.6319	0.6488	0.7218	0.7638	0.8303	0.4994	0.5047	0.5394	0.5637	0.5778	0.8303	0.71932	0.5778	0.537
103112	LFNG+SPTLC2+TRIM3 / CEBPB+DUSP4+TPO	0.6247	0.6601	0.7302	0.777	0.8303	0.5266	0.544	0.5514	0.5748	0.5686	0.8303	0.72446	0.5748	0.55308
56764	BIK+GPRC5C+SPTLC2 / GDF5+TAF4B+TPO	0.6572	0.699	0.733	0.754	0.8303	0.5115	0.5016	0.5225	0.5258	0.5437	0.8303	0.7347	0.5437	0.52102
3094	BIK+TRIM3 / TAF4B+TPO	0.6607	0.6858	0.739	0.7759	0.8303	0.5094	0.514	0.5112	0.5373	0.5376	0.8303	0.73834	0.5376	0.5219
67484	BIK+TRIM3+VAV3 / CEBPB+TAF4B+TPO	0.6924	0.7206	0.7544	0.782	0.8298	0.5554	0.577	0.5456	0.5139	0.5217	0.8298	0.75584	0.577	0.54272
11748	AHNAK+BIK+GPRC5C / CEBPB+DUSP4+TPO	0.6029	0.63	0.654	0.6908	0.8298	0.4914	0.4923	0.5284	0.5453	0.5709	0.8298	0.6815	0.5709	0.52566
2392	BIK+GPRC5C / CEBPB+TPO	0.6586	0.6865	0.699	0.7282	0.8298	0.5373	0.5566	0.5256	0.5053	0.5063	0.8298	0.72042	0.5566	0.52622
67067	BIK+SPTLC2+VAV3 / CEBPB+DUSP4+FOXC1	0.6776	0.7089	0.7062	0.7326	0.8298	0.5439	0.5389	0.5065	0.5234	0.5275	0.8298	0.73102	0.5439	0.52804
33942	AR+BIK+SPTLC2 / CEBPB+CEBPG+TPO	0.6378	0.646	0.678	0.7272	0.8293	0.5811	0.6013	0.5802	0.5557	0.5548	0.8293	0.70366	0.6013	0.57462
66956	BIK+SPTLC2+TRIM3 / GDF5+TAF4B+TPO	0.6752	0.7145	0.7628	0.7875	0.8293	0.5165	0.5074	0.5222	0.5358	0.5456	0.8293	0.75386	0.5456	0.5255
82419	GPRC5C+KRT18+SPTLC2 / CEBPG+DUSP4+TPO	0.5811	0.5882	0.6254	0.6837	0.8288	0.5056	0.4967	0.5398	0.562	0.5929	0.8288	0.66144	0.5929	0.5394
103256	LFNG+SPTLC2+TRIM3 / DUSP4+TAF4B+TPO	0.6184	0.6562	0.7372	0.7807	0.8288	0.554	0.5682	0.577	0.5924	0.5905	0.8288	0.72426	0.5924	0.57642
66776	BIK+SPTLC2+TRIM3 / CEBPG+FOXC1+TPO	0.6384	0.6673	0.6896	0.737	0.8288	0.5553	0.5713	0.5415	0.5105	0.503	0.8288	0.71222	0.5713	0.53632
66719	BIK+SPTLC2+TRIM3 / CEBPB+FOXC1+TAF4B	0.6948	0.7322	0.7626	0.7833	0.8288	0.5441	0.5578	0.5258	0.5048	0.5031	0.8288	0.76034	0.5578	0.52712
56644	BIK+GPRC5C+SPTLC2 / DUSP4+GALNT10+TPO	0.6446	0.648	0.6905	0.7617	0.8283	0.6059	0.6165	0.623	0.6264	0.6402	0.8283	0.71462	0.6402	0.6224
14440	AHNAK+BIK+TRIM3 / DUSP4+TAF4B+TPO	0.6154	0.6289	0.7005	0.7439	0.8283	0.5345	0.5297	0.5623	0.5863	0.6091	0.8283	0.7034	0.6091	0.56438
7054	SPTLC2+TRIM3 / DUSP4+TPO	0.6501	0.658	0.7252	0.7818	0.8278	0.5846	0.6021	0.6093	0.6231	0.6271	0.8278	0.72858	0.6271	0.60924
64528	BIK+RND1+SPTLC2 / CEBPB+DUSP4+TPO	0.6553	0.6718	0.69	0.7352	0.8278	0.5536	0.5569	0.5623	0.586	0.5896	0.8278	0.71602	0.5896	0.56968
56565	BIK+GPRC5C+SPTLC2 / CEBPB+TMC5+TPO	0.6288	0.6769	0.7257	0.7655	0.8273	0.5564	0.5709	0.5905	0.5954	0.5935	0.8273	0.72484	0.5954	0.58134
2929	BIK+SPTLC2 / CEBPB+FOXC1	0.688	0.7244	0.7235	0.7479	0.8273	0.5662	0.5735	0.5429	0.515	0.5199	0.8273	0.74222	0.5735	0.5435
56508	BIK+GPRC5C+SPTLC2 / CEBPB+CEBPG+TAF4B	0.6856	0.714	0.7421	0.7561	0.8273	0.5571	0.5719	0.5367	0.5195	0.5243	0.8273	0.74502	0.5719	0.5419
66727	BIK+SPTLC2+TRIM3 / CEBPB+FZD9+TAF4B	0.6592	0.6904	0.7579	0.7762	0.8273	0.5498	0.5641	0.5294	0.497	0.4986	0.8273	0.7422	0.5641	0.52778
90063	GPRC5C+SPTLC2+TRIM3 / CEBPG+DUSP4+TPO	0.6321	0.6535	0.7006	0.7471	0.8267	0.534	0.5398	0.5654	0.5837	0.6025	0.8267	0.712	0.6025	0.56508
59066	BIK+KRT18+SPTLC2 / CEBPB+DUSP4+TAF4B	0.6746	0.6863	0.7343	0.7665	0.8267	0.5317	0.5314	0.5605	0.5821	0.5867	0.8267	0.73768	0.5867	0.55848
56691	BIK+GPRC5C+SPTLC2 / FOXC1+MCM7+TPO	0.6135	0.6528	0.6543	0.7002	0.8267	0.564	0.5794	0.5428	0.5168	0.51	0.8267	0.6895	0.5794	0.5426
56749	BIK+GPRC5C+SPTLC2 / GALNT10+TAF4B+TPO	0.6806	0.6936	0.739	0.7875	0.8267	0.5646	0.5515	0.5594	0.5669	0.5772	0.8267	0.74548	0.5772	0.56392
83236	GPRC5C+KRT18+VAV3 / DUSP4+TAF4B+TPO	0.6222	0.6364	0.6673	0.7017	0.8267	0.517	0.5326	0.4818	0.5439	0.5684	0.8267	0.69086	0.5684	0.52874
66700	BIK+SPTLC2+TRIM3 / CEBPB+CEBPG+TAF4B	0.6949	0.721	0.7703	0.7914	0.8267	0.537	0.5539	0.5275	0.5011	0.506	0.8267	0.76086	0.5539	0.5251
56880	BIK+GPRC5C+TRIM3 / CEBPB+DUSP4+PSAT1	0.6394	0.6737	0.7324	0.7607	0.8267	0.5335	0.5391	0.5183	0.5518	0.5537	0.8267	0.72658	0.5537	0.53928
2949	BIK+SPTLC2 / CEBPG+TPO	0.6225	0.6364	0.6628	0.7215	0.8267	0.5227	0.5362	0.5288	0.5108	0.511	0.8267	0.69398	0.5362	0.5219
2457	BIK+GPRC5C / TAF4B+TPO	0.6368	0.6652	0.6931	0.7224	0.8267	0.5023	0.5252	0.5077	0.5223	0.532	0.8267	0.70884	0.532	0.5179
90147	GPRC5C+SPTLC2+TRIM3 / DUSP4+PSAT1+TPO	0.631	0.6672	0.7244	0.7598	0.8262	0.5166	0.5221	0.5581	0.5834	0.5965	0.8262	0.72172	0.5965	0.55534
56653	BIK+GPRC5C+SPTLC2 / DUSP4+MCM7+TAF4B	0.6387	0.6668	0.7138	0.7479	0.8262	0.5351	0.5391	0.5764	0.5832	0.5928	0.8262	0.71868	0.5928	0.56532
56929	BIK+GPRC5C+TRIM3 / CEBPB+TMC5+TPO	0.6291	0.6694	0.7315	0.7655	0.8262	0.5299	0.5321	0.5635	0.5823	0.5821	0.8262	0.72434	0.5823	0.55798
56562	BIK+GPRC5C+SPTLC2 / CEBPB+ROPN1+TPO	0.6432	0.6779	0.6924	0.7182	0.8262	0.5501	0.5608	0.5308	0.5053	0.4942	0.8262	0.71158	0.5608	0.52824
82388	GPRC5C+KRT18+SPTLC2 / CEBPB+GALNT10+TPO	0.6776	0.6792	0.7119	0.7607	0.8262	0.511	0.5045	0.5102	0.531	0.546	0.8262	0.73112	0.546	0.52054
54709	BIK+GPRC5C+KRT18 / CEBPB+FOXC1+TPO	0.6316	0.6586	0.6656	0.7054	0.8257	0.581	0.6009	0.5458	0.5105	0.4954	0.8257	0.69738	0.6009	0.54672
153	SPTLC2 / TAF4B	0.723	0.7599	0.8051	0.8186	0.8257	0.568	0.5663	0.561	0.5577	0.5533	0.8257	0.78646	0.568	0.56126
67106	BIK+SPTLC2+VAV3 / CEBPB+GDF5+TPO	0.6837	0.7203	0.7281	0.7536	0.8257	0.5545	0.5618	0.547	0.5316	0.5323	0.8257	0.74228	0.5618	0.54544
33987	AR+BIK+SPTLC2 / CEBPB+MCM7+TPO	0.6275	0.6477	0.6752	0.7261	0.8252	0.5791	0.6005	0.5801	0.553	0.5516	0.8252	0.70034	0.6005	0.57286
67083	BIK+SPTLC2+VAV3 / CEBPB+FOXC1+TAF4B	0.6927	0.7277	0.7354	0.749	0.8252	0.5878	0.5992	0.5616	0.5347	0.5399	0.8252	0.746	0.5992	0.56464
82473	GPRC5C+KRT18+SPTLC2 / DUSP4+FOXC1+TPO	0.5994	0.6221	0.6337	0.6782	0.8252	0.5103	0.5107	0.5291	0.5577	0.5853	0.8252	0.67172	0.5853	0.53862
103110	LFNG+SPTLC2+TRIM3 / CEBPB+DUSP4+TAF4B	0.6545	0.6963	0.7694	0.7969	0.8252	0.5316	0.5457	0.5574	0.5773	0.5694	0.8252	0.74846	0.5773	0.55628
66883	BIK+SPTLC2+TRIM3 / FOXC1+MCM7+TPO	0.6275	0.6637	0.6839	0.7295	0.8252	0.5563	0.572	0.5426	0.5068	0.4985	0.8252	0.70596	0.572	0.53524
155	SPTLC2 / TPO	0.6457	0.6759	0.7052	0.7483	0.8252	0.5583	0.5656	0.5403	0.5479	0.5469	0.8252	0.72006	0.5656	0.5518
56454	BIK+GPRC5C+SPTLC2 / ART3+DUSP4+TPO	0.6021	0.6197	0.6337	0.6841	0.8252	0.4941	0.5059	0.5323	0.5519	0.5635	0.8252	0.67296	0.5635	0.52954
66734	BIK+SPTLC2+TRIM3 / CEBPB+GALNT10+TAF4B	0.726	0.7381	0.7953	0.8249	0.811	0.5418	0.5298	0.5369	0.5558	0.5528	0.8249	0.77906	0.5558	0.54342
34360	AR+BIK+TRIM3 / CEBPB+TAF4B+TPO	0.6679	0.6867	0.735	0.7693	0.8247	0.5537	0.5823	0.5513	0.5191	0.5165	0.8247	0.73672	0.5823	0.54458
67129	BIK+SPTLC2+VAV3 / CEBPG+DUSP4+TAF4B	0.6649	0.6798	0.7177	0.7464	0.8247	0.5008	0.5001	0.5291	0.5431	0.5525	0.8247	0.7267	0.5525	0.52512
56780	BIK+GPRC5C+SPTLC2 / PSAT1+TAF4B+TPO	0.6275	0.67	0.7134	0.7441	0.8247	0.533	0.5508	0.5133	0.5097	0.5132	0.8247	0.71594	0.5508	0.524
67579	BIK+TRIM3+VAV3 / DUSP4+PSAT1+TPO	0.6258	0.648	0.6977	0.7408	0.8247	0.5348	0.5453	0.4983	0.5392	0.543	0.8247	0.7074	0.5453	0.53212
4504	GPRC5C+SPTLC2 / DUSP4+TAF4B	0.6588	0.6871	0.7341	0.763	0.8242	0.5953	0.611	0.634	0.6303	0.6417	0.8242	0.73344	0.6417	0.62246
3534	ERBB4+NCAM2 / GDF5+TMC5	0.7519	0.7691	0.769	0.8109	0.8242	0.6048	0.5929	0.5608	0.5471	0.5142	0.8242	0.78502	0.6048	0.56396
59107	BIK+KRT18+SPTLC2 / CEBPB+PSAT1+TPO	0.6286	0.6587	0.6959	0.7368	0.8242	0.5813	0.5993	0.5611	0.5198	0.52	0.8242	0.70884	0.5993	0.5563
66706	BIK+SPTLC2+TRIM3 / CEBPB+DUSP4+GDF5	0.6902	0.7261	0.7732	0.7964	0.8242	0.5409	0.5549	0.5685	0.5841	0.5944	0.8242	0.76202	0.5944	0.56856
61760	BIK+LFNG+TRIM3 / DUSP4+TAF4B+TPO	0.5926	0.6214	0.7084	0.7611	0.8242	0.5397	0.5398	0.5606	0.5847	0.5839	0.8242	0.70154	0.5847	0.56174
14294	AHNAK+BIK+TRIM3 / CEBPB+DUSP4+TAF4B	0.6561	0.6768	0.7397	0.7653	0.8242	0.5048	0.5022	0.5398	0.5664	0.5821	0.8242	0.73242	0.5821	0.53906
63072	BIK+NCAM2+SPTLC2 / CEBPB+DUSP4+TPO	0.6002	0.6228	0.6686	0.7339	0.8242	0.5119	0.5232	0.5449	0.5688	0.5802	0.8242	0.68994	0.5802	0.5458
67071	BIK+SPTLC2+VAV3 / CEBPB+DUSP4+MCM7	0.6735	0.6963	0.7159	0.7391	0.8242	0.5324	0.5291	0.4994	0.5248	0.5213	0.8242	0.7298	0.5324	0.5214
108936	RND1+SPTLC2+TRIM3 / CEBPB+DUSP4+TPO	0.6641	0.682	0.7184	0.7511	0.8237	0.5497	0.5581	0.5673	0.5948	0.5998	0.8237	0.72786	0.5998	0.57394
59058	BIK+KRT18+SPTLC2 / CEBPB+CEBPG+TPO	0.6378	0.6454	0.6708	0.7182	0.8237	0.5774	0.5927	0.5648	0.5318	0.5316	0.8237	0.69918	0.5927	0.55966
5213	KRT18+TRIM3 / CEBPB+TPO	0.6521	0.6644	0.7088	0.7483	0.8237	0.5583	0.5807	0.5448	0.4957	0.4985	0.8237	0.71946	0.5807	0.5356
56584	BIK+GPRC5C+SPTLC2 / CEBPG+FOXC1+TPO	0.6263	0.658	0.6599	0.7071	0.8237	0.5649	0.5801	0.542	0.5194	0.5117	0.8237	0.695	0.5801	0.54362
82772	GPRC5C+KRT18+TRIM3 / CEBPB+TAF4B+TPO	0.6556	0.6802	0.7244	0.7506	0.8237	0.55	0.5747	0.5318	0.5024	0.5076	0.8237	0.7269	0.5747	0.5333
111100	SPTLC2+TRIM3+VAV3 / CEBPB+CEBPG+DUSP4	0.6921	0.7008	0.7343	0.7617	0.8237	0.5296	0.5238	0.5054	0.5326	0.5431	0.8237	0.74252	0.5431	0.5269
56893	BIK+GPRC5C+TRIM3 / CEBPB+FOXC1+TPO	0.6562	0.6938	0.7086	0.7402	0.8232	0.5622	0.5802	0.5406	0.5078	0.5073	0.8232	0.7244	0.5802	0.53962
63436	BIK+NCAM2+TRIM3 / CEBPB+DUSP4+TPO	0.6209	0.6282	0.6864	0.7485	0.8232	0.4997	0.5032	0.5282	0.5631	0.5736	0.8232	0.70144	0.5736	0.53356
61250	BIK+LFNG+SPTLC2 / CEBPB+DUSP4+TAF4B	0.6392	0.6761	0.7456	0.7807	0.8232	0.5327	0.5464	0.5585	0.5727	0.5597	0.8232	0.73296	0.5727	0.554
33982	AR+BIK+SPTLC2 / CEBPB+GDF5+TPO	0.646	0.6751	0.7063	0.741	0.8232	0.5521	0.5689	0.553	0.5372	0.5252	0.8232	0.71832	0.5689	0.54728
59796	BIK+KRT18+VAV3 / CEBPB+DUSP4+TPO	0.6346	0.6371	0.6599	0.7082	0.8232	0.5451	0.5544	0.5131	0.5246	0.5334	0.8232	0.6926	0.5544	0.53412
66690	BIK+SPTLC2+TRIM3 / ART3+TAF4B+TPO	0.6449	0.6686	0.6955	0.7268	0.8232	0.5251	0.5421	0.5204	0.5076	0.5085	0.8232	0.7118	0.5421	0.52074
56774	BIK+GPRC5C+SPTLC2 / MCM7+TAF4B+TPO	0.6315	0.6658	0.6956	0.7266	0.8232	0.5224	0.5378	0.5127	0.5048	0.5101	0.8232	0.70854	0.5378	0.51756
103156	LFNG+SPTLC2+TRIM3 / CEBPB+TAF4B+TPO	0.6525	0.6979	0.759	0.7828	0.8232	0.5229	0.5256	0.5158	0.5095	0.5036	0.8232	0.74308	0.5256	0.51548
66845	BIK+SPTLC2+TRIM3 / DUSP4+MCM7+TAF4B	0.6583	0.6798	0.7431	0.7845	0.8227	0.5417	0.5443	0.572	0.5932	0.5965	0.8227	0.73768	0.5965	0.56954
16330	AHNAK+ERBB4+NCAM2 / GALNT10+GDF5+TMC5	0.7541	0.7821	0.7781	0.8038	0.8227	0.5941	0.5809	0.5596	0.5472	0.5061	0.8227	0.78816	0.5941	0.55758
57021	BIK+GPRC5C+TRIM3 / DUSP4+PSAT1+TAF4B	0.6258	0.657	0.7241	0.75	0.8227	0.5099	0.5194	0.5423	0.5723	0.581	0.8227	0.71592	0.581	0.54498
31912	AR+BIK+GPRC5C / DUSP4+TAF4B+TPO	0.602	0.6107	0.659	0.7082	0.8227	0.4942	0.5097	0.5352	0.5531	0.5784	0.8227	0.68052	0.5784	0.53412
4550	GPRC5C+SPTLC2 / TAF4B+TPO	0.6567	0.6994	0.7265	0.7521	0.8227	0.5281	0.5219	0.5314	0.5391	0.5465	0.8227	0.73148	0.5465	0.5334
31768	AR+BIK+GPRC5C / CEBPB+DUSP4+TPO	0.6152	0.6263	0.6643	0.7186	0.8227	0.5224	0.5359	0.4946	0.5303	0.5463	0.8227	0.68942	0.5463	0.5259
56908	BIK+GPRC5C+TRIM3 / CEBPB+GALNT10+TPO	0.6845	0.6947	0.7384	0.7824	0.8227	0.5171	0.498	0.5163	0.5404	0.5452	0.8227	0.74454	0.5452	0.5234
82852	GPRC5C+KRT18+TRIM3 / DUSP4+GALNT10+TPO	0.6157	0.603	0.6667	0.7421	0.8222	0.5698	0.5605	0.5927	0.6184	0.6445	0.8222	0.68994	0.6445	0.59718
4506	GPRC5C+SPTLC2 / DUSP4+TPO	0.607	0.632	0.6772	0.7285	0.8222	0.5906	0.6119	0.6245	0.627	0.6388	0.8222	0.69338	0.6388	0.61856
7023	SPTLC2+TRIM3 / CEBPB+DUSP4	0.7015	0.7169	0.7738	0.8094	0.8222	0.5637	0.5816	0.5938	0.6104	0.6081	0.8222	0.76476	0.6104	0.59152
13922	AHNAK+BIK+SPTLC2 / CEBPB+CEBPG+TPO	0.6084	0.6357	0.6636	0.7048	0.8222	0.5924	0.6042	0.5843	0.56	0.5523	0.8222	0.68694	0.6042	0.57864
56874	BIK+GPRC5C+TRIM3 / CEBPB+CEBPG+TPO	0.651	0.6758	0.7078	0.7423	0.8222	0.5605	0.5815	0.5469	0.5174	0.5199	0.8222	0.71982	0.5815	0.54524
82355	GPRC5C+KRT18+SPTLC2 / CEBPB+DUSP4+FOXC1	0.6417	0.6679	0.6846	0.7134	0.8222	0.5382	0.5382	0.493	0.5384	0.5564	0.8222	0.70596	0.5564	0.53284
34091	AR+BIK+SPTLC2 / DUSP4+PSAT1+TPO	0.5803	0.5989	0.6611	0.7224	0.8222	0.528	0.5345	0.4946	0.5355	0.5519	0.8222	0.67698	0.5519	0.5289
3027	BIK+TRIM3 / CEBPB+TAF4B	0.702	0.7285	0.7797	0.796	0.8222	0.5251	0.5453	0.5129	0.5149	0.5081	0.8222	0.76568	0.5453	0.52126
66975	BIK+SPTLC2+TRIM3 / ROPN1+TAF4B+TPO	0.6514	0.6802	0.7265	0.7471	0.8222	0.5231	0.5378	0.4894	0.5178	0.5206	0.8222	0.72548	0.5378	0.51774
66836	BIK+SPTLC2+TRIM3 / DUSP4+GALNT10+TPO	0.6619	0.6598	0.7325	0.805	0.8217	0.605	0.6126	0.6122	0.6263	0.6331	0.8217	0.73618	0.6331	0.61784
64672	BIK+RND1+SPTLC2 / DUSP4+TAF4B+TPO	0.6365	0.6532	0.6853	0.7308	0.8217	0.583	0.583	0.5899	0.6054	0.6129	0.8217	0.7055	0.6129	0.59484
61287	BIK+LFNG+SPTLC2 / CEBPB+MCM7+TPO	0.5911	0.6348	0.673	0.7165	0.8217	0.5754	0.5807	0.5724	0.5436	0.5581	0.8217	0.68742	0.5807	0.56604
83090	GPRC5C+KRT18+VAV3 / CEBPB+DUSP4+TAF4B	0.6577	0.6751	0.7077	0.7278	0.8217	0.5498	0.562	0.5043	0.5272	0.541	0.8217	0.718	0.562	0.53686
66745	BIK+SPTLC2+TRIM3 / CEBPB+MCM7+TAF4B	0.685	0.7169	0.7654	0.787	0.8217	0.5402	0.555	0.5274	0.5018	0.4951	0.8217	0.7552	0.555	0.5239
98378	KRT18+TRIM3+VAV3 / CEBPB+DUSP4+TAF4B	0.6774	0.6861	0.7334	0.7556	0.8217	0.5324	0.5454	0.4965	0.5419	0.5516	0.8217	0.73484	0.5516	0.53356
56783	BIK+GPRC5C+SPTLC2 / ROPN1+TAF4B+TPO	0.6269	0.6587	0.69	0.714	0.8217	0.5297	0.5431	0.5114	0.5102	0.515	0.8217	0.70226	0.5431	0.52188
7031	SPTLC2+TRIM3 / CEBPB+TAF4B	0.7189	0.7552	0.806	0.8186	0.8217	0.5019	0.4964	0.5111	0.531	0.5265	0.8217	0.78408	0.531	0.51338
82488	GPRC5C+KRT18+SPTLC2 / DUSP4+GALNT10+TPO	0.6179	0.6102	0.6621	0.7358	0.8212	0.5884	0.5949	0.6107	0.622	0.6442	0.8212	0.68944	0.6442	0.61204
109080	RND1+SPTLC2+TRIM3 / DUSP4+TAF4B+TPO	0.6529	0.6734	0.7168	0.755	0.8212	0.5774	0.583	0.5933	0.6153	0.6243	0.8212	0.72386	0.6243	0.59866
33991	AR+BIK+SPTLC2 / CEBPB+PSAT1+TPO	0.6229	0.6523	0.6934	0.7374	0.8212	0.5852	0.6079	0.5753	0.5424	0.5419	0.8212	0.70544	0.6079	0.57054
11892	AHNAK+BIK+GPRC5C / DUSP4+TAF4B+TPO	0.5909	0.6138	0.6502	0.6818	0.8212	0.5267	0.5231	0.5625	0.5726	0.6059	0.8212	0.67158	0.6059	0.55816
66849	BIK+SPTLC2+TRIM3 / DUSP4+PSAT1+TAF4B	0.6548	0.6856	0.7559	0.7877	0.8212	0.5231	0.5224	0.5615	0.5877	0.5908	0.8212	0.74104	0.5908	0.5571
54809	BIK+GPRC5C+KRT18 / DUSP4+FOXC1+TPO	0.5848	0.6047	0.6151	0.667	0.8212	0.5281	0.539	0.4837	0.5485	0.5735	0.8212	0.65856	0.5735	0.53456
56566	BIK+GPRC5C+SPTLC2 / CEBPG+DUSP4+FOXC1	0.611	0.6388	0.6502	0.7025	0.8212	0.5271	0.5251	0.4819	0.5414	0.5603	0.8212	0.68474	0.5603	0.52716
90736	GPRC5C+TRIM3+VAV3 / CEBPB+DUSP4+TPO	0.6714	0.6911	0.7269	0.7617	0.8212	0.5134	0.5157	0.5182	0.5485	0.5546	0.8212	0.73446	0.5546	0.53008
2928	BIK+SPTLC2 / CEBPB+DUSP4	0.6858	0.7038	0.7385	0.7807	0.8207	0.5767	0.5956	0.6016	0.6125	0.6087	0.8207	0.7459	0.6125	0.59902
2382	BIK+GPRC5C / CEBPB+DUSP4	0.6624	0.686	0.7088	0.7439	0.8207	0.538	0.544	0.5806	0.5903	0.5976	0.8207	0.72436	0.5976	0.5701
56514	BIK+GPRC5C+SPTLC2 / CEBPB+DUSP4+GDF5	0.6758	0.7206	0.7494	0.7657	0.8207	0.5336	0.5504	0.5726	0.5773	0.5945	0.8207	0.74644	0.5945	0.56568
66854	BIK+SPTLC2+TRIM3 / DUSP4+ROPN1+TPO	0.6294	0.6497	0.6978	0.7377	0.8207	0.4856	0.5194	0.5472	0.5743	0.5837	0.8207	0.70706	0.5837	0.54204
75662	ERBB4+NCAM2+RND1 / GALNT10+GDF5+TMC5	0.7219	0.7486	0.7675	0.7931	0.8207	0.5616	0.559	0.5473	0.5254	0.491	0.8207	0.77036	0.5616	0.53686
2998	BIK+SPTLC2 / PSAT1+TPO	0.6084	0.6488	0.6931	0.7404	0.8207	0.5409	0.5541	0.53	0.4977	0.501	0.8207	0.70228	0.5541	0.52474
56728	BIK+GPRC5C+SPTLC2 / FZD9+TAF4B+TPO	0.6166	0.6467	0.6877	0.7169	0.8207	0.5337	0.5485	0.5116	0.498	0.519	0.8207	0.69772	0.5485	0.52216
67495	BIK+TRIM3+VAV3 / CEBPG+DUSP4+TPO	0.6386	0.6415	0.6797	0.746	0.8207	0.5204	0.5303	0.4956	0.5375	0.5471	0.8207	0.7053	0.5471	0.52618
82494	GPRC5C+KRT18+SPTLC2 / DUSP4+GDF5+TPO	0.5982	0.6316	0.6675	0.7067	0.8202	0.5354	0.5423	0.5712	0.5834	0.6171	0.8202	0.68484	0.6171	0.56988
57149	BIK+GPRC5C+TRIM3 / TAF4B+TMC5+TPO	0.6098	0.6492	0.7259	0.7575	0.8202	0.5553	0.5541	0.5903	0.6044	0.6093	0.8202	0.71252	0.6093	0.58268
66887	BIK+SPTLC2+TRIM3 / FOXC1+PSAT1+TPO	0.6316	0.6743	0.704	0.7431	0.8202	0.5641	0.5824	0.5421	0.4967	0.4993	0.8202	0.71464	0.5824	0.53692
92236	KRT18+LFNG+SPTLC2 / CEBPB+TAF4B+TPO	0.6158	0.6516	0.7062	0.7387	0.8202	0.5573	0.5684	0.5513	0.5207	0.5302	0.8202	0.7065	0.5684	0.54558
82360	GPRC5C+KRT18+SPTLC2 / CEBPB+DUSP4+PSAT1	0.631	0.6631	0.7113	0.7343	0.8202	0.5424	0.5434	0.5084	0.5404	0.5529	0.8202	0.71198	0.5529	0.5375
66615	BIK+SPTLC2+TRIM3 / ART3+CEBPB+DUSP4	0.6501	0.6703	0.7	0.7301	0.8202	0.513	0.5112	0.4853	0.5458	0.5475	0.8202	0.71414	0.5475	0.52056
7189	SPTLC2+VAV3 / TAF4B+TPO	0.6744	0.7116	0.7354	0.7531	0.8202	0.5214	0.531	0.5239	0.5113	0.5087	0.8202	0.73894	0.531	0.51926
1300	AR+BIK / CEBPB+TPO	0.6294	0.6393	0.6706	0.7174	0.8197	0.5756	0.6018	0.5779	0.5491	0.548	0.8197	0.69528	0.6018	0.57048
34132	AR+BIK+SPTLC2 / FOXC1+TAF4B+TPO	0.6318	0.6596	0.6821	0.7255	0.8197	0.5562	0.5785	0.5471	0.5227	0.5128	0.8197	0.70374	0.5785	0.54346
67330	BIK+SPTLC2+VAV3 / MCM7+TAF4B+TPO	0.6507	0.6813	0.7058	0.7404	0.8197	0.5574	0.5755	0.5555	0.533	0.5342	0.8197	0.71958	0.5755	0.55112
66709	BIK+SPTLC2+TRIM3 / CEBPB+DUSP4+ROPN1	0.6597	0.6836	0.7266	0.7502	0.8197	0.5075	0.4985	0.5288	0.5592	0.5628	0.8197	0.72796	0.5628	0.53136
90032	GPRC5C+SPTLC2+TRIM3 / CEBPB+GALNT10+TPO	0.6989	0.7164	0.7612	0.801	0.8197	0.5353	0.5281	0.5345	0.5493	0.5547	0.8197	0.75944	0.5547	0.54038
34314	AR+BIK+TRIM3 / CEBPB+DUSP4+TAF4B	0.6689	0.6776	0.7421	0.7799	0.8197	0.5104	0.525	0.5138	0.5455	0.5547	0.8197	0.73764	0.5547	0.52988
67064	BIK+SPTLC2+VAV3 / CEBPB+CEBPG+TAF4B	0.6965	0.7192	0.7341	0.7533	0.8191	0.5897	0.604	0.5771	0.5546	0.5619	0.8191	0.74444	0.604	0.57746
66757	BIK+SPTLC2+TRIM3 / CEBPB+TMC5+TPO	0.6394	0.6783	0.7551	0.7971	0.8191	0.5538	0.5656	0.5785	0.5959	0.5878	0.8191	0.7378	0.5959	0.57632
57292	BIK+GPRC5C+VAV3 / CEBPB+TAF4B+TPO	0.6739	0.7052	0.7208	0.7435	0.8191	0.5669	0.5886	0.5505	0.5278	0.5342	0.8191	0.7325	0.5886	0.5536
11792	AHNAK+BIK+GPRC5C / CEBPB+TAF4B+TPO	0.6266	0.6634	0.6899	0.7075	0.8191	0.5667	0.5883	0.5491	0.5293	0.5188	0.8191	0.7013	0.5883	0.55044
54691	BIK+GPRC5C+KRT18 / CEBPB+DUSP4+FOXC1	0.6209	0.6436	0.6559	0.6958	0.8191	0.5546	0.5636	0.5026	0.5321	0.5459	0.8191	0.68706	0.5636	0.53976
61660	BIK+LFNG+TRIM3 / CEBPB+TAF4B+TPO	0.6365	0.6754	0.735	0.7636	0.8191	0.5413	0.5564	0.5339	0.5031	0.4847	0.8191	0.72592	0.5564	0.52388
59098	BIK+KRT18+SPTLC2 / CEBPB+GDF5+TPO	0.6474	0.6735	0.6964	0.7278	0.8191	0.5424	0.5552	0.5336	0.5103	0.5021	0.8191	0.71284	0.5552	0.52872
42688	AR+KRT18+SPTLC2 / CEBPB+DUSP4+TPO	0.5871	0.5848	0.6437	0.6958	0.8191	0.5328	0.54	0.504	0.5283	0.5513	0.8191	0.6661	0.5513	0.53128
56648	BIK+GPRC5C+SPTLC2 / DUSP4+GDF5+TAF4B	0.6638	0.7052	0.7507	0.7657	0.8186	0.5623	0.5725	0.599	0.5968	0.6178	0.8186	0.7408	0.6178	0.58968
13971	AHNAK+BIK+SPTLC2 / CEBPB+PSAT1+TPO	0.5977	0.6432	0.6877	0.7216	0.8186	0.5945	0.6084	0.5777	0.545	0.5399	0.8186	0.69376	0.6084	0.5731
3120	BIK+VAV3 / CEBPB+TPO	0.6716	0.6952	0.6962	0.7326	0.8186	0.5847	0.6009	0.5758	0.5474	0.5584	0.8186	0.72284	0.6009	0.57344
59441	BIK+KRT18+TRIM3 / CEBPB+FOXC1+TPO	0.6458	0.6689	0.6849	0.7257	0.8186	0.5779	0.5983	0.5545	0.5106	0.508	0.8186	0.70878	0.5983	0.54986
90117	GPRC5C+SPTLC2+TRIM3 / DUSP4+FOXC1+TPO	0.6384	0.675	0.703	0.7429	0.8186	0.5163	0.524	0.5544	0.577	0.5973	0.8186	0.71558	0.5973	0.5538
22712	AHNAK+KRT18+SPTLC2 / CEBPB+TAF4B+TPO	0.6234	0.6516	0.6966	0.7148	0.8186	0.5769	0.5925	0.5648	0.5355	0.5172	0.8186	0.701	0.5925	0.55738
59248	BIK+KRT18+SPTLC2 / FOXC1+TAF4B+TPO	0.6334	0.6607	0.6777	0.7172	0.8186	0.5476	0.5662	0.529	0.5025	0.5119	0.8186	0.70152	0.5662	0.53144
54839	BIK+GPRC5C+KRT18 / DUSP4+PSAT1+TPO	0.568	0.5858	0.6268	0.6692	0.8186	0.5342	0.5489	0.4877	0.5456	0.5644	0.8186	0.65368	0.5644	0.53616
61432	BIK+LFNG+SPTLC2 / FOXC1+TAF4B+TPO	0.604	0.6482	0.6861	0.7249	0.8186	0.5489	0.5578	0.5404	0.5153	0.5179	0.8186	0.69636	0.5578	0.53606
34007	AR+BIK+SPTLC2 / CEBPG+DUSP4+TPO	0.5751	0.5709	0.622	0.7031	0.8186	0.5151	0.5221	0.4918	0.5307	0.5524	0.8186	0.65794	0.5524	0.52242
82752	GPRC5C+KRT18+TRIM3 / CEBPB+GALNT10+TPO	0.6632	0.6655	0.7124	0.7623	0.8186	0.4902	0.5345	0.5054	0.5258	0.5405	0.8186	0.7244	0.5405	0.51928
16314	AHNAK+ERBB4+NCAM2 / FZD9+MCM7+TMC5	0.7664	0.7814	0.7809	0.8182	0.7893	0.6738	0.6693	0.6205	0.5947	0.5475	0.8182	0.78724	0.6738	0.62116
90132	GPRC5C+SPTLC2+TRIM3 / DUSP4+GALNT10+TPO	0.6619	0.6648	0.7302	0.7958	0.8181	0.5973	0.6071	0.615	0.6257	0.6395	0.8181	0.73416	0.6395	0.61692
66028	BIK+SCUBE2+TRIM3 / CEBPB+TAF4B+TPO	0.6327	0.6505	0.6883	0.7291	0.8181	0.6052	0.6306	0.5873	0.5498	0.5387	0.8181	0.70374	0.6306	0.58232
67093	BIK+SPTLC2+VAV3 / CEBPB+FZD9+TPO	0.6353	0.6625	0.6802	0.7153	0.8181	0.5919	0.6034	0.5745	0.5488	0.5458	0.8181	0.70228	0.6034	0.57288
73478	ERBB4+LFNG+NCAM2 / GALNT10+GDF5+TMC5	0.7642	0.7752	0.7557	0.7753	0.8181	0.5902	0.5758	0.5554	0.5395	0.5088	0.8181	0.7777	0.5902	0.55394
82373	GPRC5C+KRT18+SPTLC2 / CEBPB+FOXC1+TPO	0.6488	0.68	0.6871	0.7222	0.8181	0.5741	0.5877	0.548	0.5163	0.5082	0.8181	0.71124	0.5877	0.54686
59177	BIK+KRT18+SPTLC2 / DUSP4+FOXC1+TPO	0.604	0.6189	0.6346	0.686	0.8181	0.5032	0.5057	0.5298	0.5612	0.5795	0.8181	0.67232	0.5795	0.53588
56680	BIK+GPRC5C+SPTLC2 / FOXC1+GALNT10+TPO	0.6575	0.6767	0.6875	0.7421	0.8181	0.4926	0.5027	0.5166	0.5352	0.5518	0.8181	0.71638	0.5518	0.51978
56914	BIK+GPRC5C+TRIM3 / CEBPB+GDF5+TPO	0.661	0.6998	0.7305	0.7506	0.8181	0.5329	0.5482	0.5172	0.5035	0.4876	0.8181	0.732	0.5482	0.51788
2994	BIK+SPTLC2 / MCM7+TPO	0.6147	0.6408	0.6648	0.7169	0.8181	0.5215	0.5344	0.5294	0.5066	0.5086	0.8181	0.69106	0.5344	0.5201
2411	BIK+GPRC5C / DUSP4+TAF4B	0.6465	0.6614	0.7024	0.7318	0.8176	0.5701	0.5699	0.6125	0.6152	0.63	0.8176	0.71194	0.63	0.59954
59840	BIK+KRT18+VAV3 / CEBPB+TAF4B+TPO	0.6577	0.6759	0.6994	0.7303	0.8176	0.5879	0.6107	0.5705	0.5367	0.5414	0.8176	0.71618	0.6107	0.56944
90061	GPRC5C+SPTLC2+TRIM3 / CEBPG+DUSP4+TAF4B	0.663	0.6899	0.7418	0.7716	0.8176	0.5363	0.5393	0.5703	0.5867	0.6039	0.8176	0.73678	0.6039	0.5673
4030	GPRC5C+KRT18 / CEBPB+TPO	0.6218	0.6401	0.6617	0.7011	0.8176	0.5732	0.5949	0.5553	0.5233	0.5135	0.8176	0.68846	0.5949	0.55204
59103	BIK+KRT18+SPTLC2 / CEBPB+MCM7+TPO	0.6301	0.6466	0.6693	0.7119	0.8176	0.5758	0.5935	0.5643	0.5285	0.5295	0.8176	0.6951	0.5935	0.55832
111110	SPTLC2+TRIM3+VAV3 / CEBPB+CEBPG+TPO	0.6828	0.7055	0.7374	0.7678	0.8176	0.5761	0.5864	0.566	0.537	0.5387	0.8176	0.74222	0.5864	0.56084
63480	BIK+NCAM2+TRIM3 / CEBPB+TAF4B+TPO	0.645	0.6685	0.7238	0.7569	0.8176	0.5579	0.5802	0.5446	0.5089	0.5044	0.8176	0.72236	0.5802	0.5392
57113	BIK+GPRC5C+TRIM3 / GALNT10+TAF4B+TPO	0.6673	0.6798	0.7399	0.7793	0.8176	0.5404	0.5176	0.5411	0.5613	0.5732	0.8176	0.73678	0.5732	0.54672
57064	BIK+GPRC5C+TRIM3 / FOXC1+TAF4B+TPO	0.6379	0.6769	0.7033	0.733	0.8176	0.5429	0.5646	0.5214	0.5084	0.5152	0.8176	0.71374	0.5646	0.5305
56879	BIK+GPRC5C+TRIM3 / CEBPB+DUSP4+MCM7	0.6457	0.6716	0.7187	0.7469	0.8176	0.5223	0.5241	0.5236	0.5514	0.5576	0.8176	0.7201	0.5576	0.5358
90017	GPRC5C+SPTLC2+TRIM3 / CEBPB+FOXC1+TPO	0.6682	0.7082	0.7282	0.7531	0.8176	0.545	0.5537	0.5265	0.5002	0.4967	0.8176	0.73506	0.5537	0.52442
89998	GPRC5C+SPTLC2+TRIM3 / CEBPB+CEBPG+TPO	0.6648	0.6945	0.7269	0.7575	0.8176	0.5418	0.553	0.5329	0.5092	0.5095	0.8176	0.73226	0.553	0.52928
66740	BIK+SPTLC2+TRIM3 / CEBPB+GDF5+TAF4B	0.7041	0.7431	0.7878	0.7994	0.8176	0.5093	0.5179	0.5016	0.5178	0.5217	0.8176	0.7704	0.5217	0.51366
67109	BIK+SPTLC2+VAV3 / CEBPB+MCM7+TAF4B	0.6826	0.7133	0.7334	0.7517	0.8171	0.5874	0.6011	0.5739	0.5497	0.5566	0.8171	0.73962	0.6011	0.57374
56553	BIK+GPRC5C+SPTLC2 / CEBPB+MCM7+TAF4B	0.6689	0.7036	0.7347	0.746	0.8171	0.5557	0.5683	0.5328	0.5139	0.5184	0.8171	0.73406	0.5683	0.53782
82344	GPRC5C+KRT18+SPTLC2 / CEBPB+CEBPG+DUSP4	0.6365	0.6426	0.6775	0.7169	0.8171	0.5309	0.5337	0.4907	0.5362	0.556	0.8171	0.69812	0.556	0.5295
56686	BIK+GPRC5C+SPTLC2 / FOXC1+GDF5+TPO	0.6282	0.6761	0.6867	0.7188	0.8171	0.5392	0.548	0.5169	0.5017	0.5171	0.8171	0.70538	0.548	0.52458
108980	RND1+SPTLC2+TRIM3 / CEBPB+TAF4B+TPO	0.682	0.7164	0.7474	0.7713	0.8171	0.505	0.5203	0.5113	0.5175	0.5145	0.8171	0.74684	0.5203	0.51372
63081	BIK+NCAM2+SPTLC2 / CEBPB+FOXC1+TPO	0.6234	0.657	0.6642	0.7094	0.8166	0.5923	0.6025	0.5682	0.5356	0.5274	0.8166	0.69412	0.6025	0.5652
59430	BIK+KRT18+TRIM3 / CEBPB+DUSP4+TAF4B	0.6671	0.6758	0.7294	0.7619	0.8166	0.5093	0.4965	0.54	0.5748	0.5817	0.8166	0.73016	0.5817	0.54046
56662	BIK+GPRC5C+SPTLC2 / DUSP4+ROPN1+TPO	0.6073	0.6328	0.6537	0.6948	0.8166	0.4896	0.4845	0.5468	0.5666	0.5806	0.8166	0.68104	0.5806	0.53362
11746	AHNAK+BIK+GPRC5C / CEBPB+DUSP4+TAF4B	0.6277	0.658	0.6959	0.7102	0.8166	0.517	0.515	0.5344	0.5492	0.5711	0.8166	0.70168	0.5711	0.53734
56983	BIK+GPRC5C+TRIM3 / CEBPG+TAF4B+TPO	0.6335	0.6569	0.7018	0.7377	0.8166	0.5385	0.5641	0.5258	0.4998	0.4952	0.8166	0.7093	0.5641	0.52468
67121	BIK+SPTLC2+VAV3 / CEBPB+TMC5+TPO	0.6229	0.6662	0.7163	0.7621	0.8166	0.5121	0.5263	0.5461	0.5577	0.5509	0.8166	0.71682	0.5577	0.53862
92192	KRT18+LFNG+SPTLC2 / CEBPB+DUSP4+TPO	0.554	0.5841	0.6467	0.696	0.8166	0.5049	0.4922	0.5262	0.5552	0.5548	0.8166	0.65948	0.5552	0.52666
56548	BIK+GPRC5C+SPTLC2 / CEBPB+GDF5+TAF4B	0.6903	0.7306	0.7646	0.7686	0.8166	0.5202	0.5297	0.4986	0.4936	0.5151	0.8166	0.75414	0.5297	0.51144
16200	AHNAK+ERBB4+NCAM2 / CEBPG+GDF5+TMC5	0.765	0.7767	0.7791	0.8165	0.8141	0.648	0.6415	0.6039	0.5873	0.5437	0.8165	0.79028	0.648	0.60488
67449	BIK+TRIM3+VAV3 / CEBPB+FOXC1+TPO	0.6741	0.7076	0.7149	0.7473	0.8161	0.5894	0.6068	0.5687	0.5312	0.5357	0.8161	0.732	0.6068	0.56636
98424	KRT18+TRIM3+VAV3 / CEBPB+TAF4B+TPO	0.6706	0.6914	0.7293	0.7544	0.8161	0.5809	0.6048	0.5638	0.5255	0.526	0.8161	0.73236	0.6048	0.5602
82593	GPRC5C+KRT18+SPTLC2 / GALNT10+TAF4B+TPO	0.658	0.6611	0.708	0.7584	0.8161	0.5392	0.5213	0.538	0.5547	0.5761	0.8161	0.72032	0.5761	0.54586
66872	BIK+SPTLC2+TRIM3 / FOXC1+GALNT10+TPO	0.6742	0.6887	0.7233	0.7785	0.8161	0.5194	0.507	0.519	0.5448	0.5557	0.8161	0.73616	0.5557	0.52918
65629	BIK+SCUBE2+SPTLC2 / CEBPB+FOXC1+TPO	0.61	0.6313	0.6324	0.6891	0.8156	0.6244	0.6409	0.6018	0.5663	0.55	0.8156	0.67568	0.6409	0.59668
7052	SPTLC2+TRIM3 / DUSP4+TAF4B	0.6888	0.7044	0.7725	0.8065	0.8156	0.5924	0.6055	0.6188	0.6284	0.6302	0.8156	0.75756	0.6302	0.61506
90138	GPRC5C+SPTLC2+TRIM3 / DUSP4+GDF5+TPO	0.6446	0.683	0.7332	0.7621	0.8156	0.5563	0.5694	0.5868	0.5966	0.619	0.8156	0.7277	0.619	0.58562
4475	GPRC5C+SPTLC2 / CEBPB+DUSP4	0.6728	0.7107	0.7454	0.7705	0.8156	0.5654	0.5888	0.6078	0.6119	0.6176	0.8156	0.743	0.6176	0.5983
56635	BIK+GPRC5C+SPTLC2 / DUSP4+FZD9+TAF4B	0.6053	0.6286	0.6872	0.7239	0.8156	0.4836	0.5206	0.5657	0.5715	0.5979	0.8156	0.69212	0.5979	0.54786
67336	BIK+SPTLC2+VAV3 / PSAT1+TAF4B+TPO	0.6414	0.6816	0.7191	0.7483	0.8156	0.5663	0.5854	0.5518	0.5243	0.5267	0.8156	0.7212	0.5854	0.5509
56557	BIK+GPRC5C+SPTLC2 / CEBPB+PSAT1+TAF4B	0.655	0.6979	0.7397	0.751	0.8156	0.5633	0.5779	0.5318	0.5078	0.513	0.8156	0.73184	0.5779	0.53876
13962	AHNAK+BIK+SPTLC2 / CEBPB+GDF5+TPO	0.6368	0.687	0.7131	0.7307	0.8156	0.5558	0.5605	0.5459	0.5333	0.5163	0.8156	0.71664	0.5605	0.54236
67320	BIK+SPTLC2+VAV3 / GDF5+TAF4B+TPO	0.6679	0.7052	0.7266	0.7506	0.8156	0.5252	0.5369	0.5229	0.513	0.5065	0.8156	0.73318	0.5369	0.5209
3019	BIK+TRIM3 / CEBPB+DUSP4	0.6832	0.6933	0.745	0.792	0.8151	0.5469	0.5502	0.5736	0.5998	0.5996	0.8151	0.74572	0.5998	0.57402
59110	BIK+KRT18+SPTLC2 / CEBPB+ROPN1+TPO	0.6349	0.6521	0.6739	0.7017	0.8151	0.5712	0.5851	0.5522	0.5161	0.4869	0.8151	0.69554	0.5851	0.5423
67284	BIK+SPTLC2+VAV3 / FZD9+TAF4B+TPO	0.6263	0.6521	0.6859	0.7186	0.8151	0.5662	0.583	0.5529	0.5319	0.5218	0.8151	0.6996	0.583	0.55116
14112	AHNAK+BIK+SPTLC2 / FOXC1+TAF4B+TPO	0.6117	0.6531	0.6756	0.7084	0.8151	0.5617	0.5772	0.5459	0.522	0.5041	0.8151	0.69278	0.5772	0.54218
59207	BIK+KRT18+SPTLC2 / DUSP4+PSAT1+TPO	0.593	0.6102	0.6555	0.704	0.8151	0.5055	0.509	0.5297	0.5629	0.5748	0.8151	0.67556	0.5748	0.53638
56818	BIK+GPRC5C+TRIM3 / ART3+DUSP4+TPO	0.5996	0.6201	0.6418	0.6847	0.8151	0.5153	0.5225	0.5176	0.5496	0.5642	0.8151	0.67226	0.5642	0.53384
90511	GPRC5C+SPTLC2+VAV3 / DUSP4+PSAT1+TPO	0.637	0.6713	0.6955	0.7197	0.8151	0.4829	0.5142	0.5197	0.5417	0.5554	0.8151	0.70772	0.5554	0.52278
56625	BIK+GPRC5C+SPTLC2 / DUSP4+FOXC1+PSAT1	0.607	0.654	0.6842	0.7215	0.8151	0.541	0.5386	0.4865	0.5434	0.5544	0.8151	0.69636	0.5544	0.53278
30356	AHNAK+SPTLC2+TRIM3 / CEBPB+TAF4B+TPO	0.661	0.701	0.7546	0.7703	0.8151	0.5357	0.5415	0.5242	0.4994	0.5099	0.8151	0.7404	0.5415	0.52214
65759	BIK+SCUBE2+SPTLC2 / DUSP4+PSAT1+TPO	0.5393	0.5562	0.5957	0.6697	0.8146	0.5938	0.6007	0.5536	0.5126	0.5165	0.8146	0.6351	0.6007	0.55544
7122	SPTLC2+VAV3 / CEBPB+TAF4B	0.7257	0.7605	0.7775	0.7785	0.8146	0.5585	0.5655	0.5484	0.5323	0.5383	0.8146	0.77136	0.5655	0.5486
5120	KRT18+SPTLC2 / CEBPB+TAF4B	0.6933	0.7133	0.7522	0.7638	0.8146	0.5432	0.5593	0.5302	0.5025	0.4949	0.8146	0.74744	0.5593	0.52602
82417	GPRC5C+KRT18+SPTLC2 / CEBPG+DUSP4+TAF4B	0.6162	0.6258	0.6714	0.7088	0.8141	0.4935	0.4978	0.5473	0.5658	0.5927	0.8141	0.68726	0.5927	0.53942
2483	BIK+KRT18 / CEBPB+TPO	0.6222	0.6295	0.6531	0.6977	0.8141	0.5701	0.59	0.5558	0.5177	0.5169	0.8141	0.68332	0.59	0.5501
89988	GPRC5C+SPTLC2+TRIM3 / CEBPB+CEBPG+DUSP4	0.6772	0.7015	0.741	0.773	0.8141	0.509	0.515	0.5438	0.5653	0.5766	0.8141	0.74136	0.5766	0.54194
111175	SPTLC2+TRIM3+VAV3 / CEBPG+DUSP4+TPO	0.6466	0.6545	0.6962	0.7427	0.8141	0.5066	0.4988	0.5246	0.5487	0.5649	0.8141	0.71082	0.5649	0.52872
67211	BIK+SPTLC2+VAV3 / DUSP4+MCM7+TPO	0.6206	0.6403	0.6634	0.708	0.8141	0.5005	0.4988	0.5234	0.5431	0.5507	0.8141	0.68928	0.5507	0.5233
67100	BIK+SPTLC2+VAV3 / CEBPB+GALNT10+TPO	0.7173	0.723	0.7451	0.7927	0.8141	0.5038	0.4953	0.5077	0.5112	0.5079	0.8141	0.75844	0.5112	0.50518
7076	SPTLC2+TRIM3 / GALNT10+TAF4B	0.7077	0.7162	0.7872	0.814	0.7649	0.5765	0.5699	0.5668	0.5745	0.5792	0.814	0.758	0.5792	0.57338
13939	AHNAK+BIK+SPTLC2 / CEBPB+FOXC1+TAF4B	0.6577	0.6953	0.714	0.7272	0.8136	0.5904	0.6017	0.564	0.5378	0.5288	0.8136	0.72156	0.6017	0.56454
56501	BIK+GPRC5C+SPTLC2 / CEBPB+CEBPG+FOXC1	0.6638	0.696	0.6958	0.7205	0.8136	0.5882	0.6009	0.556	0.5311	0.5332	0.8136	0.71794	0.6009	0.56188
84692	GPRC5C+LFNG+SPTLC2 / DUSP4+TAF4B+TPO	0.5885	0.633	0.6993	0.7364	0.8136	0.5568	0.571	0.5853	0.5907	0.5947	0.8136	0.69416	0.5947	0.5797
57244	BIK+GPRC5C+VAV3 / CEBPB+DUSP4+PSAT1	0.6376	0.6724	0.6965	0.7207	0.8136	0.578	0.5858	0.5226	0.4901	0.4941	0.8136	0.70816	0.5858	0.53412
97881	KRT18+SPTLC2+TRIM3 / GALNT10+TAF4B+TPO	0.6717	0.6707	0.7404	0.7849	0.8136	0.543	0.5245	0.5373	0.5609	0.5741	0.8136	0.73626	0.5741	0.54796
50332	AR+SPTLC2+TRIM3 / CEBPB+DUSP4+TPO	0.651	0.6603	0.7302	0.7774	0.8136	0.5031	0.5054	0.5263	0.5528	0.5668	0.8136	0.7265	0.5668	0.53088
61361	BIK+LFNG+SPTLC2 / DUSP4+FOXC1+TPO	0.5616	0.6036	0.6371	0.6992	0.8136	0.5032	0.51	0.5283	0.5529	0.5577	0.8136	0.66302	0.5577	0.53042
67213	BIK+SPTLC2+VAV3 / DUSP4+PSAT1+TAF4B	0.6514	0.6824	0.7274	0.7458	0.8136	0.5167	0.5171	0.5248	0.5469	0.5511	0.8136	0.72412	0.5511	0.53132
67183	BIK+SPTLC2+VAV3 / DUSP4+FOXC1+TAF4B	0.6627	0.6922	0.7109	0.7341	0.8136	0.515	0.5148	0.4812	0.5413	0.5505	0.8136	0.7227	0.5505	0.52056
33976	AR+BIK+SPTLC2 / CEBPB+GALNT10+TPO	0.6697	0.6635	0.7109	0.7774	0.8136	0.4989	0.4809	0.5171	0.5046	0.5124	0.8136	0.72702	0.5171	0.50278
16309	AHNAK+ERBB4+NCAM2 / FZD9+GDF5+TMC5	0.7615	0.7749	0.7715	0.8132	0.8105	0.6592	0.6521	0.6037	0.5886	0.5321	0.8132	0.78632	0.6592	0.60714
66827	BIK+SPTLC2+TRIM3 / DUSP4+FZD9+TAF4B	0.6242	0.6393	0.7212	0.7592	0.8131	0.5258	0.5268	0.5633	0.5813	0.5988	0.8131	0.7114	0.5988	0.5592
66989	BIK+SPTLC2+VAV3 / ART3+CEBPB+TPO	0.6567	0.6774	0.6683	0.6985	0.8131	0.5818	0.5949	0.5752	0.5467	0.5527	0.8131	0.7028	0.5949	0.57026
66644	BIK+SPTLC2+TRIM3 / ART3+DUSP4+TAF4B	0.6349	0.6507	0.6924	0.723	0.8131	0.5085	0.5062	0.5364	0.5629	0.5682	0.8131	0.70282	0.5682	0.53644
56433	BIK+GPRC5C+SPTLC2 / ART3+CEBPB+TPO	0.6455	0.6686	0.6674	0.699	0.8131	0.5533	0.5668	0.5429	0.5175	0.5204	0.8131	0.69872	0.5668	0.54018
66752	BIK+SPTLC2+TRIM3 / CEBPB+ROPN1+TAF4B	0.678	0.7094	0.749	0.7603	0.8131	0.5444	0.5578	0.5268	0.5047	0.5015	0.8131	0.74196	0.5578	0.52704
34061	AR+BIK+SPTLC2 / DUSP4+FOXC1+TPO	0.5838	0.6029	0.6335	0.6954	0.8131	0.5233	0.5291	0.4964	0.531	0.5514	0.8131	0.66574	0.5514	0.52624
31766	AR+BIK+GPRC5C / CEBPB+DUSP4+TAF4B	0.6375	0.654	0.7019	0.7354	0.8131	0.5272	0.541	0.4893	0.5329	0.5452	0.8131	0.70838	0.5452	0.52712
75682	ERBB4+NCAM2+RND1 / GDF5+MCM7+TMC5	0.7454	0.7533	0.7747	0.8126	0.806	0.6195	0.6187	0.5905	0.5607	0.5347	0.8126	0.7784	0.6195	0.58482
59085	BIK+KRT18+SPTLC2 / CEBPB+FZD9+TPO	0.5988	0.6112	0.6479	0.6889	0.8126	0.5821	0.5969	0.561	0.5284	0.5166	0.8126	0.67188	0.5969	0.557
56695	BIK+GPRC5C+SPTLC2 / FOXC1+PSAT1+TPO	0.6136	0.6627	0.6761	0.7151	0.8126	0.5716	0.5903	0.5436	0.5118	0.5071	0.8126	0.69602	0.5903	0.54488
54880	BIK+GPRC5C+KRT18 / FOXC1+TAF4B+TPO	0.619	0.6456	0.664	0.6981	0.8126	0.5611	0.5854	0.5272	0.5059	0.5201	0.8126	0.68786	0.5854	0.53994
97642	KRT18+SPTLC2+TRIM3 / CEBPB+CEBPG+TPO	0.6555	0.6679	0.708	0.7475	0.8126	0.5676	0.585	0.5561	0.5191	0.5147	0.8126	0.7183	0.585	0.5485
57026	BIK+GPRC5C+TRIM3 / DUSP4+ROPN1+TPO	0.5988	0.6218	0.6593	0.6946	0.8126	0.5075	0.5123	0.5306	0.5619	0.5795	0.8126	0.67742	0.5795	0.53836
64892	BIK+RND1+TRIM3 / CEBPB+DUSP4+TPO	0.6529	0.6641	0.6887	0.7362	0.8126	0.5259	0.5165	0.5397	0.5753	0.5793	0.8126	0.7109	0.5793	0.54734
67341	BIK+SPTLC2+VAV3 / TAF4B+TMC5+TPO	0.6084	0.6499	0.7127	0.7498	0.8126	0.5452	0.5555	0.577	0.5791	0.5788	0.8126	0.70668	0.5791	0.56712
90237	GPRC5C+SPTLC2+TRIM3 / GALNT10+TAF4B+TPO	0.6854	0.7041	0.7612	0.799	0.8126	0.5558	0.5462	0.5558	0.5665	0.5785	0.8126	0.75246	0.5785	0.56056
2933	BIK+SPTLC2 / CEBPB+MCM7	0.667	0.6976	0.718	0.7443	0.8126	0.5688	0.5782	0.5581	0.5326	0.5469	0.8126	0.7279	0.5782	0.55692
111259	SPTLC2+TRIM3+VAV3 / DUSP4+PSAT1+TPO	0.6417	0.6682	0.7193	0.751	0.8126	0.5169	0.5137	0.522	0.5511	0.5612	0.8126	0.71856	0.5612	0.53298
82394	GPRC5C+KRT18+SPTLC2 / CEBPB+GDF5+TPO	0.6458	0.6837	0.7056	0.727	0.8126	0.5433	0.5569	0.531	0.5115	0.5072	0.8126	0.71494	0.5569	0.52998
95512	KRT18+RND1+SPTLC2 / CEBPB+TAF4B+TPO	0.6523	0.67	0.6914	0.7167	0.8126	0.5342	0.5557	0.5405	0.5054	0.4956	0.8126	0.7086	0.5557	0.52628
90107	GPRC5C+SPTLC2+TRIM3 / CEBPG+TAF4B+TPO	0.6461	0.6775	0.7188	0.7517	0.8126	0.4824	0.5319	0.4908	0.5104	0.5186	0.8126	0.72134	0.5319	0.50682
75532	ERBB4+NCAM2+RND1 / CEBPG+GDF5+TMC5	0.7401	0.7514	0.7745	0.8079	0.8121	0.6232	0.6251	0.5948	0.566	0.5405	0.8121	0.7772	0.6251	0.58992
33959	AR+BIK+SPTLC2 / CEBPB+FOXC1+TAF4B	0.6626	0.6899	0.71	0.7358	0.8121	0.5757	0.5947	0.5589	0.5335	0.532	0.8121	0.72208	0.5947	0.55896
90145	GPRC5C+SPTLC2+TRIM3 / DUSP4+PSAT1+TAF4B	0.6469	0.6836	0.7443	0.7688	0.8121	0.515	0.5181	0.5612	0.5845	0.5947	0.8121	0.73114	0.5947	0.5547
57001	BIK+GPRC5C+TRIM3 / DUSP4+FZD9+TPO	0.5772	0.5893	0.647	0.6983	0.8121	0.4938	0.5117	0.5377	0.5632	0.5916	0.8121	0.66478	0.5916	0.5396
14041	AHNAK+BIK+SPTLC2 / DUSP4+FOXC1+TPO	0.571	0.6049	0.6205	0.6757	0.8121	0.5097	0.5006	0.5246	0.5505	0.5809	0.8121	0.65684	0.5809	0.53326
57144	BIK+GPRC5C+TRIM3 / PSAT1+TAF4B+TPO	0.6173	0.6533	0.7053	0.7322	0.8121	0.5512	0.5766	0.5262	0.5082	0.5111	0.8121	0.70404	0.5766	0.53466
98524	KRT18+TRIM3+VAV3 / DUSP4+TAF4B+TPO	0.6376	0.644	0.6966	0.7339	0.8121	0.5078	0.5227	0.4783	0.557	0.5757	0.8121	0.70484	0.5757	0.5283
57387	BIK+GPRC5C+VAV3 / DUSP4+PSAT1+TPO	0.6072	0.6354	0.6636	0.6994	0.8121	0.5466	0.5588	0.5046	0.5254	0.5347	0.8121	0.68354	0.5588	0.53402
57357	BIK+GPRC5C+VAV3 / DUSP4+FOXC1+TPO	0.6242	0.6528	0.6477	0.6946	0.8121	0.5431	0.5498	0.5013	0.5284	0.5452	0.8121	0.68628	0.5498	0.53356
57128	BIK+GPRC5C+TRIM3 / GDF5+TAF4B+TPO	0.6474	0.6856	0.7278	0.7464	0.8121	0.5111	0.5293	0.5052	0.5217	0.5381	0.8121	0.72386	0.5381	0.52108
67305	BIK+SPTLC2+VAV3 / GALNT10+TAF4B+TPO	0.6965	0.7059	0.7387	0.7868	0.8121	0.5311	0.5176	0.5168	0.5299	0.5346	0.8121	0.748	0.5346	0.526
67430	BIK+TRIM3+VAV3 / CEBPB+CEBPG+TPO	0.6744	0.6926	0.7158	0.7556	0.8116	0.5894	0.6094	0.5765	0.5423	0.549	0.8116	0.73	0.6094	0.57332
56923	BIK+GPRC5C+TRIM3 / CEBPB+PSAT1+TPO	0.6316	0.6714	0.7147	0.7406	0.8116	0.5693	0.5917	0.5456	0.509	0.5129	0.8116	0.71398	0.5917	0.5457
65982	BIK+SCUBE2+TRIM3 / CEBPB+DUSP4+TAF4B	0.6289	0.6403	0.6911	0.7335	0.8116	0.5756	0.5908	0.5342	0.4967	0.5266	0.8116	0.70108	0.5908	0.54478
84546	GPRC5C+LFNG+SPTLC2 / CEBPB+DUSP4+TAF4B	0.6373	0.6871	0.7454	0.7615	0.8116	0.5272	0.5429	0.5621	0.571	0.5665	0.8116	0.72858	0.571	0.55394
90004	GPRC5C+SPTLC2+TRIM3 / CEBPB+DUSP4+PSAT1	0.6632	0.7021	0.7559	0.7791	0.8116	0.5102	0.4967	0.5373	0.565	0.5704	0.8116	0.74238	0.5704	0.53592
84548	GPRC5C+LFNG+SPTLC2 / CEBPB+DUSP4+TPO	0.5949	0.645	0.7008	0.7375	0.8116	0.5252	0.5441	0.5569	0.5697	0.568	0.8116	0.69796	0.5697	0.55278
61614	BIK+LFNG+TRIM3 / CEBPB+DUSP4+TAF4B	0.6318	0.6649	0.7459	0.778	0.8116	0.5131	0.515	0.5399	0.567	0.5583	0.8116	0.72644	0.567	0.53866
66749	BIK+SPTLC2+TRIM3 / CEBPB+PSAT1+TAF4B	0.6681	0.7053	0.7612	0.781	0.8116	0.5508	0.567	0.5282	0.5049	0.4979	0.8116	0.74544	0.567	0.52976
64537	BIK+RND1+SPTLC2 / CEBPB+FOXC1+TPO	0.6485	0.6792	0.6683	0.7006	0.8116	0.5506	0.5655	0.5442	0.4885	0.4871	0.8116	0.70164	0.5655	0.52718
97682	KRT18+SPTLC2+TRIM3 / CEBPB+GDF5+TPO	0.6684	0.7008	0.7374	0.76	0.8116	0.5384	0.5504	0.5269	0.501	0.5137	0.8116	0.73564	0.5504	0.52608
66936	BIK+SPTLC2+TRIM3 / GALNT10+PSAT1+TPO	0.6534	0.674	0.7372	0.791	0.8116	0.5144	0.4995	0.5163	0.5475	0.5494	0.8116	0.73344	0.5494	0.52542
56498	BIK+GPRC5C+SPTLC2 / ART3+TAF4B+TPO	0.6318	0.6526	0.6628	0.696	0.8116	0.5315	0.5485	0.5222	0.4989	0.4982	0.8116	0.69096	0.5485	0.51986
15986	AHNAK+ERBB4+LFNG / GDF5+MCM7+TMC5	0.7817	0.7769	0.7676	0.8113	0.7898	0.6505	0.6412	0.6075	0.5859	0.5581	0.8113	0.78546	0.6505	0.60864
73348	ERBB4+LFNG+NCAM2 / CEBPG+GDF5+TMC5	0.7746	0.7753	0.7685	0.8004	0.811	0.6474	0.6408	0.6035	0.5826	0.5598	0.811	0.78596	0.6474	0.60682
73342	ERBB4+LFNG+NCAM2 / CEBPG+GALNT10+TMC5	0.7653	0.7904	0.7845	0.7851	0.811	0.6179	0.6119	0.5876	0.5602	0.5371	0.811	0.78726	0.6179	0.58294
66840	BIK+SPTLC2+TRIM3 / DUSP4+GDF5+TAF4B	0.6741	0.7082	0.7704	0.7895	0.811	0.5659	0.5744	0.5915	0.601	0.6143	0.811	0.75064	0.6143	0.58942
67475	BIK+TRIM3+VAV3 / CEBPB+MCM7+TPO	0.657	0.686	0.7115	0.7466	0.811	0.5917	0.6122	0.578	0.539	0.548	0.811	0.72242	0.6122	0.57378
67113	BIK+SPTLC2+VAV3 / CEBPB+PSAT1+TAF4B	0.6654	0.7035	0.7353	0.7538	0.811	0.5915	0.6076	0.5677	0.5391	0.5481	0.811	0.7338	0.6076	0.5708
90115	GPRC5C+SPTLC2+TRIM3 / DUSP4+FOXC1+TAF4B	0.657	0.6983	0.7319	0.758	0.811	0.5143	0.5219	0.5585	0.5796	0.5965	0.811	0.73124	0.5965	0.55416
97707	KRT18+SPTLC2+TRIM3 / CEBPG+DUSP4+TPO	0.6024	0.5988	0.6627	0.7207	0.811	0.5094	0.5062	0.5409	0.573	0.5939	0.811	0.67912	0.5939	0.54468
97691	KRT18+SPTLC2+TRIM3 / CEBPB+PSAT1+TPO	0.6432	0.6775	0.7224	0.755	0.811	0.5744	0.5925	0.5535	0.5109	0.491	0.811	0.72182	0.5925	0.54446
61291	BIK+LFNG+SPTLC2 / CEBPB+PSAT1+TPO	0.589	0.6401	0.6922	0.7316	0.811	0.5811	0.5894	0.5681	0.5341	0.547	0.811	0.69278	0.5894	0.56394
66806	BIK+SPTLC2+TRIM3 / CEBPG+PSAT1+TPO	0.6168	0.6464	0.6977	0.7454	0.811	0.5656	0.5849	0.5492	0.512	0.5109	0.811	0.70346	0.5849	0.54452
57065	BIK+GPRC5C+TRIM3 / FOXC1+TMC5+TPO	0.5955	0.6463	0.6872	0.7234	0.811	0.5021	0.5039	0.5465	0.5695	0.5818	0.811	0.69268	0.5818	0.54076
2422	BIK+GPRC5C / FOXC1+TPO	0.6138	0.6463	0.6409	0.6797	0.811	0.5563	0.5763	0.5272	0.5014	0.5087	0.811	0.67834	0.5763	0.53398
57239	BIK+GPRC5C+VAV3 / CEBPB+DUSP4+FOXC1	0.6528	0.6878	0.6822	0.7149	0.811	0.5714	0.5754	0.5183	0.515	0.5182	0.811	0.70974	0.5754	0.53966
2390	BIK+GPRC5C / CEBPB+TAF4B	0.6817	0.7124	0.7391	0.7466	0.811	0.5502	0.5682	0.519	0.5021	0.5056	0.811	0.73816	0.5682	0.52902
16694	AHNAK+ERBB4+RND1 / GALNT10+GDF5+TMC5	0.721	0.7475	0.7676	0.7931	0.811	0.5663	0.5637	0.5506	0.5299	0.4884	0.811	0.76804	0.5663	0.53978
66878	BIK+SPTLC2+TRIM3 / FOXC1+GDF5+TPO	0.6493	0.6878	0.7116	0.7412	0.811	0.5312	0.5413	0.5173	0.4942	0.5222	0.811	0.72018	0.5413	0.52124
66797	BIK+SPTLC2+TRIM3 / CEBPG+GDF5+TPO	0.6438	0.6761	0.7141	0.7506	0.811	0.5261	0.537	0.5199	0.5006	0.4872	0.811	0.71912	0.537	0.51416
90130	GPRC5C+SPTLC2+TRIM3 / DUSP4+GALNT10+TAF4B	0.6951	0.7031	0.7666	0.8107	0.8024	0.5993	0.6051	0.6201	0.626	0.6375	0.8107	0.75558	0.6375	0.6176
90001	GPRC5C+SPTLC2+TRIM3 / CEBPB+DUSP4+GALNT10	0.7058	0.7125	0.7673	0.8107	0.8065	0.5777	0.5877	0.5999	0.6112	0.6191	0.8107	0.76056	0.6191	0.59912
73462	ERBB4+LFNG+NCAM2 / FZD9+MCM7+TMC5	0.7855	0.7954	0.7847	0.8105	0.7882	0.676	0.6744	0.6253	0.5922	0.5658	0.8105	0.79286	0.676	0.62674
82357	GPRC5C+KRT18+SPTLC2 / CEBPB+DUSP4+GALNT10	0.6695	0.6678	0.7119	0.7623	0.8105	0.5662	0.5722	0.5956	0.6068	0.6227	0.8105	0.7244	0.6227	0.5927
56524	BIK+GPRC5C+SPTLC2 / CEBPB+FOXC1+MCM7	0.6514	0.6909	0.6894	0.7159	0.8105	0.5886	0.6004	0.5555	0.5276	0.5306	0.8105	0.71162	0.6004	0.56054
57017	BIK+GPRC5C+TRIM3 / DUSP4+MCM7+TAF4B	0.6239	0.6495	0.7066	0.7358	0.8105	0.5049	0.4995	0.5516	0.5755	0.5871	0.8105	0.70526	0.5871	0.54372
90880	GPRC5C+TRIM3+VAV3 / DUSP4+TAF4B+TPO	0.6566	0.6793	0.7172	0.7506	0.8105	0.5132	0.5078	0.5449	0.5693	0.5834	0.8105	0.72284	0.5834	0.54372
61282	BIK+LFNG+SPTLC2 / CEBPB+GDF5+TPO	0.6187	0.6676	0.7037	0.7362	0.8105	0.5401	0.5393	0.5379	0.523	0.527	0.8105	0.70734	0.5401	0.53346
2989	BIK+SPTLC2 / GDF5+TPO	0.6446	0.6857	0.709	0.7466	0.8105	0.5246	0.524	0.5181	0.5223	0.5365	0.8105	0.71928	0.5365	0.5251
67010	BIK+SPTLC2+VAV3 / ART3+DUSP4+TPO	0.6141	0.6252	0.6268	0.6757	0.8105	0.5223	0.5241	0.5028	0.5216	0.5295	0.8105	0.67046	0.5295	0.52006
7026	SPTLC2+TRIM3 / CEBPB+GALNT10	0.7189	0.727	0.7828	0.8103	0.7771	0.5505	0.5491	0.5423	0.5566	0.5547	0.8103	0.76322	0.5566	0.55064
75646	ERBB4+NCAM2+RND1 / FZD9+MCM7+TMC5	0.7549	0.7737	0.7844	0.8102	0.7822	0.6433	0.6488	0.6057	0.5683	0.5399	0.8102	0.78108	0.6488	0.6012
56513	BIK+GPRC5C+SPTLC2 / CEBPB+DUSP4+GALNT10	0.6963	0.7011	0.7381	0.7877	0.81	0.5866	0.5979	0.6088	0.6126	0.6196	0.81	0.74664	0.6196	0.6051
32176	AR+BIK+KRT18 / CEBPB+TAF4B+TPO	0.6277	0.6348	0.6711	0.709	0.81	0.5789	0.6071	0.5692	0.5347	0.5295	0.81	0.69052	0.6071	0.56388
54742	BIK+GPRC5C+KRT18 / CEBPB+ROPN1+TPO	0.6173	0.6361	0.6565	0.6862	0.81	0.5738	0.5951	0.5492	0.5116	0.5079	0.81	0.68122	0.5951	0.54752
66716	BIK+SPTLC2+TRIM3 / CEBPB+FOXC1+MCM7	0.6622	0.6993	0.7149	0.7425	0.81	0.5774	0.5906	0.557	0.5192	0.522	0.81	0.72578	0.5906	0.55324
56901	BIK+GPRC5C+TRIM3 / CEBPB+FZD9+TPO	0.6171	0.6444	0.6865	0.719	0.81	0.5705	0.5887	0.5475	0.5181	0.5115	0.81	0.6954	0.5887	0.54726
59075	BIK+KRT18+SPTLC2 / CEBPB+FOXC1+TAF4B	0.6673	0.6936	0.7109	0.7341	0.81	0.5736	0.5881	0.5445	0.5114	0.5107	0.81	0.72318	0.5881	0.54566
56781	BIK+GPRC5C+SPTLC2 / PSAT1+TMC5+TPO	0.5634	0.6159	0.6772	0.7193	0.81	0.5224	0.5315	0.5672	0.5826	0.584	0.81	0.67716	0.584	0.55754
56919	BIK+GPRC5C+TRIM3 / CEBPB+MCM7+TPO	0.6342	0.6661	0.6961	0.7241	0.81	0.5631	0.5836	0.5484	0.5148	0.517	0.81	0.7061	0.5836	0.54538
97661	KRT18+SPTLC2+TRIM3 / CEBPB+FOXC1+TPO	0.6618	0.6887	0.7091	0.7387	0.81	0.5659	0.5807	0.5462	0.5094	0.5029	0.81	0.72166	0.5807	0.54102
89999	GPRC5C+SPTLC2+TRIM3 / CEBPB+DUSP4+FOXC1	0.6749	0.7135	0.7378	0.7603	0.81	0.5075	0.5014	0.5351	0.5598	0.5721	0.81	0.7393	0.5721	0.53518
3059	BIK+TRIM3 / FOXC1+TPO	0.6315	0.6591	0.6734	0.7199	0.81	0.5455	0.5653	0.5317	0.4963	0.4896	0.81	0.69878	0.5653	0.52568
90734	GPRC5C+TRIM3+VAV3 / CEBPB+DUSP4+TAF4B	0.6854	0.7125	0.7519	0.7711	0.81	0.5152	0.5175	0.5245	0.5531	0.5592	0.81	0.74618	0.5592	0.5339
56624	BIK+GPRC5C+SPTLC2 / DUSP4+FOXC1+MCM7	0.6024	0.6389	0.6492	0.6994	0.81	0.5279	0.5231	0.4793	0.5434	0.5584	0.81	0.67998	0.5584	0.52642
33932	AR+BIK+SPTLC2 / CEBPB+CEBPG+DUSP4	0.619	0.6179	0.6636	0.7197	0.81	0.5453	0.5515	0.5166	0.4897	0.479	0.81	0.68604	0.5515	0.51642
103136	LFNG+SPTLC2+TRIM3 / CEBPB+GALNT10+TPO	0.6458	0.6692	0.7369	0.7814	0.81	0.5199	0.5188	0.5109	0.5317	0.5221	0.81	0.72866	0.5317	0.52068
56522	BIK+GPRC5C+SPTLC2 / CEBPB+FOXC1+GALNT10	0.7028	0.723	0.7291	0.7672	0.81	0.5178	0.5283	0.5021	0.5174	0.5222	0.81	0.74642	0.5283	0.51756
2957	BIK+SPTLC2 / DUSP4+TAF4B	0.6678	0.6808	0.7366	0.7753	0.8095	0.6066	0.6178	0.629	0.6293	0.6305	0.8095	0.734	0.6305	0.62264
54739	BIK+GPRC5C+KRT18 / CEBPB+PSAT1+TPO	0.607	0.6371	0.6687	0.7008	0.8095	0.5887	0.6144	0.5606	0.5204	0.5182	0.8095	0.68462	0.6144	0.56046
63216	BIK+NCAM2+SPTLC2 / DUSP4+TAF4B+TPO	0.5955	0.6119	0.6718	0.7314	0.8095	0.5478	0.5544	0.5773	0.591	0.6064	0.8095	0.68402	0.6064	0.57538
67620	BIK+TRIM3+VAV3 / FOXC1+TAF4B+TPO	0.6529	0.6865	0.7065	0.7379	0.8095	0.5714	0.5943	0.5522	0.5178	0.5175	0.8095	0.71866	0.5943	0.55064
111159	SPTLC2+TRIM3+VAV3 / CEBPB+PSAT1+TPO	0.6605	0.6998	0.7396	0.7642	0.8095	0.582	0.5938	0.5624	0.5278	0.532	0.8095	0.73472	0.5938	0.5596
65729	BIK+SCUBE2+SPTLC2 / DUSP4+FOXC1+TPO	0.547	0.5632	0.5742	0.6443	0.8095	0.5875	0.5936	0.5492	0.5115	0.5234	0.8095	0.62764	0.5936	0.55304
31812	AR+BIK+GPRC5C / CEBPB+TAF4B+TPO	0.6428	0.6656	0.6966	0.7239	0.8095	0.5616	0.5912	0.5531	0.5299	0.5257	0.8095	0.70768	0.5912	0.5523
66693	BIK+SPTLC2+TRIM3 / CEBPB+CEBPG+FOXC1	0.6708	0.7029	0.7184	0.7477	0.8095	0.575	0.5893	0.5561	0.5225	0.5231	0.8095	0.72986	0.5893	0.5532
61242	BIK+LFNG+SPTLC2 / CEBPB+CEBPG+TPO	0.6018	0.6375	0.6748	0.7184	0.8095	0.5757	0.5821	0.5727	0.5475	0.5607	0.8095	0.6884	0.5821	0.56774
34206	AR+BIK+SPTLC2 / MCM7+TAF4B+TPO	0.6146	0.6326	0.6692	0.7182	0.8095	0.5534	0.5789	0.5572	0.5358	0.5266	0.8095	0.68882	0.5789	0.55038
56512	BIK+GPRC5C+SPTLC2 / CEBPB+DUSP4+FZD9	0.6151	0.6436	0.6881	0.7197	0.8095	0.51	0.5028	0.5393	0.5513	0.5723	0.8095	0.6952	0.5723	0.53514
56542	BIK+GPRC5C+SPTLC2 / CEBPB+GALNT10+TAF4B	0.7287	0.7419	0.7782	0.804	0.8095	0.5413	0.5283	0.5426	0.5495	0.5516	0.8095	0.77246	0.5516	0.54266
65659	BIK+SCUBE2+SPTLC2 / CEBPB+PSAT1+TPO	0.5895	0.6179	0.6511	0.7071	0.809	0.6329	0.6516	0.6106	0.5726	0.5598	0.809	0.67492	0.6516	0.6055
66834	BIK+SPTLC2+TRIM3 / DUSP4+GALNT10+TAF4B	0.6828	0.683	0.7576	0.809	0.7867	0.6065	0.6103	0.6168	0.6265	0.6309	0.809	0.74382	0.6309	0.6182
83136	GPRC5C+KRT18+VAV3 / CEBPB+TAF4B+TPO	0.6574	0.6843	0.7062	0.7287	0.809	0.5891	0.6118	0.5664	0.5354	0.5344	0.809	0.71712	0.6118	0.56742
67140	BIK+SPTLC2+VAV3 / CEBPG+FOXC1+TPO	0.6362	0.6666	0.6553	0.6966	0.809	0.5971	0.6106	0.5767	0.5487	0.5477	0.809	0.69274	0.6106	0.57616
82354	GPRC5C+KRT18+SPTLC2 / CEBPB+CEBPG+TPO	0.6375	0.6535	0.6717	0.7121	0.809	0.579	0.5958	0.566	0.5362	0.528	0.809	0.69676	0.5958	0.561
56878	BIK+GPRC5C+TRIM3 / CEBPB+DUSP4+GDF5	0.6676	0.7049	0.7454	0.7657	0.809	0.4893	0.5153	0.5521	0.5687	0.5854	0.809	0.73852	0.5854	0.54216
32132	AR+BIK+KRT18 / CEBPB+DUSP4+TPO	0.5873	0.5789	0.6251	0.687	0.809	0.5466	0.5638	0.5184	0.5188	0.5358	0.809	0.65746	0.5638	0.53668
33943	AR+BIK+SPTLC2 / CEBPB+DUSP4+FOXC1	0.6248	0.6456	0.6699	0.7157	0.809	0.5464	0.5514	0.5161	0.4845	0.4746	0.809	0.693	0.5514	0.5146
2976	BIK+SPTLC2 / FZD9+TPO	0.5698	0.59	0.6339	0.6885	0.809	0.5408	0.5494	0.5272	0.5079	0.5081	0.809	0.65824	0.5494	0.52668
2966	BIK+SPTLC2 / FOXC1+TAF4B	0.664	0.6991	0.7158	0.7383	0.809	0.5362	0.5487	0.5162	0.4952	0.4926	0.809	0.72524	0.5487	0.51778
98040	KRT18+SPTLC2+VAV3 / CEBPB+GALNT10+TPO	0.6842	0.6796	0.7043	0.7398	0.809	0.5312	0.5456	0.5357	0.5067	0.5028	0.809	0.72338	0.5456	0.5244
13967	AHNAK+BIK+SPTLC2 / CEBPB+MCM7+TPO	0.5944	0.634	0.6639	0.7006	0.8085	0.5901	0.6024	0.5836	0.5564	0.5505	0.8085	0.68028	0.6024	0.5766
30312	AHNAK+SPTLC2+TRIM3 / CEBPB+DUSP4+TPO	0.6397	0.6601	0.7205	0.754	0.8085	0.522	0.5383	0.5548	0.5769	0.5954	0.8085	0.71656	0.5954	0.55748
66893	BIK+SPTLC2+TRIM3 / FOXC1+TMC5+TPO	0.6125	0.6637	0.7212	0.7634	0.8085	0.527	0.5382	0.5647	0.5842	0.5892	0.8085	0.71386	0.5892	0.56066
82471	GPRC5C+KRT18+SPTLC2 / DUSP4+FOXC1+TAF4B	0.6233	0.6531	0.6805	0.709	0.8085	0.5106	0.5122	0.5353	0.5604	0.5843	0.8085	0.69488	0.5843	0.54056
54755	BIK+GPRC5C+KRT18 / CEBPG+DUSP4+TPO	0.5683	0.5701	0.5979	0.6623	0.8085	0.5161	0.5303	0.5223	0.5476	0.574	0.8085	0.64142	0.574	0.53806
59940	BIK+KRT18+VAV3 / DUSP4+TAF4B+TPO	0.6192	0.622	0.6583	0.7011	0.8085	0.5107	0.5248	0.5185	0.5472	0.5636	0.8085	0.68182	0.5636	0.53296
90047	GPRC5C+SPTLC2+TRIM3 / CEBPB+PSAT1+TPO	0.6493	0.6923	0.7321	0.7556	0.8085	0.5524	0.5633	0.5313	0.5005	0.5017	0.8085	0.72756	0.5633	0.52984
64936	BIK+RND1+TRIM3 / CEBPB+TAF4B+TPO	0.6649	0.6881	0.7188	0.7435	0.8085	0.5274	0.5541	0.5296	0.5067	0.5018	0.8085	0.72476	0.5541	0.52392
103476	LFNG+SPTLC2+VAV3 / CEBPB+DUSP4+TPO	0.5917	0.6355	0.682	0.7102	0.8085	0.5208	0.4989	0.5107	0.5305	0.5245	0.8085	0.68558	0.5305	0.51708
4483	GPRC5C+SPTLC2 / CEBPB+TAF4B	0.706	0.7476	0.7704	0.7753	0.8085	0.4895	0.5148	0.5051	0.5161	0.5114	0.8085	0.76156	0.5161	0.50738
73498	ERBB4+LFNG+NCAM2 / GDF5+MCM7+TMC5	0.7809	0.7801	0.77	0.8084	0.808	0.6472	0.6377	0.6031	0.5791	0.5576	0.8084	0.78948	0.6472	0.60494
3539	ERBB4+NCAM2 / MCM7+TMC5	0.7565	0.7793	0.7785	0.8084	0.806	0.6269	0.6191	0.5819	0.5568	0.5343	0.8084	0.78574	0.6269	0.5838
67479	BIK+TRIM3+VAV3 / CEBPB+PSAT1+TPO	0.6529	0.6878	0.7225	0.7529	0.808	0.5932	0.6149	0.5727	0.5319	0.5423	0.808	0.72482	0.6149	0.571
34351	AR+BIK+TRIM3 / CEBPB+MCM7+TPO	0.6177	0.6352	0.6752	0.7169	0.808	0.5862	0.6133	0.5814	0.5432	0.5408	0.808	0.6906	0.6133	0.57298
59422	BIK+KRT18+TRIM3 / CEBPB+CEBPG+TPO	0.6395	0.6475	0.6792	0.7249	0.808	0.5804	0.6036	0.564	0.523	0.5236	0.808	0.69982	0.6036	0.55892
67118	BIK+SPTLC2+VAV3 / CEBPB+ROPN1+TPO	0.6504	0.6799	0.6897	0.7167	0.808	0.5823	0.5923	0.5654	0.5366	0.5418	0.808	0.70894	0.5923	0.56368
61259	BIK+LFNG+SPTLC2 / CEBPB+FOXC1+TAF4B	0.6379	0.6841	0.7174	0.7379	0.808	0.5732	0.5815	0.5568	0.5295	0.5406	0.808	0.71706	0.5815	0.55632
66865	BIK+SPTLC2+TRIM3 / FOXC1+FZD9+TPO	0.598	0.6239	0.6605	0.7073	0.808	0.5654	0.579	0.5428	0.5118	0.4967	0.808	0.67954	0.579	0.53914
54745	BIK+GPRC5C+KRT18 / CEBPB+TMC5+TPO	0.5682	0.609	0.6586	0.6939	0.808	0.4973	0.4931	0.543	0.5635	0.5761	0.808	0.66754	0.5761	0.5346
3185	BIK+VAV3 / TAF4B+TPO	0.6485	0.672	0.6914	0.7262	0.808	0.5514	0.5754	0.5482	0.5262	0.5298	0.808	0.70922	0.5754	0.5462
67436	BIK+TRIM3+VAV3 / CEBPB+DUSP4+PSAT1	0.6569	0.6824	0.726	0.7527	0.808	0.5597	0.5681	0.516	0.5239	0.5197	0.808	0.7252	0.5681	0.53748
59167	BIK+KRT18+SPTLC2 / CEBPG+TAF4B+TPO	0.6223	0.6296	0.6673	0.7121	0.808	0.546	0.5662	0.5378	0.5106	0.5031	0.808	0.68786	0.5662	0.53274
3040	BIK+TRIM3 / CEBPG+TPO	0.6211	0.6313	0.6717	0.7268	0.808	0.5415	0.5653	0.5386	0.507	0.5045	0.808	0.69178	0.5653	0.53138
14660	AHNAK+BIK+VAV3 / CEBPB+DUSP4+TPO	0.6248	0.6412	0.6578	0.7029	0.808	0.5575	0.5588	0.5246	0.5053	0.5206	0.808	0.68694	0.5588	0.53336
57293	BIK+GPRC5C+VAV3 / CEBPB+TMC5+TPO	0.6114	0.6584	0.699	0.7366	0.808	0.5168	0.5139	0.5312	0.546	0.5454	0.808	0.70268	0.546	0.53066
57303	BIK+GPRC5C+VAV3 / CEBPG+DUSP4+TPO	0.6111	0.6235	0.638	0.6948	0.808	0.532	0.5416	0.5012	0.5234	0.54	0.808	0.67508	0.5416	0.52764
98055	KRT18+SPTLC2+VAV3 / CEBPB+PSAT1+TPO	0.6343	0.668	0.6971	0.718	0.8075	0.6117	0.6273	0.5905	0.5518	0.551	0.8075	0.70498	0.6273	0.58646
34306	AR+BIK+TRIM3 / CEBPB+CEBPG+TPO	0.6343	0.643	0.6834	0.732	0.8075	0.583	0.61	0.5795	0.5452	0.543	0.8075	0.70004	0.61	0.57214
50476	AR+SPTLC2+TRIM3 / DUSP4+TAF4B+TPO	0.6449	0.6536	0.7288	0.7785	0.8075	0.5323	0.5308	0.5532	0.5733	0.5915	0.8075	0.72266	0.5915	0.55622
56872	BIK+GPRC5C+TRIM3 / CEBPB+CEBPG+TAF4B	0.6656	0.6938	0.7379	0.7521	0.8075	0.5646	0.5869	0.5431	0.5157	0.5191	0.8075	0.73138	0.5869	0.54588
97687	KRT18+SPTLC2+TRIM3 / CEBPB+MCM7+TPO	0.6427	0.6653	0.7061	0.7421	0.8075	0.5692	0.5861	0.5561	0.5164	0.5126	0.8075	0.71274	0.5861	0.54808
67206	BIK+SPTLC2+VAV3 / DUSP4+GDF5+TPO	0.6397	0.671	0.6912	0.7301	0.8075	0.5319	0.5437	0.556	0.5654	0.5805	0.8075	0.7079	0.5805	0.5555
59571	BIK+KRT18+TRIM3 / DUSP4+PSAT1+TPO	0.5919	0.6025	0.6576	0.7059	0.8075	0.5229	0.5384	0.5155	0.5573	0.5695	0.8075	0.67308	0.5695	0.54072
67420	BIK+TRIM3+VAV3 / CEBPB+CEBPG+DUSP4	0.6706	0.68	0.7102	0.7517	0.8075	0.5466	0.5541	0.5145	0.5206	0.5218	0.8075	0.724	0.5541	0.53152
55064	BIK+GPRC5C+LFNG / CEBPB+DUSP4+TPO	0.5762	0.615	0.6568	0.7086	0.8075	0.5002	0.5067	0.5338	0.5532	0.5535	0.8075	0.67282	0.5535	0.52948
59794	BIK+KRT18+VAV3 / CEBPB+DUSP4+TAF4B	0.6604	0.6646	0.6908	0.7193	0.8075	0.542	0.5531	0.5038	0.5308	0.5367	0.8075	0.70852	0.5531	0.53328
90352	GPRC5C+SPTLC2+VAV3 / CEBPB+CEBPG+DUSP4	0.6602	0.6834	0.6964	0.7193	0.8075	0.546	0.5395	0.5053	0.4855	0.525	0.8075	0.71336	0.546	0.52026
67464	BIK+TRIM3+VAV3 / CEBPB+GALNT10+TPO	0.7039	0.7082	0.7441	0.792	0.8075	0.4844	0.5345	0.5207	0.5114	0.5074	0.8075	0.75114	0.5345	0.51168
103474	LFNG+SPTLC2+VAV3 / CEBPB+DUSP4+TAF4B	0.6346	0.6781	0.7259	0.7351	0.8075	0.5161	0.5005	0.518	0.5339	0.5265	0.8075	0.71624	0.5339	0.519
16714	AHNAK+ERBB4+RND1 / GDF5+MCM7+TMC5	0.7331	0.7402	0.7629	0.8071	0.7832	0.6251	0.6232	0.5943	0.5676	0.5346	0.8071	0.7653	0.6251	0.58896
65650	BIK+SCUBE2+SPTLC2 / CEBPB+GDF5+TPO	0.619	0.6488	0.665	0.7057	0.807	0.6139	0.6277	0.5979	0.5713	0.5476	0.807	0.6891	0.6277	0.59168
4051	GPRC5C+KRT18 / DUSP4+TPO	0.55	0.5558	0.585	0.6431	0.807	0.5346	0.5297	0.5749	0.5946	0.623	0.807	0.62818	0.623	0.57136
42732	AR+KRT18+SPTLC2 / CEBPB+TAF4B+TPO	0.6443	0.6574	0.6996	0.7291	0.807	0.5686	0.5929	0.5651	0.5355	0.5252	0.807	0.70748	0.5929	0.55746
56689	BIK+GPRC5C+SPTLC2 / FOXC1+MCM7+TAF4B	0.6356	0.6716	0.6868	0.714	0.807	0.5689	0.5829	0.536	0.5137	0.5096	0.807	0.703	0.5829	0.54222
82783	GPRC5C+KRT18+TRIM3 / CEBPG+DUSP4+TPO	0.5788	0.5832	0.6308	0.6887	0.807	0.5164	0.5302	0.5197	0.5531	0.5822	0.807	0.6577	0.5822	0.54032
56660	BIK+GPRC5C+SPTLC2 / DUSP4+ROPN1+TAF4B	0.6264	0.6532	0.6905	0.7148	0.807	0.4942	0.4924	0.5489	0.5658	0.5785	0.807	0.69838	0.5785	0.53596
2927	BIK+SPTLC2 / CEBPB+CEBPG	0.6842	0.702	0.7221	0.745	0.807	0.5682	0.5782	0.5584	0.5384	0.5508	0.807	0.73206	0.5782	0.5588
56926	BIK+GPRC5C+TRIM3 / CEBPB+ROPN1+TPO	0.6381	0.6676	0.6914	0.7117	0.807	0.5596	0.5773	0.5399	0.5051	0.5062	0.807	0.70316	0.5773	0.53762
82544	GPRC5C+KRT18+SPTLC2 / FOXC1+TAF4B+TPO	0.6293	0.6629	0.6793	0.7113	0.807	0.5507	0.5681	0.5271	0.5017	0.5172	0.807	0.69796	0.5681	0.53296
61506	BIK+LFNG+SPTLC2 / MCM7+TAF4B+TPO	0.5764	0.6167	0.6692	0.7113	0.807	0.5472	0.5566	0.5455	0.5226	0.5316	0.807	0.67612	0.5566	0.5407
67549	BIK+TRIM3+VAV3 / DUSP4+FOXC1+TPO	0.6346	0.6576	0.6723	0.7199	0.807	0.5319	0.5385	0.4991	0.5379	0.5504	0.807	0.69828	0.5504	0.53156
4576	GPRC5C+TRIM3 / CEBPB+TPO	0.6581	0.6892	0.7235	0.7479	0.807	0.5271	0.5406	0.5162	0.5081	0.5078	0.807	0.72514	0.5406	0.51996
59312	BIK+KRT18+SPTLC2 / GDF5+TAF4B+TPO	0.6291	0.657	0.6933	0.7243	0.807	0.5121	0.5273	0.5048	0.5128	0.5315	0.807	0.70214	0.5315	0.5177
15950	AHNAK+ERBB4+LFNG / FZD9+MCM7+TMC5	0.7844	0.7913	0.7784	0.8067	0.7609	0.6796	0.6774	0.6294	0.5997	0.5666	0.8067	0.78434	0.6796	0.63054
16079	AHNAK+ERBB4+NCAM2 / ART3+GDF5+TMC5	0.7079	0.7257	0.7607	0.8067	0.7888	0.6543	0.6536	0.6128	0.5863	0.5432	0.8067	0.75796	0.6543	0.61004
66705	BIK+SPTLC2+TRIM3 / CEBPB+DUSP4+GALNT10	0.6967	0.696	0.7534	0.8067	0.7918	0.5861	0.5949	0.5975	0.6143	0.6158	0.8067	0.74892	0.6158	0.60172
56642	BIK+GPRC5C+SPTLC2 / DUSP4+GALNT10+TAF4B	0.6812	0.6868	0.7353	0.7868	0.8065	0.6078	0.6126	0.6285	0.6271	0.6375	0.8065	0.73932	0.6375	0.6227
16335	AHNAK+ERBB4+NCAM2 / GALNT10+MCM7+TMC5	0.7554	0.7865	0.7873	0.8052	0.8065	0.6162	0.6085	0.5812	0.5593	0.5157	0.8065	0.78818	0.6162	0.57618
12156	AHNAK+BIK+KRT18 / CEBPB+TAF4B+TPO	0.6078	0.6268	0.6643	0.6897	0.8065	0.5923	0.6155	0.5743	0.5412	0.5271	0.8065	0.67902	0.6155	0.57008
65036	BIK+RND1+TRIM3 / DUSP4+TAF4B+TPO	0.6313	0.6433	0.6847	0.7316	0.8065	0.5545	0.5416	0.568	0.599	0.6093	0.8065	0.69948	0.6093	0.57448
54735	BIK+GPRC5C+KRT18 / CEBPB+MCM7+TPO	0.6015	0.6225	0.6417	0.6789	0.8065	0.5849	0.6093	0.5649	0.531	0.529	0.8065	0.67022	0.6093	0.56382
33969	AR+BIK+SPTLC2 / CEBPB+FZD9+TPO	0.5911	0.6046	0.6512	0.6964	0.8065	0.5856	0.6052	0.5769	0.5515	0.5408	0.8065	0.66996	0.6052	0.572
82403	GPRC5C+KRT18+SPTLC2 / CEBPB+PSAT1+TPO	0.6187	0.6597	0.695	0.7247	0.8065	0.5809	0.5998	0.5602	0.5239	0.5184	0.8065	0.70092	0.5998	0.55664
65644	BIK+SCUBE2+SPTLC2 / CEBPB+GALNT10+TPO	0.6297	0.6217	0.6483	0.7224	0.8065	0.5767	0.5944	0.5746	0.541	0.5193	0.8065	0.68572	0.5944	0.5612
61625	BIK+LFNG+TRIM3 / CEBPB+FOXC1+TPO	0.6184	0.6576	0.6886	0.7241	0.8065	0.5776	0.5911	0.5634	0.5257	0.5329	0.8065	0.69904	0.5911	0.55814
55208	BIK+GPRC5C+LFNG / DUSP4+TAF4B+TPO	0.5631	0.5992	0.6551	0.7031	0.8065	0.5313	0.5335	0.5642	0.5775	0.5826	0.8065	0.6654	0.5826	0.55782
90780	GPRC5C+TRIM3+VAV3 / CEBPB+TAF4B+TPO	0.6708	0.706	0.7388	0.7586	0.8065	0.5595	0.5772	0.5426	0.5151	0.5186	0.8065	0.73614	0.5772	0.5426
82867	GPRC5C+KRT18+TRIM3 / DUSP4+PSAT1+TPO	0.5799	0.6016	0.6549	0.6925	0.8065	0.5317	0.5458	0.4857	0.5535	0.5736	0.8065	0.66708	0.5736	0.53806
54807	BIK+GPRC5C+KRT18 / DUSP4+FOXC1+TAF4B	0.6045	0.6263	0.6504	0.6845	0.8065	0.5309	0.5417	0.5221	0.5517	0.5725	0.8065	0.67444	0.5725	0.54378
67431	BIK+TRIM3+VAV3 / CEBPB+DUSP4+FOXC1	0.6675	0.6954	0.7044	0.7374	0.8065	0.5537	0.5582	0.5147	0.5242	0.5283	0.8065	0.72224	0.5582	0.53582
50376	AR+SPTLC2+TRIM3 / CEBPB+TAF4B+TPO	0.6733	0.6988	0.7516	0.7803	0.8065	0.5346	0.5541	0.5356	0.4897	0.4955	0.8065	0.7421	0.5541	0.5219
109300	RND1+SPTLC2+VAV3 / CEBPB+DUSP4+TPO	0.6482	0.6637	0.6655	0.6943	0.8065	0.5074	0.513	0.5217	0.5468	0.5522	0.8065	0.69564	0.5522	0.52822
56744	BIK+GPRC5C+SPTLC2 / GALNT10+PSAT1+TPO	0.6338	0.657	0.7002	0.7477	0.8065	0.5083	0.5078	0.5148	0.5378	0.546	0.8065	0.70904	0.546	0.52294
56906	BIK+GPRC5C+TRIM3 / CEBPB+GALNT10+TAF4B	0.6984	0.713	0.7678	0.7906	0.8065	0.5131	0.5065	0.5223	0.5427	0.5453	0.8065	0.75526	0.5453	0.52598
34181	AR+BIK+SPTLC2 / GALNT10+TAF4B+TPO	0.6589	0.6525	0.709	0.7728	0.8065	0.5276	0.5064	0.5096	0.5254	0.5411	0.8065	0.71994	0.5411	0.52202
16678	AHNAK+ERBB4+RND1 / FZD9+MCM7+TMC5	0.7491	0.7657	0.7766	0.8063	0.7695	0.6488	0.6528	0.6124	0.5774	0.543	0.8063	0.77344	0.6528	0.60688
111144	SPTLC2+TRIM3+VAV3 / CEBPB+GALNT10+TPO	0.7188	0.7298	0.7719	0.8063	0.8045	0.5055	0.4991	0.5009	0.5221	0.5214	0.8063	0.76626	0.5221	0.5098
66755	BIK+SPTLC2+TRIM3 / CEBPB+TAF4B+TMC5	0.66	0.698	0.7844	0.8061	0.7806	0.553	0.5625	0.5833	0.5969	0.588	0.8061	0.74582	0.5969	0.57674
57012	BIK+GPRC5C+TRIM3 / DUSP4+GDF5+TAF4B	0.6556	0.688	0.7424	0.7605	0.806	0.5355	0.5353	0.5768	0.5889	0.6105	0.806	0.7305	0.6105	0.5694
67247	BIK+SPTLC2+VAV3 / FOXC1+MCM7+TPO	0.6274	0.6632	0.6515	0.6895	0.806	0.5945	0.6097	0.5771	0.5464	0.5453	0.806	0.68752	0.6097	0.5746
299	AHNAK+BIK / CEBPB+TPO	0.5961	0.6262	0.6449	0.6755	0.806	0.5886	0.6053	0.5816	0.5541	0.5455	0.806	0.66974	0.6053	0.57502
97669	KRT18+SPTLC2+TRIM3 / CEBPB+FZD9+TPO	0.6133	0.6256	0.6862	0.7188	0.806	0.5779	0.5935	0.5562	0.5203	0.4946	0.806	0.68998	0.5935	0.5485
56891	BIK+GPRC5C+TRIM3 / CEBPB+FOXC1+TAF4B	0.6701	0.7075	0.7303	0.7452	0.806	0.5673	0.5868	0.5389	0.5068	0.5063	0.806	0.73182	0.5868	0.54122
66852	BIK+SPTLC2+TRIM3 / DUSP4+ROPN1+TAF4B	0.6403	0.6641	0.7219	0.7441	0.806	0.5133	0.5153	0.5504	0.5757	0.5837	0.806	0.71528	0.5837	0.54768
14031	AHNAK+BIK+SPTLC2 / CEBPG+TAF4B+TPO	0.5906	0.617	0.6634	0.701	0.806	0.5586	0.5762	0.5542	0.5364	0.5221	0.806	0.6756	0.5762	0.5495
56560	BIK+GPRC5C+SPTLC2 / CEBPB+ROPN1+TAF4B	0.6637	0.6956	0.7172	0.7241	0.806	0.5552	0.5671	0.5274	0.5036	0.5069	0.806	0.72132	0.5671	0.53204
59322	BIK+KRT18+SPTLC2 / MCM7+TAF4B+TPO	0.6124	0.6316	0.6668	0.7063	0.806	0.5454	0.566	0.5367	0.5067	0.4998	0.806	0.68462	0.566	0.53092
90188	GPRC5C+SPTLC2+TRIM3 / FOXC1+TAF4B+TPO	0.6501	0.6939	0.7209	0.7458	0.806	0.5243	0.535	0.5055	0.517	0.5272	0.806	0.72334	0.535	0.5218
90038	GPRC5C+SPTLC2+TRIM3 / CEBPB+GDF5+TPO	0.676	0.7207	0.7546	0.7705	0.806	0.5137	0.5164	0.4999	0.5133	0.4768	0.806	0.74556	0.5164	0.50402
16205	AHNAK+ERBB4+NCAM2 / CEBPG+MCM7+TMC5	0.761	0.7761	0.7791	0.8056	0.7791	0.6641	0.6601	0.6202	0.5943	0.5605	0.8056	0.78018	0.6641	0.61984
111349	SPTLC2+TRIM3+VAV3 / GALNT10+TAF4B+TPO	0.7055	0.7182	0.77	0.8056	0.7984	0.5276	0.5166	0.5226	0.5387	0.5448	0.8056	0.75954	0.5448	0.53006
73483	ERBB4+LFNG+NCAM2 / GALNT10+MCM7+TMC5	0.7727	0.7944	0.7823	0.7875	0.8055	0.6162	0.6071	0.5823	0.5543	0.5343	0.8055	0.78848	0.6162	0.57884
66977	BIK+SPTLC2+TRIM3 / TAF4B+TMC5+TPO	0.6282	0.6666	0.7575	0.7956	0.8055	0.5779	0.5866	0.6035	0.6134	0.6093	0.8055	0.73068	0.6134	0.59814
57257	BIK+GPRC5C+VAV3 / CEBPB+FOXC1+TPO	0.6572	0.6939	0.6874	0.7184	0.8055	0.595	0.6128	0.5638	0.5355	0.542	0.8055	0.71248	0.6128	0.56982
7078	SPTLC2+TRIM3 / GALNT10+TPO	0.6774	0.6815	0.7507	0.8029	0.8055	0.5763	0.5744	0.5615	0.5739	0.5804	0.8055	0.7436	0.5804	0.5733
59541	BIK+KRT18+TRIM3 / DUSP4+FOXC1+TPO	0.6016	0.6119	0.634	0.6906	0.8055	0.5172	0.5307	0.5158	0.5559	0.5763	0.8055	0.66872	0.5763	0.53918
33948	AR+BIK+SPTLC2 / CEBPB+DUSP4+PSAT1	0.6138	0.6364	0.6946	0.7372	0.8055	0.5585	0.5639	0.5179	0.4836	0.5235	0.8055	0.6975	0.5639	0.52948
57385	BIK+GPRC5C+VAV3 / DUSP4+PSAT1+TAF4B	0.6174	0.6508	0.685	0.7063	0.8055	0.5523	0.5631	0.496	0.5302	0.5358	0.8055	0.693	0.5631	0.53548
67193	BIK+SPTLC2+VAV3 / DUSP4+FZD9+TPO	0.5879	0.5969	0.6327	0.6866	0.8055	0.516	0.5121	0.4813	0.5376	0.5604	0.8055	0.66192	0.5604	0.52148
90427	GPRC5C+SPTLC2+VAV3 / CEBPG+DUSP4+TPO	0.6253	0.6437	0.6615	0.7027	0.8055	0.5094	0.5048	0.5217	0.5352	0.5563	0.8055	0.68774	0.5563	0.52548
33997	AR+BIK+SPTLC2 / CEBPB+TMC5+TPO	0.6002	0.6287	0.6971	0.7529	0.8055	0.4907	0.5142	0.536	0.5522	0.5541	0.8055	0.69688	0.5541	0.52944
66791	BIK+SPTLC2+TRIM3 / CEBPG+GALNT10+TPO	0.6656	0.6603	0.7162	0.7782	0.8055	0.533	0.5166	0.5192	0.5417	0.5483	0.8055	0.72516	0.5483	0.53176
3048	BIK+TRIM3 / DUSP4+TAF4B	0.6643	0.6714	0.7399	0.7782	0.805	0.5757	0.5731	0.6007	0.6207	0.6252	0.805	0.73176	0.6252	0.59908
34724	AR+BIK+VAV3 / CEBPB+TAF4B+TPO	0.6599	0.6776	0.7069	0.7351	0.805	0.5917	0.6187	0.5871	0.56	0.5632	0.805	0.7169	0.6187	0.58414
90143	GPRC5C+SPTLC2+TRIM3 / DUSP4+MCM7+TPO	0.6166	0.6463	0.6933	0.7331	0.805	0.5304	0.5399	0.5661	0.586	0.6022	0.805	0.69886	0.6022	0.56492
59123	BIK+KRT18+SPTLC2 / CEBPG+DUSP4+TPO	0.5821	0.5782	0.6201	0.6852	0.805	0.49	0.4937	0.5373	0.5627	0.5818	0.805	0.65412	0.5818	0.5331
56535	BIK+GPRC5C+SPTLC2 / CEBPB+FZD9+TAF4B	0.6436	0.6798	0.7202	0.7285	0.805	0.5618	0.5744	0.5315	0.5151	0.5089	0.805	0.71542	0.5744	0.53834
34680	AR+BIK+VAV3 / CEBPB+DUSP4+TPO	0.6313	0.6321	0.6671	0.7218	0.805	0.5615	0.5735	0.5352	0.5006	0.5073	0.805	0.69146	0.5735	0.53562
57092	BIK+GPRC5C+TRIM3 / FZD9+TAF4B+TPO	0.6072	0.6348	0.6902	0.7169	0.805	0.5484	0.571	0.5256	0.4999	0.4854	0.805	0.69082	0.571	0.52606
13923	AHNAK+BIK+SPTLC2 / CEBPB+DUSP4+FOXC1	0.611	0.6477	0.662	0.6956	0.805	0.5399	0.5293	0.4984	0.5315	0.5499	0.805	0.68426	0.5499	0.5298
56755	BIK+GPRC5C+SPTLC2 / GDF5+MCM7+TPO	0.61	0.6549	0.6761	0.7082	0.805	0.5313	0.5429	0.5225	0.5107	0.5071	0.805	0.69084	0.5429	0.5229
59092	BIK+KRT18+SPTLC2 / CEBPB+GALNT10+TPO	0.6678	0.66	0.7043	0.754	0.805	0.5171	0.502	0.5088	0.5344	0.5397	0.805	0.71822	0.5397	0.5204
16281	AHNAK+ERBB4+NCAM2 / FOXC1+GDF5+TMC5	0.7276	0.7311	0.7563	0.8048	0.7842	0.6521	0.6454	0.5987	0.5724	0.5255	0.8048	0.7608	0.6521	0.59882
67080	BIK+SPTLC2+VAV3 / CEBPB+FOXC1+MCM7	0.6641	0.7004	0.6859	0.7073	0.8045	0.6154	0.6246	0.5864	0.5553	0.5621	0.8045	0.71244	0.6246	0.58876
56156	BIK+GPRC5C+SCUBE2 / CEBPB+DUSP4+TPO	0.5676	0.581	0.5977	0.6642	0.8045	0.5924	0.6059	0.5531	0.5189	0.4889	0.8045	0.643	0.6059	0.55184
63580	BIK+NCAM2+TRIM3 / DUSP4+TAF4B+TPO	0.602	0.6084	0.6777	0.7345	0.8045	0.5306	0.5229	0.5586	0.5868	0.6027	0.8045	0.68542	0.6027	0.56032
15966	AHNAK+ERBB4+LFNG / GALNT10+GDF5+TMC5	0.7672	0.7742	0.7554	0.7791	0.8045	0.5943	0.5801	0.5602	0.5444	0.5073	0.8045	0.77608	0.5943	0.55726
59612	BIK+KRT18+TRIM3 / FOXC1+TAF4B+TPO	0.6278	0.6515	0.678	0.7138	0.8045	0.5586	0.5839	0.5354	0.4947	0.5143	0.8045	0.69512	0.5839	0.53738
66802	BIK+SPTLC2+TRIM3 / CEBPG+MCM7+TPO	0.6162	0.6378	0.6764	0.7303	0.8045	0.5555	0.574	0.5515	0.5179	0.517	0.8045	0.69304	0.574	0.54318
56517	BIK+GPRC5C+SPTLC2 / CEBPB+DUSP4+ROPN1	0.6378	0.6685	0.6892	0.7153	0.8045	0.5153	0.5104	0.5266	0.5492	0.5561	0.8045	0.70306	0.5561	0.53152
67435	BIK+TRIM3+VAV3 / CEBPB+DUSP4+MCM7	0.6626	0.6796	0.7069	0.7412	0.8045	0.5489	0.556	0.513	0.5247	0.5225	0.8045	0.71896	0.556	0.53302
67209	BIK+SPTLC2+VAV3 / DUSP4+MCM7+TAF4B	0.6491	0.6706	0.7087	0.7324	0.8045	0.496	0.4964	0.5335	0.5479	0.5518	0.8045	0.71306	0.5518	0.52512
34196	AR+BIK+SPTLC2 / GDF5+TAF4B+TPO	0.634	0.6614	0.7031	0.7372	0.8045	0.5259	0.5458	0.528	0.5175	0.4988	0.8045	0.70804	0.5458	0.5232
59456	BIK+KRT18+TRIM3 / CEBPB+GALNT10+TPO	0.663	0.6545	0.7044	0.7588	0.8045	0.4964	0.5291	0.5064	0.5311	0.5374	0.8045	0.71704	0.5374	0.52008
440	AHNAK+ERBB4 / GDF5+TMC5	0.7468	0.7609	0.7604	0.8042	0.8014	0.6092	0.5967	0.5646	0.5531	0.4891	0.8042	0.77474	0.6092	0.56254
57029	BIK+GPRC5C+TRIM3 / DUSP4+TMC5+TPO	0.5735	0.5986	0.6673	0.7272	0.804	0.6058	0.6206	0.6514	0.6618	0.6657	0.804	0.67412	0.6657	0.64106
54965	BIK+GPRC5C+KRT18 / TAF4B+TMC5+TPO	0.5533	0.5917	0.6531	0.6837	0.804	0.5294	0.5223	0.5727	0.5873	0.6036	0.804	0.65716	0.6036	0.56306
56614	BIK+GPRC5C+SPTLC2 / CEBPG+PSAT1+TPO	0.592	0.6275	0.6596	0.7059	0.804	0.5705	0.5914	0.5532	0.525	0.523	0.804	0.6778	0.5914	0.55262
59328	BIK+KRT18+SPTLC2 / PSAT1+TAF4B+TPO	0.6075	0.6375	0.6831	0.7216	0.804	0.5555	0.5768	0.5372	0.5011	0.5042	0.804	0.69074	0.5768	0.53496
103520	LFNG+SPTLC2+VAV3 / CEBPB+TAF4B+TPO	0.6463	0.6925	0.7297	0.7452	0.804	0.5696	0.5734	0.5638	0.5412	0.5562	0.804	0.72354	0.5734	0.56084
111173	SPTLC2+TRIM3+VAV3 / CEBPG+DUSP4+TAF4B	0.6763	0.6905	0.7332	0.7582	0.804	0.5005	0.5019	0.5327	0.5538	0.5707	0.804	0.73244	0.5707	0.53192
56876	BIK+GPRC5C+TRIM3 / CEBPB+DUSP4+FZD9	0.6105	0.6316	0.6918	0.7228	0.804	0.5302	0.5336	0.5194	0.5454	0.5646	0.804	0.69214	0.5646	0.53864
66623	BIK+SPTLC2+TRIM3 / ART3+CEBPB+TAF4B	0.6716	0.6969	0.7231	0.7352	0.804	0.5477	0.5625	0.5361	0.4936	0.4883	0.804	0.72616	0.5625	0.52564
82386	GPRC5C+KRT18+SPTLC2 / CEBPB+GALNT10+TAF4B	0.7022	0.7065	0.7478	0.7749	0.804	0.5124	0.495	0.5192	0.5374	0.5475	0.804	0.74708	0.5475	0.5223
56599	BIK+GPRC5C+SPTLC2 / CEBPG+GALNT10+TPO	0.6469	0.6464	0.6756	0.7366	0.804	0.526	0.5101	0.517	0.5296	0.5442	0.804	0.7019	0.5442	0.52538
111116	SPTLC2+TRIM3+VAV3 / CEBPB+DUSP4+PSAT1	0.675	0.7032	0.7485	0.7653	0.804	0.5409	0.5365	0.4964	0.5352	0.5392	0.804	0.7392	0.5409	0.52964
66947	BIK+SPTLC2+TRIM3 / GDF5+MCM7+TPO	0.6357	0.6743	0.7127	0.7464	0.804	0.5288	0.5381	0.5202	0.5029	0.5137	0.804	0.71462	0.5381	0.52074
14176	AHNAK+BIK+SPTLC2 / GDF5+TAF4B+TPO	0.6244	0.671	0.7127	0.732	0.804	0.5192	0.528	0.5141	0.5089	0.5153	0.804	0.70882	0.528	0.5171
111142	SPTLC2+TRIM3+VAV3 / CEBPB+GALNT10+TAF4B	0.7293	0.7429	0.7879	0.804	0.7806	0.5016	0.4936	0.5039	0.5227	0.523	0.804	0.76894	0.523	0.50896
58748	BIK+KRT18+SCUBE2 / CEBPB+TAF4B+TPO	0.5961	0.5982	0.6286	0.678	0.8034	0.6325	0.656	0.6071	0.5706	0.5543	0.8034	0.66086	0.656	0.6041
65610	BIK+SCUBE2+SPTLC2 / CEBPB+CEBPG+TPO	0.5898	0.5913	0.6143	0.6761	0.8034	0.6328	0.6505	0.6183	0.5844	0.5704	0.8034	0.65498	0.6505	0.61128
65800	BIK+SCUBE2+SPTLC2 / FOXC1+TAF4B+TPO	0.5898	0.6125	0.629	0.6839	0.8034	0.6088	0.6293	0.5861	0.5544	0.533	0.8034	0.66372	0.6293	0.58232
98006	KRT18+SPTLC2+VAV3 / CEBPB+CEBPG+TPO	0.6433	0.6526	0.6721	0.6956	0.8034	0.6137	0.6271	0.5988	0.5655	0.5648	0.8034	0.6934	0.6271	0.59398
34355	AR+BIK+TRIM3 / CEBPB+PSAT1+TPO	0.622	0.6474	0.6924	0.7297	0.8034	0.5883	0.6169	0.5755	0.5351	0.5345	0.8034	0.69898	0.6169	0.57006
67539	BIK+TRIM3+VAV3 / CEBPG+TAF4B+TPO	0.6521	0.6733	0.7111	0.7485	0.8034	0.5692	0.5949	0.5589	0.5276	0.5292	0.8034	0.71768	0.5949	0.55596
82409	GPRC5C+KRT18+SPTLC2 / CEBPB+TMC5+TPO	0.5923	0.6368	0.6861	0.7238	0.8034	0.5275	0.5364	0.566	0.5788	0.5879	0.8034	0.68848	0.5879	0.55932
97761	KRT18+SPTLC2+TRIM3 / DUSP4+FOXC1+TPO	0.6158	0.6302	0.6626	0.7046	0.8034	0.4962	0.506	0.532	0.5656	0.5876	0.8034	0.68332	0.5876	0.53748
54730	BIK+GPRC5C+KRT18 / CEBPB+GDF5+TPO	0.6247	0.6556	0.6749	0.7006	0.8034	0.5557	0.5778	0.5373	0.5125	0.5034	0.8034	0.69184	0.5778	0.53734
97996	KRT18+SPTLC2+VAV3 / CEBPB+CEBPG+DUSP4	0.6327	0.6275	0.6568	0.6803	0.8034	0.5758	0.5775	0.537	0.5013	0.513	0.8034	0.68014	0.5775	0.54092
55108	BIK+GPRC5C+LFNG / CEBPB+TAF4B+TPO	0.6108	0.6485	0.6893	0.713	0.8034	0.5587	0.5717	0.5446	0.5238	0.5314	0.8034	0.693	0.5717	0.54604
82957	GPRC5C+KRT18+TRIM3 / GALNT10+TAF4B+TPO	0.6427	0.6451	0.7063	0.7498	0.8034	0.5148	0.5132	0.5202	0.5477	0.5711	0.8034	0.70946	0.5711	0.5334
34455	AR+BIK+TRIM3 / DUSP4+PSAT1+TPO	0.5748	0.5878	0.6549	0.7117	0.8034	0.5412	0.5589	0.5088	0.5293	0.5446	0.8034	0.66652	0.5589	0.53656
66951	BIK+SPTLC2+TRIM3 / GDF5+PSAT1+TPO	0.6272	0.6728	0.7218	0.751	0.8034	0.5413	0.552	0.5227	0.5068	0.5162	0.8034	0.71524	0.552	0.5278
90030	GPRC5C+SPTLC2+TRIM3 / CEBPB+GALNT10+TAF4B	0.7145	0.734	0.7832	0.8033	0.7882	0.5326	0.5249	0.5372	0.5506	0.5545	0.8033	0.76464	0.5545	0.53996
16187	AHNAK+ERBB4+NCAM2 / CEBPG+FZD9+TMC5	0.7607	0.7801	0.779	0.8029	0.7867	0.6764	0.6737	0.6221	0.6004	0.5531	0.8029	0.78188	0.6764	0.62514
16303	AHNAK+ERBB4+NCAM2 / FZD9+GALNT10+TMC5	0.7505	0.7862	0.7797	0.7958	0.8029	0.6359	0.6282	0.5881	0.5666	0.5081	0.8029	0.78302	0.6359	0.58538
16194	AHNAK+ERBB4+NCAM2 / CEBPG+GALNT10+TMC5	0.7448	0.7798	0.7835	0.7925	0.8029	0.6201	0.6133	0.5876	0.5668	0.5234	0.8029	0.7807	0.6201	0.58224
54690	BIK+GPRC5C+KRT18 / CEBPB+CEBPG+TPO	0.6152	0.6251	0.6459	0.6906	0.8029	0.585	0.6079	0.5631	0.5319	0.5289	0.8029	0.67594	0.6079	0.56336
59467	BIK+KRT18+TRIM3 / CEBPB+MCM7+TPO	0.6252	0.6415	0.6712	0.7105	0.8029	0.5839	0.6077	0.566	0.5198	0.5207	0.8029	0.69026	0.6077	0.55962
33985	AR+BIK+SPTLC2 / CEBPB+MCM7+TAF4B	0.6471	0.6676	0.7033	0.7339	0.8029	0.5803	0.6022	0.5734	0.5509	0.5504	0.8029	0.71096	0.6022	0.57144
2383	BIK+GPRC5C / CEBPB+FOXC1	0.655	0.6911	0.6894	0.7077	0.8029	0.5863	0.6013	0.5431	0.5159	0.5183	0.8029	0.70922	0.6013	0.55298
56999	BIK+GPRC5C+TRIM3 / DUSP4+FZD9+TAF4B	0.6001	0.62	0.6878	0.7182	0.8029	0.4932	0.4867	0.5437	0.5652	0.5908	0.8029	0.6858	0.5908	0.53592
34082	AR+BIK+SPTLC2 / DUSP4+GDF5+TPO	0.5931	0.615	0.6659	0.7234	0.8029	0.4814	0.5225	0.5419	0.5549	0.5825	0.8029	0.68006	0.5825	0.53664
82837	GPRC5C+KRT18+TRIM3 / DUSP4+FOXC1+TPO	0.5982	0.6155	0.6376	0.6835	0.8029	0.5285	0.5385	0.5145	0.5517	0.581	0.8029	0.66754	0.581	0.54284
65849	BIK+SCUBE2+SPTLC2 / GALNT10+TAF4B+TPO	0.6154	0.6095	0.6483	0.7228	0.8029	0.552	0.5738	0.5511	0.5221	0.4937	0.8029	0.67978	0.5738	0.53854
59276	BIK+KRT18+SPTLC2 / FZD9+TAF4B+TPO	0.5887	0.6018	0.6492	0.6889	0.8029	0.5546	0.5736	0.535	0.4917	0.51	0.8029	0.6663	0.5736	0.53298
56452	BIK+GPRC5C+SPTLC2 / ART3+DUSP4+TAF4B	0.6173	0.6333	0.6564	0.6923	0.8029	0.4959	0.4986	0.5381	0.5542	0.5637	0.8029	0.68044	0.5637	0.5301
90509	GPRC5C+SPTLC2+VAV3 / DUSP4+PSAT1+TAF4B	0.6477	0.6819	0.7131	0.7287	0.8029	0.5204	0.5183	0.5255	0.5441	0.5558	0.8029	0.71486	0.5558	0.53282
65885	BIK+SCUBE2+SPTLC2 / TAF4B+TMC5+TPO	0.5338	0.5603	0.6193	0.6845	0.8029	0.5446	0.546	0.5039	0.518	0.5431	0.8029	0.64016	0.546	0.53112
73457	ERBB4+LFNG+NCAM2 / FZD9+GDF5+TMC5	0.7754	0.7774	0.7609	0.7998	0.8024	0.6593	0.6531	0.604	0.5839	0.5476	0.8024	0.78318	0.6593	0.60958
57006	BIK+GPRC5C+TRIM3 / DUSP4+GALNT10+TAF4B	0.6728	0.6769	0.7419	0.7912	0.8024	0.5864	0.5805	0.6085	0.6244	0.6385	0.8024	0.73704	0.6385	0.60766
4597	GPRC5C+TRIM3 / DUSP4+TPO	0.6165	0.627	0.6784	0.7247	0.8024	0.5642	0.5697	0.5992	0.6161	0.6324	0.8024	0.6898	0.6324	0.59632
67057	BIK+SPTLC2+VAV3 / CEBPB+CEBPG+FOXC1	0.672	0.6998	0.6849	0.7082	0.8024	0.6156	0.6239	0.5866	0.5581	0.5654	0.8024	0.71346	0.6239	0.58992
14704	AHNAK+BIK+VAV3 / CEBPB+TAF4B+TPO	0.6444	0.6751	0.6986	0.717	0.8024	0.6027	0.6231	0.5905	0.5658	0.5634	0.8024	0.7075	0.6231	0.5891
75526	ERBB4+NCAM2+RND1 / CEBPG+GALNT10+TMC5	0.7355	0.7675	0.786	0.7895	0.8024	0.5903	0.5936	0.5742	0.5423	0.5167	0.8024	0.77618	0.5936	0.56342
97791	KRT18+SPTLC2+TRIM3 / DUSP4+PSAT1+TPO	0.6026	0.6207	0.6834	0.7278	0.8024	0.5063	0.4909	0.5342	0.5714	0.5855	0.8024	0.68738	0.5855	0.53766
56582	BIK+GPRC5C+SPTLC2 / CEBPG+FOXC1+TAF4B	0.6432	0.673	0.6922	0.7201	0.8024	0.5693	0.5852	0.5379	0.5176	0.5127	0.8024	0.70618	0.5852	0.54454
66961	BIK+SPTLC2+TRIM3 / MCM7+PSAT1+TPO	0.6056	0.6434	0.6917	0.7308	0.8024	0.5663	0.5844	0.5498	0.4918	0.5088	0.8024	0.69478	0.5844	0.54022
82463	GPRC5C+KRT18+SPTLC2 / CEBPG+TAF4B+TPO	0.6133	0.6321	0.6671	0.7073	0.8024	0.5493	0.5705	0.5383	0.5133	0.4984	0.8024	0.68444	0.5705	0.53396
57138	BIK+GPRC5C+TRIM3 / MCM7+TAF4B+TPO	0.6188	0.6478	0.6872	0.7144	0.8024	0.5419	0.5658	0.5262	0.5043	0.4906	0.8024	0.69412	0.5658	0.52576
4095	GPRC5C+KRT18 / TAF4B+TPO	0.6007	0.6217	0.6523	0.6845	0.8024	0.536	0.563	0.5211	0.507	0.5266	0.8024	0.67232	0.563	0.53074
59002	BIK+KRT18+SPTLC2 / ART3+DUSP4+TPO	0.5777	0.5808	0.5948	0.6418	0.8024	0.5122	0.5191	0.5098	0.5403	0.5544	0.8024	0.6395	0.5544	0.52716
7063	SPTLC2+TRIM3 / FOXC1+TPO	0.6443	0.6779	0.7027	0.7333	0.8024	0.5259	0.5332	0.5113	0.487	0.5234	0.8024	0.71212	0.5332	0.51616
445	AHNAK+ERBB4 / MCM7+TMC5	0.7552	0.7728	0.7735	0.8023	0.7741	0.6364	0.6277	0.5897	0.566	0.5353	0.8023	0.77558	0.6364	0.59102
15836	AHNAK+ERBB4+LFNG / CEBPG+GDF5+TMC5	0.7716	0.7688	0.7629	0.8021	0.7974	0.6525	0.647	0.6086	0.59	0.5601	0.8021	0.78056	0.6525	0.61164
56665	BIK+GPRC5C+SPTLC2 / DUSP4+TMC5+TPO	0.4383	0.5974	0.6486	0.7138	0.8019	0.6207	0.6443	0.6614	0.6609	0.6639	0.8019	0.64	0.6639	0.65024
59471	BIK+KRT18+TRIM3 / CEBPB+PSAT1+TPO	0.6283	0.6555	0.6944	0.7318	0.8019	0.5857	0.6111	0.5617	0.5141	0.5167	0.8019	0.70238	0.6111	0.55786
56525	BIK+GPRC5C+SPTLC2 / CEBPB+FOXC1+PSAT1	0.6444	0.6911	0.7068	0.7255	0.8019	0.5944	0.6085	0.5552	0.5237	0.5281	0.8019	0.71394	0.6085	0.56198
34325	AR+BIK+TRIM3 / CEBPB+FOXC1+TPO	0.6381	0.6617	0.6834	0.7232	0.8019	0.5795	0.6038	0.5702	0.5324	0.5279	0.8019	0.70166	0.6038	0.56276
58981	BIK+KRT18+SPTLC2 / ART3+CEBPB+TPO	0.6242	0.6347	0.6392	0.6718	0.8019	0.5722	0.5894	0.5618	0.5259	0.474	0.8019	0.67436	0.5894	0.54466
82501	GPRC5C+KRT18+SPTLC2 / DUSP4+PSAT1+TAF4B	0.6143	0.641	0.6934	0.7182	0.8019	0.5115	0.4849	0.5372	0.5625	0.5805	0.8019	0.69376	0.5805	0.53532
14071	AHNAK+BIK+SPTLC2 / DUSP4+PSAT1+TPO	0.5593	0.5899	0.6448	0.6908	0.8019	0.5087	0.4977	0.5298	0.5569	0.5778	0.8019	0.65734	0.5778	0.53418
57145	BIK+GPRC5C+TRIM3 / PSAT1+TMC5+TPO	0.566	0.6109	0.684	0.7144	0.8019	0.5029	0.5067	0.5428	0.571	0.5739	0.8019	0.67544	0.5739	0.53946
56759	BIK+GPRC5C+SPTLC2 / GDF5+PSAT1+TPO	0.6097	0.6615	0.6936	0.722	0.8019	0.5404	0.5545	0.5229	0.4978	0.512	0.8019	0.69774	0.5545	0.52552
90368	GPRC5C+SPTLC2+VAV3 / CEBPB+DUSP4+PSAT1	0.6611	0.6963	0.7228	0.7383	0.8019	0.5504	0.5446	0.5023	0.5238	0.5287	0.8019	0.72408	0.5504	0.52996
57044	BIK+GPRC5C+TRIM3 / FOXC1+GALNT10+TPO	0.6496	0.6675	0.6911	0.7431	0.8019	0.4906	0.5283	0.5019	0.5306	0.5471	0.8019	0.71064	0.5471	0.5197
169	TRIM3 / TPO	0.6239	0.6393	0.6952	0.7354	0.8019	0.5087	0.4996	0.5113	0.5339	0.5385	0.8019	0.69914	0.5385	0.5184
90396	GPRC5C+SPTLC2+VAV3 / CEBPB+GALNT10+TPO	0.708	0.7237	0.7429	0.7764	0.8019	0.4996	0.4928	0.5027	0.5114	0.5149	0.8019	0.75058	0.5149	0.50428
67251	BIK+SPTLC2+VAV3 / FOXC1+PSAT1+TPO	0.6222	0.6682	0.6762	0.7084	0.8014	0.5996	0.6168	0.5729	0.538	0.5399	0.8014	0.69528	0.6168	0.57344
54707	BIK+GPRC5C+KRT18 / CEBPB+FOXC1+TAF4B	0.6458	0.6733	0.6942	0.7115	0.8014	0.586	0.6052	0.5406	0.5069	0.5026	0.8014	0.70524	0.6052	0.54826
30720	AHNAK+SPTLC2+VAV3 / CEBPB+TAF4B+TPO	0.6597	0.6986	0.721	0.7287	0.8014	0.5839	0.5926	0.574	0.5557	0.547	0.8014	0.72188	0.5926	0.57064
56620	BIK+GPRC5C+SPTLC2 / CEBPG+TMC5+TPO	0.5532	0.5982	0.6459	0.7033	0.8014	0.539	0.5508	0.577	0.5812	0.5874	0.8014	0.6604	0.5874	0.56708
61285	BIK+LFNG+SPTLC2 / CEBPB+MCM7+TAF4B	0.6215	0.6612	0.7102	0.7341	0.8014	0.5752	0.5838	0.5661	0.5414	0.5595	0.8014	0.70568	0.5838	0.5652
67054	BIK+SPTLC2+VAV3 / ART3+TAF4B+TPO	0.6364	0.6539	0.6611	0.6944	0.8014	0.5594	0.5769	0.5562	0.5324	0.5329	0.8014	0.68944	0.5769	0.55156
43052	AR+KRT18+TRIM3 / CEBPB+DUSP4+TPO	0.6057	0.5984	0.6586	0.7096	0.8014	0.5423	0.5601	0.5164	0.4741	0.5473	0.8014	0.67474	0.5601	0.52804
55062	BIK+GPRC5C+LFNG / CEBPB+DUSP4+TAF4B	0.6127	0.6497	0.7084	0.7356	0.8014	0.4988	0.5023	0.5401	0.555	0.5505	0.8014	0.70156	0.555	0.52934
90268	GPRC5C+SPTLC2+TRIM3 / PSAT1+TAF4B+TPO	0.634	0.6781	0.7253	0.7481	0.8014	0.531	0.5443	0.4892	0.5164	0.5228	0.8014	0.71738	0.5443	0.52074
16564	AHNAK+ERBB4+RND1 / CEBPG+GDF5+TMC5	0.7328	0.7422	0.7663	0.8013	0.7857	0.6294	0.631	0.5982	0.5744	0.5406	0.8013	0.76566	0.631	0.59472
75537	ERBB4+NCAM2+RND1 / CEBPG+MCM7+TMC5	0.7516	0.7667	0.7788	0.8011	0.7862	0.6401	0.6446	0.6094	0.573	0.556	0.8011	0.77688	0.6446	0.60462
61651	BIK+LFNG+TRIM3 / CEBPB+MCM7+TPO	0.5906	0.628	0.6778	0.7121	0.8009	0.5847	0.5991	0.5726	0.533	0.5454	0.8009	0.68188	0.5991	0.56696
55472	BIK+GPRC5C+NCAM2 / CEBPB+TAF4B+TPO	0.6187	0.6474	0.6808	0.7105	0.8009	0.5744	0.5956	0.551	0.5265	0.5182	0.8009	0.69166	0.5956	0.55314
56699	BIK+GPRC5C+SPTLC2 / FOXC1+TAF4B+TMC5	0.6222	0.6829	0.7202	0.742	0.8009	0.5231	0.533	0.575	0.581	0.5894	0.8009	0.71364	0.5894	0.5603
3089	BIK+TRIM3 / PSAT1+TPO	0.602	0.636	0.685	0.7249	0.8009	0.5578	0.5815	0.5385	0.5021	0.4984	0.8009	0.68976	0.5815	0.53566
42832	AR+KRT18+SPTLC2 / DUSP4+TAF4B+TPO	0.5862	0.5787	0.6423	0.6933	0.8009	0.4964	0.5063	0.5286	0.5519	0.5807	0.8009	0.66028	0.5807	0.53278
66784	BIK+SPTLC2+TRIM3 / CEBPG+FZD9+TPO	0.5865	0.6036	0.6586	0.7102	0.8009	0.5645	0.5805	0.5489	0.5206	0.5068	0.8009	0.67196	0.5805	0.54426
57513	BIK+GPRC5C+VAV3 / TAF4B+TMC5+TPO	0.5982	0.6441	0.6927	0.7249	0.8009	0.5173	0.5156	0.5614	0.569	0.5762	0.8009	0.69216	0.5762	0.5479
57228	BIK+GPRC5C+VAV3 / CEBPB+CEBPG+DUSP4	0.6503	0.6665	0.6749	0.7134	0.8009	0.5702	0.5759	0.5225	0.5036	0.507	0.8009	0.7012	0.5759	0.53584
54696	BIK+GPRC5C+KRT18 / CEBPB+DUSP4+PSAT1	0.6046	0.6279	0.6687	0.6989	0.8009	0.5644	0.5755	0.5074	0.5271	0.5342	0.8009	0.6802	0.5755	0.54172
56523	BIK+GPRC5C+SPTLC2 / CEBPB+FOXC1+GDF5	0.6592	0.7072	0.7128	0.7253	0.8009	0.5649	0.5711	0.5324	0.515	0.5037	0.8009	0.72108	0.5711	0.53742
61512	BIK+LFNG+SPTLC2 / PSAT1+TAF4B+TPO	0.5761	0.6251	0.69	0.7253	0.8009	0.5553	0.5669	0.5421	0.5142	0.5227	0.8009	0.68348	0.5669	0.54024
59331	BIK+KRT18+SPTLC2 / ROPN1+TAF4B+TPO	0.6239	0.6416	0.6746	0.699	0.8009	0.5478	0.5655	0.532	0.5008	0.5053	0.8009	0.688	0.5655	0.53028
97648	KRT18+SPTLC2+TRIM3 / CEBPB+DUSP4+PSAT1	0.6466	0.6661	0.7246	0.7559	0.8009	0.5304	0.5326	0.5155	0.5548	0.5617	0.8009	0.71882	0.5617	0.539
56571	BIK+GPRC5C+SPTLC2 / CEBPG+DUSP4+PSAT1	0.5964	0.6278	0.6727	0.7142	0.8009	0.5347	0.5317	0.4804	0.5437	0.5552	0.8009	0.6824	0.5552	0.52914
67485	BIK+TRIM3+VAV3 / CEBPB+TMC5+TPO	0.6289	0.6628	0.7302	0.772	0.8009	0.5077	0.5061	0.5275	0.553	0.5445	0.8009	0.71896	0.553	0.52776
67547	BIK+TRIM3+VAV3 / DUSP4+FOXC1+TAF4B	0.6487	0.6781	0.7034	0.7324	0.8009	0.5318	0.5405	0.4929	0.542	0.5523	0.8009	0.7127	0.5523	0.5319
3528	ERBB4+NCAM2 / GALNT10+TMC5	0.7213	0.7606	0.7603	0.7711	0.8009	0.5506	0.5397	0.5234	0.5081	0.5219	0.8009	0.76284	0.5506	0.52874
56605	BIK+GPRC5C+SPTLC2 / CEBPG+GDF5+TPO	0.6162	0.6529	0.6733	0.7113	0.8009	0.5286	0.5424	0.5208	0.5132	0.4955	0.8009	0.69092	0.5424	0.5201
54724	BIK+GPRC5C+KRT18 / CEBPB+GALNT10+TPO	0.6417	0.6398	0.6708	0.7184	0.8009	0.5151	0.5403	0.492	0.5183	0.5346	0.8009	0.69432	0.5403	0.52006
16342	AHNAK+ERBB4+NCAM2 / GALNT10+ROPN1+TMC5	0.7604	0.7917	0.785	0.8008	0.7867	0.64	0.633	0.5905	0.5571	0.5124	0.8008	0.78492	0.64	0.5866
16084	AHNAK+ERBB4+NCAM2 / ART3+MCM7+TMC5	0.7096	0.7333	0.7601	0.8006	0.7573	0.6726	0.6744	0.6275	0.5948	0.561	0.8006	0.75218	0.6744	0.62606
16286	AHNAK+ERBB4+NCAM2 / FOXC1+MCM7+TMC5	0.7341	0.7456	0.764	0.8006	0.7614	0.668	0.6647	0.6137	0.5786	0.5424	0.8006	0.76114	0.668	0.61348
75641	ERBB4+NCAM2+RND1 / FZD9+GDF5+TMC5	0.7363	0.7521	0.7668	0.8006	0.7989	0.6288	0.6329	0.5926	0.5634	0.5262	0.8006	0.77094	0.6329	0.58878
16268	AHNAK+ERBB4+NCAM2 / FOXC1+FZD9+TMC5	0.7295	0.7467	0.7629	0.8004	0.766	0.6777	0.6751	0.6127	0.581	0.5331	0.8004	0.7611	0.6777	0.61592
73502	ERBB4+LFNG+NCAM2 / GDF5+PSAT1+TMC5	0.7748	0.7614	0.7406	0.7881	0.8004	0.6524	0.6488	0.603	0.5717	0.5527	0.8004	0.77306	0.6524	0.60572
65655	BIK+SCUBE2+SPTLC2 / CEBPB+MCM7+TPO	0.5762	0.5934	0.612	0.6787	0.8004	0.6341	0.6514	0.617	0.5821	0.5688	0.8004	0.65214	0.6514	0.61068
34212	AR+BIK+SPTLC2 / PSAT1+TAF4B+TPO	0.6091	0.6386	0.6847	0.7285	0.8004	0.5632	0.5904	0.5541	0.5264	0.5187	0.8004	0.69226	0.5904	0.55056
75667	ERBB4+NCAM2+RND1 / GALNT10+MCM7+TMC5	0.7431	0.7746	0.7862	0.7992	0.8004	0.5862	0.5883	0.5672	0.5351	0.5103	0.8004	0.7807	0.5883	0.55742
34051	AR+BIK+SPTLC2 / CEBPG+TAF4B+TPO	0.6233	0.6324	0.6724	0.7211	0.8004	0.5567	0.5821	0.5585	0.5394	0.5307	0.8004	0.68992	0.5821	0.55348
67470	BIK+TRIM3+VAV3 / CEBPB+GDF5+TPO	0.6733	0.7097	0.7316	0.7544	0.8004	0.5651	0.5798	0.5518	0.524	0.5228	0.8004	0.73388	0.5798	0.5487
111219	SPTLC2+TRIM3+VAV3 / CEBPG+TAF4B+TPO	0.6651	0.6921	0.7319	0.7619	0.8004	0.5549	0.5709	0.5469	0.5217	0.5157	0.8004	0.73028	0.5709	0.54202
7114	SPTLC2+VAV3 / CEBPB+DUSP4	0.6701	0.6904	0.7188	0.733	0.8004	0.5135	0.5354	0.5537	0.5641	0.5662	0.8004	0.72254	0.5662	0.54658
111257	SPTLC2+TRIM3+VAV3 / DUSP4+PSAT1+TAF4B	0.6615	0.6901	0.7428	0.7579	0.8004	0.5159	0.484	0.5264	0.5529	0.563	0.8004	0.73054	0.563	0.52844
92556	KRT18+LFNG+TRIM3 / CEBPB+DUSP4+TPO	0.5715	0.589	0.6601	0.7105	0.8004	0.5158	0.5187	0.4878	0.5532	0.5549	0.8004	0.6663	0.5549	0.52608
98155	KRT18+SPTLC2+VAV3 / DUSP4+PSAT1+TPO	0.6032	0.6193	0.6559	0.6803	0.8004	0.5481	0.5542	0.512	0.5231	0.5403	0.8004	0.67182	0.5542	0.53554
103620	LFNG+SPTLC2+VAV3 / DUSP4+TAF4B+TPO	0.5911	0.6311	0.6859	0.7123	0.8004	0.514	0.5296	0.5413	0.5527	0.5514	0.8004	0.68416	0.5527	0.5378
67374	BIK+TRIM3+VAV3 / ART3+DUSP4+TPO	0.6155	0.6259	0.6362	0.6822	0.8004	0.5414	0.5507	0.5164	0.5217	0.5298	0.8004	0.67204	0.5507	0.532
66932	BIK+SPTLC2+TRIM3 / GALNT10+MCM7+TPO	0.6608	0.6661	0.72	0.7782	0.8004	0.5288	0.5156	0.5182	0.5448	0.55	0.8004	0.7251	0.55	0.53148
90252	GPRC5C+SPTLC2+TRIM3 / GDF5+TAF4B+TPO	0.6608	0.7073	0.7493	0.764	0.8004	0.5086	0.5034	0.5216	0.5311	0.5475	0.8004	0.73636	0.5475	0.52244
7044	SPTLC2+TRIM3 / CEBPG+TPO	0.6365	0.6564	0.7043	0.751	0.8004	0.5191	0.5272	0.5146	0.5084	0.5154	0.8004	0.70972	0.5272	0.51694
73353	ERBB4+LFNG+NCAM2 / CEBPG+MCM7+TMC5	0.783	0.7887	0.784	0.8002	0.7923	0.6671	0.6642	0.6246	0.5922	0.5796	0.8002	0.78964	0.6671	0.62554
15622	AHNAK+ERBB4+KRT18 / GDF5+MCM7+TMC5	0.7551	0.7647	0.7663	0.8	0.7533	0.6452	0.6511	0.6027	0.5717	0.5312	0.8	0.76788	0.6511	0.60038
82629	GPRC5C+KRT18+SPTLC2 / TAF4B+TMC5+TPO	0.5742	0.617	0.6858	0.7195	0.7999	0.5569	0.5636	0.5959	0.6023	0.6163	0.7999	0.67928	0.6163	0.587
108934	RND1+SPTLC2+TRIM3 / CEBPB+DUSP4+TAF4B	0.6952	0.7189	0.7507	0.7693	0.7999	0.5536	0.5582	0.5733	0.5994	0.6031	0.7999	0.7468	0.6031	0.57752
56563	BIK+GPRC5C+SPTLC2 / CEBPB+TAF4B+TMC5	0.6564	0.7046	0.7587	0.7766	0.7999	0.5549	0.5658	0.595	0.5951	0.5912	0.7999	0.73924	0.5951	0.5804
82399	GPRC5C+KRT18+SPTLC2 / CEBPB+MCM7+TPO	0.6124	0.6426	0.6642	0.6981	0.7999	0.5763	0.5942	0.5632	0.5325	0.5238	0.7999	0.68344	0.5942	0.558
56300	BIK+GPRC5C+SCUBE2 / DUSP4+TAF4B+TPO	0.5593	0.57	0.5983	0.6584	0.7999	0.5682	0.5844	0.5282	0.4997	0.5374	0.7999	0.63718	0.5844	0.54358
92336	KRT18+LFNG+SPTLC2 / DUSP4+TAF4B+TPO	0.5412	0.5725	0.6426	0.6875	0.7999	0.5298	0.5394	0.5573	0.5768	0.5818	0.7999	0.64874	0.5818	0.55702
57355	BIK+GPRC5C+VAV3 / DUSP4+FOXC1+TAF4B	0.6348	0.6672	0.6811	0.7073	0.7999	0.5464	0.5549	0.496	0.5319	0.5435	0.7999	0.69806	0.5549	0.53454
67575	BIK+TRIM3+VAV3 / DUSP4+MCM7+TPO	0.6198	0.6311	0.6617	0.7153	0.7999	0.5228	0.5325	0.4945	0.5408	0.548	0.7999	0.68556	0.548	0.52772
34340	AR+BIK+TRIM3 / CEBPB+GALNT10+TPO	0.6687	0.6622	0.7125	0.7751	0.7999	0.5196	0.5462	0.5314	0.4979	0.4891	0.7999	0.72368	0.5462	0.51684
4641	GPRC5C+TRIM3 / TAF4B+TPO	0.6387	0.672	0.7128	0.7354	0.7999	0.4989	0.4826	0.5103	0.5305	0.5404	0.7999	0.71176	0.5404	0.51254
98245	KRT18+SPTLC2+VAV3 / GALNT10+TAF4B+TPO	0.6626	0.6593	0.7019	0.7362	0.7999	0.4973	0.5211	0.4916	0.514	0.5316	0.7999	0.71198	0.5316	0.51112
16326	AHNAK+ERBB4+NCAM2 / GALNT10+GDF5+MCM7	0.7159	0.7434	0.7719	0.7994	0.77	0.6721	0.6818	0.6586	0.6313	0.5794	0.7994	0.76012	0.6818	0.64464
58704	BIK+KRT18+SCUBE2 / CEBPB+DUSP4+TPO	0.5429	0.5348	0.5582	0.6264	0.7994	0.608	0.6227	0.5691	0.5254	0.4953	0.7994	0.61234	0.6227	0.5641
75635	ERBB4+NCAM2+RND1 / FZD9+GALNT10+TMC5	0.7371	0.7719	0.7753	0.7833	0.7994	0.6028	0.6064	0.5732	0.5401	0.4998	0.7994	0.7734	0.6064	0.56446
2934	BIK+SPTLC2 / CEBPB+PSAT1	0.6503	0.6889	0.726	0.7534	0.7994	0.5782	0.5899	0.5543	0.5211	0.5337	0.7994	0.7236	0.5899	0.55544
56917	BIK+GPRC5C+TRIM3 / CEBPB+MCM7+TAF4B	0.6531	0.6847	0.7271	0.7385	0.7994	0.5681	0.5883	0.5422	0.5115	0.5151	0.7994	0.72056	0.5883	0.54504
66685	BIK+SPTLC2+TRIM3 / ART3+PSAT1+TPO	0.6141	0.6439	0.6677	0.6987	0.7994	0.5669	0.586	0.5532	0.5144	0.4853	0.7994	0.68476	0.586	0.54116
63070	BIK+NCAM2+SPTLC2 / CEBPB+DUSP4+TAF4B	0.6425	0.6661	0.7188	0.7506	0.7994	0.5197	0.529	0.5569	0.5745	0.5826	0.7994	0.71548	0.5826	0.55254
50330	AR+SPTLC2+TRIM3 / CEBPB+DUSP4+TAF4B	0.6795	0.6956	0.759	0.7908	0.7994	0.5088	0.5079	0.5337	0.5573	0.5701	0.7994	0.74486	0.5701	0.53556
97632	KRT18+SPTLC2+TRIM3 / CEBPB+CEBPG+DUSP4	0.6422	0.643	0.6999	0.7389	0.7994	0.5174	0.5199	0.4818	0.5544	0.5674	0.7994	0.70468	0.5674	0.52818
97832	KRT18+SPTLC2+TRIM3 / FOXC1+TAF4B+TPO	0.6461	0.6752	0.7036	0.7314	0.7994	0.5455	0.5648	0.5261	0.4923	0.5207	0.7994	0.71114	0.5648	0.52988
109344	RND1+SPTLC2+VAV3 / CEBPB+TAF4B+TPO	0.6727	0.7012	0.7074	0.7234	0.7994	0.5461	0.5621	0.5553	0.5295	0.5347	0.7994	0.72082	0.5621	0.54554
92190	KRT18+LFNG+SPTLC2 / CEBPB+DUSP4+TAF4B	0.5979	0.6319	0.6981	0.7259	0.7994	0.499	0.5102	0.5337	0.5589	0.5535	0.7994	0.69064	0.5589	0.53106
57301	BIK+GPRC5C+VAV3 / CEBPG+DUSP4+TAF4B	0.6285	0.6485	0.6715	0.708	0.7994	0.5418	0.5515	0.5061	0.5256	0.5394	0.7994	0.69118	0.5515	0.53288
111150	SPTLC2+TRIM3+VAV3 / CEBPB+GDF5+TPO	0.6916	0.7306	0.7572	0.7703	0.7994	0.5467	0.55	0.5359	0.5166	0.5127	0.7994	0.74982	0.55	0.53238
106796	NCAM2+SPTLC2+TRIM3 / CEBPB+TAF4B+TPO	0.6602	0.6943	0.7491	0.7678	0.7994	0.5388	0.5461	0.523	0.5034	0.5123	0.7994	0.73416	0.5461	0.52472
64708	BIK+RND1+SPTLC2 / FOXC1+TAF4B+TPO	0.6321	0.6627	0.6627	0.6967	0.7994	0.5257	0.5447	0.5244	0.4959	0.4932	0.7994	0.69072	0.5447	0.51678
56423	BIK+GPRC5C+SPTLC2 / ART3+CEBPB+DUSP4	0.6321	0.6531	0.6605	0.6944	0.7994	0.5183	0.5176	0.515	0.5366	0.5419	0.7994	0.6879	0.5419	0.52588
2947	BIK+SPTLC2 / CEBPG+TAF4B	0.6536	0.6726	0.7113	0.7414	0.7994	0.5249	0.5411	0.52	0.508	0.4892	0.7994	0.71566	0.5411	0.51664
82608	GPRC5C+KRT18+SPTLC2 / GDF5+TAF4B+TPO	0.6266	0.6672	0.699	0.7209	0.7994	0.5152	0.5306	0.4969	0.5115	0.5377	0.7994	0.70262	0.5377	0.51838
84592	GPRC5C+LFNG+SPTLC2 / CEBPB+TAF4B+TPO	0.6267	0.6775	0.7194	0.7364	0.7994	0.533	0.5364	0.5252	0.5094	0.5192	0.7994	0.71188	0.5364	0.52464
67669	BIK+TRIM3+VAV3 / GALNT10+TAF4B+TPO	0.6823	0.6898	0.7396	0.7849	0.7994	0.5086	0.5151	0.5036	0.531	0.5336	0.7994	0.7392	0.5336	0.51838
66714	BIK+SPTLC2+TRIM3 / CEBPB+FOXC1+GALNT10	0.7034	0.7227	0.7504	0.786	0.7994	0.5036	0.5143	0.5011	0.5295	0.5309	0.7994	0.75238	0.5309	0.51588
73335	ERBB4+LFNG+NCAM2 / CEBPG+FZD9+TMC5	0.7771	0.7889	0.7807	0.799	0.7862	0.6749	0.6761	0.623	0.595	0.5671	0.799	0.78638	0.6761	0.62722
16359	AHNAK+ERBB4+NCAM2 / GDF5+TAF4B+TMC5	0.7423	0.7504	0.7402	0.7887	0.7989	0.6247	0.6184	0.5763	0.5623	0.5148	0.7989	0.7641	0.6247	0.5793
63107	BIK+NCAM2+SPTLC2 / CEBPB+MCM7+TPO	0.5919	0.6189	0.6468	0.6952	0.7989	0.5961	0.6083	0.5817	0.5502	0.5481	0.7989	0.67034	0.6083	0.57688
82737	GPRC5C+KRT18+TRIM3 / CEBPB+FOXC1+TPO	0.6337	0.6614	0.6831	0.7169	0.7989	0.5812	0.6008	0.5539	0.5152	0.5077	0.7989	0.6988	0.6008	0.55176
2950	BIK+SPTLC2 / DUSP4+FOXC1	0.6168	0.6425	0.6574	0.7059	0.7989	0.5297	0.5439	0.5664	0.5867	0.5983	0.7989	0.6843	0.5983	0.565
59686	BIK+KRT18+TRIM3 / MCM7+TAF4B+TPO	0.6051	0.6213	0.6639	0.7	0.7989	0.5608	0.5888	0.5443	0.5017	0.4956	0.7989	0.67784	0.5888	0.53824
82499	GPRC5C+KRT18+SPTLC2 / DUSP4+MCM7+TPO	0.5661	0.5839	0.6176	0.6646	0.7989	0.5038	0.5043	0.5412	0.5631	0.5885	0.7989	0.64622	0.5885	0.54018
95468	KRT18+RND1+SPTLC2 / CEBPB+DUSP4+TPO	0.6152	0.6184	0.6318	0.6674	0.7989	0.5236	0.5196	0.5372	0.5703	0.5847	0.7989	0.66634	0.5847	0.54708
56623	BIK+GPRC5C+SPTLC2 / DUSP4+FOXC1+GDF5	0.6228	0.67	0.689	0.7176	0.7989	0.4995	0.512	0.5455	0.5602	0.5845	0.7989	0.69966	0.5845	0.54034
7215	TRIM3+VAV3 / CEBPB+TPO	0.6812	0.7044	0.7344	0.7648	0.7989	0.5701	0.5831	0.5587	0.5264	0.5323	0.7989	0.73674	0.5831	0.55412
98012	KRT18+SPTLC2+VAV3 / CEBPB+DUSP4+PSAT1	0.6381	0.6581	0.695	0.7084	0.7989	0.5778	0.5812	0.532	0.4937	0.5145	0.7989	0.6997	0.5812	0.53984
61796	BIK+LFNG+TRIM3 / FOXC1+TAF4B+TPO	0.6024	0.6422	0.6828	0.7153	0.7989	0.5582	0.576	0.544	0.5093	0.5114	0.7989	0.68832	0.576	0.53978
61294	BIK+LFNG+SPTLC2 / CEBPB+ROPN1+TPO	0.5955	0.6314	0.67	0.7011	0.7989	0.5722	0.5758	0.5607	0.5297	0.54	0.7989	0.67938	0.5758	0.55568
67104	BIK+SPTLC2+VAV3 / CEBPB+GDF5+TAF4B	0.6979	0.7313	0.7503	0.754	0.7989	0.5589	0.5672	0.544	0.5314	0.5296	0.7989	0.74648	0.5672	0.54622
97751	KRT18+SPTLC2+TRIM3 / CEBPG+TAF4B+TPO	0.6372	0.6514	0.7015	0.7404	0.7989	0.5425	0.5655	0.5325	0.5	0.489	0.7989	0.70588	0.5655	0.5259
82708	GPRC5C+KRT18+TRIM3 / CEBPB+CEBPG+DUSP4	0.6247	0.6328	0.6802	0.7203	0.7989	0.5457	0.5569	0.5036	0.5337	0.5525	0.7989	0.69138	0.5569	0.53848
3521	ERBB4+NCAM2 / FZD9+TMC5	0.7516	0.775	0.7723	0.7987	0.7948	0.6456	0.639	0.5865	0.5625	0.5234	0.7987	0.77848	0.6456	0.5914
67098	BIK+SPTLC2+VAV3 / CEBPB+GALNT10+TAF4B	0.7375	0.7451	0.7719	0.7987	0.7923	0.5026	0.509	0.4975	0.5119	0.5094	0.7987	0.7691	0.5119	0.50608
16569	AHNAK+ERBB4+RND1 / CEBPG+MCM7+TMC5	0.7437	0.7573	0.7731	0.7985	0.7639	0.648	0.6509	0.615	0.5812	0.5588	0.7985	0.7673	0.6509	0.61078
71314	ERBB4+KRT18+NCAM2 / GDF5+MCM7+TMC5	0.7565	0.7671	0.7679	0.7985	0.769	0.6417	0.6475	0.5977	0.5651	0.5286	0.7985	0.7718	0.6475	0.59612
16673	AHNAK+ERBB4+RND1 / FZD9+GDF5+TMC5	0.7347	0.7469	0.7601	0.7985	0.7857	0.634	0.6367	0.5963	0.5716	0.5252	0.7985	0.76518	0.6367	0.59276
66732	BIK+SPTLC2+TRIM3 / CEBPB+GALNT10+PSAT1	0.687	0.7075	0.7621	0.7985	0.7888	0.4905	0.4769	0.4988	0.5318	0.525	0.7985	0.74878	0.5318	0.5046
16354	AHNAK+ERBB4+NCAM2 / GDF5+PSAT1+TMC5	0.7506	0.7538	0.7488	0.7958	0.7984	0.6496	0.6456	0.6015	0.5755	0.536	0.7984	0.76948	0.6496	0.60164
3494	ERBB4+NCAM2 / CEBPG+TMC5	0.7481	0.7709	0.777	0.7944	0.7984	0.629	0.6232	0.5864	0.5612	0.5373	0.7984	0.77776	0.629	0.58742
67457	BIK+TRIM3+VAV3 / CEBPB+FZD9+TPO	0.6324	0.654	0.6887	0.727	0.7984	0.597	0.6157	0.5766	0.541	0.5402	0.7984	0.7001	0.6157	0.5741
67564	BIK+TRIM3+VAV3 / DUSP4+GALNT10+TPO	0.6607	0.648	0.7008	0.7745	0.7984	0.5629	0.5582	0.5713	0.5963	0.6075	0.7984	0.71648	0.6075	0.57924
61655	BIK+LFNG+TRIM3 / CEBPB+PSAT1+TPO	0.5941	0.6401	0.6965	0.7287	0.7984	0.5865	0.6035	0.568	0.527	0.5394	0.7984	0.69156	0.6035	0.56488
30310	AHNAK+SPTLC2+TRIM3 / CEBPB+DUSP4+TAF4B	0.6744	0.7001	0.7554	0.7659	0.7984	0.5286	0.5404	0.5609	0.5796	0.5981	0.7984	0.73884	0.5981	0.56152
56921	BIK+GPRC5C+TRIM3 / CEBPB+PSAT1+TAF4B	0.6468	0.6849	0.7331	0.7441	0.7984	0.5743	0.5968	0.541	0.5066	0.5122	0.7984	0.72146	0.5968	0.54618
59056	BIK+KRT18+SPTLC2 / CEBPB+CEBPG+TAF4B	0.6597	0.6702	0.7044	0.731	0.7984	0.5776	0.5948	0.5597	0.5299	0.5333	0.7984	0.71274	0.5948	0.55906
2983	BIK+SPTLC2 / GALNT10+TPO	0.6534	0.6536	0.7047	0.7764	0.7984	0.5861	0.5822	0.5595	0.5683	0.5735	0.7984	0.7173	0.5861	0.57392
56610	BIK+GPRC5C+SPTLC2 / CEBPG+MCM7+TPO	0.5892	0.6152	0.6324	0.6833	0.7984	0.5626	0.5808	0.5543	0.5329	0.5285	0.7984	0.6637	0.5808	0.55182
67705	BIK+TRIM3+VAV3 / TAF4B+TMC5+TPO	0.6143	0.6467	0.7291	0.7602	0.7984	0.5224	0.5186	0.5572	0.5756	0.5721	0.7984	0.70974	0.5756	0.54918
66927	BIK+SPTLC2+TRIM3 / GALNT10+GDF5+TPO	0.6765	0.6963	0.7472	0.7904	0.7984	0.5552	0.5499	0.5453	0.5592	0.5747	0.7984	0.74176	0.5747	0.55686
3085	BIK+TRIM3 / MCM7+TPO	0.6034	0.6228	0.6587	0.7038	0.7984	0.5465	0.569	0.5407	0.5025	0.5016	0.7984	0.67742	0.569	0.53206
57147	BIK+GPRC5C+TRIM3 / ROPN1+TAF4B+TPO	0.6226	0.6509	0.6874	0.7061	0.7984	0.5412	0.5622	0.5217	0.49	0.485	0.7984	0.69308	0.5622	0.52002
56740	BIK+GPRC5C+SPTLC2 / GALNT10+MCM7+TPO	0.6349	0.6443	0.6693	0.7257	0.7984	0.5221	0.509	0.5146	0.5319	0.5445	0.7984	0.69452	0.5445	0.52442
13956	AHNAK+BIK+SPTLC2 / CEBPB+GALNT10+TPO	0.6594	0.6661	0.7066	0.7533	0.7984	0.509	0.5026	0.4966	0.5132	0.5256	0.7984	0.71676	0.5256	0.5094
61640	BIK+LFNG+TRIM3 / CEBPB+GALNT10+TPO	0.6332	0.6499	0.7083	0.7611	0.7984	0.4992	0.5133	0.5088	0.5195	0.5109	0.7984	0.71018	0.5195	0.51034
4595	GPRC5C+TRIM3 / DUSP4+TAF4B	0.651	0.6711	0.7269	0.755	0.7979	0.5627	0.5658	0.6042	0.6184	0.6349	0.7979	0.72038	0.6349	0.5972
98051	KRT18+SPTLC2+VAV3 / CEBPB+MCM7+TPO	0.6277	0.6523	0.6664	0.6883	0.7979	0.6098	0.625	0.5968	0.5622	0.5595	0.7979	0.68652	0.625	0.59066
57283	BIK+GPRC5C+VAV3 / CEBPB+MCM7+TPO	0.6389	0.6711	0.6737	0.7054	0.7979	0.5955	0.6167	0.5795	0.5517	0.5607	0.7979	0.6974	0.6167	0.58082
57238	BIK+GPRC5C+VAV3 / CEBPB+CEBPG+TPO	0.6506	0.6754	0.6805	0.7163	0.7979	0.5961	0.6163	0.579	0.5553	0.5635	0.7979	0.70414	0.6163	0.58204
55073	BIK+GPRC5C+LFNG / CEBPB+FOXC1+TPO	0.595	0.6378	0.6517	0.6833	0.7979	0.5922	0.6032	0.5666	0.5378	0.5437	0.7979	0.67314	0.6032	0.5687
57428	BIK+GPRC5C+VAV3 / FOXC1+TAF4B+TPO	0.6433	0.6792	0.6843	0.7103	0.7979	0.5779	0.6002	0.5475	0.5225	0.5221	0.7979	0.703	0.6002	0.55404
59474	BIK+KRT18+TRIM3 / CEBPB+ROPN1+TPO	0.6307	0.646	0.6797	0.7034	0.7979	0.5771	0.5985	0.5559	0.5109	0.5086	0.7979	0.69154	0.5985	0.5502
67694	BIK+TRIM3+VAV3 / MCM7+TAF4B+TPO	0.6386	0.6669	0.7014	0.7314	0.7979	0.5709	0.5965	0.5589	0.5233	0.5261	0.7979	0.70724	0.5965	0.55514
59101	BIK+KRT18+SPTLC2 / CEBPB+MCM7+TAF4B	0.6498	0.6697	0.698	0.722	0.7979	0.5783	0.5954	0.5571	0.5249	0.5275	0.7979	0.70748	0.5954	0.55664
111129	SPTLC2+TRIM3+VAV3 / CEBPB+FOXC1+TPO	0.6772	0.7134	0.724	0.7475	0.7979	0.576	0.5847	0.5577	0.5272	0.5256	0.7979	0.732	0.5847	0.55424
82773	GPRC5C+KRT18+TRIM3 / CEBPB+TMC5+TPO	0.5892	0.6263	0.693	0.7257	0.7979	0.4931	0.4971	0.5454	0.5695	0.579	0.7979	0.68642	0.579	0.53682
67339	BIK+SPTLC2+VAV3 / ROPN1+TAF4B+TPO	0.6349	0.6632	0.6872	0.7098	0.7979	0.561	0.5757	0.547	0.5221	0.5225	0.7979	0.6986	0.5757	0.54566
59462	BIK+KRT18+TRIM3 / CEBPB+GDF5+TPO	0.6408	0.6665	0.7006	0.7287	0.7979	0.5555	0.5747	0.5396	0.505	0.494	0.7979	0.7069	0.5747	0.53376
61391	BIK+LFNG+SPTLC2 / DUSP4+PSAT1+TPO	0.5369	0.5834	0.6595	0.7178	0.7979	0.5024	0.5102	0.5356	0.5613	0.5565	0.7979	0.6591	0.5613	0.5332
14658	AHNAK+BIK+VAV3 / CEBPB+DUSP4+TAF4B	0.6575	0.6758	0.7065	0.7163	0.7979	0.5572	0.5608	0.5159	0.4903	0.5238	0.7979	0.7108	0.5608	0.5296
67070	BIK+SPTLC2+VAV3 / CEBPB+DUSP4+GDF5	0.6807	0.7159	0.7281	0.7441	0.7979	0.4968	0.5167	0.5338	0.5459	0.5557	0.7979	0.73334	0.5557	0.52978
30676	AHNAK+SPTLC2+VAV3 / CEBPB+DUSP4+TPO	0.6272	0.6495	0.6739	0.6983	0.7979	0.5324	0.5168	0.4951	0.5219	0.5432	0.7979	0.68936	0.5432	0.52188
66670	BIK+SPTLC2+TRIM3 / ART3+GALNT10+TPO	0.6526	0.654	0.6777	0.7257	0.7979	0.5076	0.5072	0.5011	0.5271	0.5325	0.7979	0.70158	0.5325	0.5151
71278	ERBB4+KRT18+NCAM2 / FZD9+MCM7+TMC5	0.768	0.7869	0.7795	0.7975	0.767	0.6684	0.68	0.611	0.5711	0.5347	0.7975	0.77978	0.68	0.61304
82486	GPRC5C+KRT18+SPTLC2 / DUSP4+GALNT10+TAF4B	0.6509	0.6474	0.7008	0.7517	0.7974	0.592	0.5929	0.6179	0.6243	0.6435	0.7974	0.70964	0.6435	0.61412
20264	AHNAK+GPRC5C+SPTLC2 / DUSP4+TAF4B+TPO	0.601	0.632	0.6712	0.6967	0.7974	0.553	0.5665	0.587	0.5906	0.6231	0.7974	0.67966	0.6231	0.58404
11757	AHNAK+BIK+GPRC5C / CEBPB+FOXC1+TPO	0.6035	0.6464	0.6415	0.6711	0.7974	0.5955	0.6151	0.565	0.5373	0.5271	0.7974	0.67198	0.6151	0.568
14286	AHNAK+BIK+TRIM3 / CEBPB+CEBPG+TPO	0.6086	0.6295	0.6696	0.7065	0.7974	0.5919	0.6121	0.5795	0.5456	0.538	0.7974	0.68232	0.6121	0.57342
3443	ERBB4+LFNG / GDF5+TMC5	0.7562	0.7507	0.7369	0.7759	0.7974	0.6048	0.5921	0.5614	0.5443	0.5298	0.7974	0.76342	0.6048	0.56648
33940	AR+BIK+SPTLC2 / CEBPB+CEBPG+TAF4B	0.6567	0.6658	0.7015	0.7285	0.7974	0.583	0.6047	0.5752	0.5543	0.5545	0.7974	0.70998	0.6047	0.57434
16558	AHNAK+ERBB4+RND1 / CEBPG+GALNT10+TMC5	0.7276	0.7612	0.7851	0.7872	0.7974	0.6004	0.603	0.5805	0.5498	0.5173	0.7974	0.7717	0.603	0.5702
61423	BIK+LFNG+SPTLC2 / FOXC1+MCM7+TPO	0.5526	0.5955	0.6151	0.6625	0.7974	0.5861	0.5951	0.5755	0.5441	0.547	0.7974	0.64462	0.5951	0.56956
56775	BIK+GPRC5C+SPTLC2 / MCM7+TMC5+TPO	0.5481	0.594	0.6396	0.6897	0.7974	0.5395	0.5518	0.575	0.5847	0.5899	0.7974	0.65376	0.5899	0.56818
56769	BIK+GPRC5C+SPTLC2 / MCM7+PSAT1+TPO	0.5838	0.6232	0.6542	0.6929	0.7974	0.5669	0.5868	0.5516	0.5205	0.5184	0.7974	0.6703	0.5868	0.54884
4020	GPRC5C+KRT18 / CEBPB+DUSP4	0.6113	0.6207	0.6512	0.6897	0.7974	0.5034	0.508	0.544	0.565	0.5838	0.7974	0.67406	0.5838	0.54084
34346	AR+BIK+TRIM3 / CEBPB+GDF5+TPO	0.643	0.6711	0.7097	0.7374	0.7974	0.5607	0.5832	0.558	0.5297	0.5175	0.7974	0.71172	0.5832	0.54982
31759	AR+BIK+GPRC5C / CEBPB+DUSP4+FOXC1	0.5993	0.6254	0.6477	0.6908	0.7974	0.5652	0.5779	0.5232	0.4911	0.48	0.7974	0.67212	0.5779	0.52748
90003	GPRC5C+SPTLC2+TRIM3 / CEBPB+DUSP4+MCM7	0.6627	0.6984	0.7421	0.7686	0.7974	0.5032	0.5141	0.5443	0.5661	0.5742	0.7974	0.73384	0.5742	0.54038
5278	KRT18+TRIM3 / TAF4B+TPO	0.634	0.6485	0.6987	0.7287	0.7974	0.5271	0.5554	0.5155	0.52	0.5308	0.7974	0.70146	0.5554	0.52976
33947	AR+BIK+SPTLC2 / CEBPB+DUSP4+MCM7	0.6078	0.6201	0.6684	0.7205	0.7974	0.5456	0.5506	0.5146	0.4876	0.519	0.7974	0.68284	0.5506	0.52348
67493	BIK+TRIM3+VAV3 / CEBPG+DUSP4+TAF4B	0.6556	0.6669	0.7109	0.7473	0.7974	0.5189	0.5312	0.5124	0.5424	0.5505	0.7974	0.71562	0.5505	0.53108
2926	BIK+SPTLC2 / ART3+TPO	0.6087	0.6224	0.6177	0.6609	0.7974	0.5334	0.546	0.5369	0.4879	0.5107	0.7974	0.66142	0.546	0.52298
67068	BIK+SPTLC2+VAV3 / CEBPB+DUSP4+FZD9	0.6181	0.6336	0.6656	0.6973	0.7974	0.5446	0.5404	0.5031	0.5193	0.5344	0.7974	0.6824	0.5446	0.52836
111115	SPTLC2+TRIM3+VAV3 / CEBPB+DUSP4+MCM7	0.6716	0.694	0.7288	0.7511	0.7974	0.5277	0.5197	0.5088	0.5361	0.5405	0.7974	0.72858	0.5405	0.52656
16179	AHNAK+ERBB4+NCAM2 / CEBPG+FOXC1+TMC5	0.7277	0.7442	0.7665	0.7973	0.7685	0.6699	0.6678	0.6157	0.5838	0.5452	0.7973	0.76084	0.6699	0.61648
15945	AHNAK+ERBB4+LFNG / FZD9+GDF5+TMC5	0.7732	0.7716	0.7534	0.7973	0.7817	0.6656	0.6594	0.6094	0.5908	0.548	0.7973	0.77544	0.6656	0.61464
16357	AHNAK+ERBB4+NCAM2 / GDF5+ROPN1+TMC5	0.741	0.7473	0.751	0.7973	0.7832	0.6452	0.6399	0.5971	0.5704	0.5306	0.7973	0.76396	0.6452	0.59664
65719	BIK+SCUBE2+SPTLC2 / CEBPG+TAF4B+TPO	0.5748	0.5813	0.6183	0.6847	0.7969	0.6161	0.6378	0.6012	0.5711	0.5516	0.7969	0.6512	0.6378	0.59556
65864	BIK+SCUBE2+SPTLC2 / GDF5+TAF4B+TPO	0.6023	0.6296	0.6631	0.7059	0.7969	0.5942	0.6123	0.5788	0.5564	0.5274	0.7969	0.67956	0.6123	0.57382
14305	AHNAK+BIK+TRIM3 / CEBPB+FOXC1+TPO	0.6231	0.6576	0.6746	0.7023	0.7969	0.5915	0.6093	0.5715	0.5336	0.5246	0.7969	0.6909	0.6093	0.5661
67700	BIK+TRIM3+VAV3 / PSAT1+TAF4B+TPO	0.6334	0.6683	0.7121	0.7398	0.7969	0.5758	0.6024	0.5552	0.5175	0.5218	0.7969	0.7101	0.6024	0.55454
66717	BIK+SPTLC2+TRIM3 / CEBPB+FOXC1+PSAT1	0.6504	0.6919	0.7203	0.7454	0.7969	0.5851	0.6006	0.5562	0.5158	0.5185	0.7969	0.72098	0.6006	0.55524
82358	GPRC5C+KRT18+SPTLC2 / CEBPB+DUSP4+GDF5	0.6315	0.6702	0.7072	0.7209	0.7969	0.4972	0.4889	0.5454	0.5599	0.5864	0.7969	0.70534	0.5864	0.53556
14192	AHNAK+BIK+SPTLC2 / PSAT1+TAF4B+TPO	0.5832	0.6242	0.6795	0.7065	0.7969	0.5663	0.5839	0.5501	0.523	0.5105	0.7969	0.67806	0.5839	0.54676
57024	BIK+GPRC5C+TRIM3 / DUSP4+ROPN1+TAF4B	0.6176	0.6439	0.6918	0.7077	0.7969	0.5118	0.5175	0.5344	0.5634	0.5783	0.7969	0.69158	0.5783	0.54108
32276	AR+BIK+KRT18 / DUSP4+TAF4B+TPO	0.5705	0.5619	0.6183	0.6715	0.7969	0.5152	0.5355	0.5124	0.5411	0.5679	0.7969	0.64382	0.5679	0.53442
66817	BIK+SPTLC2+TRIM3 / DUSP4+FOXC1+PSAT1	0.6222	0.6628	0.7015	0.7395	0.7969	0.5286	0.5276	0.5176	0.5536	0.5628	0.7969	0.70458	0.5628	0.53804
12112	AHNAK+BIK+KRT18 / CEBPB+DUSP4+TPO	0.5704	0.5728	0.6036	0.6519	0.7969	0.5354	0.5451	0.5034	0.5302	0.5556	0.7969	0.63912	0.5556	0.53394
42686	AR+KRT18+SPTLC2 / CEBPB+DUSP4+TAF4B	0.6327	0.631	0.6911	0.7201	0.7969	0.5256	0.5357	0.4963	0.5316	0.5506	0.7969	0.69436	0.5506	0.52796
20164	AHNAK+GPRC5C+SPTLC2 / CEBPB+TAF4B+TPO	0.6403	0.6864	0.7113	0.7238	0.7969	0.5428	0.55	0.5316	0.5174	0.4957	0.7969	0.71174	0.55	0.5275
26022	AHNAK+NCAM2+RND1 / CEBPG+GALNT10+TMC5	0.7227	0.7313	0.7485	0.7519	0.7969	0.5378	0.5245	0.5137	0.5021	0.5293	0.7969	0.75026	0.5378	0.52148
14320	AHNAK+BIK+TRIM3 / CEBPB+GALNT10+TPO	0.6534	0.6587	0.7111	0.7573	0.7969	0.4848	0.5334	0.5192	0.5122	0.5262	0.7969	0.71548	0.5334	0.51516
427	AHNAK+ERBB4 / FZD9+TMC5	0.7475	0.7701	0.7656	0.7966	0.77	0.6582	0.6505	0.5965	0.5735	0.5249	0.7966	0.76996	0.6582	0.60072
3118	BIK+VAV3 / CEBPB+TAF4B	0.6963	0.7215	0.7328	0.7464	0.7964	0.5882	0.6069	0.5707	0.547	0.5594	0.7964	0.73868	0.6069	0.57444
55936	BIK+GPRC5C+RND1 / DUSP4+TAF4B+TPO	0.6124	0.6287	0.6398	0.673	0.7964	0.5475	0.5371	0.5688	0.5879	0.6046	0.7964	0.67006	0.6046	0.56918
90411	GPRC5C+SPTLC2+VAV3 / CEBPB+PSAT1+TPO	0.6476	0.6922	0.7134	0.7331	0.7964	0.5892	0.6021	0.5684	0.5412	0.5445	0.7964	0.71654	0.6021	0.56908
55572	BIK+GPRC5C+NCAM2 / DUSP4+TAF4B+TPO	0.5724	0.5899	0.6321	0.6814	0.7964	0.5175	0.5114	0.5564	0.5725	0.5993	0.7964	0.65444	0.5993	0.55142
59239	BIK+KRT18+SPTLC2 / FOXC1+MCM7+TPO	0.5944	0.6174	0.6149	0.6632	0.7964	0.581	0.5981	0.5578	0.5206	0.489	0.7964	0.65726	0.5981	0.5493
66713	BIK+SPTLC2+TRIM3 / CEBPB+FOXC1+FZD9	0.6181	0.6504	0.6867	0.7151	0.7964	0.5828	0.5945	0.5557	0.5218	0.5147	0.7964	0.69334	0.5945	0.5539
66915	BIK+SPTLC2+TRIM3 / FZD9+PSAT1+TPO	0.5841	0.618	0.6809	0.7232	0.7964	0.575	0.5922	0.5491	0.5125	0.5025	0.7964	0.68052	0.5922	0.54626
56735	BIK+GPRC5C+SPTLC2 / GALNT10+GDF5+TPO	0.6607	0.6834	0.7137	0.7567	0.7964	0.5528	0.5477	0.5491	0.5536	0.5788	0.7964	0.72218	0.5788	0.5564
56431	BIK+GPRC5C+SPTLC2 / ART3+CEBPB+TAF4B	0.6591	0.6799	0.6872	0.7054	0.7964	0.5566	0.5713	0.5378	0.5151	0.5204	0.7964	0.7056	0.5713	0.54024
90043	GPRC5C+SPTLC2+TRIM3 / CEBPB+MCM7+TPO	0.6499	0.6885	0.719	0.7429	0.7964	0.5445	0.5525	0.5326	0.5066	0.5054	0.7964	0.71934	0.5525	0.52832
59059	BIK+KRT18+SPTLC2 / CEBPB+DUSP4+FOXC1	0.631	0.6495	0.663	0.6992	0.7964	0.5287	0.5307	0.4912	0.5439	0.5524	0.7964	0.68782	0.5524	0.52938
56678	BIK+GPRC5C+SPTLC2 / FOXC1+GALNT10+TAF4B	0.6869	0.7003	0.723	0.7602	0.7964	0.5097	0.5057	0.5227	0.5377	0.5497	0.7964	0.73336	0.5497	0.5251
108960	RND1+SPTLC2+TRIM3 / CEBPB+GALNT10+TPO	0.6929	0.698	0.73	0.7649	0.7964	0.5445	0.5319	0.5198	0.5457	0.5475	0.7964	0.73644	0.5475	0.53788
7084	SPTLC2+TRIM3 / GDF5+TPO	0.6608	0.7012	0.7446	0.7705	0.7964	0.5155	0.5194	0.5223	0.5331	0.5472	0.7964	0.7347	0.5472	0.5275
3001	BIK+SPTLC2 / ROPN1+TPO	0.6122	0.6362	0.6592	0.6906	0.7964	0.5349	0.5419	0.5229	0.4985	0.4969	0.7964	0.67892	0.5419	0.51902
111111	SPTLC2+TRIM3+VAV3 / CEBPB+DUSP4+FOXC1	0.6806	0.708	0.7196	0.7414	0.7964	0.5382	0.5308	0.4984	0.5309	0.5411	0.7964	0.7292	0.5411	0.52788
61243	BIK+LFNG+SPTLC2 / CEBPB+DUSP4+FOXC1	0.6009	0.6451	0.672	0.7121	0.7964	0.5291	0.5158	0.5073	0.5349	0.531	0.7964	0.6853	0.5349	0.52362
16275	AHNAK+ERBB4+NCAM2 / FOXC1+GALNT10+TMC5	0.73	0.7607	0.7788	0.796	0.7933	0.6336	0.6265	0.5843	0.5529	0.5002	0.796	0.77176	0.6336	0.5795
14335	AHNAK+BIK+TRIM3 / CEBPB+PSAT1+TPO	0.5941	0.6324	0.6803	0.7105	0.7958	0.5963	0.6179	0.5749	0.5342	0.5306	0.7958	0.68262	0.6179	0.57078
66698	BIK+SPTLC2+TRIM3 / CEBPB+CEBPG+PSAT1	0.6473	0.6788	0.7221	0.7519	0.7958	0.5868	0.6041	0.5646	0.5262	0.5327	0.7958	0.71918	0.6041	0.56288
90362	GPRC5C+SPTLC2+VAV3 / CEBPB+CEBPG+TPO	0.6708	0.7001	0.6996	0.7262	0.7958	0.5862	0.597	0.5756	0.5549	0.5562	0.7958	0.7185	0.597	0.57398
56927	BIK+GPRC5C+TRIM3 / CEBPB+TAF4B+TMC5	0.6441	0.6837	0.7585	0.7785	0.7958	0.5294	0.5296	0.5685	0.5848	0.5843	0.7958	0.73212	0.5848	0.55932
64637	BIK+RND1+SPTLC2 / DUSP4+FOXC1+TPO	0.5993	0.6218	0.6177	0.663	0.7958	0.5199	0.5191	0.5379	0.5663	0.5802	0.7958	0.65952	0.5802	0.54468
95832	KRT18+RND1+TRIM3 / CEBPB+DUSP4+TPO	0.6289	0.6218	0.6464	0.687	0.7958	0.4992	0.5156	0.4799	0.5639	0.577	0.7958	0.67598	0.577	0.52712
66774	BIK+SPTLC2+TRIM3 / CEBPG+FOXC1+TAF4B	0.6514	0.6841	0.7128	0.7393	0.7958	0.5576	0.5761	0.5399	0.5094	0.5039	0.7958	0.71668	0.5761	0.53738
59487	BIK+KRT18+TRIM3 / CEBPG+DUSP4+TPO	0.593	0.5854	0.6343	0.6994	0.7958	0.5064	0.5228	0.5209	0.5576	0.5756	0.7958	0.66158	0.5756	0.53666
14405	AHNAK+BIK+TRIM3 / DUSP4+FOXC1+TPO	0.5762	0.6022	0.6295	0.6757	0.7958	0.5242	0.5286	0.4902	0.5439	0.5755	0.7958	0.65588	0.5755	0.53248
66881	BIK+SPTLC2+TRIM3 / FOXC1+MCM7+TAF4B	0.6458	0.6803	0.705	0.7312	0.7958	0.5591	0.5753	0.5386	0.505	0.5008	0.7958	0.71162	0.5753	0.53576
3074	BIK+TRIM3 / GALNT10+TPO	0.6569	0.6509	0.7105	0.773	0.7958	0.558	0.5386	0.5401	0.5649	0.5724	0.7958	0.71742	0.5724	0.5548
31907	AR+BIK+GPRC5C / DUSP4+PSAT1+TPO	0.5597	0.5773	0.6235	0.6701	0.7958	0.5468	0.5661	0.5092	0.521	0.5413	0.7958	0.64528	0.5661	0.53688
97906	KRT18+SPTLC2+TRIM3 / MCM7+TAF4B+TPO	0.6266	0.6508	0.6955	0.7291	0.7958	0.5442	0.5651	0.5327	0.5024	0.5131	0.7958	0.69956	0.5651	0.5315
2548	BIK+KRT18 / TAF4B+TPO	0.6013	0.6102	0.6495	0.686	0.7958	0.5312	0.5572	0.5211	0.5095	0.5192	0.7958	0.66856	0.5572	0.52764
89996	GPRC5C+SPTLC2+TRIM3 / CEBPB+CEBPG+TAF4B	0.6818	0.7145	0.7504	0.7648	0.7958	0.5427	0.5553	0.5284	0.5055	0.506	0.7958	0.74146	0.5553	0.52758
34824	AR+BIK+VAV3 / DUSP4+TAF4B+TPO	0.6193	0.6196	0.6645	0.7128	0.7958	0.5312	0.548	0.5079	0.5195	0.5361	0.7958	0.6824	0.548	0.52854
34371	AR+BIK+TRIM3 / CEBPG+DUSP4+TPO	0.583	0.5745	0.6336	0.7059	0.7958	0.5268	0.5452	0.5075	0.4743	0.5466	0.7958	0.65856	0.5466	0.52008
15477	AHNAK+ERBB4+KRT18 / CEBPG+MCM7+TMC5	0.7656	0.7809	0.7837	0.7954	0.7416	0.6712	0.6787	0.6218	0.5839	0.5538	0.7954	0.77344	0.6787	0.62188
16699	AHNAK+ERBB4+RND1 / GALNT10+MCM7+TMC5	0.7334	0.7663	0.7823	0.7954	0.7812	0.5955	0.5957	0.5733	0.5407	0.5105	0.7954	0.77172	0.5957	0.56314
65880	BIK+SCUBE2+SPTLC2 / PSAT1+TAF4B+TPO	0.577	0.6016	0.6434	0.696	0.7953	0.6158	0.6382	0.5934	0.5595	0.5415	0.7953	0.66266	0.6382	0.58968
16339	AHNAK+ERBB4+NCAM2 / GALNT10+PSAT1+TMC5	0.7511	0.7735	0.765	0.7847	0.7953	0.6326	0.6279	0.5869	0.5566	0.5131	0.7953	0.77392	0.6326	0.58342
30456	AHNAK+SPTLC2+TRIM3 / DUSP4+TAF4B+TPO	0.6334	0.6533	0.7177	0.7469	0.7953	0.553	0.5656	0.5829	0.5987	0.6195	0.7953	0.70932	0.6195	0.58394
56877	BIK+GPRC5C+TRIM3 / CEBPB+DUSP4+GALNT10	0.6847	0.6898	0.7379	0.7885	0.7953	0.5652	0.5643	0.5867	0.6058	0.6165	0.7953	0.73924	0.6165	0.5877
4566	GPRC5C+TRIM3 / CEBPB+DUSP4	0.6681	0.6874	0.7346	0.7625	0.7953	0.5372	0.5437	0.5776	0.5967	0.6076	0.7953	0.72958	0.6076	0.57256
56948	BIK+GPRC5C+TRIM3 / CEBPG+FOXC1+TPO	0.6113	0.642	0.6593	0.6994	0.7953	0.5722	0.5939	0.5504	0.5187	0.5112	0.7953	0.68146	0.5939	0.54928
61606	BIK+LFNG+TRIM3 / CEBPB+CEBPG+TPO	0.6042	0.6337	0.6868	0.7278	0.7953	0.5778	0.5936	0.5697	0.5361	0.5477	0.7953	0.68956	0.5936	0.56498
111155	SPTLC2+TRIM3+VAV3 / CEBPB+MCM7+TPO	0.6684	0.7024	0.7309	0.7561	0.7953	0.5764	0.5859	0.5663	0.5352	0.5376	0.7953	0.73062	0.5859	0.56028
34217	AR+BIK+SPTLC2 / TAF4B+TMC5+TPO	0.5778	0.6044	0.6862	0.7381	0.7953	0.5424	0.544	0.5676	0.5743	0.5818	0.7953	0.68036	0.5818	0.56202
1365	AR+BIK / TAF4B+TPO	0.6098	0.6196	0.6623	0.7048	0.7953	0.5452	0.5776	0.5488	0.527	0.517	0.7953	0.67836	0.5776	0.54312
65665	BIK+SCUBE2+SPTLC2 / CEBPB+TMC5+TPO	0.5439	0.5748	0.6202	0.682	0.7953	0.5719	0.5699	0.5312	0.5027	0.517	0.7953	0.64324	0.5719	0.53854
66816	BIK+SPTLC2+TRIM3 / DUSP4+FOXC1+MCM7	0.6181	0.6497	0.6743	0.7184	0.7953	0.5167	0.513	0.5225	0.5557	0.5668	0.7953	0.69116	0.5668	0.53494
54842	BIK+GPRC5C+KRT18 / DUSP4+ROPN1+TPO	0.5671	0.58	0.6021	0.6391	0.7953	0.5277	0.5376	0.4874	0.5435	0.5664	0.7953	0.63672	0.5664	0.53252
59297	BIK+KRT18+SPTLC2 / GALNT10+TAF4B+TPO	0.6498	0.646	0.7019	0.7533	0.7953	0.5461	0.5285	0.5356	0.5548	0.5656	0.7953	0.70926	0.5656	0.54612
61351	BIK+LFNG+SPTLC2 / CEBPG+TAF4B+TPO	0.583	0.6136	0.6695	0.7138	0.7953	0.548	0.559	0.5475	0.5274	0.5355	0.7953	0.67504	0.559	0.54348
15586	AHNAK+ERBB4+KRT18 / FZD9+MCM7+TMC5	0.7636	0.7822	0.7744	0.795	0.7497	0.6751	0.6836	0.6179	0.5786	0.536	0.795	0.77298	0.6836	0.61824
56765	BIK+GPRC5C+SPTLC2 / GDF5+TMC5+TPO	0.5873	0.6443	0.6903	0.7305	0.7948	0.5742	0.5903	0.605	0.6017	0.6175	0.7948	0.68944	0.6175	0.59774
32540	AR+BIK+LFNG / CEBPB+TAF4B+TPO	0.5934	0.6221	0.6728	0.7092	0.7948	0.5841	0.606	0.5834	0.5553	0.5596	0.7948	0.67846	0.606	0.57768
31777	AR+BIK+GPRC5C / CEBPB+FOXC1+TPO	0.6215	0.6499	0.6545	0.6872	0.7948	0.5808	0.6055	0.5619	0.5338	0.5308	0.7948	0.68158	0.6055	0.56256
20120	AHNAK+GPRC5C+SPTLC2 / CEBPB+DUSP4+TPO	0.6098	0.6437	0.6753	0.7004	0.7948	0.4819	0.5367	0.5559	0.5673	0.5934	0.7948	0.6848	0.5934	0.54704
56899	BIK+GPRC5C+TRIM3 / CEBPB+FZD9+TAF4B	0.6319	0.6642	0.7185	0.7324	0.7948	0.5715	0.5916	0.5419	0.5145	0.5094	0.7948	0.70836	0.5916	0.54578
59531	BIK+KRT18+TRIM3 / CEBPG+TAF4B+TPO	0.6223	0.6275	0.672	0.7161	0.7948	0.5576	0.586	0.5432	0.5057	0.499	0.7948	0.68654	0.586	0.5383
90502	GPRC5C+SPTLC2+VAV3 / DUSP4+GDF5+TPO	0.6255	0.6673	0.6919	0.7149	0.7948	0.5229	0.5373	0.5579	0.5607	0.5851	0.7948	0.69888	0.5851	0.55278
111380	SPTLC2+TRIM3+VAV3 / PSAT1+TAF4B+TPO	0.6424	0.6843	0.7296	0.7529	0.7948	0.5622	0.5782	0.5437	0.513	0.5108	0.7948	0.7208	0.5782	0.54158
26158	AHNAK+NCAM2+RND1 / GALNT10+GDF5+TMC5	0.7068	0.6983	0.7109	0.7335	0.7948	0.5053	0.527	0.5292	0.5297	0.5663	0.7948	0.72886	0.5663	0.5315
56528	BIK+GPRC5C+SPTLC2 / CEBPB+FOXC1+TMC5	0.6365	0.6997	0.7212	0.7412	0.7948	0.4939	0.5078	0.5474	0.5603	0.5632	0.7948	0.71868	0.5632	0.53452
23838	AHNAK+LFNG+NCAM2 / CEBPG+GALNT10+TMC5	0.7623	0.7573	0.74	0.7402	0.7948	0.5611	0.5362	0.5198	0.4882	0.5117	0.7948	0.75892	0.5611	0.5234
57108	BIK+GPRC5C+TRIM3 / GALNT10+PSAT1+TPO	0.6252	0.6433	0.6986	0.7439	0.7948	0.5171	0.5417	0.4976	0.5313	0.5399	0.7948	0.70116	0.5417	0.52552
43	BIK / TPO	0.5934	0.6046	0.6225	0.6831	0.7948	0.5069	0.5126	0.5055	0.515	0.5174	0.7948	0.65968	0.5174	0.51148
75519	ERBB4+NCAM2+RND1 / CEBPG+FZD9+TMC5	0.7445	0.7664	0.7778	0.7946	0.7832	0.6464	0.653	0.6075	0.5729	0.5434	0.7946	0.7733	0.653	0.60464
97674	KRT18+SPTLC2+TRIM3 / CEBPB+GALNT10+TAF4B	0.7025	0.7082	0.7673	0.7944	0.7832	0.5179	0.5001	0.5177	0.5441	0.5494	0.7944	0.75112	0.5494	0.52584
98025	KRT18+SPTLC2+VAV3 / CEBPB+FOXC1+TPO	0.6428	0.6699	0.665	0.6803	0.7943	0.6052	0.6167	0.5799	0.545	0.5419	0.7943	0.69046	0.6167	0.57774
61427	BIK+LFNG+SPTLC2 / FOXC1+PSAT1+TPO	0.5546	0.6075	0.6458	0.6897	0.7943	0.5905	0.6038	0.5718	0.5354	0.5391	0.7943	0.65838	0.6038	0.56812
97787	KRT18+SPTLC2+TRIM3 / DUSP4+MCM7+TPO	0.5865	0.5945	0.6517	0.7042	0.7943	0.4944	0.4954	0.5403	0.5741	0.5911	0.7943	0.66624	0.5911	0.53906
54954	BIK+GPRC5C+KRT18 / MCM7+TAF4B+TPO	0.5821	0.6034	0.6335	0.6672	0.7943	0.5613	0.5886	0.5424	0.5131	0.496	0.7943	0.6561	0.5886	0.54028
56797	BIK+GPRC5C+TRIM3 / ART3+CEBPB+TPO	0.6357	0.6601	0.6675	0.6941	0.7943	0.566	0.5849	0.5511	0.5169	0.5212	0.7943	0.69034	0.5849	0.54802
33980	AR+BIK+SPTLC2 / CEBPB+GDF5+TAF4B	0.6671	0.6959	0.7352	0.7494	0.7943	0.555	0.5721	0.5476	0.5353	0.5236	0.7943	0.72838	0.5721	0.54672
66758	BIK+SPTLC2+TRIM3 / CEBPG+DUSP4+FOXC1	0.6223	0.6458	0.6771	0.7261	0.7943	0.5142	0.5133	0.5213	0.5524	0.568	0.7943	0.69312	0.568	0.53384
63102	BIK+NCAM2+SPTLC2 / CEBPB+GDF5+TPO	0.6301	0.6672	0.6906	0.7216	0.7943	0.5615	0.5663	0.5464	0.5288	0.5139	0.7943	0.70076	0.5663	0.54338
54680	BIK+GPRC5C+KRT18 / CEBPB+CEBPG+DUSP4	0.6084	0.6107	0.6359	0.6826	0.7943	0.5524	0.5632	0.5048	0.5234	0.5382	0.7943	0.66638	0.5632	0.5364
59096	BIK+KRT18+SPTLC2 / CEBPB+GDF5+TAF4B	0.6668	0.6947	0.7275	0.7395	0.7943	0.5461	0.559	0.5277	0.5076	0.4969	0.7943	0.72456	0.559	0.52746
54944	BIK+GPRC5C+KRT18 / GDF5+TAF4B+TPO	0.6098	0.6408	0.6755	0.6977	0.7943	0.533	0.5573	0.515	0.5054	0.5306	0.7943	0.68362	0.5573	0.52826
56930	BIK+GPRC5C+TRIM3 / CEBPG+DUSP4+FOXC1	0.604	0.6314	0.6577	0.7029	0.7943	0.5421	0.5479	0.5029	0.5358	0.5549	0.7943	0.67806	0.5549	0.53672
61755	BIK+LFNG+TRIM3 / DUSP4+PSAT1+TPO	0.538	0.5762	0.6576	0.7086	0.7943	0.4808	0.4792	0.5183	0.5537	0.5507	0.7943	0.65494	0.5537	0.51654
66906	BIK+SPTLC2+TRIM3 / FZD9+GDF5+TPO	0.6024	0.6347	0.6865	0.7176	0.7943	0.5413	0.5502	0.5226	0.5028	0.48	0.7943	0.6871	0.5502	0.51938
34059	AR+BIK+SPTLC2 / DUSP4+FOXC1+TAF4B	0.6078	0.6282	0.6673	0.7115	0.7943	0.5208	0.5288	0.4908	0.4664	0.55	0.7943	0.68182	0.55	0.51136
7093	SPTLC2+TRIM3 / PSAT1+TPO	0.6132	0.6553	0.7144	0.7479	0.7943	0.537	0.5442	0.483	0.5145	0.5172	0.7943	0.70502	0.5442	0.51918
30336	AHNAK+SPTLC2+TRIM3 / CEBPB+GALNT10+TPO	0.6656	0.6792	0.7412	0.7768	0.7943	0.51	0.5083	0.5066	0.5268	0.5433	0.7943	0.73142	0.5433	0.519
57383	BIK+GPRC5C+VAV3 / DUSP4+MCM7+TPO	0.6027	0.6204	0.6289	0.673	0.7943	0.5292	0.5407	0.4964	0.5258	0.5387	0.7943	0.66386	0.5407	0.52616
76046	ERBB4+NCAM2+SCUBE2 / GDF5+MCM7+TMC5	0.7352	0.7486	0.7659	0.7939	0.7741	0.6756	0.681	0.6334	0.6	0.5563	0.7939	0.76354	0.681	0.62926
36220	AR+ERBB4+NCAM2 / CEBPG+GDF5+TMC5	0.7265	0.7504	0.7494	0.7713	0.7938	0.6525	0.6579	0.6152	0.5917	0.5547	0.7938	0.75828	0.6579	0.6144
56200	BIK+GPRC5C+SCUBE2 / CEBPB+TAF4B+TPO	0.6117	0.6316	0.6562	0.695	0.7938	0.6161	0.6404	0.5923	0.5637	0.5492	0.7938	0.67766	0.6404	0.59234
73451	ERBB4+LFNG+NCAM2 / FZD9+GALNT10+TMC5	0.7593	0.7875	0.7687	0.7757	0.7938	0.6305	0.6249	0.5862	0.5598	0.5251	0.7938	0.777	0.6305	0.5853
5143	KRT18+SPTLC2 / DUSP4+TPO	0.5598	0.5616	0.6136	0.6663	0.7938	0.5628	0.5728	0.591	0.6082	0.624	0.7938	0.63902	0.624	0.59176
82721	GPRC5C+KRT18+TRIM3 / CEBPB+DUSP4+GALNT10	0.6592	0.6521	0.7086	0.7609	0.7938	0.5452	0.5374	0.5716	0.5982	0.619	0.7938	0.71492	0.619	0.57428
67166	BIK+SPTLC2+VAV3 / CEBPG+MCM7+TPO	0.6097	0.6309	0.6393	0.69	0.7938	0.5998	0.6165	0.5948	0.5677	0.5707	0.7938	0.67274	0.6165	0.5899
62024	BIK+LFNG+VAV3 / CEBPB+TAF4B+TPO	0.6308	0.6687	0.7025	0.7293	0.7938	0.5892	0.6039	0.5801	0.5518	0.5664	0.7938	0.70502	0.6039	0.57828
57347	BIK+GPRC5C+VAV3 / CEBPG+TAF4B+TPO	0.6316	0.6572	0.6755	0.7102	0.7938	0.5746	0.6008	0.56	0.5405	0.5421	0.7938	0.69366	0.6008	0.5636
98046	KRT18+SPTLC2+VAV3 / CEBPB+GDF5+TPO	0.6473	0.6803	0.6905	0.7019	0.7938	0.5818	0.5926	0.5687	0.5442	0.5335	0.7938	0.70276	0.5926	0.56416
16344	AHNAK+ERBB4+NCAM2 / GALNT10+TAF4B+TMC5	0.7285	0.7583	0.7496	0.7674	0.7938	0.5899	0.5817	0.5513	0.5342	0.5159	0.7938	0.75952	0.5899	0.5546
59108	BIK+KRT18+SPTLC2 / CEBPB+ROPN1+TAF4B	0.6526	0.6703	0.7021	0.714	0.7938	0.5725	0.5877	0.5464	0.4881	0.4881	0.7938	0.70656	0.5877	0.53656
4530	GPRC5C+SPTLC2 / GALNT10+TPO	0.655	0.6639	0.7011	0.759	0.7938	0.5743	0.5724	0.5657	0.5705	0.5848	0.7938	0.71456	0.5848	0.57354
82624	GPRC5C+KRT18+SPTLC2 / PSAT1+TAF4B+TPO	0.6021	0.6395	0.6818	0.7102	0.7938	0.5557	0.5775	0.5365	0.5042	0.508	0.7938	0.68548	0.5775	0.53638
109165	RND1+SPTLC2+TRIM3 / GALNT10+TAF4B+TPO	0.6738	0.6805	0.7282	0.7676	0.7938	0.5676	0.5517	0.5445	0.5656	0.5729	0.7938	0.72878	0.5729	0.56046
64563	BIK+RND1+SPTLC2 / CEBPB+MCM7+TPO	0.6286	0.6525	0.6512	0.6875	0.7938	0.5493	0.5673	0.5586	0.5261	0.5351	0.7938	0.68272	0.5673	0.54728
66696	BIK+SPTLC2+TRIM3 / CEBPB+CEBPG+GDF5	0.6755	0.7138	0.7471	0.7603	0.7938	0.5514	0.5617	0.5386	0.5169	0.5109	0.7938	0.7381	0.5617	0.5359
56989	BIK+GPRC5C+TRIM3 / DUSP4+FOXC1+PSAT1	0.5964	0.6367	0.675	0.7063	0.7938	0.5532	0.5609	0.4977	0.5404	0.5527	0.7938	0.68164	0.5609	0.54098
90232	GPRC5C+SPTLC2+TRIM3 / GALNT10+PSAT1+TPO	0.6405	0.6665	0.7228	0.7655	0.7938	0.5073	0.4951	0.5169	0.5415	0.5517	0.7938	0.71782	0.5517	0.5225
16212	AHNAK+ERBB4+NCAM2 / CEBPG+ROPN1+TMC5	0.7498	0.7684	0.7638	0.7937	0.7568	0.6686	0.6669	0.6164	0.5825	0.5502	0.7937	0.7665	0.6686	0.61692
16367	AHNAK+ERBB4+NCAM2 / MCM7+ROPN1+TMC5	0.7494	0.764	0.7582	0.7937	0.7553	0.6652	0.6624	0.6139	0.578	0.5458	0.7937	0.76412	0.6652	0.61306
15823	AHNAK+ERBB4+LFNG / CEBPG+FZD9+TMC5	0.7756	0.785	0.7738	0.7935	0.7624	0.6788	0.68	0.6282	0.6025	0.5692	0.7935	0.77806	0.68	0.63174
71169	ERBB4+KRT18+NCAM2 / CEBPG+MCM7+TMC5	0.7688	0.7859	0.7834	0.7935	0.7573	0.6629	0.6729	0.6154	0.5766	0.5508	0.7935	0.77778	0.6729	0.61572
16039	AHNAK+ERBB4+NCAM2 / ART3+CEBPG+TMC5	0.7112	0.7364	0.7657	0.7933	0.7548	0.6757	0.6783	0.6294	0.5995	0.5639	0.7933	0.75228	0.6783	0.62936
16145	AHNAK+ERBB4+NCAM2 / CEBPB+GDF5+TMC5	0.7287	0.7386	0.7382	0.7824	0.7933	0.6476	0.6377	0.5977	0.5773	0.5388	0.7933	0.75624	0.6476	0.59982
3513	ERBB4+NCAM2 / FOXC1+TMC5	0.714	0.7345	0.7625	0.7933	0.773	0.6386	0.6331	0.5808	0.5451	0.5148	0.7933	0.75546	0.6386	0.58248
87968	GPRC5C+RND1+SPTLC2 / DUSP4+TAF4B+TPO	0.6207	0.6451	0.6656	0.6933	0.7933	0.5771	0.5833	0.5956	0.607	0.6239	0.7933	0.6836	0.6239	0.59738
67473	BIK+TRIM3+VAV3 / CEBPB+MCM7+TAF4B	0.6682	0.6979	0.728	0.7467	0.7933	0.5951	0.6166	0.5729	0.5374	0.5458	0.7933	0.72682	0.6166	0.57356
97782	KRT18+SPTLC2+TRIM3 / DUSP4+GDF5+TPO	0.6195	0.6388	0.6871	0.7226	0.7933	0.5371	0.5425	0.5666	0.5891	0.6127	0.7933	0.69226	0.6127	0.5696
67447	BIK+TRIM3+VAV3 / CEBPB+FOXC1+TAF4B	0.6758	0.7111	0.7272	0.7431	0.7933	0.5913	0.6106	0.5654	0.5294	0.5339	0.7933	0.7301	0.6106	0.56612
59449	BIK+KRT18+TRIM3 / CEBPB+FZD9+TPO	0.5955	0.6049	0.6517	0.6912	0.7933	0.5883	0.6102	0.5653	0.5237	0.515	0.7933	0.66732	0.6102	0.5605
67200	BIK+SPTLC2+VAV3 / DUSP4+GALNT10+TPO	0.6458	0.6401	0.6827	0.7473	0.7933	0.5823	0.59	0.5904	0.5977	0.6083	0.7933	0.70184	0.6083	0.59374
59105	BIK+KRT18+SPTLC2 / CEBPB+PSAT1+TAF4B	0.6384	0.6682	0.7065	0.7285	0.7933	0.584	0.6029	0.5552	0.5178	0.5215	0.7933	0.70698	0.6029	0.55628
61316	BIK+LFNG+SPTLC2 / CEBPG+FOXC1+TPO	0.5579	0.5928	0.6182	0.6722	0.7933	0.5877	0.5973	0.5764	0.548	0.5495	0.7933	0.64688	0.5973	0.57178
54960	BIK+GPRC5C+KRT18 / PSAT1+TAF4B+TPO	0.5868	0.6169	0.657	0.6879	0.7933	0.5679	0.5972	0.5401	0.4964	0.5069	0.7933	0.66838	0.5972	0.5417
67116	BIK+SPTLC2+VAV3 / CEBPB+ROPN1+TAF4B	0.6725	0.6988	0.7144	0.7222	0.7933	0.5825	0.5942	0.5601	0.5335	0.5387	0.7933	0.72024	0.5942	0.5618
2452	BIK+GPRC5C / PSAT1+TPO	0.5758	0.6132	0.6432	0.6785	0.7933	0.5631	0.5892	0.5439	0.5111	0.4946	0.7933	0.6608	0.5892	0.54038
92700	KRT18+LFNG+TRIM3 / DUSP4+TAF4B+TPO	0.565	0.581	0.6558	0.7044	0.7933	0.5152	0.5091	0.5427	0.5772	0.5854	0.7933	0.6599	0.5854	0.54592
14039	AHNAK+BIK+SPTLC2 / DUSP4+FOXC1+TAF4B	0.5961	0.628	0.6595	0.6914	0.7933	0.5094	0.5029	0.5309	0.5524	0.5787	0.7933	0.67366	0.5787	0.53486
2403	BIK+GPRC5C / CEBPG+TPO	0.5873	0.6059	0.6168	0.6678	0.7933	0.5518	0.5755	0.5411	0.522	0.5143	0.7933	0.65422	0.5755	0.54094
56984	BIK+GPRC5C+TRIM3 / CEBPG+TMC5+TPO	0.5562	0.5912	0.6578	0.708	0.7933	0.5145	0.5122	0.5511	0.569	0.5753	0.7933	0.6613	0.5753	0.54442
65750	BIK+SCUBE2+SPTLC2 / DUSP4+GDF5+TPO	0.559	0.5784	0.6063	0.6686	0.7933	0.559	0.5593	0.5256	0.4986	0.5435	0.7933	0.64112	0.5593	0.5372
90425	GPRC5C+SPTLC2+VAV3 / CEBPG+DUSP4+TAF4B	0.6452	0.6665	0.6924	0.717	0.7933	0.5104	0.5073	0.5285	0.5391	0.559	0.7933	0.70288	0.559	0.52886
61725	BIK+LFNG+TRIM3 / DUSP4+FOXC1+TPO	0.5664	0.5979	0.6424	0.7006	0.7933	0.5159	0.5164	0.4875	0.5473	0.5558	0.7933	0.66012	0.5558	0.52458
59366	BIK+KRT18+TRIM3 / ART3+DUSP4+TPO	0.5835	0.5827	0.6008	0.6494	0.7933	0.5293	0.5447	0.4987	0.54	0.5546	0.7933	0.64194	0.5546	0.53346
61307	BIK+LFNG+SPTLC2 / CEBPG+DUSP4+TPO	0.4695	0.5553	0.618	0.6897	0.7933	0.5097	0.522	0.5337	0.5524	0.5529	0.7933	0.62516	0.5529	0.53414
34087	AR+BIK+SPTLC2 / DUSP4+MCM7+TPO	0.5612	0.5656	0.6179	0.6902	0.7933	0.512	0.5184	0.4889	0.5333	0.5509	0.7933	0.64564	0.5509	0.5207
103341	LFNG+SPTLC2+TRIM3 / GALNT10+TAF4B+TPO	0.6305	0.6569	0.7335	0.7741	0.7933	0.543	0.5394	0.5349	0.55	0.5471	0.7933	0.71766	0.55	0.54288
66939	BIK+SPTLC2+TRIM3 / GALNT10+ROPN1+TPO	0.6566	0.6642	0.7099	0.7469	0.7933	0.5135	0.5023	0.5139	0.5406	0.5468	0.7933	0.71418	0.5468	0.52342
15841	AHNAK+ERBB4+LFNG / CEBPG+MCM7+TMC5	0.7749	0.7793	0.7741	0.7931	0.7624	0.6712	0.6682	0.6287	0.6	0.5811	0.7931	0.77676	0.6712	0.62984
75686	ERBB4+NCAM2+RND1 / GDF5+PSAT1+TMC5	0.7266	0.7248	0.7422	0.7831	0.7928	0.6268	0.6307	0.5914	0.5547	0.5332	0.7928	0.7539	0.6307	0.58736
59805	BIK+KRT18+VAV3 / CEBPB+FOXC1+TPO	0.6457	0.6679	0.6562	0.6897	0.7928	0.6111	0.6274	0.5796	0.5407	0.5447	0.7928	0.69046	0.6274	0.5807
32141	AR+BIK+KRT18 / CEBPB+FOXC1+TPO	0.6068	0.6177	0.626	0.6718	0.7928	0.5962	0.6189	0.5753	0.5352	0.5297	0.7928	0.66302	0.6189	0.57106
66123	BIK+SCUBE2+TRIM3 / DUSP4+PSAT1+TPO	0.5384	0.5534	0.6017	0.6661	0.7928	0.5964	0.6126	0.5532	0.5087	0.5167	0.7928	0.63048	0.6126	0.55752
63062	BIK+NCAM2+SPTLC2 / CEBPB+CEBPG+TPO	0.6018	0.6176	0.6437	0.6927	0.7928	0.596	0.6077	0.5816	0.5535	0.5498	0.7928	0.66972	0.6077	0.57772
59198	BIK+KRT18+SPTLC2 / DUSP4+GDF5+TPO	0.5985	0.6211	0.6567	0.6998	0.7928	0.5408	0.5472	0.5672	0.5841	0.6075	0.7928	0.67378	0.6075	0.56936
57059	BIK+GPRC5C+TRIM3 / FOXC1+PSAT1+TPO	0.5993	0.6432	0.6703	0.7021	0.7928	0.578	0.603	0.549	0.509	0.5053	0.7928	0.68154	0.603	0.54886
54830	BIK+GPRC5C+KRT18 / DUSP4+GDF5+TPO	0.5808	0.603	0.6265	0.6672	0.7928	0.5172	0.509	0.552	0.5681	0.6023	0.7928	0.65406	0.6023	0.54972
56693	BIK+GPRC5C+SPTLC2 / FOXC1+PSAT1+TAF4B	0.6326	0.6751	0.7011	0.7184	0.7928	0.5755	0.5928	0.5373	0.5099	0.5079	0.7928	0.704	0.5928	0.54468
7145	SPTLC2+VAV3 / DUSP4+TPO	0.6152	0.6265	0.6614	0.6989	0.7928	0.5442	0.5626	0.5735	0.5806	0.5902	0.7928	0.67896	0.5902	0.57022
111108	SPTLC2+TRIM3+VAV3 / CEBPB+CEBPG+TAF4B	0.6979	0.7263	0.7596	0.7761	0.7928	0.5761	0.5901	0.5619	0.535	0.536	0.7928	0.75054	0.5901	0.55982
3020	BIK+TRIM3 / CEBPB+FOXC1	0.6701	0.7035	0.7149	0.7397	0.7928	0.5724	0.5885	0.5492	0.5114	0.5132	0.7928	0.7242	0.5885	0.54694
54799	BIK+GPRC5C+KRT18 / CEBPG+TAF4B+TPO	0.5971	0.6118	0.6417	0.6822	0.7928	0.5602	0.5874	0.5397	0.5125	0.4991	0.7928	0.66512	0.5874	0.53978
57139	BIK+GPRC5C+TRIM3 / MCM7+TMC5+TPO	0.5519	0.5928	0.6517	0.6925	0.7928	0.49	0.4893	0.5502	0.5733	0.5789	0.7928	0.65634	0.5789	0.53634
34678	AR+BIK+VAV3 / CEBPB+DUSP4+TAF4B	0.6594	0.6639	0.7024	0.7303	0.7928	0.5624	0.5773	0.5301	0.4986	0.5067	0.7928	0.70976	0.5773	0.53502
66763	BIK+SPTLC2+TRIM3 / CEBPG+DUSP4+PSAT1	0.6168	0.6376	0.7002	0.7425	0.7928	0.5192	0.5203	0.5233	0.5565	0.5642	0.7928	0.69798	0.5642	0.5367
90025	GPRC5C+SPTLC2+TRIM3 / CEBPB+FZD9+TPO	0.6271	0.6615	0.7078	0.732	0.7928	0.5535	0.5632	0.5319	0.5091	0.4985	0.7928	0.70424	0.5632	0.53124
34545	AR+BIK+TRIM3 / GALNT10+TAF4B+TPO	0.6517	0.6463	0.7093	0.7674	0.7928	0.5048	0.526	0.4929	0.5216	0.5373	0.7928	0.7135	0.5373	0.51652
3630	ERBB4+RND1 / MCM7+TMC5	0.7326	0.7516	0.7703	0.7927	0.7649	0.6048	0.6054	0.5753	0.5385	0.5278	0.7927	0.76242	0.6054	0.57036
16551	AHNAK+ERBB4+RND1 / CEBPG+FZD9+TMC5	0.7449	0.7641	0.7763	0.7923	0.7604	0.6523	0.6578	0.6139	0.5836	0.5468	0.7923	0.7676	0.6578	0.61088
56622	BIK+GPRC5C+SPTLC2 / DUSP4+FOXC1+GALNT10	0.6536	0.6682	0.6856	0.7462	0.7923	0.5584	0.5654	0.5893	0.6016	0.6207	0.7923	0.70918	0.6207	0.58708
63111	BIK+NCAM2+SPTLC2 / CEBPB+PSAT1+TPO	0.5945	0.6316	0.6745	0.7132	0.7923	0.6036	0.6169	0.5784	0.5405	0.5375	0.7923	0.68122	0.6169	0.57538
36350	AR+ERBB4+NCAM2 / GALNT10+GDF5+TMC5	0.7195	0.7612	0.7526	0.7579	0.7923	0.6096	0.6098	0.5786	0.5585	0.5076	0.7923	0.7567	0.6098	0.57282
82858	GPRC5C+KRT18+TRIM3 / DUSP4+GDF5+TPO	0.5914	0.6172	0.6634	0.6994	0.7923	0.5141	0.5072	0.5514	0.5744	0.6092	0.7923	0.67274	0.6092	0.55126
87824	GPRC5C+RND1+SPTLC2 / CEBPB+DUSP4+TPO	0.6392	0.6663	0.673	0.7021	0.7923	0.5504	0.5596	0.5705	0.5885	0.5987	0.7923	0.69458	0.5987	0.57354
64526	BIK+RND1+SPTLC2 / CEBPB+DUSP4+TAF4B	0.6821	0.7024	0.7257	0.7437	0.7923	0.5556	0.5557	0.5703	0.5897	0.5891	0.7923	0.72924	0.5897	0.57208
82497	GPRC5C+KRT18+SPTLC2 / DUSP4+MCM7+TAF4B	0.6023	0.6214	0.6683	0.6975	0.7923	0.4968	0.4983	0.5504	0.5659	0.5877	0.7923	0.67636	0.5877	0.53982
54963	BIK+GPRC5C+KRT18 / ROPN1+TAF4B+TPO	0.602	0.6181	0.6496	0.6718	0.7923	0.5566	0.581	0.5334	0.501	0.5107	0.7923	0.66676	0.581	0.53654
26028	AHNAK+NCAM2+RND1 / CEBPG+GDF5+TMC5	0.7219	0.7011	0.7171	0.7607	0.7923	0.5778	0.5656	0.5414	0.5348	0.5016	0.7923	0.73862	0.5778	0.54424
59175	BIK+KRT18+SPTLC2 / DUSP4+FOXC1+TAF4B	0.6201	0.6399	0.6643	0.6973	0.7923	0.4996	0.5048	0.5356	0.5635	0.5776	0.7923	0.68278	0.5776	0.53622
97912	KRT18+SPTLC2+TRIM3 / PSAT1+TAF4B+TPO	0.6282	0.6612	0.7118	0.7423	0.7923	0.5538	0.5757	0.5342	0.5049	0.5124	0.7923	0.70716	0.5757	0.5362
54881	BIK+GPRC5C+KRT18 / FOXC1+TMC5+TPO	0.5447	0.5902	0.6108	0.6556	0.7923	0.5342	0.5416	0.521	0.5476	0.5668	0.7923	0.63872	0.5668	0.54224
111255	SPTLC2+TRIM3+VAV3 / DUSP4+MCM7+TPO	0.6338	0.6509	0.6917	0.7293	0.7923	0.5033	0.4972	0.5275	0.5525	0.5639	0.7923	0.6996	0.5639	0.52888
111229	SPTLC2+TRIM3+VAV3 / DUSP4+FOXC1+TPO	0.6438	0.669	0.6861	0.7192	0.7923	0.5159	0.5102	0.4804	0.5455	0.5628	0.7923	0.70208	0.5628	0.52296
1027	AHNAK+SPTLC2 / CEBPB+TPO	0.6217	0.6604	0.6862	0.701	0.7923	0.56	0.5566	0.5551	0.5371	0.5252	0.7923	0.69232	0.56	0.5468
14161	AHNAK+BIK+SPTLC2 / GALNT10+TAF4B+TPO	0.6427	0.6518	0.7061	0.7529	0.7923	0.5428	0.5307	0.5276	0.5377	0.5578	0.7923	0.70916	0.5578	0.53932
90402	GPRC5C+SPTLC2+VAV3 / CEBPB+GDF5+TPO	0.6692	0.7145	0.7253	0.7331	0.7923	0.552	0.5565	0.5394	0.5295	0.5234	0.7923	0.72688	0.5565	0.54016
434	AHNAK+ERBB4 / GALNT10+TMC5	0.7195	0.7557	0.7546	0.7644	0.7923	0.5552	0.5421	0.5256	0.5119	0.5268	0.7923	0.7573	0.5552	0.53232
56881	BIK+GPRC5C+TRIM3 / CEBPB+DUSP4+ROPN1	0.6319	0.6597	0.6942	0.7153	0.7923	0.5302	0.5331	0.4867	0.5457	0.5543	0.7923	0.69868	0.5543	0.53
82359	GPRC5C+KRT18+SPTLC2 / CEBPB+DUSP4+MCM7	0.6136	0.6361	0.6771	0.7034	0.7923	0.5309	0.5304	0.4841	0.5384	0.5543	0.7923	0.6845	0.5543	0.52762
66979	BIK+SPTLC2+VAV3 / ART3+CEBPB+DUSP4	0.6402	0.6518	0.6483	0.6801	0.7923	0.5481	0.5478	0.5204	0.5071	0.5068	0.7923	0.68254	0.5481	0.52604
56787	BIK+GPRC5C+TRIM3 / ART3+CEBPB+DUSP4	0.6312	0.6522	0.6727	0.6985	0.7923	0.5373	0.5423	0.4989	0.5343	0.5399	0.7923	0.68938	0.5423	0.53054
16066	AHNAK+ERBB4+NCAM2 / ART3+FZD9+TMC5	0.7118	0.7377	0.7591	0.792	0.7487	0.6799	0.6824	0.6261	0.5966	0.5497	0.792	0.74986	0.6824	0.62694
36329	AR+ERBB4+NCAM2 / FZD9+GDF5+TMC5	0.7293	0.7523	0.7457	0.7707	0.7918	0.662	0.6679	0.6143	0.591	0.5427	0.7918	0.75796	0.6679	0.61558
3546	ERBB4+NCAM2 / ROPN1+TMC5	0.7457	0.7667	0.7635	0.7918	0.7725	0.6391	0.6339	0.5824	0.5475	0.5247	0.7918	0.76804	0.6391	0.58552
57287	BIK+GPRC5C+VAV3 / CEBPB+PSAT1+TPO	0.6348	0.6747	0.6918	0.7182	0.7918	0.5999	0.6226	0.5745	0.5421	0.5518	0.7918	0.70226	0.6226	0.57818
5234	KRT18+TRIM3 / DUSP4+TPO	0.5836	0.5721	0.6337	0.6902	0.7918	0.541	0.5355	0.5714	0.605	0.6223	0.7918	0.65428	0.6223	0.57504
96560	KRT18+SCUBE2+SPTLC2 / CEBPB+DUSP4+TPO	0.547	0.5406	0.578	0.6349	0.7918	0.5982	0.6063	0.5614	0.5183	0.4817	0.7918	0.61846	0.6063	0.55318
67482	BIK+TRIM3+VAV3 / CEBPB+ROPN1+TPO	0.6484	0.675	0.6983	0.7211	0.7918	0.5867	0.6046	0.568	0.5295	0.5367	0.7918	0.70692	0.6046	0.5651
90125	GPRC5C+SPTLC2+TRIM3 / DUSP4+FZD9+TPO	0.5914	0.609	0.6734	0.7098	0.7918	0.5108	0.5176	0.5562	0.5728	0.6027	0.7918	0.67508	0.6027	0.55202
90141	GPRC5C+SPTLC2+TRIM3 / DUSP4+MCM7+TAF4B	0.6402	0.6752	0.7291	0.7577	0.7918	0.5305	0.5382	0.5709	0.5881	0.602	0.7918	0.7188	0.602	0.56594
34415	AR+BIK+TRIM3 / CEBPG+TAF4B+TPO	0.6237	0.6319	0.6803	0.7249	0.7918	0.5656	0.5978	0.5636	0.5322	0.5241	0.7918	0.69052	0.5978	0.55666
56646	BIK+GPRC5C+SPTLC2 / DUSP4+GDF5+PSAT1	0.6128	0.6588	0.7056	0.7278	0.7918	0.4977	0.4878	0.5531	0.5672	0.5844	0.7918	0.69936	0.5844	0.53804
55428	BIK+GPRC5C+NCAM2 / CEBPB+DUSP4+TPO	0.5846	0.6033	0.6264	0.6843	0.7918	0.5136	0.5164	0.525	0.5482	0.5678	0.7918	0.65808	0.5678	0.5342
57050	BIK+GPRC5C+TRIM3 / FOXC1+GDF5+TPO	0.6245	0.6651	0.6818	0.7073	0.7918	0.5494	0.5661	0.527	0.5019	0.5172	0.7918	0.6941	0.5661	0.53232
110172	SCUBE2+SPTLC2+TRIM3 / DUSP4+TAF4B+TPO	0.6143	0.6252	0.6731	0.728	0.7918	0.5389	0.5418	0.502	0.5297	0.5638	0.7918	0.68648	0.5638	0.53524
56684	BIK+GPRC5C+SPTLC2 / FOXC1+GDF5+TAF4B	0.6455	0.6912	0.7106	0.7213	0.7918	0.5435	0.5532	0.5132	0.5009	0.516	0.7918	0.71208	0.5532	0.52536
90601	GPRC5C+SPTLC2+VAV3 / GALNT10+TAF4B+TPO	0.6851	0.7031	0.7334	0.7693	0.7918	0.5228	0.5122	0.5215	0.5303	0.5423	0.7918	0.73654	0.5423	0.52582
2932	BIK+SPTLC2 / CEBPB+GDF5	0.6944	0.7346	0.7544	0.7609	0.7918	0.518	0.5182	0.5082	0.5034	0.5028	0.7918	0.74722	0.5182	0.51012
67462	BIK+TRIM3+VAV3 / CEBPB+GALNT10+TAF4B	0.7132	0.7206	0.7635	0.7914	0.7801	0.4807	0.5394	0.4848	0.5135	0.5088	0.7914	0.75376	0.5394	0.50544
7424	AHNAK+AR+BIK / CEBPB+TAF4B+TPO	0.5999	0.6204	0.6598	0.6877	0.7913	0.5931	0.621	0.5905	0.5655	0.5515	0.7913	0.67182	0.621	0.58432
16139	AHNAK+ERBB4+NCAM2 / CEBPB+GALNT10+TMC5	0.7158	0.7483	0.7518	0.7646	0.7913	0.615	0.6053	0.5775	0.553	0.5129	0.7913	0.75436	0.615	0.57274
66008	BIK+SCUBE2+TRIM3 / CEBPB+GALNT10+TPO	0.631	0.6231	0.6556	0.7213	0.7913	0.585	0.6097	0.5773	0.536	0.5184	0.7913	0.68446	0.6097	0.56528
13920	AHNAK+BIK+SPTLC2 / CEBPB+CEBPG+TAF4B	0.6326	0.6621	0.7061	0.7182	0.7913	0.5935	0.6074	0.5783	0.5597	0.5527	0.7913	0.70206	0.6074	0.57832
56978	BIK+GPRC5C+TRIM3 / CEBPG+PSAT1+TPO	0.5873	0.6183	0.6598	0.6981	0.7913	0.5805	0.607	0.5588	0.5207	0.5188	0.7913	0.67096	0.607	0.55716
67091	BIK+SPTLC2+VAV3 / CEBPB+FZD9+TAF4B	0.6537	0.6816	0.7119	0.7228	0.7913	0.5912	0.6054	0.5695	0.5475	0.5447	0.7913	0.71226	0.6054	0.57166
90002	GPRC5C+SPTLC2+TRIM3 / CEBPB+DUSP4+GDF5	0.6763	0.7189	0.7622	0.7741	0.7913	0.531	0.5461	0.5666	0.5776	0.5945	0.7913	0.74456	0.5945	0.56316
82371	GPRC5C+KRT18+SPTLC2 / CEBPB+FOXC1+TAF4B	0.6589	0.6926	0.7094	0.7249	0.7913	0.5773	0.591	0.5419	0.5109	0.5053	0.7913	0.71542	0.591	0.54528
55244	BIK+GPRC5C+LFNG / FOXC1+TAF4B+TPO	0.5821	0.6242	0.6506	0.6795	0.7913	0.5713	0.586	0.5472	0.5224	0.5228	0.7913	0.66554	0.586	0.54994
56545	BIK+GPRC5C+SPTLC2 / CEBPB+GDF5+MCM7	0.6469	0.6928	0.7115	0.722	0.7913	0.5651	0.5731	0.5409	0.5279	0.5194	0.7913	0.7129	0.5731	0.54528
98007	KRT18+SPTLC2+VAV3 / CEBPB+DUSP4+FOXC1	0.6362	0.6518	0.6573	0.6697	0.7913	0.5689	0.5697	0.527	0.4907	0.5232	0.7913	0.68126	0.5697	0.5359
98404	KRT18+TRIM3+VAV3 / CEBPB+GALNT10+TPO	0.6765	0.6718	0.7097	0.7536	0.7913	0.546	0.5691	0.5438	0.4962	0.5026	0.7913	0.72058	0.5691	0.53154
66900	BIK+SPTLC2+TRIM3 / FZD9+GALNT10+TPO	0.6272	0.6287	0.6981	0.7538	0.7913	0.5148	0.5019	0.5174	0.5392	0.5564	0.7913	0.69982	0.5564	0.52594
59064	BIK+KRT18+SPTLC2 / CEBPB+DUSP4+PSAT1	0.6293	0.6497	0.6896	0.7215	0.7913	0.5371	0.5378	0.4919	0.545	0.548	0.7913	0.69628	0.548	0.53196
56747	BIK+GPRC5C+SPTLC2 / GALNT10+ROPN1+TPO	0.6334	0.646	0.6659	0.7088	0.7913	0.4939	0.5055	0.4898	0.5302	0.5427	0.7913	0.68908	0.5427	0.51242
56963	BIK+GPRC5C+TRIM3 / CEBPG+GALNT10+TPO	0.634	0.6352	0.6792	0.7389	0.7913	0.5009	0.5238	0.5006	0.5238	0.5379	0.7913	0.69572	0.5379	0.5174
7089	SPTLC2+TRIM3 / MCM7+TPO	0.6184	0.6499	0.7011	0.7393	0.7913	0.5266	0.5304	0.5167	0.4905	0.4846	0.7913	0.7	0.5304	0.50976
66730	BIK+SPTLC2+TRIM3 / CEBPB+GALNT10+GDF5	0.7074	0.7292	0.7731	0.7912	0.7695	0.5312	0.5275	0.5267	0.5418	0.5501	0.7912	0.75408	0.5501	0.53546
400	AHNAK+ERBB4 / CEBPG+TMC5	0.7465	0.765	0.7732	0.791	0.7761	0.6425	0.6343	0.5952	0.573	0.5389	0.791	0.77036	0.6425	0.59678
66392	BIK+SCUBE2+VAV3 / CEBPB+TAF4B+TPO	0.6312	0.6464	0.663	0.7011	0.7908	0.6359	0.6573	0.6151	0.5841	0.5748	0.7908	0.6865	0.6573	0.61344
5304	KRT18+VAV3 / CEBPB+TPO	0.6286	0.6391	0.654	0.6812	0.7908	0.6154	0.6329	0.5978	0.5606	0.5616	0.7908	0.67874	0.6329	0.59366
2981	BIK+SPTLC2 / GALNT10+TAF4B	0.6957	0.6963	0.7504	0.7908	0.7518	0.591	0.5797	0.5711	0.5722	0.5747	0.7908	0.737	0.591	0.57774
66967	BIK+SPTLC2+TRIM3 / MCM7+TMC5+TPO	0.5743	0.6129	0.6949	0.745	0.7908	0.5389	0.5498	0.5692	0.5896	0.5877	0.7908	0.68358	0.5896	0.56704
2420	BIK+GPRC5C / FOXC1+TAF4B	0.6324	0.667	0.6817	0.7006	0.7908	0.5641	0.5831	0.5202	0.4982	0.4923	0.7908	0.6945	0.5831	0.53158
61870	BIK+LFNG+TRIM3 / MCM7+TAF4B+TPO	0.5731	0.6078	0.6703	0.7025	0.7908	0.5617	0.5808	0.5507	0.5144	0.5215	0.7908	0.6689	0.5808	0.54582
56673	BIK+GPRC5C+SPTLC2 / FOXC1+FZD9+TPO	0.5857	0.6166	0.6318	0.6715	0.7908	0.5693	0.5808	0.538	0.5157	0.499	0.7908	0.65928	0.5808	0.54056
56784	BIK+GPRC5C+SPTLC2 / ROPN1+TMC5+TPO	0.5609	0.6119	0.6537	0.6875	0.7908	0.4873	0.5249	0.5562	0.5713	0.5769	0.7908	0.66096	0.5769	0.54332
2935	BIK+SPTLC2 / CEBPB+ROPN1	0.6624	0.6868	0.6989	0.7107	0.7908	0.565	0.571	0.5428	0.5146	0.5206	0.7908	0.70992	0.571	0.5428
54753	BIK+GPRC5C+KRT18 / CEBPG+DUSP4+TAF4B	0.5911	0.5974	0.6358	0.6801	0.7908	0.5218	0.5342	0.5283	0.5498	0.5697	0.7908	0.65904	0.5697	0.54076
14435	AHNAK+BIK+TRIM3 / DUSP4+PSAT1+TPO	0.5545	0.5783	0.6433	0.6814	0.7908	0.5304	0.5365	0.4885	0.5465	0.5661	0.7908	0.64966	0.5661	0.5336
110028	SCUBE2+SPTLC2+TRIM3 / CEBPB+DUSP4+TPO	0.616	0.629	0.6708	0.7213	0.7908	0.5644	0.5637	0.5273	0.4898	0.5402	0.7908	0.68558	0.5644	0.53708
55836	BIK+GPRC5C+RND1 / CEBPB+TAF4B+TPO	0.6449	0.6692	0.6764	0.6971	0.7908	0.5371	0.5611	0.5298	0.5024	0.5036	0.7908	0.69568	0.5611	0.5268
59676	BIK+KRT18+TRIM3 / GDF5+TAF4B+TPO	0.6242	0.6502	0.6924	0.7205	0.7908	0.5309	0.5546	0.5157	0.5145	0.5327	0.7908	0.69562	0.5546	0.52968
56912	BIK+GPRC5C+TRIM3 / CEBPB+GDF5+TAF4B	0.6722	0.7106	0.7479	0.7548	0.7908	0.5396	0.5546	0.5133	0.4944	0.5129	0.7908	0.73526	0.5546	0.52296
80908	GPRC5C+KRT18+LFNG / CEBPB+DUSP4+TPO	0.5434	0.5722	0.6251	0.6749	0.7908	0.5297	0.53	0.5083	0.5387	0.5489	0.7908	0.64128	0.5489	0.53112
67257	BIK+SPTLC2+VAV3 / FOXC1+TMC5+TPO	0.58	0.6393	0.6645	0.7044	0.7908	0.5252	0.5117	0.525	0.5439	0.5485	0.7908	0.6758	0.5485	0.53086
67577	BIK+TRIM3+VAV3 / DUSP4+PSAT1+TAF4B	0.6378	0.6645	0.7156	0.7379	0.7908	0.5347	0.5473	0.4914	0.5435	0.546	0.7908	0.70932	0.5473	0.53258
111364	SPTLC2+TRIM3+VAV3 / GDF5+TAF4B+TPO	0.6733	0.7161	0.7499	0.7632	0.7908	0.5251	0.5325	0.5151	0.4996	0.5104	0.7908	0.73866	0.5325	0.51654
16073	AHNAK+ERBB4+NCAM2 / ART3+GALNT10+TMC5	0.7088	0.7499	0.7697	0.7904	0.7872	0.635	0.636	0.5995	0.5715	0.5259	0.7904	0.7612	0.636	0.59358
73490	ERBB4+LFNG+NCAM2 / GALNT10+ROPN1+TMC5	0.7696	0.7903	0.7709	0.7772	0.7893	0.6334	0.6275	0.5861	0.5502	0.5283	0.7903	0.77946	0.6334	0.5851
67081	BIK+SPTLC2+VAV3 / CEBPB+FOXC1+PSAT1	0.6476	0.6898	0.6978	0.717	0.7903	0.6188	0.6308	0.5823	0.5471	0.5561	0.7903	0.7085	0.6308	0.58702
67170	BIK+SPTLC2+VAV3 / CEBPG+PSAT1+TPO	0.6097	0.6437	0.672	0.71	0.7903	0.6041	0.6226	0.5881	0.5557	0.5613	0.7903	0.68514	0.6226	0.58636
4049	GPRC5C+KRT18 / DUSP4+TAF4B	0.589	0.6009	0.6436	0.6774	0.7903	0.535	0.5292	0.5852	0.5979	0.6223	0.7903	0.66024	0.6223	0.57392
67477	BIK+TRIM3+VAV3 / CEBPB+PSAT1+TAF4B	0.6542	0.6901	0.7316	0.7479	0.7903	0.5966	0.62	0.5683	0.5302	0.5414	0.7903	0.72282	0.62	0.5713
53652	BIK+ERBB4+SPTLC2 / CEBPB+TAF4B+TPO	0.6032	0.6043	0.6367	0.6776	0.7903	0.5991	0.6182	0.5894	0.5581	0.5559	0.7903	0.66242	0.6182	0.58414
90136	GPRC5C+SPTLC2+TRIM3 / DUSP4+GDF5+TAF4B	0.6652	0.7055	0.759	0.7722	0.7903	0.5548	0.5657	0.5888	0.5953	0.6169	0.7903	0.73844	0.6169	0.5843
67428	BIK+TRIM3+VAV3 / CEBPB+CEBPG+TAF4B	0.6806	0.7041	0.7375	0.7575	0.7903	0.5914	0.6141	0.5733	0.5416	0.5483	0.7903	0.734	0.6141	0.57374
33989	AR+BIK+SPTLC2 / CEBPB+PSAT1+TAF4B	0.6373	0.6679	0.7103	0.7352	0.7903	0.5872	0.6118	0.5683	0.5397	0.541	0.7903	0.7082	0.6118	0.5696
4028	GPRC5C+KRT18 / CEBPB+TAF4B	0.6525	0.6747	0.7027	0.7134	0.7903	0.5861	0.6068	0.5471	0.4867	0.5108	0.7903	0.70672	0.6068	0.5475
66697	BIK+SPTLC2+TRIM3 / CEBPB+CEBPG+MCM7	0.6566	0.6806	0.7146	0.7469	0.7903	0.5798	0.5954	0.5666	0.5325	0.5389	0.7903	0.7178	0.5954	0.56264
61876	BIK+LFNG+TRIM3 / PSAT1+TAF4B+TPO	0.5791	0.6239	0.6865	0.7149	0.7903	0.5664	0.5877	0.5479	0.4901	0.5172	0.7903	0.67894	0.5877	0.54186
66911	BIK+SPTLC2+TRIM3 / FZD9+MCM7+TPO	0.5791	0.6039	0.6551	0.7011	0.7903	0.567	0.5823	0.5507	0.5184	0.5056	0.7903	0.6659	0.5823	0.5448
56924	BIK+GPRC5C+TRIM3 / CEBPB+ROPN1+TAF4B	0.651	0.6799	0.7087	0.7203	0.7903	0.5632	0.5822	0.5359	0.5033	0.5057	0.7903	0.71004	0.5822	0.53806
54835	BIK+GPRC5C+KRT18 / DUSP4+MCM7+TPO	0.5535	0.5633	0.5874	0.6387	0.7903	0.5186	0.5324	0.5215	0.5473	0.568	0.7903	0.62664	0.568	0.53756
54929	BIK+GPRC5C+KRT18 / GALNT10+TAF4B+TPO	0.6181	0.6183	0.6648	0.7107	0.7903	0.5127	0.4854	0.5198	0.5429	0.5672	0.7903	0.68044	0.5672	0.5256
67684	BIK+TRIM3+VAV3 / GDF5+TAF4B+TPO	0.6572	0.694	0.7278	0.7458	0.7903	0.5428	0.562	0.5314	0.5073	0.5008	0.7903	0.72302	0.562	0.52886
56988	BIK+GPRC5C+TRIM3 / DUSP4+FOXC1+MCM7	0.5901	0.6252	0.648	0.6887	0.7903	0.5451	0.5482	0.4926	0.541	0.5571	0.7903	0.66846	0.5571	0.5368
61359	BIK+LFNG+SPTLC2 / DUSP4+FOXC1+TAF4B	0.5882	0.629	0.6771	0.7165	0.7903	0.4977	0.5072	0.5344	0.5546	0.5554	0.7903	0.68022	0.5554	0.52986
34425	AR+BIK+TRIM3 / DUSP4+FOXC1+TPO	0.5878	0.6013	0.6342	0.6916	0.7903	0.5352	0.5496	0.5099	0.5275	0.5491	0.7903	0.66104	0.5496	0.53426
34361	AR+BIK+TRIM3 / CEBPB+TMC5+TPO	0.6005	0.6262	0.7069	0.7544	0.7903	0.4911	0.5155	0.5167	0.5451	0.5474	0.7903	0.69566	0.5474	0.52316
3110	BIK+VAV3 / CEBPB+DUSP4	0.6706	0.6761	0.6897	0.7259	0.7903	0.486	0.4889	0.5197	0.5463	0.5456	0.7903	0.71052	0.5463	0.5173
5668	LFNG+SPTLC2 / CEBPB+TPO	0.5955	0.6443	0.6942	0.723	0.7903	0.5381	0.532	0.5379	0.5183	0.5383	0.7903	0.68946	0.5383	0.53292
2992	BIK+SPTLC2 / MCM7+TAF4B	0.6441	0.6716	0.7096	0.737	0.7903	0.5241	0.5373	0.5164	0.5011	0.5061	0.7903	0.71052	0.5373	0.517
73466	ERBB4+LFNG+NCAM2 / FZD9+PSAT1+TMC5	0.7831	0.7821	0.7597	0.7898	0.771	0.6814	0.6848	0.6222	0.582	0.5603	0.7898	0.77714	0.6848	0.62614
16318	AHNAK+ERBB4+NCAM2 / FZD9+PSAT1+TMC5	0.7571	0.7667	0.7571	0.7898	0.7655	0.6814	0.6808	0.6202	0.5868	0.5456	0.7898	0.76724	0.6814	0.62296
2912	BIK+SCUBE2 / TAF4B+TPO	0.5529	0.5605	0.5889	0.6525	0.7898	0.6197	0.6449	0.6016	0.5712	0.5482	0.7898	0.62892	0.6449	0.59712
59831	BIK+KRT18+VAV3 / CEBPB+MCM7+TPO	0.6248	0.6396	0.6452	0.6787	0.7898	0.6178	0.6389	0.5985	0.5607	0.5677	0.7898	0.67562	0.6389	0.59672
57255	BIK+GPRC5C+VAV3 / CEBPB+FOXC1+TAF4B	0.6703	0.7079	0.7124	0.7234	0.7898	0.6018	0.6175	0.5593	0.5323	0.5384	0.7898	0.72076	0.6175	0.56986
14331	AHNAK+BIK+TRIM3 / CEBPB+MCM7+TPO	0.5876	0.6194	0.6559	0.6895	0.7898	0.596	0.6156	0.5818	0.543	0.5367	0.7898	0.66844	0.6156	0.57462
65611	BIK+SCUBE2+SPTLC2 / CEBPB+DUSP4+FOXC1	0.5849	0.6039	0.6108	0.6617	0.7898	0.606	0.611	0.5619	0.5224	0.4961	0.7898	0.65022	0.611	0.55948
82993	GPRC5C+KRT18+TRIM3 / TAF4B+TMC5+TPO	0.5705	0.6039	0.6884	0.7146	0.7898	0.5324	0.5253	0.5725	0.5916	0.6062	0.7898	0.67344	0.6062	0.5656
54871	BIK+GPRC5C+KRT18 / FOXC1+MCM7+TPO	0.5671	0.5937	0.5932	0.6372	0.7898	0.5806	0.6042	0.5478	0.4869	0.4982	0.7898	0.6362	0.6042	0.54354
67648	BIK+TRIM3+VAV3 / FZD9+TAF4B+TPO	0.6177	0.642	0.6871	0.7192	0.7898	0.577	0.6016	0.5589	0.5269	0.5205	0.7898	0.69116	0.6016	0.55698
59692	BIK+KRT18+TRIM3 / PSAT1+TAF4B+TPO	0.6095	0.6345	0.6814	0.7121	0.7898	0.5673	0.5965	0.5431	0.5021	0.494	0.7898	0.68546	0.5965	0.5406
65675	BIK+SCUBE2+SPTLC2 / CEBPG+DUSP4+TPO	0.5223	0.4806	0.5456	0.6333	0.7898	0.5897	0.596	0.556	0.52	0.5145	0.7898	0.59432	0.596	0.55524
57055	BIK+GPRC5C+TRIM3 / FOXC1+MCM7+TPO	0.5991	0.6355	0.6496	0.6845	0.7898	0.5731	0.595	0.5494	0.5128	0.5068	0.7898	0.6717	0.595	0.54742
34496	AR+BIK+TRIM3 / FOXC1+TAF4B+TPO	0.6222	0.6474	0.6762	0.7111	0.7898	0.5644	0.5935	0.5549	0.5199	0.5101	0.7898	0.68934	0.5935	0.54856
59185	BIK+KRT18+SPTLC2 / DUSP4+FZD9+TPO	0.5455	0.5469	0.597	0.6527	0.7898	0.5042	0.5052	0.5334	0.5583	0.5899	0.7898	0.62638	0.5899	0.5382
66815	BIK+SPTLC2+TRIM3 / DUSP4+FOXC1+GDF5	0.6367	0.674	0.7024	0.7276	0.7898	0.4899	0.5198	0.5461	0.5677	0.5884	0.7898	0.7061	0.5884	0.54238
57063	BIK+GPRC5C+TRIM3 / FOXC1+TAF4B+TMC5	0.6125	0.6644	0.7162	0.7356	0.7898	0.5009	0.5013	0.5501	0.5705	0.5806	0.7898	0.7037	0.5806	0.54068
3141	BIK+VAV3 / DUSP4+TPO	0.61	0.6142	0.637	0.6956	0.7898	0.4781	0.4786	0.5445	0.5646	0.5776	0.7898	0.66932	0.5776	0.52868
97860	KRT18+SPTLC2+TRIM3 / FZD9+TAF4B+TPO	0.596	0.6121	0.6767	0.7079	0.7898	0.5535	0.5738	0.533	0.4981	0.5199	0.7898	0.6765	0.5738	0.53566
111227	SPTLC2+TRIM3+VAV3 / DUSP4+FOXC1+TAF4B	0.6673	0.6973	0.7216	0.7416	0.7898	0.5134	0.5104	0.5249	0.5489	0.5643	0.7898	0.72352	0.5643	0.53238
84912	GPRC5C+LFNG+TRIM3 / CEBPB+DUSP4+TPO	0.5955	0.6295	0.693	0.7295	0.7898	0.4937	0.5118	0.5368	0.5622	0.5631	0.7898	0.68746	0.5631	0.53352
90168	GPRC5C+SPTLC2+TRIM3 / FOXC1+GALNT10+TPO	0.6667	0.6878	0.7119	0.7569	0.7898	0.5122	0.5029	0.5212	0.5405	0.5585	0.7898	0.72262	0.5585	0.52706
56570	BIK+GPRC5C+SPTLC2 / CEBPG+DUSP4+MCM7	0.5859	0.6073	0.6326	0.6833	0.7898	0.5166	0.5131	0.5271	0.5417	0.5578	0.7898	0.65978	0.5578	0.53126
14804	AHNAK+BIK+VAV3 / DUSP4+TAF4B+TPO	0.6068	0.6211	0.6586	0.6929	0.7898	0.5175	0.5245	0.5113	0.5316	0.5563	0.7898	0.67384	0.5563	0.52824
61496	BIK+LFNG+SPTLC2 / GDF5+TAF4B+TPO	0.6053	0.6523	0.7012	0.7305	0.7898	0.4915	0.5124	0.51	0.5008	0.4994	0.7898	0.69582	0.5124	0.50282
16361	AHNAK+ERBB4+NCAM2 / GDF5+TMC5+TPO	0.7457	0.754	0.7581	0.7897	0.7594	0.6152	0.6045	0.5767	0.559	0.511	0.7897	0.76138	0.6152	0.57328
2931	BIK+SPTLC2 / CEBPB+GALNT10	0.7162	0.7171	0.7569	0.7897	0.7538	0.561	0.5566	0.5438	0.5513	0.5465	0.7897	0.74674	0.561	0.55184
66934	BIK+SPTLC2+TRIM3 / GALNT10+PSAT1+TAF4B	0.6716	0.6914	0.7572	0.7897	0.7791	0.5141	0.496	0.5211	0.5496	0.548	0.7897	0.7378	0.5496	0.52576
70914	ERBB4+KRT18+LFNG / FZD9+MCM7+TMC5	0.7835	0.7896	0.7678	0.7807	0.7305	0.67	0.6786	0.6165	0.5712	0.5513	0.7896	0.77042	0.6786	0.61752
16241	AHNAK+ERBB4+NCAM2 / DUSP4+GDF5+MCM7	0.6938	0.7202	0.7528	0.7893	0.7508	0.6357	0.6343	0.5962	0.5764	0.5275	0.7893	0.74138	0.6357	0.59402
56506	BIK+GPRC5C+SPTLC2 / CEBPB+CEBPG+PSAT1	0.6237	0.6594	0.6947	0.7197	0.7893	0.6001	0.6169	0.5716	0.5422	0.5497	0.7893	0.69736	0.6169	0.5761
82767	GPRC5C+KRT18+TRIM3 / CEBPB+PSAT1+TPO	0.6147	0.6478	0.6852	0.7149	0.7893	0.589	0.6137	0.5615	0.5185	0.5167	0.7893	0.69038	0.6137	0.55988
66725	BIK+SPTLC2+TRIM3 / CEBPB+FZD9+PSAT1	0.6152	0.6531	0.7127	0.7368	0.7893	0.5934	0.6096	0.5632	0.5251	0.5234	0.7893	0.70142	0.6096	0.56294
111244	SPTLC2+TRIM3+VAV3 / DUSP4+GALNT10+TPO	0.6692	0.658	0.7221	0.7732	0.7893	0.5728	0.5817	0.5861	0.6	0.6084	0.7893	0.72236	0.6084	0.5898
82401	GPRC5C+KRT18+SPTLC2 / CEBPB+PSAT1+TAF4B	0.6354	0.67	0.7124	0.7289	0.7893	0.5859	0.6042	0.5536	0.5193	0.5185	0.7893	0.7072	0.6042	0.5563
34123	AR+BIK+SPTLC2 / FOXC1+MCM7+TPO	0.5871	0.6114	0.6152	0.669	0.7893	0.5819	0.6034	0.572	0.5438	0.535	0.7893	0.6544	0.6034	0.56722
90632	GPRC5C+SPTLC2+VAV3 / PSAT1+TAF4B+TPO	0.6348	0.6788	0.7056	0.7236	0.7893	0.5656	0.5824	0.5472	0.5246	0.5206	0.7893	0.70642	0.5824	0.54808
67204	BIK+SPTLC2+VAV3 / DUSP4+GDF5+TAF4B	0.6682	0.6993	0.7257	0.7387	0.7893	0.5368	0.5449	0.5632	0.5665	0.5813	0.7893	0.72424	0.5813	0.55854
57243	BIK+GPRC5C+VAV3 / CEBPB+DUSP4+MCM7	0.6379	0.6622	0.672	0.7	0.7893	0.5662	0.5737	0.5196	0.5073	0.5078	0.7893	0.69228	0.5737	0.53492
103102	LFNG+SPTLC2+TRIM3 / CEBPB+CEBPG+TPO	0.6113	0.6485	0.7046	0.7404	0.7893	0.5632	0.5691	0.5556	0.5251	0.5373	0.7893	0.69882	0.5691	0.55006
54695	BIK+GPRC5C+KRT18 / CEBPB+DUSP4+MCM7	0.596	0.6094	0.6365	0.6726	0.7893	0.556	0.5667	0.5047	0.5235	0.5343	0.7893	0.66076	0.5667	0.53704
40184	AR+GPRC5C+SPTLC2 / CEBPB+TAF4B+TPO	0.6553	0.6856	0.71	0.7374	0.7893	0.541	0.562	0.5416	0.5247	0.5181	0.7893	0.71552	0.562	0.53748
83137	GPRC5C+KRT18+VAV3 / CEBPB+TMC5+TPO	0.5898	0.6303	0.6665	0.7013	0.7893	0.5442	0.55	0.5024	0.5256	0.5334	0.7893	0.67544	0.55	0.53112
16321	AHNAK+ERBB4+NCAM2 / FZD9+ROPN1+TMC5	0.7443	0.7636	0.7566	0.7891	0.7579	0.6772	0.6762	0.6147	0.5809	0.5372	0.7891	0.7623	0.6772	0.61724
66731	BIK+SPTLC2+TRIM3 / CEBPB+GALNT10+MCM7	0.6954	0.7051	0.7503	0.7891	0.7822	0.5061	0.4936	0.5006	0.5288	0.5245	0.7891	0.74442	0.5288	0.51072
76010	ERBB4+NCAM2+SCUBE2 / FZD9+MCM7+TMC5	0.7397	0.7605	0.7725	0.7889	0.7513	0.6959	0.7044	0.6482	0.6107	0.5669	0.7889	0.76258	0.7044	0.64522
15939	AHNAK+ERBB4+LFNG / FZD9+GALNT10+TMC5	0.7652	0.7889	0.7701	0.7784	0.7781	0.6369	0.6315	0.5927	0.5675	0.5253	0.7889	0.77614	0.6369	0.59078
65874	BIK+SCUBE2+SPTLC2 / MCM7+TAF4B+TPO	0.568	0.5827	0.6138	0.672	0.7888	0.6157	0.637	0.5993	0.5689	0.5497	0.7888	0.64506	0.637	0.59412
73423	ERBB4+LFNG+NCAM2 / FOXC1+GALNT10+TMC5	0.7418	0.7614	0.7673	0.7776	0.7888	0.6254	0.6194	0.5798	0.5462	0.5183	0.7888	0.76738	0.6254	0.57782
15971	AHNAK+ERBB4+LFNG / GALNT10+MCM7+TMC5	0.7655	0.7863	0.775	0.782	0.7888	0.621	0.6131	0.5878	0.5612	0.5349	0.7888	0.77952	0.621	0.5836
56551	BIK+GPRC5C+SPTLC2 / CEBPB+MCM7+PSAT1	0.6171	0.6576	0.6872	0.7098	0.7888	0.598	0.6129	0.5682	0.5368	0.5446	0.7888	0.6921	0.6129	0.5721
56505	BIK+GPRC5C+SPTLC2 / CEBPB+CEBPG+MCM7	0.6321	0.6591	0.673	0.7023	0.7888	0.5954	0.6094	0.5733	0.5497	0.5549	0.7888	0.69106	0.6094	0.57654
98115	KRT18+SPTLC2+VAV3 / CEBPG+TAF4B+TPO	0.6305	0.6436	0.6718	0.6929	0.7888	0.5882	0.6077	0.5775	0.549	0.5402	0.7888	0.68552	0.6077	0.57252
59562	BIK+KRT18+TRIM3 / DUSP4+GDF5+TPO	0.5986	0.6135	0.6586	0.7006	0.7888	0.5222	0.4845	0.5508	0.5782	0.6028	0.7888	0.67202	0.6028	0.5477
111137	SPTLC2+TRIM3+VAV3 / CEBPB+FZD9+TPO	0.6427	0.6682	0.708	0.7343	0.7888	0.5845	0.5937	0.5646	0.5361	0.5283	0.7888	0.7084	0.5937	0.56144
34160	AR+BIK+SPTLC2 / FZD9+TAF4B+TPO	0.5857	0.5989	0.6512	0.6958	0.7888	0.5628	0.5875	0.5553	0.5355	0.5174	0.7888	0.66408	0.5875	0.5517
63252	BIK+NCAM2+SPTLC2 / FOXC1+TAF4B+TPO	0.6021	0.6376	0.6592	0.6979	0.7888	0.566	0.581	0.545	0.518	0.502	0.7888	0.67712	0.581	0.5424
64567	BIK+RND1+SPTLC2 / CEBPB+PSAT1+TPO	0.6286	0.6631	0.6827	0.7186	0.7888	0.559	0.5782	0.556	0.5167	0.5233	0.7888	0.69636	0.5782	0.54664
22668	AHNAK+KRT18+SPTLC2 / CEBPB+DUSP4+TPO	0.5657	0.5769	0.6248	0.6586	0.7888	0.519	0.5117	0.481	0.5475	0.5774	0.7888	0.64296	0.5774	0.52732
66636	BIK+SPTLC2+TRIM3 / ART3+CEBPG+TPO	0.6199	0.6333	0.6445	0.6839	0.7888	0.5597	0.5769	0.5546	0.522	0.5192	0.7888	0.67408	0.5769	0.54648
2028	AR+SPTLC2 / CEBPB+TPO	0.6466	0.6639	0.6993	0.7328	0.7888	0.555	0.5715	0.563	0.542	0.5358	0.7888	0.70628	0.5715	0.55346
82724	GPRC5C+KRT18+TRIM3 / CEBPB+DUSP4+PSAT1	0.6162	0.643	0.6966	0.723	0.7888	0.5592	0.571	0.5054	0.5361	0.5477	0.7888	0.69352	0.571	0.54388
59661	BIK+KRT18+TRIM3 / GALNT10+TAF4B+TPO	0.6466	0.6368	0.6989	0.7479	0.7888	0.5236	0.4936	0.5199	0.553	0.5656	0.7888	0.7038	0.5656	0.53114
97643	KRT18+SPTLC2+TRIM3 / CEBPB+DUSP4+FOXC1	0.6496	0.6689	0.6968	0.7239	0.7888	0.5273	0.5278	0.5127	0.549	0.5637	0.7888	0.7056	0.5637	0.5361
90015	GPRC5C+SPTLC2+TRIM3 / CEBPB+FOXC1+TAF4B	0.6798	0.7207	0.7441	0.7544	0.7888	0.5488	0.5575	0.5234	0.503	0.495	0.7888	0.73756	0.5575	0.52554
61515	BIK+LFNG+SPTLC2 / ROPN1+TAF4B+TPO	0.5838	0.6179	0.6711	0.6971	0.7888	0.5495	0.5569	0.5389	0.5136	0.519	0.7888	0.67174	0.5569	0.53558
61387	BIK+LFNG+SPTLC2 / DUSP4+MCM7+TPO	0.4789	0.5564	0.613	0.678	0.7888	0.4913	0.5258	0.5367	0.5561	0.553	0.7888	0.62302	0.5561	0.53258
66676	BIK+SPTLC2+TRIM3 / ART3+GDF5+TPO	0.6278	0.6555	0.67	0.6964	0.7888	0.5381	0.5489	0.5315	0.5061	0.5048	0.7888	0.6877	0.5489	0.52588
103092	LFNG+SPTLC2+TRIM3 / CEBPB+CEBPG+DUSP4	0.6068	0.6376	0.7055	0.7425	0.7888	0.4885	0.5014	0.5206	0.5473	0.5436	0.7888	0.69624	0.5473	0.52028
90262	GPRC5C+SPTLC2+TRIM3 / MCM7+TAF4B+TPO	0.6316	0.6694	0.7081	0.7341	0.7888	0.5213	0.531	0.4915	0.5135	0.5232	0.7888	0.7064	0.531	0.5161
87868	GPRC5C+RND1+SPTLC2 / CEBPB+TAF4B+TPO	0.6504	0.6849	0.6974	0.7151	0.7888	0.5123	0.5267	0.5156	0.5059	0.5054	0.7888	0.70732	0.5267	0.51318
66925	BIK+SPTLC2+TRIM3 / GALNT10+GDF5+TAF4B	0.6941	0.7155	0.7744	0.7887	0.7644	0.5563	0.5477	0.5507	0.56	0.5737	0.7887	0.74742	0.5737	0.55768
73826	ERBB4+LFNG+RND1 / FZD9+MCM7+TMC5	0.768	0.7746	0.7716	0.7883	0.7492	0.6483	0.6526	0.6133	0.5717	0.5595	0.7883	0.77034	0.6526	0.60908
76026	ERBB4+NCAM2+SCUBE2 / GALNT10+GDF5+TMC5	0.7233	0.7555	0.7666	0.7762	0.7882	0.6456	0.6515	0.609	0.5775	0.5207	0.7882	0.76196	0.6515	0.60086
59835	BIK+KRT18+VAV3 / CEBPB+PSAT1+TPO	0.628	0.6539	0.6752	0.7046	0.7882	0.6167	0.6386	0.5903	0.5472	0.5556	0.7882	0.68998	0.6386	0.58968
54824	BIK+GPRC5C+KRT18 / DUSP4+GALNT10+TPO	0.5887	0.5783	0.6149	0.6914	0.7882	0.5712	0.5607	0.593	0.6102	0.6374	0.7882	0.6523	0.6374	0.5945
67061	BIK+SPTLC2+VAV3 / CEBPB+CEBPG+MCM7	0.6498	0.6709	0.6758	0.7033	0.7882	0.6245	0.6355	0.6079	0.5814	0.5915	0.7882	0.6976	0.6355	0.60816
97776	KRT18+SPTLC2+TRIM3 / DUSP4+GALNT10+TPO	0.6138	0.5957	0.6799	0.7477	0.7882	0.5851	0.5883	0.599	0.6206	0.6335	0.7882	0.68506	0.6335	0.6053
61256	BIK+LFNG+SPTLC2 / CEBPB+FOXC1+MCM7	0.5914	0.6374	0.6499	0.6818	0.7882	0.6087	0.6153	0.588	0.5551	0.5673	0.7882	0.66974	0.6153	0.58688
95612	KRT18+RND1+SPTLC2 / DUSP4+TAF4B+TPO	0.6012	0.607	0.6323	0.6667	0.7882	0.5564	0.5512	0.5688	0.5937	0.6134	0.7882	0.65908	0.6134	0.5767
34016	AR+BIK+SPTLC2 / CEBPG+FOXC1+TPO	0.5972	0.6128	0.6183	0.6743	0.7882	0.584	0.6045	0.5721	0.546	0.5371	0.7882	0.65816	0.6045	0.56874
59345	BIK+KRT18+TRIM3 / ART3+CEBPB+TPO	0.6222	0.6321	0.6439	0.6745	0.7882	0.5811	0.6045	0.5666	0.5221	0.5242	0.7882	0.67218	0.6045	0.5597
13845	AHNAK+BIK+SPTLC2 / ART3+CEBPB+TPO	0.6051	0.6262	0.6276	0.6542	0.7882	0.588	0.5999	0.5797	0.5514	0.5445	0.7882	0.66026	0.5999	0.5727
66694	BIK+SPTLC2+TRIM3 / CEBPB+CEBPG+FZD9	0.6152	0.6341	0.6896	0.7205	0.7882	0.5837	0.5985	0.5635	0.5333	0.5276	0.7882	0.68952	0.5985	0.56132
66681	BIK+SPTLC2+TRIM3 / ART3+MCM7+TPO	0.61	0.6311	0.638	0.6745	0.7882	0.5613	0.5782	0.5547	0.5179	0.5162	0.7882	0.66836	0.5782	0.54566
2448	BIK+GPRC5C / MCM7+TPO	0.5704	0.5974	0.6098	0.6477	0.7882	0.5522	0.5758	0.5443	0.5221	0.5166	0.7882	0.6427	0.5758	0.5422
67570	BIK+TRIM3+VAV3 / DUSP4+GDF5+TPO	0.6384	0.6646	0.695	0.7314	0.7882	0.5106	0.5099	0.5362	0.5587	0.5748	0.7882	0.70352	0.5748	0.53804
66809	BIK+SPTLC2+TRIM3 / CEBPG+ROPN1+TPO	0.6174	0.6381	0.6743	0.7046	0.7882	0.5569	0.5718	0.5437	0.5108	0.5061	0.7882	0.68452	0.5718	0.53786
111300	SPTLC2+TRIM3+VAV3 / FOXC1+TAF4B+TPO	0.6589	0.6983	0.7187	0.7398	0.7882	0.5573	0.571	0.5402	0.513	0.5056	0.7882	0.72078	0.571	0.53742
82618	GPRC5C+KRT18+SPTLC2 / MCM7+TAF4B+TPO	0.5952	0.6238	0.6568	0.6887	0.7882	0.548	0.568	0.5359	0.4899	0.5046	0.7882	0.67054	0.568	0.52928
103165	LFNG+SPTLC2+TRIM3 / CEBPG+DUSP4+TAF4B	0.5934	0.6249	0.7059	0.7437	0.7882	0.517	0.5262	0.5463	0.5664	0.5667	0.7882	0.69122	0.5667	0.54452
61671	BIK+LFNG+TRIM3 / CEBPG+DUSP4+TPO	0.544	0.5586	0.6332	0.7025	0.7882	0.4972	0.494	0.5197	0.5492	0.5514	0.7882	0.6453	0.5514	0.5223
98071	KRT18+SPTLC2+VAV3 / CEBPG+DUSP4+TPO	0.5825	0.577	0.6082	0.6481	0.7882	0.5445	0.5482	0.512	0.5184	0.543	0.7882	0.6408	0.5482	0.53322
67218	BIK+SPTLC2+VAV3 / DUSP4+ROPN1+TPO	0.6001	0.6254	0.6477	0.6874	0.7882	0.5234	0.5176	0.4893	0.5351	0.5441	0.7882	0.66976	0.5441	0.5219
90216	GPRC5C+SPTLC2+TRIM3 / FZD9+TAF4B+TPO	0.6192	0.6538	0.7081	0.7303	0.7882	0.531	0.5435	0.5101	0.5085	0.5281	0.7882	0.69992	0.5435	0.52424
61980	BIK+LFNG+VAV3 / CEBPB+DUSP4+TPO	0.592	0.6227	0.6561	0.7073	0.7882	0.5424	0.5365	0.5133	0.518	0.5087	0.7882	0.67326	0.5424	0.52378
67236	BIK+SPTLC2+VAV3 / FOXC1+GALNT10+TPO	0.6645	0.6798	0.6783	0.7285	0.7882	0.5314	0.5415	0.5269	0.5003	0.5099	0.7882	0.70786	0.5415	0.522
3080	BIK+TRIM3 / GDF5+TPO	0.6318	0.6662	0.7033	0.7337	0.7882	0.5103	0.5226	0.5029	0.518	0.5333	0.7882	0.70464	0.5333	0.51742
5733	LFNG+SPTLC2 / TAF4B+TPO	0.5791	0.63	0.6964	0.7245	0.7882	0.4991	0.5016	0.5032	0.5079	0.4963	0.7882	0.68364	0.5079	0.50162
16299	AHNAK+ERBB4+NCAM2 / FZD9+GALNT10+MCM7	0.733	0.7657	0.7745	0.7881	0.7477	0.694	0.7067	0.6743	0.6421	0.5883	0.7881	0.7618	0.7067	0.66108
17078	AHNAK+ERBB4+SCUBE2 / GDF5+MCM7+TMC5	0.7306	0.7446	0.7594	0.7881	0.7563	0.6773	0.6821	0.6361	0.606	0.5588	0.7881	0.7558	0.6821	0.63206
71273	ERBB4+KRT18+NCAM2 / FZD9+GDF5+TMC5	0.7481	0.7629	0.7594	0.7881	0.7771	0.6532	0.6622	0.5972	0.566	0.5197	0.7881	0.76712	0.6622	0.59966
3471	ERBB4+NCAM2 / ART3+TMC5	0.6957	0.7294	0.7594	0.7881	0.767	0.6426	0.6447	0.5999	0.5643	0.5413	0.7881	0.74792	0.6447	0.59856
3448	ERBB4+LFNG / MCM7+TMC5	0.7751	0.7841	0.7718	0.7881	0.7751	0.6348	0.627	0.5916	0.5609	0.5595	0.7881	0.77884	0.6348	0.59476
50354	AR+SPTLC2+TRIM3 / CEBPB+GALNT10+TAF4B	0.7004	0.7011	0.7591	0.7879	0.7492	0.5029	0.4842	0.4946	0.5156	0.5251	0.7879	0.73954	0.5251	0.50448
33974	AR+BIK+SPTLC2 / CEBPB+GALNT10+TAF4B	0.7086	0.7011	0.745	0.7879	0.7827	0.5002	0.5207	0.4901	0.507	0.5132	0.7879	0.74506	0.5207	0.50624
66023	BIK+SCUBE2+TRIM3 / CEBPB+PSAT1+TPO	0.5898	0.6124	0.6506	0.6946	0.7877	0.6298	0.6545	0.6051	0.5616	0.5541	0.7877	0.66702	0.6545	0.60102
63445	BIK+NCAM2+TRIM3 / CEBPB+FOXC1+TPO	0.6182	0.6466	0.6698	0.7042	0.7877	0.5926	0.6103	0.5703	0.5284	0.5227	0.7877	0.6853	0.6103	0.56486
1298	AR+BIK / CEBPB+TAF4B	0.6605	0.671	0.7083	0.7262	0.7877	0.5812	0.6098	0.571	0.5472	0.5483	0.7877	0.71074	0.6098	0.5715
82352	GPRC5C+KRT18+SPTLC2 / CEBPB+CEBPG+TAF4B	0.654	0.673	0.7028	0.7211	0.7877	0.5845	0.602	0.5606	0.5318	0.5291	0.7877	0.70772	0.602	0.5616
59439	BIK+KRT18+TRIM3 / CEBPB+FOXC1+TAF4B	0.6591	0.6832	0.708	0.7297	0.7877	0.5795	0.6016	0.5504	0.5082	0.5061	0.7877	0.71354	0.6016	0.54916
75691	ERBB4+NCAM2+RND1 / GDF5+TAF4B+TMC5	0.703	0.706	0.7238	0.7699	0.7877	0.5929	0.5958	0.5637	0.5366	0.5097	0.7877	0.73808	0.5958	0.55974
57656	BIK+KRT18+LFNG / CEBPB+TAF4B+TPO	0.5868	0.6131	0.6568	0.6925	0.7877	0.5756	0.5949	0.5658	0.5317	0.5384	0.7877	0.66738	0.5949	0.56128
40284	AR+GPRC5C+SPTLC2 / DUSP4+TAF4B+TPO	0.6136	0.6344	0.6811	0.7236	0.7877	0.4736	0.4724	0.5548	0.5648	0.5912	0.7877	0.68808	0.5912	0.53136
111127	SPTLC2+TRIM3+VAV3 / CEBPB+FOXC1+TAF4B	0.6902	0.7292	0.7454	0.7525	0.7877	0.5777	0.5885	0.554	0.5248	0.5243	0.7877	0.741	0.5885	0.55386
66885	BIK+SPTLC2+TRIM3 / FOXC1+PSAT1+TAF4B	0.6353	0.6772	0.7122	0.7358	0.7877	0.5681	0.5866	0.5387	0.5021	0.499	0.7877	0.70964	0.5866	0.5389
14326	AHNAK+BIK+TRIM3 / CEBPB+GDF5+TPO	0.6245	0.667	0.7018	0.7209	0.7877	0.5675	0.5808	0.553	0.5257	0.5077	0.7877	0.70038	0.5808	0.54694
57123	BIK+GPRC5C+TRIM3 / GDF5+PSAT1+TPO	0.6064	0.6511	0.6905	0.7107	0.7877	0.5576	0.5775	0.5333	0.5032	0.5092	0.7877	0.68928	0.5775	0.53616
59203	BIK+KRT18+SPTLC2 / DUSP4+MCM7+TPO	0.5691	0.5755	0.6124	0.667	0.7877	0.4907	0.4936	0.5377	0.563	0.5775	0.7877	0.64234	0.5775	0.5325
57378	BIK+GPRC5C+VAV3 / DUSP4+GDF5+TPO	0.6165	0.6487	0.6621	0.6979	0.7877	0.5043	0.5023	0.5386	0.549	0.5736	0.7877	0.68258	0.5736	0.53356
14186	AHNAK+BIK+SPTLC2 / MCM7+TAF4B+TPO	0.5827	0.6167	0.6573	0.687	0.7877	0.5569	0.5729	0.5528	0.5328	0.5187	0.7877	0.66628	0.5729	0.54682
103251	LFNG+SPTLC2+TRIM3 / DUSP4+PSAT1+TPO	0.5608	0.6057	0.6845	0.7276	0.7877	0.5014	0.5135	0.5395	0.5681	0.5672	0.7877	0.67326	0.5681	0.53794
56969	BIK+GPRC5C+TRIM3 / CEBPG+GDF5+TPO	0.6124	0.6466	0.6787	0.7102	0.7877	0.5485	0.5676	0.5336	0.5123	0.5055	0.7877	0.68712	0.5676	0.5335
66715	BIK+SPTLC2+TRIM3 / CEBPB+FOXC1+GDF5	0.676	0.7179	0.7356	0.746	0.7877	0.5539	0.5615	0.5337	0.507	0.4986	0.7877	0.73264	0.5615	0.53094
59428	BIK+KRT18+TRIM3 / CEBPB+DUSP4+PSAT1	0.6278	0.6423	0.6902	0.7259	0.7877	0.5481	0.5613	0.5031	0.5413	0.5439	0.7877	0.69478	0.5613	0.53954
26131	AHNAK+NCAM2+RND1 / FZD9+GALNT10+TMC5	0.7279	0.7383	0.7413	0.7487	0.7877	0.5556	0.5407	0.5147	0.5036	0.5491	0.7877	0.74878	0.5556	0.53274
67300	BIK+SPTLC2+VAV3 / GALNT10+PSAT1+TPO	0.6493	0.6678	0.7027	0.7504	0.7877	0.5319	0.546	0.5292	0.5002	0.5023	0.7877	0.71158	0.546	0.52192
31813	AR+BIK+GPRC5C / CEBPB+TMC5+TPO	0.584	0.6169	0.6605	0.7025	0.7877	0.5181	0.525	0.518	0.5355	0.5449	0.7877	0.67032	0.5449	0.5283
57272	BIK+GPRC5C+VAV3 / CEBPB+GALNT10+TPO	0.6831	0.6915	0.7065	0.75	0.7877	0.4738	0.5449	0.5251	0.4983	0.4998	0.7877	0.72376	0.5449	0.50838
73360	ERBB4+LFNG+NCAM2 / CEBPG+ROPN1+TMC5	0.767	0.7719	0.7644	0.7875	0.7766	0.6656	0.6654	0.6153	0.5779	0.5662	0.7875	0.77348	0.6656	0.61808
71164	ERBB4+KRT18+NCAM2 / CEBPG+GDF5+TMC5	0.7521	0.7638	0.7631	0.7872	0.772	0.6447	0.6524	0.5991	0.5685	0.5327	0.7872	0.76764	0.6524	0.59948
65993	BIK+SCUBE2+TRIM3 / CEBPB+FOXC1+TPO	0.6043	0.6252	0.6342	0.6776	0.7872	0.6225	0.6441	0.5976	0.557	0.5441	0.7872	0.6657	0.6441	0.59306
73487	ERBB4+LFNG+NCAM2 / GALNT10+PSAT1+TMC5	0.7721	0.7828	0.7581	0.7636	0.7872	0.6322	0.6272	0.5851	0.5486	0.5284	0.7872	0.77276	0.6322	0.5843
15830	AHNAK+ERBB4+LFNG / CEBPG+GALNT10+TMC5	0.7648	0.7866	0.7772	0.7778	0.7872	0.6225	0.6174	0.594	0.5689	0.5392	0.7872	0.77872	0.6225	0.5884
90273	GPRC5C+SPTLC2+TRIM3 / TAF4B+TMC5+TPO	0.6133	0.6579	0.7438	0.7619	0.7872	0.5702	0.5803	0.6029	0.6059	0.6128	0.7872	0.71282	0.6128	0.59442
34127	AR+BIK+SPTLC2 / FOXC1+PSAT1+TPO	0.5852	0.622	0.6421	0.6904	0.7872	0.5888	0.6127	0.5692	0.5348	0.5278	0.7872	0.66538	0.6127	0.56666
75671	ERBB4+NCAM2+RND1 / GALNT10+PSAT1+TMC5	0.7336	0.7559	0.7643	0.777	0.7872	0.6034	0.608	0.5733	0.5325	0.5096	0.7872	0.7636	0.608	0.56536
5112	KRT18+SPTLC2 / CEBPB+DUSP4	0.6218	0.6251	0.6715	0.701	0.7872	0.5352	0.5466	0.572	0.5922	0.599	0.7872	0.68132	0.599	0.569
85056	GPRC5C+LFNG+TRIM3 / DUSP4+TAF4B+TPO	0.5814	0.6197	0.6852	0.7228	0.7872	0.534	0.5372	0.5654	0.5856	0.5932	0.7872	0.67926	0.5932	0.56308
106752	NCAM2+SPTLC2+TRIM3 / CEBPB+DUSP4+TPO	0.6252	0.6432	0.6994	0.7398	0.7872	0.4851	0.5296	0.5505	0.5763	0.5888	0.7872	0.69896	0.5888	0.54606
111153	SPTLC2+TRIM3+VAV3 / CEBPB+MCM7+TAF4B	0.6824	0.7183	0.7529	0.767	0.7872	0.5763	0.5881	0.5602	0.5319	0.5345	0.7872	0.74156	0.5881	0.5582
82781	GPRC5C+KRT18+TRIM3 / CEBPG+DUSP4+TAF4B	0.608	0.6156	0.6695	0.7096	0.7872	0.5193	0.5337	0.5239	0.5567	0.5825	0.7872	0.67798	0.5825	0.54322
34312	AR+BIK+TRIM3 / CEBPB+DUSP4+PSAT1	0.6091	0.6268	0.6894	0.7264	0.7872	0.5624	0.5785	0.5247	0.515	0.5214	0.7872	0.68778	0.5785	0.5404
32033	AR+BIK+GPRC5C / TAF4B+TMC5+TPO	0.5647	0.594	0.6521	0.6954	0.7872	0.5106	0.5014	0.5477	0.5584	0.5754	0.7872	0.65868	0.5754	0.5387
111253	SPTLC2+TRIM3+VAV3 / DUSP4+MCM7+TAF4B	0.6586	0.6808	0.7256	0.7492	0.7872	0.4968	0.5061	0.5363	0.5575	0.5679	0.7872	0.72028	0.5679	0.53292
90045	GPRC5C+SPTLC2+TRIM3 / CEBPB+PSAT1+TAF4B	0.6613	0.7045	0.7515	0.7592	0.7872	0.5556	0.5674	0.5283	0.4991	0.5011	0.7872	0.73274	0.5674	0.5303
56935	BIK+GPRC5C+TRIM3 / CEBPG+DUSP4+PSAT1	0.5816	0.608	0.6678	0.7059	0.7872	0.5496	0.5602	0.497	0.5376	0.5481	0.7872	0.6701	0.5602	0.5385
90481	GPRC5C+SPTLC2+VAV3 / DUSP4+FOXC1+TPO	0.6252	0.6601	0.6542	0.681	0.7872	0.5243	0.5177	0.4858	0.4639	0.5567	0.7872	0.68154	0.5567	0.50968
97896	KRT18+SPTLC2+TRIM3 / GDF5+TAF4B+TPO	0.6503	0.6846	0.7297	0.7487	0.7872	0.5136	0.5286	0.4975	0.5205	0.5396	0.7872	0.7201	0.5396	0.51996
64558	BIK+RND1+SPTLC2 / CEBPB+GDF5+TPO	0.6526	0.6888	0.6881	0.7107	0.7872	0.5198	0.5318	0.5294	0.509	0.5059	0.7872	0.70548	0.5318	0.51918
16190	AHNAK+ERBB4+NCAM2 / CEBPG+GALNT10+MCM7	0.7342	0.7626	0.7823	0.787	0.7427	0.6872	0.7011	0.6751	0.6434	0.6034	0.787	0.76176	0.7011	0.66204
430	AHNAK+ERBB4 / GALNT10+MCM7	0.7191	0.764	0.7825	0.787	0.7239	0.6795	0.694	0.6718	0.6362	0.5921	0.787	0.7553	0.694	0.65472
73416	ERBB4+LFNG+NCAM2 / FOXC1+FZD9+TMC5	0.7451	0.7487	0.7554	0.787	0.7609	0.6725	0.6719	0.6115	0.575	0.5491	0.787	0.75942	0.6725	0.616
15957	AHNAK+ERBB4+LFNG / FZD9+ROPN1+TMC5	0.7629	0.766	0.7525	0.7868	0.7497	0.68	0.6802	0.6211	0.5844	0.5546	0.7868	0.76358	0.6802	0.62406
2847	BIK+SCUBE2 / CEBPB+TPO	0.5704	0.577	0.591	0.654	0.7867	0.6392	0.6596	0.6204	0.5849	0.5695	0.7867	0.63582	0.6596	0.61472
31803	AR+BIK+GPRC5C / CEBPB+MCM7+TPO	0.5999	0.6193	0.637	0.6734	0.7867	0.5852	0.614	0.5798	0.5528	0.551	0.7867	0.66326	0.614	0.57656
13949	AHNAK+BIK+SPTLC2 / CEBPB+FZD9+TPO	0.5619	0.5923	0.6323	0.664	0.7867	0.5995	0.6097	0.5798	0.5544	0.5358	0.7867	0.64744	0.6097	0.57584
57133	BIK+GPRC5C+TRIM3 / MCM7+PSAT1+TPO	0.5739	0.6102	0.6496	0.6793	0.7867	0.581	0.6061	0.5577	0.5165	0.5153	0.7867	0.65994	0.6061	0.55532
54740	BIK+GPRC5C+KRT18 / CEBPB+ROPN1+TAF4B	0.6308	0.6504	0.6774	0.6893	0.7867	0.5808	0.6011	0.5435	0.5083	0.5075	0.7867	0.68692	0.6011	0.54824
14476	AHNAK+BIK+TRIM3 / FOXC1+TAF4B+TPO	0.605	0.6419	0.67	0.6958	0.7867	0.5717	0.5948	0.5525	0.5179	0.5017	0.7867	0.67988	0.5948	0.54772
92600	KRT18+LFNG+TRIM3 / CEBPB+TAF4B+TPO	0.6122	0.6436	0.7034	0.733	0.7867	0.5689	0.5889	0.5548	0.5155	0.5234	0.7867	0.69578	0.5889	0.5503
2404	BIK+GPRC5C / DUSP4+FOXC1	0.5892	0.6177	0.622	0.6688	0.7867	0.5093	0.506	0.5433	0.5663	0.5879	0.7867	0.65688	0.5879	0.54256
61382	BIK+LFNG+SPTLC2 / DUSP4+GDF5+TPO	0.5597	0.6043	0.6568	0.7082	0.7867	0.5456	0.5662	0.569	0.577	0.5818	0.7867	0.66314	0.5818	0.56792
66970	BIK+SPTLC2+TRIM3 / PSAT1+ROPN1+TPO	0.6059	0.643	0.6881	0.7138	0.7867	0.5646	0.5816	0.5437	0.4962	0.4977	0.7867	0.6875	0.5816	0.53676
61715	BIK+LFNG+TRIM3 / CEBPG+TAF4B+TPO	0.5885	0.6174	0.6817	0.7224	0.7867	0.5559	0.5772	0.5486	0.5181	0.5249	0.7867	0.67934	0.5772	0.54494
59210	BIK+KRT18+SPTLC2 / DUSP4+ROPN1+TPO	0.581	0.5934	0.6221	0.6611	0.7867	0.5097	0.51	0.5237	0.5542	0.5691	0.7867	0.64886	0.5691	0.53334
67191	BIK+SPTLC2+VAV3 / DUSP4+FZD9+TAF4B	0.6095	0.6196	0.6659	0.6985	0.7867	0.488	0.5124	0.5259	0.5392	0.5608	0.7867	0.67604	0.5608	0.52526
13928	AHNAK+BIK+SPTLC2 / CEBPB+DUSP4+PSAT1	0.6005	0.6348	0.6808	0.7086	0.7867	0.5487	0.5385	0.4977	0.5352	0.5464	0.7867	0.68228	0.5487	0.5333
82524	GPRC5C+KRT18+SPTLC2 / FOXC1+GALNT10+TPO	0.6321	0.6454	0.6529	0.7063	0.7867	0.5211	0.5366	0.5078	0.5193	0.5468	0.7867	0.68468	0.5468	0.52632
4515	GPRC5C+SPTLC2 / FOXC1+TPO	0.6193	0.6637	0.6558	0.6904	0.7867	0.5353	0.542	0.5185	0.4991	0.5141	0.7867	0.68318	0.542	0.5218
57104	BIK+GPRC5C+TRIM3 / GALNT10+MCM7+TPO	0.6241	0.6313	0.6733	0.7253	0.7867	0.498	0.5242	0.5001	0.5284	0.5418	0.7867	0.68814	0.5418	0.5185
15904	AHNAK+ERBB4+LFNG / FOXC1+FZD9+TMC5	0.7451	0.7459	0.7491	0.7866	0.7381	0.6754	0.6751	0.6159	0.5827	0.5505	0.7866	0.75296	0.6754	0.61992
15815	AHNAK+ERBB4+LFNG / CEBPG+FOXC1+TMC5	0.7461	0.7441	0.7585	0.7864	0.7503	0.6688	0.6691	0.6191	0.5866	0.5644	0.7864	0.75708	0.6691	0.6216
16364	AHNAK+ERBB4+NCAM2 / MCM7+PSAT1+TMC5	0.7484	0.7578	0.7515	0.7864	0.766	0.6674	0.6655	0.6171	0.5826	0.5522	0.7864	0.76202	0.6674	0.61696
419	AHNAK+ERBB4 / FOXC1+TMC5	0.711	0.7271	0.7547	0.7864	0.7452	0.6487	0.6426	0.5905	0.5572	0.5175	0.7864	0.74488	0.6487	0.5913
111242	SPTLC2+TRIM3+VAV3 / DUSP4+GALNT10+TAF4B	0.6919	0.6875	0.7494	0.7864	0.7695	0.5771	0.5826	0.5939	0.6034	0.6104	0.7864	0.73694	0.6104	0.59348
15581	AHNAK+ERBB4+KRT18 / FZD9+GDF5+TMC5	0.7503	0.7623	0.7568	0.7862	0.7614	0.6609	0.6685	0.6031	0.5735	0.5196	0.7862	0.7634	0.6685	0.60512
73505	ERBB4+LFNG+NCAM2 / GDF5+ROPN1+TMC5	0.7576	0.749	0.7407	0.7837	0.7862	0.6434	0.6378	0.5964	0.5664	0.547	0.7862	0.76344	0.6434	0.5982
110072	SCUBE2+SPTLC2+TRIM3 / CEBPB+TAF4B+TPO	0.6411	0.6655	0.7056	0.7397	0.7862	0.5908	0.6086	0.5761	0.5417	0.5262	0.7862	0.70762	0.6086	0.56868
82718	GPRC5C+KRT18+TRIM3 / CEBPB+CEBPG+TPO	0.6244	0.6396	0.6731	0.7107	0.7862	0.5835	0.6069	0.5653	0.5286	0.523	0.7862	0.6868	0.6069	0.56146
66743	BIK+SPTLC2+TRIM3 / CEBPB+MCM7+PSAT1	0.6354	0.6721	0.7136	0.74	0.7862	0.5885	0.6044	0.5643	0.5223	0.5318	0.7862	0.70946	0.6044	0.56226
66987	BIK+SPTLC2+VAV3 / ART3+CEBPB+TAF4B	0.6652	0.6812	0.6822	0.6981	0.7862	0.5827	0.5968	0.5696	0.544	0.5514	0.7862	0.70258	0.5968	0.5689
90381	GPRC5C+SPTLC2+VAV3 / CEBPB+FOXC1+TPO	0.6727	0.7114	0.7011	0.7205	0.7862	0.5855	0.5937	0.5598	0.5353	0.5353	0.7862	0.71838	0.5937	0.56192
20118	AHNAK+GPRC5C+SPTLC2 / CEBPB+DUSP4+TAF4B	0.6443	0.68	0.7097	0.7192	0.7862	0.5187	0.5338	0.5594	0.5687	0.5931	0.7862	0.70788	0.5931	0.55474
66699	BIK+SPTLC2+TRIM3 / CEBPB+CEBPG+ROPN1	0.6548	0.6785	0.7053	0.723	0.7862	0.5757	0.5892	0.5573	0.5222	0.524	0.7862	0.70956	0.5892	0.55368
20484	AHNAK+GPRC5C+TRIM3 / CEBPB+DUSP4+TPO	0.6165	0.6398	0.684	0.7086	0.7862	0.507	0.5023	0.5303	0.5545	0.5822	0.7862	0.68702	0.5822	0.53526
34118	AR+BIK+SPTLC2 / FOXC1+GDF5+TPO	0.6065	0.6412	0.6601	0.6958	0.7862	0.563	0.5795	0.5532	0.5323	0.5132	0.7862	0.67796	0.5795	0.54824
109444	RND1+SPTLC2+VAV3 / DUSP4+TAF4B+TPO	0.6294	0.6444	0.6593	0.6877	0.7862	0.54	0.5421	0.5512	0.5685	0.5793	0.7862	0.6814	0.5793	0.55622
61165	BIK+LFNG+SPTLC2 / ART3+CEBPB+TPO	0.5889	0.6163	0.6317	0.6659	0.7862	0.5724	0.5792	0.5701	0.5397	0.5501	0.7862	0.6578	0.5792	0.5623
55792	BIK+GPRC5C+RND1 / CEBPB+DUSP4+TPO	0.6294	0.6464	0.6448	0.6782	0.7862	0.5217	0.5143	0.5436	0.5681	0.5782	0.7862	0.677	0.5782	0.54518
66655	BIK+SPTLC2+TRIM3 / ART3+FOXC1+TPO	0.6196	0.6412	0.6436	0.6718	0.7862	0.5604	0.5739	0.5455	0.5111	0.5066	0.7862	0.67248	0.5739	0.5395
3625	ERBB4+RND1 / GDF5+TMC5	0.7049	0.7178	0.7438	0.7799	0.7862	0.5734	0.5723	0.5508	0.5259	0.5052	0.7862	0.74652	0.5734	0.54552
56862	BIK+GPRC5C+TRIM3 / ART3+TAF4B+TPO	0.6217	0.6454	0.6626	0.6862	0.7862	0.5478	0.5703	0.5324	0.5013	0.4992	0.7862	0.68042	0.5703	0.5302
64518	BIK+RND1+SPTLC2 / CEBPB+CEBPG+TPO	0.6406	0.6536	0.6555	0.6956	0.7862	0.5496	0.5669	0.5583	0.5289	0.5356	0.7862	0.6863	0.5669	0.54786
61418	BIK+LFNG+SPTLC2 / FOXC1+GDF5+TPO	0.5807	0.628	0.6543	0.6862	0.7862	0.5584	0.562	0.5488	0.5284	0.5207	0.7862	0.66708	0.562	0.54366
56892	BIK+GPRC5C+TRIM3 / CEBPB+FOXC1+TMC5	0.6286	0.6803	0.7222	0.7389	0.7862	0.5214	0.5177	0.5267	0.5516	0.5558	0.7862	0.71124	0.5558	0.53464
73393	ERBB4+LFNG+NCAM2 / DUSP4+GDF5+TMC5	0.7355	0.7493	0.7437	0.7736	0.7862	0.5558	0.5304	0.5022	0.5124	0.5348	0.7862	0.75766	0.5558	0.52712
34005	AR+BIK+SPTLC2 / CEBPG+DUSP4+TAF4B	0.6032	0.6019	0.6606	0.7126	0.7862	0.51	0.5201	0.4844	0.532	0.5503	0.7862	0.6729	0.5503	0.51936
32496	AR+BIK+LFNG / CEBPB+DUSP4+TPO	0.5401	0.5589	0.6248	0.6927	0.7862	0.5428	0.5487	0.5237	0.4909	0.512	0.7862	0.64054	0.5487	0.52362
80906	GPRC5C+KRT18+LFNG / CEBPB+DUSP4+TAF4B	0.5822	0.6148	0.6734	0.7034	0.7862	0.5306	0.5314	0.5143	0.5419	0.5475	0.7862	0.672	0.5475	0.53314
2443	BIK+GPRC5C / GDF5+TPO	0.608	0.6491	0.6623	0.6914	0.7862	0.5082	0.5247	0.5002	0.5073	0.5321	0.7862	0.6794	0.5321	0.5145
57477	BIK+GPRC5C+VAV3 / GALNT10+TAF4B+TPO	0.6605	0.6741	0.7037	0.7467	0.7862	0.4991	0.5239	0.4999	0.5186	0.5308	0.7862	0.71424	0.5308	0.51446
61276	BIK+LFNG+SPTLC2 / CEBPB+GALNT10+TPO	0.6275	0.6491	0.7039	0.7579	0.7862	0.5183	0.5169	0.5027	0.5195	0.508	0.7862	0.70492	0.5195	0.51308
16003	AHNAK+ERBB4+LFNG / MCM7+ROPN1+TMC5	0.7663	0.7605	0.7515	0.7858	0.7335	0.671	0.6689	0.6225	0.5845	0.5671	0.7858	0.75952	0.671	0.6228
15978	AHNAK+ERBB4+LFNG / GALNT10+ROPN1+TMC5	0.771	0.7858	0.7691	0.777	0.7751	0.6382	0.633	0.5939	0.558	0.5295	0.7858	0.7756	0.6382	0.59052
73293	ERBB4+LFNG+NCAM2 / CEBPB+GDF5+TMC5	0.7416	0.7332	0.7156	0.7571	0.7857	0.6473	0.637	0.5966	0.5718	0.554	0.7857	0.74664	0.6473	0.60134
67325	BIK+SPTLC2+VAV3 / MCM7+PSAT1+TPO	0.5988	0.6375	0.6645	0.6987	0.7857	0.6013	0.6202	0.5856	0.5507	0.5557	0.7857	0.67704	0.6202	0.5827
66093	BIK+SCUBE2+TRIM3 / DUSP4+FOXC1+TPO	0.5511	0.5644	0.5805	0.6427	0.7857	0.5904	0.6048	0.5509	0.5075	0.5258	0.7857	0.62488	0.6048	0.55588
54764	BIK+GPRC5C+KRT18 / CEBPG+FOXC1+TPO	0.5802	0.602	0.6013	0.6523	0.7857	0.5815	0.6034	0.5463	0.4859	0.4992	0.7857	0.6443	0.6034	0.54326
34570	AR+BIK+TRIM3 / MCM7+TAF4B+TPO	0.6046	0.6201	0.6677	0.7031	0.7857	0.5683	0.5999	0.564	0.5288	0.5196	0.7857	0.67624	0.5999	0.55612
57502	BIK+GPRC5C+VAV3 / MCM7+TAF4B+TPO	0.6212	0.6509	0.6686	0.6952	0.7857	0.5737	0.5993	0.5591	0.5359	0.5377	0.7857	0.68432	0.5993	0.56114
56974	BIK+GPRC5C+TRIM3 / CEBPG+MCM7+TPO	0.5832	0.6049	0.6348	0.6785	0.7857	0.5748	0.5988	0.5607	0.5271	0.5232	0.7857	0.65742	0.5988	0.55692
7143	SPTLC2+VAV3 / DUSP4+TAF4B	0.6632	0.6783	0.7155	0.7276	0.7857	0.5538	0.5694	0.5867	0.587	0.5959	0.7857	0.71406	0.5959	0.57856
83116	GPRC5C+KRT18+VAV3 / CEBPB+GALNT10+TPO	0.6641	0.6672	0.6822	0.7253	0.7857	0.5591	0.5819	0.5519	0.5197	0.4932	0.7857	0.7049	0.5819	0.54116
81052	GPRC5C+KRT18+LFNG / DUSP4+TAF4B+TPO	0.5333	0.5633	0.6179	0.6602	0.7857	0.5052	0.5028	0.5431	0.5656	0.5812	0.7857	0.63208	0.5812	0.53958
64667	BIK+RND1+SPTLC2 / DUSP4+PSAT1+TPO	0.5885	0.6131	0.6387	0.6835	0.7857	0.4804	0.4819	0.5391	0.571	0.5762	0.7857	0.6619	0.5762	0.52972
56504	BIK+GPRC5C+SPTLC2 / CEBPB+CEBPG+GDF5	0.6537	0.6923	0.7112	0.7239	0.7857	0.5634	0.5742	0.541	0.5302	0.521	0.7857	0.71336	0.5742	0.54596
66691	BIK+SPTLC2+TRIM3 / ART3+TMC5+TPO	0.5816	0.619	0.6606	0.7008	0.7857	0.5145	0.5199	0.5416	0.5639	0.5642	0.7857	0.66954	0.5642	0.54082
64570	BIK+RND1+SPTLC2 / CEBPB+ROPN1+TPO	0.6335	0.6532	0.6531	0.6772	0.7857	0.5515	0.5639	0.5442	0.5114	0.5155	0.7857	0.68054	0.5639	0.5373
90417	GPRC5C+SPTLC2+VAV3 / CEBPB+TMC5+TPO	0.6277	0.6741	0.7194	0.7437	0.7857	0.511	0.524	0.5509	0.5561	0.5532	0.7857	0.71012	0.5561	0.53904
90087	GPRC5C+SPTLC2+TRIM3 / CEBPG+GALNT10+TPO	0.6504	0.658	0.7014	0.7538	0.7857	0.5254	0.5115	0.5206	0.5359	0.5529	0.7857	0.70986	0.5529	0.52926
55173	BIK+GPRC5C+LFNG / DUSP4+FOXC1+TPO	0.5417	0.5817	0.6001	0.6554	0.7857	0.5291	0.525	0.4874	0.5388	0.551	0.7857	0.63292	0.551	0.52626
59048	BIK+KRT18+SPTLC2 / CEBPB+CEBPG+DUSP4	0.622	0.62	0.6551	0.7011	0.7857	0.5201	0.5229	0.5118	0.5427	0.5497	0.7857	0.67678	0.5497	0.52944
4574	GPRC5C+TRIM3 / CEBPB+TAF4B	0.6788	0.7131	0.7516	0.7594	0.7857	0.534	0.5471	0.512	0.5121	0.5115	0.7857	0.73772	0.5471	0.52334
55203	BIK+GPRC5C+LFNG / DUSP4+PSAT1+TPO	0.5175	0.5613	0.6192	0.6613	0.7857	0.5313	0.5312	0.5152	0.5422	0.5469	0.7857	0.629	0.5469	0.53336
6487	RND1+SPTLC2 / CEBPB+TPO	0.6526	0.6747	0.6709	0.6979	0.7857	0.4935	0.516	0.5287	0.502	0.5094	0.7857	0.69636	0.5287	0.50992
96604	KRT18+SCUBE2+SPTLC2 / CEBPB+TAF4B+TPO	0.6048	0.6107	0.6474	0.6893	0.7852	0.6238	0.644	0.6032	0.5667	0.5443	0.7852	0.66748	0.644	0.5964
66348	BIK+SCUBE2+VAV3 / CEBPB+DUSP4+TPO	0.5827	0.5861	0.6002	0.6682	0.7852	0.6171	0.6285	0.5801	0.5406	0.5179	0.7852	0.64448	0.6285	0.57684
54733	BIK+GPRC5C+KRT18 / CEBPB+MCM7+TAF4B	0.6198	0.6425	0.6703	0.6864	0.7852	0.5922	0.6142	0.5581	0.5277	0.5258	0.7852	0.68084	0.6142	0.5636
13969	AHNAK+BIK+SPTLC2 / CEBPB+PSAT1+TAF4B	0.6181	0.6591	0.7086	0.7211	0.7852	0.5975	0.6132	0.571	0.544	0.5401	0.7852	0.69842	0.6132	0.57316
90409	GPRC5C+SPTLC2+VAV3 / CEBPB+PSAT1+TAF4B	0.6559	0.6986	0.725	0.7364	0.7852	0.5934	0.607	0.5629	0.5379	0.5426	0.7852	0.72022	0.607	0.56876
94056	KRT18+NCAM2+SPTLC2 / CEBPB+TAF4B+TPO	0.6157	0.6375	0.6806	0.7038	0.7852	0.5826	0.599	0.5638	0.5302	0.5152	0.7852	0.68456	0.599	0.55816
11928	AHNAK+BIK+GPRC5C / FOXC1+TAF4B+TPO	0.5898	0.6286	0.6401	0.6638	0.7852	0.5745	0.5984	0.5444	0.5218	0.5016	0.7852	0.6615	0.5984	0.54814
111157	SPTLC2+TRIM3+VAV3 / CEBPB+PSAT1+TAF4B	0.6681	0.7087	0.7534	0.7638	0.7852	0.5831	0.5972	0.5574	0.5249	0.5295	0.7852	0.73584	0.5972	0.55842
3024	BIK+TRIM3 / CEBPB+MCM7	0.6533	0.6783	0.7111	0.7362	0.7852	0.5781	0.5967	0.5583	0.5202	0.5298	0.7852	0.71282	0.5967	0.55662
33994	AR+BIK+SPTLC2 / CEBPB+ROPN1+TPO	0.6152	0.6352	0.6634	0.6956	0.7852	0.5744	0.5917	0.5644	0.5354	0.5331	0.7852	0.67892	0.5917	0.5598
65300	BIK+RND1+VAV3 / CEBPB+TAF4B+TPO	0.661	0.6824	0.6861	0.7075	0.7852	0.5622	0.5868	0.5632	0.5324	0.5419	0.7852	0.70444	0.5868	0.5573
66812	BIK+SPTLC2+TRIM3 / CEBPG+TMC5+TPO	0.5775	0.6131	0.7005	0.7536	0.7852	0.5411	0.5502	0.5707	0.5866	0.586	0.7852	0.68598	0.5866	0.56692
56546	BIK+GPRC5C+SPTLC2 / CEBPB+GDF5+PSAT1	0.6406	0.6895	0.72	0.7299	0.7852	0.5722	0.5826	0.5411	0.5191	0.5148	0.7852	0.71304	0.5826	0.54596
22666	AHNAK+KRT18+SPTLC2 / CEBPB+DUSP4+TAF4B	0.6105	0.6251	0.6784	0.6921	0.7852	0.5105	0.5057	0.5301	0.5536	0.5803	0.7852	0.67826	0.5803	0.53604
103151	LFNG+SPTLC2+TRIM3 / CEBPB+PSAT1+TPO	0.6015	0.6504	0.7121	0.7389	0.7852	0.5732	0.5782	0.5533	0.517	0.5303	0.7852	0.69762	0.5782	0.5504
59567	BIK+KRT18+TRIM3 / DUSP4+MCM7+TPO	0.5767	0.5762	0.6183	0.6734	0.7852	0.5109	0.5257	0.5212	0.5595	0.5749	0.7852	0.64596	0.5749	0.53844
57148	BIK+GPRC5C+TRIM3 / ROPN1+TMC5+TPO	0.5623	0.604	0.6562	0.6879	0.7852	0.4995	0.4989	0.5388	0.5653	0.5736	0.7852	0.65912	0.5736	0.53522
108975	RND1+SPTLC2+TRIM3 / CEBPB+PSAT1+TPO	0.6305	0.6707	0.703	0.7289	0.7852	0.5545	0.5726	0.5503	0.5099	0.5119	0.7852	0.70366	0.5726	0.53984
103121	LFNG+SPTLC2+TRIM3 / CEBPB+FOXC1+TPO	0.6267	0.6675	0.7037	0.7274	0.7852	0.5641	0.5688	0.5498	0.517	0.5234	0.7852	0.7021	0.5688	0.54462
66737	BIK+SPTLC2+TRIM3 / CEBPB+GDF5+MCM7	0.6671	0.7056	0.741	0.7557	0.7852	0.5541	0.5622	0.5382	0.5137	0.5111	0.7852	0.73092	0.5622	0.53586
14287	AHNAK+BIK+TRIM3 / CEBPB+DUSP4+FOXC1	0.6127	0.643	0.6674	0.6954	0.7852	0.5521	0.5527	0.5091	0.5266	0.5477	0.7852	0.68074	0.5527	0.53764
30334	AHNAK+SPTLC2+TRIM3 / CEBPB+GALNT10+TAF4B	0.6888	0.707	0.772	0.7852	0.7685	0.5112	0.5053	0.511	0.5287	0.5445	0.7852	0.7443	0.5445	0.52014
103840	LFNG+TRIM3+VAV3 / CEBPB+DUSP4+TPO	0.6062	0.6327	0.6859	0.7259	0.7852	0.5331	0.5263	0.5037	0.5312	0.525	0.7852	0.68718	0.5331	0.52386
56539	BIK+GPRC5C+SPTLC2 / CEBPB+GALNT10+MCM7	0.687	0.6964	0.7205	0.7521	0.7852	0.4949	0.518	0.4963	0.5128	0.5148	0.7852	0.72824	0.518	0.50736
73469	ERBB4+LFNG+NCAM2 / FZD9+ROPN1+TMC5	0.7666	0.7716	0.7549	0.7851	0.7614	0.6735	0.6741	0.614	0.5755	0.5532	0.7851	0.76792	0.6741	0.61806
73429	ERBB4+LFNG+NCAM2 / FOXC1+GDF5+TMC5	0.7369	0.7263	0.7406	0.7851	0.7832	0.6474	0.6404	0.5957	0.5673	0.5424	0.7851	0.75442	0.6474	0.59864
16235	AHNAK+ERBB4+NCAM2 / DUSP4+GALNT10+MCM7	0.6985	0.7504	0.7773	0.7851	0.7411	0.6109	0.6101	0.5844	0.5575	0.4977	0.7851	0.75048	0.6109	0.57212
66832	BIK+SPTLC2+TRIM3 / DUSP4+GALNT10+PSAT1	0.6493	0.6547	0.7297	0.7849	0.7695	0.5662	0.5689	0.5889	0.6114	0.6143	0.7849	0.71762	0.6143	0.58994
17042	AHNAK+ERBB4+SCUBE2 / FZD9+MCM7+TMC5	0.7371	0.7557	0.7676	0.7847	0.7361	0.6964	0.7041	0.6504	0.6167	0.5693	0.7847	0.75624	0.7041	0.64738
63475	BIK+NCAM2+TRIM3 / CEBPB+PSAT1+TPO	0.5922	0.6218	0.6711	0.7071	0.7847	0.6021	0.6235	0.5762	0.5307	0.5307	0.7847	0.67538	0.6235	0.57264
65616	BIK+SCUBE2+SPTLC2 / CEBPB+DUSP4+PSAT1	0.5759	0.5938	0.6298	0.6843	0.7847	0.6158	0.6224	0.5678	0.5261	0.5048	0.7847	0.6537	0.6224	0.56738
57129	BIK+GPRC5C+TRIM3 / GDF5+TMC5+TPO	0.5841	0.6334	0.69	0.7249	0.7847	0.4569	0.4515	0.578	0.5881	0.6056	0.7847	0.68342	0.6056	0.53602
34576	AR+BIK+TRIM3 / PSAT1+TAF4B+TPO	0.6078	0.6334	0.6837	0.7195	0.7847	0.5727	0.6055	0.5596	0.5215	0.5146	0.7847	0.68582	0.6055	0.55478
58848	BIK+KRT18+SCUBE2 / DUSP4+TAF4B+TPO	0.5297	0.5236	0.5589	0.6238	0.7847	0.5859	0.6038	0.5461	0.5075	0.5287	0.7847	0.60414	0.6038	0.5544
97769	KRT18+SPTLC2+TRIM3 / DUSP4+FZD9+TPO	0.5584	0.557	0.6268	0.6772	0.7847	0.5096	0.51	0.5342	0.5637	0.5959	0.7847	0.64082	0.5959	0.54268
61658	BIK+LFNG+TRIM3 / CEBPB+ROPN1+TPO	0.5988	0.6327	0.6775	0.7008	0.7847	0.5773	0.5895	0.5625	0.5233	0.5326	0.7847	0.6789	0.5895	0.55704
26137	AHNAK+NCAM2+RND1 / FZD9+GDF5+TMC5	0.7307	0.7121	0.7174	0.7603	0.7847	0.5886	0.5752	0.5397	0.531	0.5164	0.7847	0.74104	0.5886	0.55018
57278	BIK+GPRC5C+VAV3 / CEBPB+GDF5+TPO	0.6533	0.6921	0.6994	0.7169	0.7847	0.5679	0.5848	0.5508	0.5336	0.5314	0.7847	0.70928	0.5848	0.5537
57099	BIK+GPRC5C+TRIM3 / GALNT10+GDF5+TPO	0.649	0.6693	0.7102	0.7479	0.7847	0.5257	0.5112	0.5285	0.5446	0.5709	0.7847	0.71222	0.5709	0.53618
59574	BIK+KRT18+TRIM3 / DUSP4+ROPN1+TPO	0.5876	0.5947	0.6332	0.6739	0.7847	0.5227	0.5346	0.488	0.5521	0.5688	0.7847	0.65482	0.5688	0.53324
59046	BIK+KRT18+SPTLC2 / ART3+TAF4B+TPO	0.6097	0.6191	0.6333	0.6644	0.7847	0.5468	0.5673	0.5395	0.4912	0.4949	0.7847	0.66224	0.5673	0.52794
56816	BIK+GPRC5C+TRIM3 / ART3+DUSP4+TAF4B	0.6106	0.6287	0.6606	0.6872	0.7847	0.5183	0.5261	0.5231	0.5531	0.5637	0.7847	0.67436	0.5637	0.53686
2996	BIK+SPTLC2 / PSAT1+TAF4B	0.6278	0.668	0.7169	0.7395	0.7847	0.5428	0.5578	0.5192	0.5053	0.5008	0.7847	0.70738	0.5578	0.52518
57381	BIK+GPRC5C+VAV3 / DUSP4+MCM7+TAF4B	0.6155	0.6388	0.6626	0.6854	0.7847	0.5377	0.5479	0.5103	0.5293	0.5383	0.7847	0.6774	0.5479	0.5327
61481	BIK+LFNG+SPTLC2 / GALNT10+TAF4B+TPO	0.6199	0.6385	0.7096	0.7632	0.7847	0.5467	0.5402	0.5298	0.5395	0.5328	0.7847	0.70318	0.5467	0.5378
16369	AHNAK+ERBB4+NCAM2 / MCM7+TAF4B+TMC5	0.7453	0.7561	0.7446	0.7845	0.7675	0.6482	0.6445	0.5967	0.5713	0.532	0.7845	0.7596	0.6482	0.59854
76031	ERBB4+NCAM2+SCUBE2 / GALNT10+MCM7+TMC5	0.7358	0.7694	0.7844	0.7816	0.7736	0.6615	0.6699	0.624	0.5867	0.5398	0.7844	0.76896	0.6699	0.61638
21410	AHNAK+KRT18+LFNG / FZD9+MCM7+TMC5	0.7844	0.7562	0.7227	0.741	0.7194	0.6374	0.6339	0.5736	0.5473	0.5203	0.7844	0.74474	0.6374	0.5825
73515	ERBB4+LFNG+NCAM2 / MCM7+ROPN1+TMC5	0.7655	0.7641	0.7534	0.7843	0.7584	0.6652	0.6629	0.6138	0.5746	0.5634	0.7843	0.76514	0.6652	0.61598
73327	ERBB4+LFNG+NCAM2 / CEBPG+FOXC1+TMC5	0.741	0.7436	0.7593	0.7843	0.7665	0.6648	0.6644	0.6137	0.5786	0.5619	0.7843	0.75894	0.6648	0.61668
36370	AR+ERBB4+NCAM2 / GDF5+MCM7+TMC5	0.7322	0.7545	0.7521	0.7793	0.7842	0.6497	0.6526	0.6123	0.5872	0.5504	0.7842	0.76046	0.6526	0.61044
71299	ERBB4+KRT18+NCAM2 / GALNT10+MCM7+TMC5	0.7503	0.7842	0.775	0.7722	0.7604	0.6114	0.6201	0.5754	0.5416	0.4977	0.7842	0.76842	0.6201	0.56924
55437	BIK+GPRC5C+NCAM2 / CEBPB+FOXC1+TPO	0.5953	0.6295	0.6305	0.6703	0.7842	0.6019	0.6199	0.5656	0.5339	0.5273	0.7842	0.66196	0.6199	0.56972
63471	BIK+NCAM2+TRIM3 / CEBPB+MCM7+TPO	0.5906	0.6112	0.6515	0.6916	0.7842	0.5992	0.6191	0.5812	0.5376	0.5359	0.7842	0.66582	0.6191	0.5746
14062	AHNAK+BIK+SPTLC2 / DUSP4+GDF5+TPO	0.5882	0.6231	0.6553	0.6973	0.7842	0.5467	0.5662	0.5718	0.5801	0.6128	0.7842	0.66962	0.6128	0.57552
56888	BIK+GPRC5C+TRIM3 / CEBPB+FOXC1+MCM7	0.6315	0.6707	0.6836	0.7013	0.7842	0.5943	0.6126	0.5615	0.525	0.5262	0.7842	0.69426	0.6126	0.56392
7958	AHNAK+AR+ERBB4 / GALNT10+GDF5+TMC5	0.7225	0.7606	0.7493	0.7569	0.7842	0.6105	0.6116	0.5806	0.5622	0.5035	0.7842	0.7547	0.6116	0.57368
55099	BIK+GPRC5C+LFNG / CEBPB+MCM7+TPO	0.5597	0.601	0.6257	0.655	0.7842	0.5972	0.61	0.5809	0.554	0.561	0.7842	0.64512	0.61	0.58062
90360	GPRC5C+SPTLC2+VAV3 / CEBPB+CEBPG+TAF4B	0.6779	0.7082	0.72	0.7351	0.7842	0.5938	0.6053	0.5727	0.5531	0.5561	0.7842	0.72508	0.6053	0.5762
13965	AHNAK+BIK+SPTLC2 / CEBPB+MCM7+TAF4B	0.6269	0.6593	0.6994	0.717	0.7842	0.5926	0.6051	0.5763	0.5544	0.5483	0.7842	0.69736	0.6051	0.57534
80952	GPRC5C+KRT18+LFNG / CEBPB+TAF4B+TPO	0.5863	0.6222	0.6618	0.6902	0.7842	0.5829	0.6001	0.5647	0.534	0.5364	0.7842	0.66894	0.6001	0.56362
90365	GPRC5C+SPTLC2+VAV3 / CEBPB+DUSP4+GALNT10	0.6921	0.6969	0.73	0.7623	0.7842	0.551	0.5631	0.5793	0.5846	0.5944	0.7842	0.7331	0.5944	0.57448
66213	BIK+SCUBE2+TRIM3 / GALNT10+TAF4B+TPO	0.6179	0.6112	0.658	0.7215	0.7842	0.563	0.5926	0.5558	0.5177	0.506	0.7842	0.67856	0.5926	0.54702
56569	BIK+GPRC5C+SPTLC2 / CEBPG+DUSP4+GDF5	0.6143	0.6502	0.6783	0.7128	0.7842	0.5206	0.5317	0.5602	0.5637	0.5921	0.7842	0.68796	0.5921	0.55366
90053	GPRC5C+SPTLC2+TRIM3 / CEBPB+TMC5+TPO	0.622	0.6662	0.7384	0.7619	0.7842	0.5479	0.5596	0.5787	0.5874	0.5874	0.7842	0.71454	0.5874	0.5722
66804	BIK+SPTLC2+TRIM3 / CEBPG+PSAT1+TAF4B	0.631	0.6631	0.7159	0.7435	0.7842	0.5658	0.5869	0.5446	0.51	0.5108	0.7842	0.70754	0.5869	0.54362
61240	BIK+LFNG+SPTLC2 / CEBPB+CEBPG+TAF4B	0.6244	0.6572	0.7122	0.7374	0.7842	0.576	0.5861	0.569	0.5478	0.5644	0.7842	0.70308	0.5861	0.56866
64890	BIK+RND1+TRIM3 / CEBPB+DUSP4+TAF4B	0.6714	0.6874	0.7197	0.7412	0.7842	0.5263	0.5151	0.547	0.5807	0.5838	0.7842	0.72078	0.5838	0.55058
364	AHNAK+BIK / TAF4B+TPO	0.5761	0.6022	0.6465	0.6695	0.7842	0.5454	0.5684	0.5404	0.5231	0.5043	0.7842	0.6557	0.5684	0.53632
34560	AR+BIK+TRIM3 / GDF5+TAF4B+TPO	0.6289	0.6562	0.7031	0.731	0.7842	0.5416	0.5682	0.5381	0.5141	0.5044	0.7842	0.70068	0.5682	0.53328
111374	SPTLC2+TRIM3+VAV3 / MCM7+TAF4B+TPO	0.6484	0.6851	0.7224	0.7473	0.7842	0.5532	0.5673	0.5449	0.5185	0.5144	0.7842	0.71748	0.5673	0.53966
61646	BIK+LFNG+TRIM3 / CEBPB+GDF5+TPO	0.6163	0.6594	0.7036	0.7278	0.7842	0.5527	0.5615	0.544	0.5169	0.5177	0.7842	0.69826	0.5615	0.53856
34176	AR+BIK+SPTLC2 / GALNT10+PSAT1+TPO	0.6124	0.6164	0.6655	0.7341	0.7842	0.534	0.5577	0.5374	0.4944	0.5093	0.7842	0.68252	0.5577	0.52656
59423	BIK+KRT18+TRIM3 / CEBPB+DUSP4+FOXC1	0.6301	0.6432	0.6615	0.7025	0.7842	0.5413	0.5522	0.4984	0.5411	0.5522	0.7842	0.6843	0.5522	0.53704
34089	AR+BIK+SPTLC2 / DUSP4+PSAT1+TAF4B	0.5977	0.6191	0.6796	0.7209	0.7842	0.5271	0.5346	0.4884	0.5369	0.5514	0.7842	0.6803	0.5514	0.52768
98125	KRT18+SPTLC2+VAV3 / DUSP4+FOXC1+TPO	0.5938	0.6053	0.6152	0.646	0.7842	0.5464	0.5488	0.5094	0.5234	0.5462	0.7842	0.6489	0.5488	0.53484
4545	GPRC5C+SPTLC2 / PSAT1+TPO	0.5972	0.6449	0.6736	0.7019	0.7842	0.5368	0.5477	0.525	0.499	0.5068	0.7842	0.68036	0.5477	0.52306
61248	BIK+LFNG+SPTLC2 / CEBPB+DUSP4+PSAT1	0.581	0.6328	0.7058	0.7431	0.7842	0.5345	0.5193	0.512	0.5416	0.5273	0.7842	0.68938	0.5416	0.52694
3619	ERBB4+RND1 / GALNT10+TMC5	0.6856	0.7277	0.7457	0.7473	0.7842	0.4888	0.487	0.4928	0.5182	0.5327	0.7842	0.7381	0.5327	0.5039
56540	BIK+GPRC5C+SPTLC2 / CEBPB+GALNT10+PSAT1	0.6763	0.701	0.7403	0.767	0.7842	0.5195	0.5325	0.4985	0.5201	0.5168	0.7842	0.73376	0.5325	0.51748
3612	ERBB4+RND1 / FZD9+TMC5	0.7233	0.7487	0.765	0.7841	0.7619	0.6197	0.6247	0.5793	0.5421	0.5142	0.7841	0.7566	0.6247	0.576
75650	ERBB4+NCAM2+RND1 / FZD9+PSAT1+TMC5	0.7383	0.75	0.7562	0.7837	0.7649	0.6503	0.6601	0.6058	0.561	0.5378	0.7837	0.75862	0.6601	0.603
73507	ERBB4+LFNG+NCAM2 / GDF5+TAF4B+TMC5	0.7509	0.7453	0.7156	0.7619	0.7837	0.6242	0.6166	0.5728	0.5546	0.5311	0.7837	0.75148	0.6242	0.57986
57281	BIK+GPRC5C+VAV3 / CEBPB+MCM7+TAF4B	0.6488	0.6793	0.6962	0.71	0.7837	0.6034	0.622	0.5727	0.5482	0.5557	0.7837	0.7036	0.622	0.5804
59976	BIK+KRT18+VAV3 / FOXC1+TAF4B+TPO	0.6261	0.6485	0.6514	0.6784	0.7837	0.5908	0.6131	0.5612	0.526	0.5231	0.7837	0.67762	0.6131	0.56284
54613	BIK+GPRC5C+KRT18 / ART3+CEBPB+TPO	0.6103	0.6225	0.624	0.6573	0.7837	0.5857	0.6084	0.562	0.5259	0.5258	0.7837	0.65956	0.6084	0.56156
23076	AHNAK+KRT18+TRIM3 / CEBPB+TAF4B+TPO	0.6185	0.6437	0.6887	0.7079	0.7837	0.5846	0.6084	0.5657	0.5272	0.512	0.7837	0.6885	0.6084	0.55958
59243	BIK+KRT18+SPTLC2 / FOXC1+PSAT1+TPO	0.5955	0.6304	0.6445	0.6868	0.7837	0.5864	0.6062	0.558	0.5151	0.4919	0.7837	0.66818	0.6062	0.55152
92201	KRT18+LFNG+SPTLC2 / CEBPB+FOXC1+TPO	0.5892	0.6239	0.6479	0.6784	0.7837	0.5956	0.6048	0.5796	0.5417	0.5441	0.7837	0.66462	0.6048	0.57316
98270	KRT18+SPTLC2+VAV3 / MCM7+TAF4B+TPO	0.6132	0.6376	0.6624	0.6791	0.7837	0.5834	0.6042	0.5742	0.5451	0.5354	0.7837	0.6752	0.6042	0.56846
59083	BIK+KRT18+SPTLC2 / CEBPB+FZD9+TAF4B	0.61	0.63	0.6806	0.7013	0.7837	0.5801	0.5976	0.5545	0.5253	0.516	0.7837	0.68112	0.5976	0.5547
31948	AR+BIK+GPRC5C / FOXC1+TAF4B+TPO	0.61	0.6351	0.6481	0.6791	0.7837	0.5661	0.5951	0.5462	0.521	0.5095	0.7837	0.6712	0.5951	0.54758
66620	BIK+SPTLC2+TRIM3 / ART3+CEBPB+MCM7	0.634	0.6584	0.6678	0.691	0.7837	0.5806	0.5949	0.5665	0.5296	0.5354	0.7837	0.68698	0.5949	0.5614
61623	BIK+LFNG+TRIM3 / CEBPB+FOXC1+TAF4B	0.6338	0.6769	0.7155	0.7343	0.7837	0.5785	0.5937	0.5581	0.5226	0.5324	0.7837	0.70884	0.5937	0.55706
66973	BIK+SPTLC2+TRIM3 / PSAT1+TMC5+TPO	0.5777	0.6222	0.7105	0.7556	0.7837	0.4786	0.5285	0.5601	0.5859	0.5802	0.7837	0.68994	0.5859	0.54666
56778	BIK+GPRC5C+SPTLC2 / PSAT1+ROPN1+TPO	0.5911	0.6311	0.6581	0.687	0.7837	0.5661	0.583	0.5418	0.5092	0.4925	0.7837	0.6702	0.583	0.53852
66863	BIK+SPTLC2+TRIM3 / FOXC1+FZD9+TAF4B	0.6119	0.6453	0.69	0.7125	0.7837	0.5662	0.5817	0.5395	0.5099	0.4967	0.7837	0.68868	0.5817	0.5388
64901	BIK+RND1+TRIM3 / CEBPB+FOXC1+TPO	0.6408	0.668	0.6661	0.6943	0.7837	0.5587	0.5813	0.5498	0.508	0.5103	0.7837	0.69058	0.5813	0.54162
30820	AHNAK+SPTLC2+VAV3 / DUSP4+TAF4B+TPO	0.6187	0.6399	0.6733	0.6887	0.7837	0.5082	0.5196	0.5402	0.5475	0.5762	0.7837	0.68086	0.5762	0.53834
23032	AHNAK+KRT18+TRIM3 / CEBPB+DUSP4+TPO	0.59	0.5912	0.6434	0.6789	0.7837	0.5311	0.5376	0.5052	0.5437	0.5739	0.7837	0.65744	0.5739	0.5383
3057	BIK+TRIM3 / FOXC1+TAF4B	0.6446	0.6789	0.7062	0.7285	0.7837	0.5508	0.5717	0.5276	0.4936	0.5107	0.7837	0.70838	0.5717	0.53088
98011	KRT18+SPTLC2+VAV3 / CEBPB+DUSP4+MCM7	0.619	0.6292	0.6573	0.6745	0.7837	0.5685	0.5713	0.5284	0.4971	0.5134	0.7837	0.67274	0.5713	0.53574
57119	BIK+GPRC5C+TRIM3 / GDF5+MCM7+TPO	0.6018	0.6395	0.6705	0.6946	0.7837	0.5503	0.5676	0.5338	0.5088	0.4931	0.7837	0.67802	0.5676	0.53072
11857	AHNAK+BIK+GPRC5C / DUSP4+FOXC1+TPO	0.4512	0.5815	0.5827	0.6308	0.7837	0.5374	0.5396	0.5057	0.5298	0.5673	0.7837	0.60598	0.5673	0.53596
97647	KRT18+SPTLC2+TRIM3 / CEBPB+DUSP4+MCM7	0.6338	0.6464	0.7005	0.7356	0.7837	0.5203	0.5201	0.5203	0.5559	0.5643	0.7837	0.7	0.5643	0.53618
54837	BIK+GPRC5C+KRT18 / DUSP4+PSAT1+TAF4B	0.584	0.6097	0.6561	0.6831	0.7837	0.5394	0.5511	0.5204	0.5491	0.5628	0.7837	0.66332	0.5628	0.54456
40140	AR+GPRC5C+SPTLC2 / CEBPB+DUSP4+TPO	0.6212	0.6449	0.6872	0.7287	0.7837	0.5043	0.5006	0.5258	0.5435	0.5619	0.7837	0.69314	0.5619	0.52722
90791	GPRC5C+TRIM3+VAV3 / CEBPG+DUSP4+TPO	0.6214	0.6327	0.6606	0.7063	0.7837	0.5308	0.5377	0.4989	0.5315	0.5496	0.7837	0.68094	0.5496	0.5297
61607	BIK+LFNG+TRIM3 / CEBPB+DUSP4+FOXC1	0.6015	0.6378	0.6827	0.7218	0.7837	0.5398	0.5376	0.5047	0.5314	0.531	0.7837	0.6855	0.5398	0.5289
103134	LFNG+SPTLC2+TRIM3 / CEBPB+GALNT10+TAF4B	0.6676	0.6952	0.7629	0.7837	0.767	0.519	0.5151	0.5152	0.5328	0.5212	0.7837	0.73528	0.5328	0.52066
15607	AHNAK+ERBB4+KRT18 / GALNT10+MCM7+TMC5	0.7503	0.7836	0.7754	0.772	0.7427	0.6209	0.63	0.5834	0.5466	0.5036	0.7836	0.7648	0.63	0.5769
15472	AHNAK+ERBB4+KRT18 / CEBPG+GDF5+TMC5	0.7508	0.7619	0.7613	0.7835	0.7477	0.6521	0.6598	0.6052	0.5761	0.5346	0.7835	0.76104	0.6598	0.60556
91298	KRT18+LFNG+NCAM2 / FZD9+MCM7+TMC5	0.7833	0.7605	0.7302	0.7391	0.7295	0.6338	0.632	0.5689	0.5372	0.4841	0.7833	0.74852	0.6338	0.5712
73337	ERBB4+LFNG+NCAM2 / CEBPG+GALNT10+GDF5	0.7102	0.7383	0.7509	0.7619	0.7832	0.6699	0.6796	0.6624	0.6359	0.6019	0.7832	0.7489	0.6796	0.64994
82850	GPRC5C+KRT18+TRIM3 / DUSP4+GALNT10+TAF4B	0.6447	0.636	0.6996	0.751	0.7832	0.5686	0.5574	0.5963	0.6191	0.6433	0.7832	0.7029	0.6433	0.59694
11755	AHNAK+BIK+GPRC5C / CEBPB+FOXC1+TAF4B	0.6301	0.6678	0.6806	0.6856	0.7832	0.6019	0.6202	0.5601	0.5353	0.525	0.7832	0.68946	0.6202	0.5685
33956	AR+BIK+SPTLC2 / CEBPB+FOXC1+MCM7	0.6184	0.645	0.6479	0.6887	0.7832	0.5991	0.6162	0.5808	0.5517	0.5516	0.7832	0.67664	0.6162	0.57988
59072	BIK+KRT18+SPTLC2 / CEBPB+FOXC1+MCM7	0.6307	0.6553	0.6512	0.6845	0.7832	0.6039	0.6156	0.5676	0.5292	0.4709	0.7832	0.68098	0.6156	0.55744
16667	AHNAK+ERBB4+RND1 / FZD9+GALNT10+TMC5	0.7306	0.7668	0.7734	0.781	0.7832	0.6102	0.6136	0.5789	0.547	0.5007	0.7832	0.767	0.6136	0.57008
67245	BIK+SPTLC2+VAV3 / FOXC1+MCM7+TAF4B	0.6427	0.6761	0.6764	0.6973	0.7832	0.597	0.6109	0.5706	0.5441	0.5444	0.7832	0.69514	0.6109	0.5734
54717	BIK+GPRC5C+KRT18 / CEBPB+FZD9+TPO	0.5813	0.5965	0.6279	0.6636	0.7832	0.5868	0.6091	0.5587	0.5281	0.5128	0.7832	0.6505	0.6091	0.5591
98276	KRT18+SPTLC2+VAV3 / PSAT1+TAF4B+TPO	0.6212	0.6532	0.6868	0.7023	0.7832	0.5875	0.6088	0.569	0.5352	0.5278	0.7832	0.68934	0.6088	0.56566
56521	BIK+GPRC5C+SPTLC2 / CEBPB+FOXC1+FZD9	0.6152	0.6475	0.6642	0.6906	0.7832	0.5894	0.5994	0.5499	0.5256	0.5181	0.7832	0.68014	0.5994	0.55648
56723	BIK+GPRC5C+SPTLC2 / FZD9+PSAT1+TPO	0.5715	0.609	0.6523	0.6912	0.7832	0.5766	0.5956	0.5492	0.5226	0.5091	0.7832	0.66144	0.5956	0.55062
82908	GPRC5C+KRT18+TRIM3 / FOXC1+TAF4B+TPO	0.6179	0.6478	0.6742	0.704	0.7832	0.5625	0.5869	0.5339	0.5021	0.5173	0.7832	0.68542	0.5869	0.54054
111250	SPTLC2+TRIM3+VAV3 / DUSP4+GDF5+TPO	0.6507	0.6793	0.7105	0.7362	0.7832	0.5248	0.5383	0.5539	0.5672	0.5846	0.7832	0.71198	0.5846	0.55376
82863	GPRC5C+KRT18+TRIM3 / DUSP4+MCM7+TPO	0.5573	0.57	0.613	0.6588	0.7832	0.5221	0.5331	0.5213	0.5559	0.5813	0.7832	0.63646	0.5813	0.54274
95876	KRT18+RND1+TRIM3 / CEBPB+TAF4B+TPO	0.6488	0.6617	0.69	0.7119	0.7832	0.5497	0.5787	0.5459	0.4977	0.498	0.7832	0.69912	0.5787	0.534
82758	GPRC5C+KRT18+TRIM3 / CEBPB+GDF5+TPO	0.6372	0.6697	0.7003	0.7197	0.7832	0.5566	0.576	0.5372	0.5082	0.5089	0.7832	0.70202	0.576	0.53738
82865	GPRC5C+KRT18+TRIM3 / DUSP4+PSAT1+TAF4B	0.5974	0.6246	0.6828	0.7071	0.7832	0.5363	0.5503	0.5182	0.5559	0.5733	0.7832	0.67902	0.5733	0.5468
54694	BIK+GPRC5C+KRT18 / CEBPB+DUSP4+GDF5	0.6201	0.6473	0.6765	0.6977	0.7832	0.5168	0.5219	0.5277	0.5453	0.5703	0.7832	0.68496	0.5703	0.5364
66762	BIK+SPTLC2+TRIM3 / CEBPG+DUSP4+MCM7	0.6087	0.6204	0.6717	0.7295	0.7832	0.5055	0.5041	0.5278	0.558	0.5669	0.7832	0.6827	0.5669	0.53246
54860	BIK+GPRC5C+KRT18 / FOXC1+GALNT10+TPO	0.6046	0.6152	0.6235	0.6785	0.7832	0.5422	0.5635	0.5165	0.5158	0.5402	0.7832	0.661	0.5635	0.53564
11772	AHNAK+BIK+GPRC5C / CEBPB+GALNT10+TPO	0.6296	0.6401	0.6605	0.704	0.7832	0.5286	0.5472	0.5262	0.5078	0.5149	0.7832	0.68348	0.5472	0.52494
64782	BIK+RND1+SPTLC2 / MCM7+TAF4B+TPO	0.6076	0.6303	0.6433	0.6803	0.7832	0.5219	0.5426	0.5326	0.5058	0.5087	0.7832	0.66894	0.5426	0.52232
16371	AHNAK+ERBB4+NCAM2 / MCM7+TMC5+TPO	0.7461	0.7595	0.7618	0.783	0.7214	0.6365	0.6279	0.5946	0.5688	0.5306	0.783	0.75436	0.6365	0.59168
21301	AHNAK+KRT18+LFNG / CEBPG+MCM7+TMC5	0.783	0.7527	0.7353	0.7479	0.7239	0.634	0.6322	0.5811	0.556	0.5421	0.783	0.74856	0.634	0.58908
16189	AHNAK+ERBB4+NCAM2 / CEBPG+GALNT10+GDF5	0.7064	0.7366	0.7654	0.7828	0.7776	0.6712	0.6835	0.6601	0.6361	0.5834	0.7828	0.75376	0.6835	0.64686
23958	AHNAK+LFNG+NCAM2 / FZD9+MCM7+TMC5	0.7828	0.763	0.7374	0.769	0.7619	0.6409	0.6233	0.5749	0.5601	0.4748	0.7828	0.76282	0.6409	0.5748
97645	KRT18+SPTLC2+TRIM3 / CEBPB+DUSP4+GALNT10	0.6686	0.6525	0.719	0.7663	0.7827	0.5644	0.5685	0.5835	0.6077	0.6151	0.7827	0.71782	0.6151	0.58784
67138	BIK+SPTLC2+VAV3 / CEBPG+FOXC1+TAF4B	0.655	0.6812	0.682	0.7019	0.7827	0.5975	0.6118	0.5705	0.5453	0.5463	0.7827	0.70056	0.6118	0.57428
56865	BIK+GPRC5C+TRIM3 / CEBPB+CEBPG+FOXC1	0.6428	0.6765	0.6889	0.7125	0.7827	0.5911	0.61	0.5628	0.5293	0.5302	0.7827	0.70068	0.61	0.56468
77118	ERBB4+NCAM2+VAV3 / GALNT10+GDF5+TMC5	0.6932	0.7226	0.7159	0.7318	0.7827	0.6066	0.6024	0.5673	0.5508	0.5092	0.7827	0.72924	0.6066	0.56726
3025	BIK+TRIM3 / CEBPB+PSAT1	0.6468	0.6783	0.7218	0.7439	0.7827	0.5836	0.6048	0.5551	0.5142	0.5239	0.7827	0.7147	0.6048	0.55632
50740	AR+SPTLC2+VAV3 / CEBPB+TAF4B+TPO	0.6728	0.6945	0.7159	0.7398	0.7827	0.5774	0.598	0.5771	0.5547	0.5511	0.7827	0.72114	0.598	0.57166
111135	SPTLC2+TRIM3+VAV3 / CEBPB+FZD9+TAF4B	0.6558	0.695	0.7418	0.7513	0.7827	0.5846	0.597	0.5604	0.5334	0.5258	0.7827	0.72532	0.597	0.56024
61269	BIK+LFNG+SPTLC2 / CEBPB+FZD9+TPO	0.5567	0.5931	0.6437	0.6881	0.7827	0.5851	0.5882	0.5696	0.5432	0.5456	0.7827	0.65286	0.5882	0.56634
66838	BIK+SPTLC2+TRIM3 / DUSP4+GDF5+PSAT1	0.6337	0.6734	0.7303	0.7542	0.7827	0.5108	0.5188	0.5519	0.575	0.5866	0.7827	0.71486	0.5866	0.54862
67161	BIK+SPTLC2+VAV3 / CEBPG+GDF5+TPO	0.6275	0.6615	0.67	0.7038	0.7827	0.5715	0.5827	0.5657	0.5495	0.5428	0.7827	0.6891	0.5827	0.56244
13987	AHNAK+BIK+SPTLC2 / CEBPG+DUSP4+TPO	0.5559	0.5654	0.6014	0.668	0.7827	0.5064	0.5135	0.5332	0.5526	0.5813	0.7827	0.63468	0.5813	0.5374
66964	BIK+SPTLC2+TRIM3 / MCM7+ROPN1+TPO	0.6062	0.6351	0.6717	0.6998	0.7827	0.5591	0.5733	0.5433	0.5074	0.5051	0.7827	0.6791	0.5733	0.53764
90072	GPRC5C+SPTLC2+TRIM3 / CEBPG+FOXC1+TPO	0.6173	0.6528	0.67	0.7042	0.7827	0.5604	0.5731	0.5426	0.5164	0.5039	0.7827	0.6854	0.5731	0.53928
103167	LFNG+SPTLC2+TRIM3 / CEBPG+DUSP4+TPO	0.559	0.582	0.6545	0.7117	0.7827	0.5115	0.5242	0.541	0.5641	0.568	0.7827	0.65798	0.568	0.54176
56886	BIK+GPRC5C+TRIM3 / CEBPB+FOXC1+GALNT10	0.6765	0.697	0.7234	0.754	0.7827	0.5345	0.5504	0.5152	0.5145	0.5189	0.7827	0.72672	0.5504	0.5267
90875	GPRC5C+TRIM3+VAV3 / DUSP4+PSAT1+TPO	0.614	0.6419	0.6771	0.7082	0.7827	0.5407	0.5485	0.4989	0.5364	0.5478	0.7827	0.68478	0.5485	0.53446
31040	AHNAK+TRIM3+VAV3 / CEBPB+DUSP4+TPO	0.6319	0.6432	0.6821	0.7102	0.7827	0.5479	0.5441	0.5116	0.5206	0.5428	0.7827	0.69002	0.5479	0.5334
59065	BIK+KRT18+SPTLC2 / CEBPB+DUSP4+ROPN1	0.6143	0.6248	0.6527	0.6791	0.7827	0.534	0.5349	0.5045	0.5392	0.5469	0.7827	0.67072	0.5469	0.5319
82588	GPRC5C+KRT18+SPTLC2 / GALNT10+PSAT1+TPO	0.6046	0.6208	0.6674	0.7128	0.7827	0.5254	0.546	0.5151	0.5165	0.5382	0.7827	0.67766	0.546	0.52824
61845	BIK+LFNG+TRIM3 / GALNT10+TAF4B+TPO	0.6166	0.6317	0.7118	0.7569	0.7827	0.5236	0.5068	0.5173	0.5406	0.5373	0.7827	0.69994	0.5406	0.52512
3585	ERBB4+RND1 / CEBPG+TMC5	0.7216	0.7432	0.7685	0.7826	0.771	0.61	0.6139	0.5808	0.5449	0.5323	0.7826	0.75738	0.6139	0.57638
66789	BIK+SPTLC2+TRIM3 / CEBPG+GALNT10+TAF4B	0.6839	0.6833	0.7456	0.7826	0.7756	0.5341	0.5147	0.5244	0.544	0.5481	0.7826	0.7342	0.5481	0.53306
3524	ERBB4+NCAM2 / GALNT10+MCM7	0.724	0.7678	0.782	0.7824	0.7503	0.6688	0.6852	0.6622	0.626	0.5877	0.7824	0.7613	0.6852	0.64598
7828	AHNAK+AR+ERBB4 / CEBPG+GDF5+TMC5	0.7285	0.7492	0.7478	0.7743	0.7822	0.657	0.6623	0.6184	0.5983	0.5539	0.7822	0.7564	0.6623	0.61798
23962	AHNAK+LFNG+NCAM2 / FZD9+PSAT1+TMC5	0.7822	0.748	0.7005	0.7385	0.7452	0.6558	0.6437	0.5783	0.556	0.5277	0.7822	0.74288	0.6558	0.5923
59786	BIK+KRT18+VAV3 / CEBPB+CEBPG+TPO	0.6365	0.6406	0.647	0.6891	0.7822	0.6168	0.6353	0.5981	0.5625	0.5703	0.7822	0.67908	0.6353	0.5966
57114	BIK+GPRC5C+TRIM3 / GALNT10+TMC5+TPO	0.584	0.6075	0.6847	0.7473	0.7822	0.5901	0.5916	0.6081	0.618	0.6259	0.7822	0.68114	0.6259	0.60674
57236	BIK+GPRC5C+VAV3 / CEBPB+CEBPG+TAF4B	0.6585	0.6839	0.7015	0.7188	0.7822	0.6006	0.6209	0.5732	0.553	0.5623	0.7822	0.70898	0.6209	0.582
56889	BIK+GPRC5C+TRIM3 / CEBPB+FOXC1+PSAT1	0.6286	0.6713	0.6971	0.7119	0.7822	0.5975	0.6189	0.5609	0.5209	0.5247	0.7822	0.69822	0.6189	0.56458
3018	BIK+TRIM3 / CEBPB+CEBPG	0.6706	0.686	0.7181	0.7475	0.7822	0.5706	0.5912	0.5569	0.5246	0.5322	0.7822	0.72088	0.5912	0.5551
90637	GPRC5C+SPTLC2+VAV3 / TAF4B+TMC5+TPO	0.6097	0.6574	0.7141	0.7352	0.7822	0.5369	0.5481	0.5786	0.5768	0.5822	0.7822	0.69972	0.5822	0.56452
67242	BIK+SPTLC2+VAV3 / FOXC1+GDF5+TPO	0.6373	0.6796	0.6724	0.6969	0.7822	0.572	0.58	0.5517	0.5308	0.5215	0.7822	0.69368	0.58	0.5512
67311	BIK+SPTLC2+VAV3 / GDF5+MCM7+TPO	0.6218	0.6642	0.6712	0.7033	0.7822	0.567	0.5799	0.5638	0.5455	0.5386	0.7822	0.68854	0.5799	0.55896
90552	GPRC5C+SPTLC2+VAV3 / FOXC1+TAF4B+TPO	0.6468	0.6906	0.6919	0.7134	0.7822	0.5645	0.577	0.5417	0.5206	0.5136	0.7822	0.70498	0.577	0.54348
63434	BIK+NCAM2+TRIM3 / CEBPB+DUSP4+TAF4B	0.6479	0.6583	0.7205	0.7475	0.7822	0.5036	0.4975	0.5376	0.5678	0.577	0.7822	0.71128	0.577	0.5367
82572	GPRC5C+KRT18+SPTLC2 / FZD9+TAF4B+TPO	0.5835	0.6059	0.6496	0.6772	0.7822	0.5562	0.5755	0.5338	0.4891	0.5155	0.7822	0.65968	0.5755	0.53402
13960	AHNAK+BIK+SPTLC2 / CEBPB+GDF5+TAF4B	0.6608	0.7052	0.7419	0.7366	0.7822	0.5609	0.5673	0.5416	0.5327	0.5134	0.7822	0.72534	0.5673	0.54318
57492	BIK+GPRC5C+VAV3 / GDF5+TAF4B+TPO	0.6356	0.6748	0.695	0.7125	0.7822	0.5458	0.5664	0.5292	0.5175	0.5071	0.7822	0.70002	0.5664	0.5332
67573	BIK+TRIM3+VAV3 / DUSP4+MCM7+TAF4B	0.6414	0.6584	0.6981	0.7253	0.7822	0.5204	0.5317	0.5151	0.5477	0.5518	0.7822	0.70108	0.5518	0.53334
34112	AR+BIK+SPTLC2 / FOXC1+GALNT10+TPO	0.6263	0.6317	0.6481	0.714	0.7822	0.5302	0.5483	0.5319	0.5044	0.5144	0.7822	0.68046	0.5483	0.52584
23974	AHNAK+LFNG+NCAM2 / GALNT10+GDF5+TMC5	0.7555	0.722	0.6937	0.7117	0.7822	0.522	0.5119	0.5227	0.516	0.5455	0.7822	0.73302	0.5455	0.52362
3022	BIK+TRIM3 / CEBPB+GALNT10	0.7022	0.7001	0.7474	0.7822	0.7563	0.527	0.5104	0.5187	0.5451	0.5424	0.7822	0.73764	0.5451	0.52872
56478	BIK+GPRC5C+SPTLC2 / ART3+GALNT10+TPO	0.6335	0.6381	0.6409	0.6906	0.7822	0.4968	0.512	0.5025	0.5183	0.528	0.7822	0.67706	0.528	0.51152
35991	AR+ERBB4+LFNG / GALNT10+MCM7+TMC5	0.7495	0.7821	0.7512	0.731	0.7411	0.6396	0.64	0.6045	0.5709	0.5449	0.7821	0.75098	0.64	0.59998
16150	AHNAK+ERBB4+NCAM2 / CEBPB+MCM7+TMC5	0.7298	0.7443	0.7478	0.7818	0.7563	0.6666	0.6596	0.6179	0.587	0.5561	0.7818	0.752	0.6666	0.61744
73434	ERBB4+LFNG+NCAM2 / FOXC1+MCM7+TMC5	0.7478	0.7459	0.7529	0.7818	0.7452	0.6644	0.6614	0.612	0.5742	0.5604	0.7818	0.75472	0.6644	0.61448
56750	BIK+GPRC5C+SPTLC2 / GALNT10+TMC5+TPO	0.5777	0.6094	0.6667	0.7356	0.7817	0.6105	0.6221	0.6244	0.6233	0.6271	0.7817	0.67422	0.6271	0.62148
90496	GPRC5C+SPTLC2+VAV3 / DUSP4+GALNT10+TPO	0.646	0.6481	0.6843	0.7381	0.7817	0.5725	0.5835	0.5931	0.5976	0.6134	0.7817	0.69964	0.6134	0.59202
54688	BIK+GPRC5C+KRT18 / CEBPB+CEBPG+TAF4B	0.631	0.6457	0.6774	0.6983	0.7817	0.5901	0.6129	0.5556	0.528	0.5271	0.7817	0.68682	0.6129	0.56274
66492	BIK+SCUBE2+VAV3 / DUSP4+TAF4B+TPO	0.5712	0.5738	0.6013	0.6646	0.7817	0.5969	0.6127	0.5602	0.5259	0.4954	0.7817	0.63852	0.6127	0.55822
82763	GPRC5C+KRT18+TRIM3 / CEBPB+MCM7+TPO	0.6046	0.6293	0.6624	0.6943	0.7817	0.5861	0.6088	0.5657	0.5261	0.521	0.7817	0.67446	0.6088	0.56154
57508	BIK+GPRC5C+VAV3 / PSAT1+TAF4B+TPO	0.6173	0.6566	0.6846	0.7082	0.7817	0.5802	0.6076	0.5558	0.5276	0.5311	0.7817	0.68968	0.6076	0.56046
13974	AHNAK+BIK+SPTLC2 / CEBPB+ROPN1+TPO	0.6039	0.6355	0.6592	0.6768	0.7817	0.587	0.5955	0.5682	0.5387	0.5307	0.7817	0.67142	0.5955	0.56402
83231	GPRC5C+KRT18+VAV3 / DUSP4+PSAT1+TPO	0.5803	0.6022	0.6333	0.6598	0.7817	0.5703	0.5872	0.5284	0.5085	0.5283	0.7817	0.65146	0.5872	0.54454
59695	BIK+KRT18+TRIM3 / ROPN1+TAF4B+TPO	0.6168	0.633	0.6749	0.6948	0.7817	0.5584	0.584	0.5389	0.4967	0.5096	0.7817	0.68024	0.584	0.53752
11739	AHNAK+BIK+GPRC5C / CEBPB+DUSP4+FOXC1	0.5898	0.6279	0.6301	0.6554	0.7817	0.5705	0.569	0.514	0.4863	0.5362	0.7817	0.65698	0.5705	0.5352
90023	GPRC5C+SPTLC2+TRIM3 / CEBPB+FZD9+TAF4B	0.6515	0.6902	0.7393	0.7466	0.7817	0.5534	0.5638	0.5281	0.5061	0.4971	0.7817	0.72186	0.5638	0.5297
82392	GPRC5C+KRT18+SPTLC2 / CEBPB+GDF5+TAF4B	0.6604	0.6976	0.7309	0.733	0.7817	0.5497	0.5624	0.5254	0.5072	0.4921	0.7817	0.72072	0.5624	0.52736
18300	AHNAK+GPRC5C+KRT18 / CEBPB+DUSP4+TPO	0.5612	0.5736	0.5986	0.6345	0.7817	0.5459	0.5528	0.5056	0.4778	0.5595	0.7817	0.62992	0.5595	0.52832
14525	AHNAK+BIK+TRIM3 / GALNT10+TAF4B+TPO	0.6308	0.6364	0.7049	0.7479	0.7817	0.5152	0.5087	0.5101	0.5359	0.5571	0.7817	0.70034	0.5571	0.5254
66870	BIK+SPTLC2+TRIM3 / FOXC1+GALNT10+TAF4B	0.6886	0.7075	0.7482	0.7805	0.7817	0.5184	0.5037	0.5229	0.5465	0.5536	0.7817	0.7413	0.5536	0.52902
804	AHNAK+NCAM2 / GDF5+TMC5	0.7255	0.7042	0.6849	0.7297	0.7817	0.5353	0.5001	0.5239	0.5102	0.5512	0.7817	0.7252	0.5512	0.52414
4536	GPRC5C+SPTLC2 / GDF5+TPO	0.6239	0.6755	0.6955	0.7182	0.7817	0.4856	0.4826	0.5207	0.52	0.5459	0.7817	0.69896	0.5459	0.51096
61412	BIK+LFNG+SPTLC2 / FOXC1+GALNT10+TPO	0.5931	0.616	0.6456	0.708	0.7817	0.5097	0.5143	0.4865	0.5093	0.5118	0.7817	0.66888	0.5143	0.50632
66695	BIK+SPTLC2+TRIM3 / CEBPB+CEBPG+GALNT10	0.7023	0.7001	0.7437	0.7816	0.7812	0.5097	0.4948	0.5008	0.5253	0.5236	0.7816	0.74178	0.5253	0.51084
70805	ERBB4+KRT18+LFNG / CEBPG+MCM7+TMC5	0.7775	0.7814	0.7665	0.7693	0.7254	0.668	0.676	0.6207	0.5777	0.5686	0.7814	0.76402	0.676	0.6222
66930	BIK+SPTLC2+TRIM3 / GALNT10+MCM7+TAF4B	0.678	0.6863	0.7472	0.7814	0.7649	0.5318	0.5154	0.5256	0.548	0.5501	0.7814	0.73156	0.5501	0.53418
73717	ERBB4+LFNG+RND1 / CEBPG+MCM7+TMC5	0.7587	0.7614	0.7694	0.7812	0.7472	0.6476	0.6503	0.6164	0.5772	0.5758	0.7812	0.76358	0.6503	0.61346
15575	AHNAK+ERBB4+KRT18 / FZD9+GALNT10+TMC5	0.7435	0.7812	0.7622	0.7602	0.7467	0.6353	0.6446	0.5827	0.5476	0.5083	0.7812	0.75876	0.6446	0.5837
57312	BIK+GPRC5C+VAV3 / CEBPG+FOXC1+TPO	0.6184	0.6487	0.6401	0.681	0.7812	0.5967	0.6173	0.567	0.5429	0.5465	0.7812	0.67388	0.6173	0.57408
59132	BIK+KRT18+SPTLC2 / CEBPG+FOXC1+TPO	0.6031	0.6169	0.6174	0.6686	0.7812	0.5825	0.5978	0.5575	0.5232	0.5118	0.7812	0.65744	0.5978	0.55456
61289	BIK+LFNG+SPTLC2 / CEBPB+PSAT1+TAF4B	0.6086	0.6566	0.7171	0.7383	0.7812	0.5812	0.5918	0.5613	0.5318	0.5495	0.7812	0.70036	0.5918	0.56312
56493	BIK+GPRC5C+SPTLC2 / ART3+PSAT1+TPO	0.5926	0.623	0.6318	0.667	0.7812	0.5714	0.5905	0.5541	0.5227	0.5221	0.7812	0.65912	0.5905	0.55216
59113	BIK+KRT18+SPTLC2 / CEBPB+TMC5+TPO	0.5762	0.615	0.6797	0.7211	0.7812	0.4721	0.5351	0.5624	0.5826	0.584	0.7812	0.67464	0.584	0.54724
90471	GPRC5C+SPTLC2+VAV3 / CEBPG+TAF4B+TPO	0.6466	0.6757	0.6928	0.7199	0.7812	0.563	0.579	0.5547	0.5379	0.5319	0.7812	0.70324	0.579	0.5533
66800	BIK+SPTLC2+TRIM3 / CEBPG+MCM7+TAF4B	0.6408	0.6637	0.7068	0.7374	0.7812	0.5564	0.5762	0.5459	0.5157	0.5161	0.7812	0.70598	0.5762	0.54206
73398	ERBB4+LFNG+NCAM2 / DUSP4+MCM7+TMC5	0.7457	0.765	0.7669	0.7812	0.7665	0.5754	0.5563	0.5209	0.5001	0.4878	0.7812	0.76506	0.5754	0.5281
66723	BIK+SPTLC2+TRIM3 / CEBPB+FZD9+GDF5	0.6297	0.6689	0.7187	0.7299	0.7812	0.564	0.5715	0.5398	0.5173	0.5039	0.7812	0.70568	0.5715	0.5393
34296	AR+BIK+TRIM3 / CEBPB+CEBPG+DUSP4	0.6162	0.6149	0.6708	0.7178	0.7812	0.5511	0.5669	0.5253	0.5096	0.5191	0.7812	0.68018	0.5669	0.5344
59060	BIK+KRT18+SPTLC2 / CEBPB+DUSP4+FZD9	0.5803	0.5847	0.6304	0.6669	0.7812	0.5298	0.5316	0.5117	0.5402	0.5617	0.7812	0.6487	0.5617	0.535
31877	AR+BIK+GPRC5C / DUSP4+FOXC1+TPO	0.562	0.5825	0.5988	0.6569	0.7812	0.5423	0.5568	0.5079	0.5216	0.5471	0.7812	0.63628	0.5568	0.53514
55055	BIK+GPRC5C+LFNG / CEBPB+DUSP4+FOXC1	0.5829	0.6262	0.6461	0.6835	0.7812	0.5565	0.5523	0.5088	0.5192	0.5204	0.7812	0.66398	0.5565	0.53144
56651	BIK+GPRC5C+SPTLC2 / DUSP4+MCM7+PSAT1	0.584	0.6191	0.6612	0.696	0.7812	0.5341	0.5301	0.5214	0.5438	0.5518	0.7812	0.6683	0.5518	0.53624
67434	BIK+TRIM3+VAV3 / CEBPB+DUSP4+GDF5	0.6722	0.7031	0.7293	0.7462	0.7812	0.5156	0.5148	0.5167	0.5415	0.5503	0.7812	0.7264	0.5503	0.52778
90363	GPRC5C+SPTLC2+VAV3 / CEBPB+DUSP4+FOXC1	0.6626	0.6986	0.6899	0.7084	0.7812	0.5502	0.5417	0.504	0.4788	0.4692	0.7812	0.70814	0.5502	0.50878
66642	BIK+SPTLC2+TRIM3 / ART3+DUSP4+PSAT1	0.5967	0.6227	0.6586	0.6879	0.7812	0.5393	0.5421	0.5005	0.5371	0.5435	0.7812	0.66942	0.5435	0.5325
1092	AHNAK+SPTLC2 / TAF4B+TPO	0.602	0.6425	0.6814	0.6927	0.7812	0.5133	0.5142	0.5134	0.4962	0.5188	0.7812	0.67996	0.5188	0.51118
15922	AHNAK+ERBB4+LFNG / FOXC1+MCM7+TMC5	0.7434	0.737	0.7466	0.781	0.7285	0.6672	0.6647	0.6167	0.5821	0.5629	0.781	0.7473	0.6672	0.61872
66735	BIK+SPTLC2+TRIM3 / CEBPB+GALNT10+TMC5	0.6343	0.656	0.7406	0.781	0.7285	0.5861	0.5969	0.599	0.6078	0.6002	0.781	0.70808	0.6078	0.598
75582	ERBB4+NCAM2+RND1 / DUSP4+MCM7+TMC5	0.7146	0.7424	0.7615	0.781	0.7644	0.5494	0.5405	0.4915	0.5157	0.5335	0.781	0.75278	0.5494	0.52612
91302	KRT18+LFNG+NCAM2 / FZD9+PSAT1+TMC5	0.7809	0.7415	0.6893	0.7023	0.7006	0.6424	0.6458	0.5701	0.532	0.516	0.7809	0.72292	0.6458	0.58126
3517	ERBB4+NCAM2 / FZD9+MCM7	0.715	0.7414	0.7604	0.7808	0.728	0.6974	0.7114	0.673	0.6378	0.607	0.7808	0.74512	0.7114	0.66532
75600	ERBB4+NCAM2+RND1 / FOXC1+FZD9+TMC5	0.7033	0.7216	0.7569	0.7808	0.7497	0.6406	0.6473	0.5929	0.5505	0.5224	0.7808	0.74246	0.6473	0.59074
16323	AHNAK+ERBB4+NCAM2 / FZD9+TAF4B+TMC5	0.7438	0.7595	0.7462	0.7807	0.7629	0.6635	0.6609	0.599	0.5794	0.5262	0.7807	0.75862	0.6635	0.6058
66244	BIK+SCUBE2+TRIM3 / PSAT1+TAF4B+TPO	0.5729	0.5957	0.6446	0.6854	0.7806	0.6156	0.6443	0.5902	0.5488	0.5362	0.7806	0.65584	0.6443	0.58702
83082	GPRC5C+KRT18+VAV3 / CEBPB+CEBPG+TPO	0.6258	0.642	0.6558	0.6973	0.7806	0.617	0.6365	0.5953	0.5636	0.5651	0.7806	0.6803	0.6365	0.5955
34333	AR+BIK+TRIM3 / CEBPB+FZD9+TPO	0.5849	0.5975	0.6527	0.6935	0.7806	0.5912	0.6176	0.581	0.5456	0.5353	0.7806	0.66184	0.6176	0.57414
31758	AR+BIK+GPRC5C / CEBPB+CEBPG+TPO	0.6089	0.6201	0.6377	0.678	0.7806	0.5858	0.6139	0.5791	0.5548	0.5535	0.7806	0.66506	0.6139	0.57742
67353	BIK+TRIM3+VAV3 / ART3+CEBPB+TPO	0.6476	0.6694	0.6752	0.7002	0.7806	0.59	0.6096	0.5789	0.5407	0.5485	0.7806	0.6946	0.6096	0.57354
82381	GPRC5C+KRT18+SPTLC2 / CEBPB+FZD9+TPO	0.5934	0.6155	0.6501	0.6759	0.7806	0.5838	0.5986	0.5598	0.5317	0.5115	0.7806	0.6631	0.5986	0.55708
3041	BIK+TRIM3 / DUSP4+FOXC1	0.6154	0.6348	0.6596	0.708	0.7806	0.5083	0.5085	0.5454	0.5781	0.5932	0.7806	0.67968	0.5932	0.5467
82827	GPRC5C+KRT18+TRIM3 / CEBPG+TAF4B+TPO	0.6027	0.62	0.6609	0.7019	0.7806	0.5632	0.591	0.5449	0.511	0.5027	0.7806	0.67322	0.591	0.54256
97646	KRT18+SPTLC2+TRIM3 / CEBPB+DUSP4+GDF5	0.6555	0.6788	0.7243	0.7377	0.7806	0.4889	0.5179	0.5455	0.5705	0.5887	0.7806	0.71538	0.5887	0.5423
61292	BIK+LFNG+SPTLC2 / CEBPB+ROPN1+TAF4B	0.6239	0.6591	0.7041	0.7125	0.7806	0.5717	0.5789	0.5566	0.5282	0.542	0.7806	0.69604	0.5789	0.55548
66738	BIK+SPTLC2+TRIM3 / CEBPB+GDF5+PSAT1	0.6588	0.7035	0.7432	0.7561	0.7806	0.5625	0.5729	0.5387	0.5076	0.5058	0.7806	0.72844	0.5729	0.5375
59234	BIK+KRT18+SPTLC2 / FOXC1+GDF5+TPO	0.6098	0.6413	0.6499	0.683	0.7806	0.5579	0.5703	0.5361	0.5079	0.513	0.7806	0.67292	0.5703	0.53704
11855	AHNAK+BIK+GPRC5C / DUSP4+FOXC1+TAF4B	0.5731	0.6074	0.6276	0.6515	0.7806	0.5456	0.5469	0.5122	0.5337	0.5658	0.7806	0.64804	0.5658	0.54084
50471	AR+SPTLC2+TRIM3 / DUSP4+PSAT1+TPO	0.596	0.6099	0.6793	0.7232	0.7806	0.5262	0.5304	0.5078	0.5405	0.5614	0.7806	0.6778	0.5614	0.53326
59429	BIK+KRT18+TRIM3 / CEBPB+DUSP4+ROPN1	0.6198	0.628	0.664	0.6906	0.7806	0.5444	0.5549	0.5052	0.5382	0.5474	0.7806	0.6766	0.5549	0.53802
56484	BIK+GPRC5C+SPTLC2 / ART3+GDF5+TPO	0.6136	0.6417	0.6395	0.6713	0.7806	0.5398	0.5516	0.5309	0.514	0.4999	0.7806	0.66934	0.5516	0.52724
67073	BIK+SPTLC2+VAV3 / CEBPB+DUSP4+ROPN1	0.6433	0.6639	0.6765	0.6985	0.7806	0.5463	0.5406	0.5075	0.521	0.5223	0.7806	0.69256	0.5463	0.52754
61978	BIK+LFNG+VAV3 / CEBPB+DUSP4+TAF4B	0.619	0.6514	0.6974	0.7218	0.7806	0.5423	0.5403	0.5073	0.5199	0.4916	0.7806	0.69404	0.5423	0.52028
70787	ERBB4+KRT18+LFNG / CEBPG+FZD9+TMC5	0.7715	0.7804	0.7591	0.764	0.729	0.6714	0.6783	0.6124	0.5723	0.5507	0.7804	0.7608	0.6783	0.61702
452	AHNAK+ERBB4 / ROPN1+TMC5	0.7333	0.7517	0.7521	0.7803	0.7381	0.6503	0.6462	0.5961	0.56	0.5268	0.7803	0.7511	0.6503	0.59588
73821	ERBB4+LFNG+RND1 / FZD9+GDF5+TMC5	0.747	0.7458	0.746	0.7803	0.771	0.6316	0.6325	0.5948	0.5645	0.5389	0.7803	0.75802	0.6325	0.59246
111113	SPTLC2+TRIM3+VAV3 / CEBPB+DUSP4+GALNT10	0.7001	0.6943	0.7472	0.7803	0.7756	0.5516	0.5624	0.5715	0.5877	0.5916	0.7803	0.7395	0.5916	0.57296
61274	BIK+LFNG+SPTLC2 / CEBPB+GALNT10+TAF4B	0.6682	0.684	0.7444	0.7803	0.77	0.5196	0.5125	0.5087	0.5209	0.5067	0.7803	0.72938	0.5209	0.51368
36355	AR+ERBB4+NCAM2 / GALNT10+MCM7+TMC5	0.7377	0.7802	0.7653	0.7615	0.7746	0.6361	0.6391	0.5988	0.5693	0.5268	0.7802	0.76386	0.6391	0.59402
34670	AR+BIK+VAV3 / CEBPB+CEBPG+TPO	0.6346	0.6398	0.6518	0.6943	0.7801	0.6164	0.6402	0.6117	0.5837	0.5901	0.7801	0.68012	0.6402	0.60842
3543	ERBB4+NCAM2 / PSAT1+TMC5	0.742	0.7555	0.7525	0.7789	0.7801	0.6391	0.6356	0.5857	0.5491	0.5304	0.7801	0.7618	0.6391	0.58798
67534	BIK+TRIM3+VAV3 / CEBPG+PSAT1+TPO	0.6108	0.6368	0.6739	0.7119	0.7801	0.6025	0.6279	0.5819	0.5417	0.5478	0.7801	0.6827	0.6279	0.58036
54737	BIK+GPRC5C+KRT18 / CEBPB+PSAT1+TAF4B	0.6176	0.6481	0.6856	0.7036	0.7801	0.5942	0.6196	0.5532	0.5176	0.5187	0.7801	0.687	0.6196	0.56066
57621	BIK+KRT18+LFNG / CEBPB+FOXC1+TPO	0.5718	0.5995	0.6174	0.659	0.7801	0.604	0.6192	0.5823	0.541	0.5441	0.7801	0.64556	0.6192	0.57812
88332	GPRC5C+RND1+TRIM3 / DUSP4+TAF4B+TPO	0.6162	0.6378	0.6614	0.6877	0.7801	0.5469	0.5415	0.5712	0.5979	0.6175	0.7801	0.67664	0.6175	0.575
14303	AHNAK+BIK+TRIM3 / CEBPB+FOXC1+TAF4B	0.6439	0.6813	0.7052	0.7136	0.7801	0.5946	0.6144	0.5689	0.5329	0.5232	0.7801	0.70482	0.6144	0.5668
66621	BIK+SPTLC2+TRIM3 / ART3+CEBPB+PSAT1	0.6365	0.6675	0.6906	0.7084	0.7801	0.586	0.603	0.5651	0.5257	0.5337	0.7801	0.69662	0.603	0.5627
64931	BIK+RND1+TRIM3 / CEBPB+PSAT1+TPO	0.6207	0.654	0.6803	0.7098	0.7801	0.567	0.5942	0.5583	0.512	0.5179	0.7801	0.68898	0.5942	0.54988
97705	KRT18+SPTLC2+TRIM3 / CEBPG+DUSP4+TAF4B	0.6316	0.634	0.6947	0.7345	0.7801	0.514	0.5073	0.5464	0.5764	0.5939	0.7801	0.69498	0.5939	0.5476
65727	BIK+SCUBE2+SPTLC2 / DUSP4+FOXC1+TAF4B	0.5702	0.5879	0.6064	0.6611	0.7801	0.5847	0.593	0.5406	0.5068	0.5251	0.7801	0.64114	0.593	0.55004
66029	BIK+SCUBE2+TRIM3 / CEBPB+TMC5+TPO	0.5543	0.5794	0.6376	0.6964	0.7801	0.5778	0.5864	0.5377	0.5007	0.5175	0.7801	0.64956	0.5864	0.54402
34187	AR+BIK+SPTLC2 / GDF5+MCM7+TPO	0.5819	0.6136	0.6449	0.6883	0.7801	0.5661	0.5859	0.5684	0.5508	0.5311	0.7801	0.66176	0.5859	0.56046
59549	BIK+KRT18+TRIM3 / DUSP4+FZD9+TPO	0.551	0.5469	0.6076	0.6674	0.7801	0.5223	0.5353	0.4827	0.555	0.5831	0.7801	0.6306	0.5831	0.53568
56463	BIK+GPRC5C+SPTLC2 / ART3+FOXC1+TPO	0.6048	0.628	0.6124	0.6483	0.7801	0.5656	0.5772	0.5427	0.5154	0.511	0.7801	0.65472	0.5772	0.54238
26178	AHNAK+NCAM2+RND1 / GDF5+MCM7+TMC5	0.7293	0.7018	0.7183	0.7676	0.7801	0.5729	0.557	0.5355	0.5259	0.5068	0.7801	0.73942	0.5729	0.53962
14351	AHNAK+BIK+TRIM3 / CEBPG+DUSP4+TPO	0.5617	0.563	0.6192	0.6816	0.7801	0.4866	0.5204	0.5155	0.5451	0.5715	0.7801	0.64112	0.5715	0.52782
7380	AHNAK+AR+BIK / CEBPB+DUSP4+TPO	0.554	0.5527	0.5985	0.6569	0.7801	0.5575	0.5701	0.5328	0.4998	0.5264	0.7801	0.62844	0.5701	0.53732
67432	BIK+TRIM3+VAV3 / CEBPB+DUSP4+FZD9	0.6157	0.628	0.6705	0.7094	0.7801	0.5592	0.5646	0.5171	0.5184	0.5293	0.7801	0.68074	0.5646	0.53772
111114	SPTLC2+TRIM3+VAV3 / CEBPB+DUSP4+GDF5	0.6886	0.7205	0.7487	0.7557	0.7801	0.5017	0.517	0.5349	0.5499	0.5631	0.7801	0.73872	0.5631	0.53332
73842	ERBB4+LFNG+RND1 / GALNT10+GDF5+TMC5	0.7244	0.7371	0.7319	0.7458	0.7801	0.5582	0.5553	0.5444	0.5206	0.5013	0.7801	0.74386	0.5582	0.53596
67557	BIK+TRIM3+VAV3 / DUSP4+FZD9+TPO	0.5878	0.5909	0.6376	0.6964	0.7801	0.5355	0.5428	0.5001	0.5338	0.5538	0.7801	0.65856	0.5538	0.5332
11977	AHNAK+BIK+GPRC5C / GALNT10+TAF4B+TPO	0.611	0.6224	0.658	0.6975	0.7801	0.5031	0.5203	0.4965	0.5164	0.5491	0.7801	0.6738	0.5491	0.51708
13912	AHNAK+BIK+SPTLC2 / CEBPB+CEBPG+DUSP4	0.6016	0.6184	0.6517	0.6952	0.7801	0.5313	0.5202	0.494	0.531	0.5475	0.7801	0.6694	0.5475	0.5248
61280	BIK+LFNG+SPTLC2 / CEBPB+GDF5+TAF4B	0.6438	0.6887	0.7346	0.7454	0.7801	0.5413	0.5445	0.5341	0.5229	0.5299	0.7801	0.71852	0.5445	0.53454
4496	GPRC5C+SPTLC2 / CEBPG+TPO	0.6002	0.6292	0.6387	0.6837	0.7801	0.5269	0.5389	0.53	0.5154	0.5022	0.7801	0.66638	0.5389	0.52268
90616	GPRC5C+SPTLC2+VAV3 / GDF5+TAF4B+TPO	0.6547	0.6998	0.7165	0.7287	0.7801	0.5276	0.5358	0.4842	0.5108	0.4976	0.7801	0.71596	0.5358	0.5112
67296	BIK+SPTLC2+VAV3 / GALNT10+MCM7+TPO	0.6493	0.6525	0.6714	0.7261	0.7801	0.5165	0.53	0.529	0.5063	0.5005	0.7801	0.69588	0.53	0.51646
56541	BIK+GPRC5C+SPTLC2 / CEBPB+GALNT10+ROPN1	0.6706	0.6833	0.6972	0.7236	0.7801	0.5149	0.5269	0.5032	0.5173	0.5199	0.7801	0.71096	0.5269	0.51644
35970	AR+ERBB4+LFNG / FZD9+MCM7+TMC5	0.7606	0.78	0.7479	0.7573	0.7345	0.6802	0.6864	0.6352	0.5995	0.5753	0.78	0.75606	0.6864	0.63532
71267	ERBB4+KRT18+NCAM2 / FZD9+GALNT10+TMC5	0.7427	0.78	0.7643	0.7594	0.7604	0.6265	0.636	0.5764	0.5405	0.5092	0.78	0.76136	0.636	0.57772
15848	AHNAK+ERBB4+LFNG / CEBPG+ROPN1+TMC5	0.7615	0.7624	0.7578	0.7799	0.7467	0.6708	0.6715	0.6231	0.5878	0.5689	0.7799	0.76166	0.6715	0.62442
23831	AHNAK+LFNG+NCAM2 / CEBPG+FZD9+TMC5	0.7797	0.7631	0.7425	0.7699	0.7736	0.641	0.6281	0.5795	0.5706	0.5343	0.7797	0.76576	0.641	0.5907
90128	GPRC5C+SPTLC2+TRIM3 / DUSP4+GALNT10+PSAT1	0.649	0.6645	0.7369	0.7797	0.7791	0.5594	0.5641	0.5911	0.6103	0.6194	0.7797	0.72184	0.6194	0.58886
111163	SPTLC2+TRIM3+VAV3 / CEBPB+TAF4B+TMC5	0.6665	0.6986	0.7763	0.7797	0.7523	0.5107	0.5215	0.5475	0.5599	0.5539	0.7797	0.73468	0.5599	0.5387
57027	BIK+GPRC5C+TRIM3 / DUSP4+TAF4B+TMC5	0.5942	0.6191	0.7088	0.745	0.7796	0.6019	0.6148	0.6548	0.6608	0.6624	0.7796	0.68934	0.6624	0.63894
92964	KRT18+LFNG+VAV3 / CEBPB+TAF4B+TPO	0.6002	0.6316	0.6709	0.6904	0.7796	0.6126	0.6305	0.5978	0.5622	0.5717	0.7796	0.67454	0.6305	0.59496
54704	BIK+GPRC5C+KRT18 / CEBPB+FOXC1+MCM7	0.6089	0.6357	0.6357	0.6636	0.7796	0.6037	0.6212	0.5571	0.524	0.5223	0.7796	0.6647	0.6212	0.56566
67455	BIK+TRIM3+VAV3 / CEBPB+FZD9+TAF4B	0.6411	0.672	0.7175	0.7314	0.7796	0.5971	0.6187	0.572	0.5391	0.5379	0.7796	0.70832	0.6187	0.57296
55103	BIK+GPRC5C+LFNG / CEBPB+PSAT1+TPO	0.5608	0.6094	0.652	0.6778	0.7796	0.6002	0.6165	0.5781	0.5447	0.5525	0.7796	0.65592	0.6165	0.5784
106896	NCAM2+SPTLC2+TRIM3 / DUSP4+TAF4B+TPO	0.6176	0.6326	0.6989	0.7387	0.7796	0.5471	0.558	0.5792	0.5977	0.6139	0.7796	0.69348	0.6139	0.57918
83088	GPRC5C+KRT18+VAV3 / CEBPB+DUSP4+PSAT1	0.6114	0.6351	0.6689	0.6881	0.7796	0.601	0.6134	0.5441	0.505	0.4964	0.7796	0.67662	0.6134	0.55198
23844	AHNAK+LFNG+NCAM2 / CEBPG+GDF5+TMC5	0.7667	0.7302	0.7078	0.7498	0.7796	0.6013	0.5757	0.5445	0.5473	0.5186	0.7796	0.74682	0.6013	0.55748
2481	BIK+KRT18 / CEBPB+TAF4B	0.652	0.6625	0.6928	0.7123	0.7796	0.5767	0.5976	0.5485	0.5138	0.5162	0.7796	0.69984	0.5976	0.55056
30321	AHNAK+SPTLC2+TRIM3 / CEBPB+FOXC1+TPO	0.6356	0.6741	0.6939	0.708	0.7796	0.5788	0.5855	0.5596	0.5286	0.5135	0.7796	0.69824	0.5855	0.5532
97789	KRT18+SPTLC2+TRIM3 / DUSP4+PSAT1+TAF4B	0.6291	0.6507	0.7131	0.7402	0.7796	0.4957	0.4896	0.5386	0.5731	0.5854	0.7796	0.70254	0.5854	0.53648
3139	BIK+VAV3 / DUSP4+TAF4B	0.6503	0.6549	0.6924	0.7232	0.7796	0.5325	0.5291	0.5607	0.5767	0.5841	0.7796	0.70008	0.5841	0.55662
59539	BIK+KRT18+TRIM3 / DUSP4+FOXC1+TAF4B	0.6192	0.6351	0.664	0.6989	0.7796	0.5179	0.5317	0.5212	0.5597	0.5762	0.7796	0.67936	0.5762	0.54134
59477	BIK+KRT18+TRIM3 / CEBPB+TMC5+TPO	0.593	0.6207	0.6962	0.737	0.7796	0.4911	0.4966	0.5433	0.5754	0.5755	0.7796	0.6853	0.5755	0.53638
66720	BIK+SPTLC2+TRIM3 / CEBPB+FOXC1+TMC5	0.6428	0.6962	0.7469	0.7709	0.7796	0.4979	0.5142	0.5434	0.5663	0.5647	0.7796	0.72728	0.5663	0.5373
3092	BIK+TRIM3 / ROPN1+TPO	0.6116	0.6307	0.6662	0.69	0.7796	0.5475	0.5658	0.5339	0.4967	0.5066	0.7796	0.67562	0.5658	0.5301
84910	GPRC5C+LFNG+TRIM3 / CEBPB+DUSP4+TAF4B	0.6215	0.6639	0.7297	0.7471	0.7796	0.5053	0.5105	0.5413	0.5648	0.5647	0.7796	0.70836	0.5648	0.53732
23979	AHNAK+LFNG+NCAM2 / GALNT10+MCM7+TMC5	0.7612	0.7511	0.7291	0.7379	0.7796	0.5627	0.5334	0.5152	0.5043	0.4829	0.7796	0.75178	0.5627	0.5197
83357	GPRC5C+KRT18+VAV3 / TAF4B+TMC5+TPO	0.5683	0.6099	0.665	0.6904	0.7796	0.5149	0.5256	0.5313	0.5472	0.5624	0.7796	0.66264	0.5624	0.53628
82719	GPRC5C+KRT18+TRIM3 / CEBPB+DUSP4+FOXC1	0.6337	0.6584	0.6831	0.71	0.7796	0.5527	0.5597	0.5037	0.5358	0.5552	0.7796	0.69296	0.5597	0.54142
90479	GPRC5C+SPTLC2+VAV3 / DUSP4+FOXC1+TAF4B	0.6473	0.6878	0.6906	0.708	0.7796	0.5225	0.518	0.5213	0.5406	0.5566	0.7796	0.70266	0.5566	0.5318
56753	BIK+GPRC5C+SPTLC2 / GDF5+MCM7+TAF4B	0.633	0.6726	0.7077	0.718	0.7796	0.5369	0.5473	0.5132	0.508	0.5079	0.7796	0.70218	0.5473	0.52266
57042	BIK+GPRC5C+TRIM3 / FOXC1+GALNT10+TAF4B	0.6632	0.6844	0.7222	0.7531	0.7796	0.5132	0.5329	0.5062	0.5325	0.5443	0.7796	0.7205	0.5443	0.52582
66876	BIK+SPTLC2+TRIM3 / FOXC1+GDF5+TAF4B	0.6559	0.699	0.7281	0.7383	0.7796	0.5337	0.5439	0.5137	0.4919	0.4772	0.7796	0.72018	0.5439	0.51208
66954	BIK+SPTLC2+TRIM3 / GDF5+ROPN1+TPO	0.6247	0.6586	0.6947	0.7165	0.7796	0.5335	0.5425	0.5194	0.5058	0.5168	0.7796	0.69482	0.5425	0.5236
16209	AHNAK+ERBB4+NCAM2 / CEBPG+PSAT1+TMC5	0.7445	0.7527	0.7522	0.7795	0.7614	0.67	0.6702	0.6203	0.5867	0.5558	0.7795	0.75806	0.6702	0.6206
35850	AR+ERBB4+LFNG / CEBPG+GALNT10+TMC5	0.7475	0.7795	0.751	0.7285	0.7573	0.6371	0.641	0.6061	0.5757	0.5492	0.7795	0.75276	0.641	0.60182
70935	ERBB4+KRT18+LFNG / GALNT10+MCM7+TMC5	0.7566	0.7795	0.754	0.7397	0.7219	0.611	0.6187	0.5777	0.5392	0.521	0.7795	0.75034	0.6187	0.57352
7978	AHNAK+AR+ERBB4 / GDF5+MCM7+TMC5	0.7339	0.7525	0.745	0.7793	0.768	0.6519	0.6552	0.6143	0.5935	0.5497	0.7793	0.75574	0.6552	0.61292
75613	ERBB4+NCAM2+RND1 / FOXC1+GDF5+TMC5	0.6921	0.697	0.7443	0.7793	0.7644	0.6178	0.6211	0.5829	0.5471	0.5196	0.7793	0.73542	0.6211	0.5777
15917	AHNAK+ERBB4+LFNG / FOXC1+GDF5+TMC5	0.7366	0.7181	0.7338	0.7791	0.7553	0.6522	0.6458	0.6008	0.5743	0.5424	0.7791	0.74458	0.6522	0.6031
32167	AR+BIK+KRT18 / CEBPB+MCM7+TPO	0.5825	0.5837	0.6082	0.6559	0.7791	0.6023	0.6292	0.594	0.5564	0.5535	0.7791	0.64188	0.6292	0.58708
61989	BIK+LFNG+VAV3 / CEBPB+FOXC1+TPO	0.608	0.6492	0.6534	0.6862	0.7791	0.6171	0.6284	0.5966	0.5617	0.5732	0.7791	0.67518	0.6284	0.5954
11787	AHNAK+BIK+GPRC5C / CEBPB+PSAT1+TPO	0.5759	0.6194	0.6483	0.6684	0.7791	0.6021	0.6263	0.5802	0.5479	0.5409	0.7791	0.65822	0.6263	0.57948
73862	ERBB4+LFNG+RND1 / GDF5+MCM7+TMC5	0.7426	0.7387	0.7447	0.7791	0.7604	0.6218	0.6203	0.5947	0.5637	0.5517	0.7791	0.7531	0.6218	0.59044
56154	BIK+GPRC5C+SCUBE2 / CEBPB+DUSP4+TAF4B	0.5934	0.6098	0.6427	0.6841	0.7791	0.5955	0.6095	0.5442	0.5128	0.4859	0.7791	0.66182	0.6095	0.54958
57372	BIK+GPRC5C+VAV3 / DUSP4+GALNT10+TPO	0.6342	0.6324	0.6561	0.7249	0.7791	0.5592	0.5549	0.5779	0.5892	0.6093	0.7791	0.68534	0.6093	0.5781
43096	AR+KRT18+TRIM3 / CEBPB+TAF4B+TPO	0.6424	0.6539	0.6968	0.7261	0.7791	0.5763	0.6065	0.5676	0.5288	0.5201	0.7791	0.69966	0.6065	0.55986
33967	AR+BIK+SPTLC2 / CEBPB+FZD9+TAF4B	0.6121	0.6278	0.6761	0.7013	0.7791	0.5847	0.6064	0.5694	0.5481	0.5379	0.7791	0.67928	0.6064	0.5693
98196	KRT18+SPTLC2+VAV3 / FOXC1+TAF4B+TPO	0.6297	0.6572	0.6618	0.6739	0.7791	0.5824	0.5993	0.5613	0.5302	0.5205	0.7791	0.68034	0.5993	0.55874
54908	BIK+GPRC5C+KRT18 / FZD9+TAF4B+TPO	0.5723	0.5892	0.6293	0.66	0.7791	0.5656	0.5915	0.5378	0.4895	0.5125	0.7791	0.64598	0.5915	0.53938
96704	KRT18+SCUBE2+SPTLC2 / DUSP4+TAF4B+TPO	0.5406	0.5346	0.5772	0.6395	0.7791	0.5722	0.5837	0.536	0.501	0.5431	0.7791	0.6142	0.5837	0.5472
90183	GPRC5C+SPTLC2+TRIM3 / FOXC1+PSAT1+TPO	0.6087	0.6555	0.6825	0.7082	0.7791	0.5683	0.5823	0.5407	0.5079	0.499	0.7791	0.6868	0.5823	0.53964
2437	BIK+GPRC5C / GALNT10+TPO	0.6271	0.6283	0.6548	0.718	0.7791	0.5557	0.5349	0.5445	0.5573	0.5773	0.7791	0.68146	0.5773	0.55394
12110	AHNAK+BIK+KRT18 / CEBPB+DUSP4+TAF4B	0.6032	0.614	0.6545	0.6738	0.7791	0.5382	0.5458	0.4951	0.5353	0.5582	0.7791	0.66492	0.5582	0.53452
90507	GPRC5C+SPTLC2+VAV3 / DUSP4+MCM7+TPO	0.6076	0.6375	0.6508	0.6828	0.7791	0.4962	0.5019	0.5282	0.5414	0.5566	0.7791	0.67156	0.5566	0.52486
4478	GPRC5C+SPTLC2 / CEBPB+GALNT10	0.7139	0.7241	0.7538	0.7791	0.7584	0.5454	0.5451	0.5464	0.5481	0.5524	0.7791	0.74586	0.5524	0.54748
103211	LFNG+SPTLC2+TRIM3 / CEBPG+TAF4B+TPO	0.6005	0.6406	0.705	0.7391	0.7791	0.5405	0.5499	0.5338	0.5078	0.5134	0.7791	0.69286	0.5499	0.52908
61860	BIK+LFNG+TRIM3 / GDF5+TAF4B+TPO	0.5994	0.6419	0.7012	0.7224	0.7791	0.5292	0.5416	0.5202	0.5021	0.5049	0.7791	0.6888	0.5416	0.5196
61247	BIK+LFNG+SPTLC2 / CEBPB+DUSP4+MCM7	0.5701	0.6132	0.6711	0.7136	0.7791	0.5238	0.5055	0.4871	0.5376	0.5237	0.7791	0.66942	0.5376	0.51554
98822	LFNG+NCAM2+RND1 / CEBPG+GALNT10+TMC5	0.7391	0.7369	0.734	0.7257	0.7791	0.5289	0.5176	0.4896	0.5112	0.5131	0.7791	0.74296	0.5289	0.51208
71151	ERBB4+KRT18+NCAM2 / CEBPG+FZD9+TMC5	0.7552	0.779	0.7685	0.7782	0.7503	0.6703	0.6815	0.6104	0.5734	0.5376	0.779	0.76624	0.6815	0.61464
23849	AHNAK+LFNG+NCAM2 / CEBPG+MCM7+TMC5	0.7789	0.7588	0.7415	0.7665	0.7675	0.6294	0.6132	0.5777	0.5629	0.5443	0.7789	0.76264	0.6294	0.5855
26142	AHNAK+NCAM2+RND1 / FZD9+MCM7+TMC5	0.747	0.7431	0.7409	0.7789	0.7751	0.6091	0.6034	0.5617	0.5416	0.4942	0.7789	0.757	0.6091	0.562
50356	AR+SPTLC2+TRIM3 / CEBPB+GALNT10+TPO	0.6769	0.6735	0.7347	0.7789	0.7751	0.5019	0.5139	0.5099	0.5135	0.5253	0.7789	0.72782	0.5253	0.5129
90394	GPRC5C+SPTLC2+VAV3 / CEBPB+GALNT10+TAF4B	0.7197	0.7376	0.7638	0.7789	0.7776	0.4937	0.486	0.5015	0.5135	0.5167	0.7789	0.75552	0.5167	0.50228
75901	ERBB4+NCAM2+SCUBE2 / CEBPG+MCM7+TMC5	0.7367	0.7562	0.7681	0.7787	0.7523	0.6878	0.6963	0.6466	0.61	0.5756	0.7787	0.7584	0.6963	0.64326
3072	BIK+TRIM3 / GALNT10+TAF4B	0.6795	0.6783	0.7446	0.7787	0.7462	0.5569	0.5345	0.5474	0.5681	0.5722	0.7787	0.72546	0.5722	0.55582
3523	ERBB4+NCAM2 / GALNT10+GDF5	0.6697	0.7144	0.7404	0.7544	0.7786	0.6361	0.6489	0.6352	0.61	0.5582	0.7786	0.7315	0.6489	0.61768
65627	BIK+SCUBE2+SPTLC2 / CEBPB+FOXC1+TAF4B	0.6222	0.6449	0.659	0.6931	0.7786	0.6252	0.6437	0.597	0.5629	0.5483	0.7786	0.67956	0.6437	0.59542
12121	AHNAK+BIK+KRT18 / CEBPB+FOXC1+TPO	0.5876	0.6105	0.6073	0.6387	0.7786	0.614	0.6318	0.5817	0.5417	0.5276	0.7786	0.64454	0.6318	0.57936
31807	AR+BIK+GPRC5C / CEBPB+PSAT1+TPO	0.6034	0.6333	0.6618	0.6931	0.7786	0.5914	0.6215	0.5755	0.5418	0.5404	0.7786	0.67404	0.6215	0.57412
54875	BIK+GPRC5C+KRT18 / FOXC1+PSAT1+TPO	0.5742	0.6091	0.6211	0.6563	0.7786	0.5885	0.6141	0.5487	0.5078	0.5021	0.7786	0.64786	0.6141	0.55224
90860	GPRC5C+TRIM3+VAV3 / DUSP4+GALNT10+TPO	0.6542	0.6485	0.695	0.7554	0.7786	0.553	0.5502	0.5734	0.5955	0.6126	0.7786	0.70634	0.6126	0.57694
90726	GPRC5C+TRIM3+VAV3 / CEBPB+CEBPG+TPO	0.6529	0.6796	0.6972	0.7259	0.7786	0.5914	0.6085	0.5758	0.5459	0.548	0.7786	0.70684	0.6085	0.57392
55071	BIK+GPRC5C+LFNG / CEBPB+FOXC1+TAF4B	0.613	0.6569	0.6853	0.696	0.7786	0.5941	0.6066	0.5609	0.5351	0.544	0.7786	0.68596	0.6066	0.56814
90123	GPRC5C+SPTLC2+TRIM3 / DUSP4+FZD9+TAF4B	0.6143	0.6423	0.7083	0.7305	0.7786	0.5128	0.518	0.5605	0.5746	0.6029	0.7786	0.6948	0.6029	0.55376
82988	GPRC5C+KRT18+TRIM3 / PSAT1+TAF4B+TPO	0.5964	0.629	0.6712	0.6979	0.7786	0.5705	0.599	0.5433	0.4973	0.5071	0.7786	0.67462	0.599	0.54344
109075	RND1+SPTLC2+TRIM3 / DUSP4+PSAT1+TPO	0.5997	0.6266	0.6661	0.6983	0.7786	0.4798	0.5221	0.5471	0.5816	0.593	0.7786	0.67386	0.593	0.54472
3046	BIK+TRIM3 / DUSP4+PSAT1	0.6056	0.6241	0.6875	0.7274	0.7786	0.5095	0.5056	0.5526	0.5848	0.5867	0.7786	0.68464	0.5867	0.54784
31798	AR+BIK+GPRC5C / CEBPB+GDF5+TPO	0.6155	0.6478	0.6724	0.6929	0.7786	0.5597	0.5852	0.5534	0.5361	0.5232	0.7786	0.68144	0.5852	0.55152
66843	BIK+SPTLC2+TRIM3 / DUSP4+MCM7+PSAT1	0.6064	0.635	0.6905	0.7301	0.7786	0.5226	0.5211	0.5234	0.5583	0.5611	0.7786	0.68812	0.5611	0.5373
61230	BIK+LFNG+SPTLC2 / ART3+TAF4B+TPO	0.5803	0.602	0.6258	0.6621	0.7786	0.5494	0.5606	0.5492	0.5238	0.5294	0.7786	0.64976	0.5606	0.54248
84956	GPRC5C+LFNG+TRIM3 / CEBPB+TAF4B+TPO	0.6181	0.6612	0.7111	0.7272	0.7786	0.5487	0.5597	0.5339	0.5065	0.5142	0.7786	0.69924	0.5597	0.5326
31823	AR+BIK+GPRC5C / CEBPG+DUSP4+TPO	0.5546	0.5537	0.5888	0.6552	0.7786	0.5335	0.5521	0.5056	0.5167	0.5425	0.7786	0.62618	0.5521	0.53008
59063	BIK+KRT18+SPTLC2 / CEBPB+DUSP4+MCM7	0.6155	0.6251	0.6578	0.6971	0.7786	0.5232	0.5245	0.5149	0.5439	0.5462	0.7786	0.67482	0.5462	0.53054
109664	RND1+TRIM3+VAV3 / CEBPB+DUSP4+TPO	0.6484	0.6576	0.6668	0.6996	0.7786	0.5184	0.524	0.5015	0.5405	0.5446	0.7786	0.6902	0.5446	0.5258
3437	ERBB4+LFNG / GALNT10+TMC5	0.7315	0.7533	0.7377	0.7368	0.7786	0.5438	0.5315	0.5203	0.4996	0.5066	0.7786	0.74758	0.5438	0.52036
97876	KRT18+SPTLC2+TRIM3 / GALNT10+PSAT1+TPO	0.6271	0.6385	0.7003	0.7466	0.7786	0.5163	0.5368	0.5098	0.5293	0.5433	0.7786	0.69822	0.5433	0.5271
67155	BIK+SPTLC2+VAV3 / CEBPG+GALNT10+TPO	0.657	0.6528	0.6753	0.7354	0.7786	0.5191	0.5324	0.5315	0.5114	0.5047	0.7786	0.69982	0.5324	0.51982
67008	BIK+SPTLC2+VAV3 / ART3+DUSP4+TAF4B	0.6252	0.6336	0.6446	0.6766	0.7786	0.5205	0.5259	0.5036	0.5243	0.5293	0.7786	0.67172	0.5293	0.52072
108966	RND1+SPTLC2+TRIM3 / CEBPB+GDF5+TPO	0.6622	0.7036	0.718	0.7358	0.7786	0.5181	0.527	0.5228	0.5014	0.4919	0.7786	0.71964	0.527	0.51224
84572	GPRC5C+LFNG+SPTLC2 / CEBPB+GALNT10+TPO	0.6195	0.6487	0.7005	0.7406	0.7786	0.514	0.5122	0.5072	0.5177	0.5133	0.7786	0.69758	0.5177	0.51288
76005	ERBB4+NCAM2+SCUBE2 / FZD9+GDF5+TMC5	0.7238	0.7429	0.7551	0.7785	0.7675	0.686	0.6937	0.636	0.6047	0.5506	0.7785	0.75356	0.6937	0.6342
15954	AHNAK+ERBB4+LFNG / FZD9+PSAT1+TMC5	0.7723	0.7706	0.7456	0.7785	0.7447	0.6828	0.6858	0.6253	0.5883	0.561	0.7785	0.76234	0.6858	0.62864
3403	ERBB4+LFNG / CEBPG+TMC5	0.7609	0.7716	0.7695	0.7785	0.7776	0.6343	0.6313	0.5938	0.564	0.5586	0.7785	0.77162	0.6343	0.5964
15459	AHNAK+ERBB4+KRT18 / CEBPG+FZD9+TMC5	0.7562	0.7784	0.7663	0.7761	0.734	0.6784	0.6874	0.6173	0.583	0.5394	0.7784	0.7622	0.6874	0.6211
75896	ERBB4+NCAM2+SCUBE2 / CEBPG+GDF5+TMC5	0.7252	0.7419	0.7604	0.7784	0.7736	0.6759	0.6833	0.6337	0.6025	0.5583	0.7784	0.7559	0.6833	0.63074
16228	AHNAK+ERBB4+NCAM2 / DUSP4+FZD9+MCM7	0.7074	0.7394	0.7581	0.7784	0.7305	0.6668	0.6668	0.6189	0.5889	0.5372	0.7784	0.74276	0.6668	0.61572
16325	AHNAK+ERBB4+NCAM2 / FZD9+TMC5+TPO	0.7491	0.7644	0.76	0.7784	0.7249	0.653	0.6468	0.6011	0.5761	0.5227	0.7784	0.75536	0.653	0.59994
16214	AHNAK+ERBB4+NCAM2 / CEBPG+TAF4B+TMC5	0.7438	0.7544	0.7487	0.7784	0.7725	0.6513	0.6501	0.6004	0.5786	0.5391	0.7784	0.75956	0.6513	0.6039
75618	ERBB4+NCAM2+RND1 / FOXC1+MCM7+TMC5	0.6993	0.7137	0.7497	0.7784	0.7523	0.6345	0.6399	0.5952	0.5533	0.5345	0.7784	0.73868	0.6399	0.59148
67483	BIK+TRIM3+VAV3 / CEBPB+TAF4B+TMC5	0.6555	0.6877	0.7601	0.7784	0.7634	0.5079	0.5087	0.5334	0.5561	0.5478	0.7784	0.72902	0.5561	0.53078
73232	ERBB4+LFNG+NCAM2 / ART3+MCM7+TMC5	0.7268	0.739	0.7494	0.7782	0.7492	0.6694	0.6709	0.6276	0.5895	0.5783	0.7782	0.74852	0.6709	0.62714
15993	AHNAK+ERBB4+LFNG / GDF5+ROPN1+TMC5	0.7519	0.7377	0.7337	0.7782	0.7599	0.6494	0.6448	0.6048	0.5756	0.5492	0.7782	0.75228	0.6494	0.60476
56663	BIK+GPRC5C+SPTLC2 / DUSP4+TAF4B+TMC5	0.5928	0.6275	0.6909	0.7322	0.7781	0.6198	0.6411	0.6684	0.6612	0.66	0.7781	0.6843	0.6684	0.6501
34076	AR+BIK+SPTLC2 / DUSP4+GALNT10+TPO	0.6031	0.5852	0.6493	0.7385	0.7781	0.5714	0.5728	0.5794	0.5927	0.6118	0.7781	0.67084	0.6118	0.58562
95976	KRT18+RND1+TRIM3 / DUSP4+TAF4B+TPO	0.6032	0.5969	0.6335	0.6728	0.7781	0.4701	0.4889	0.5496	0.5888	0.6082	0.7781	0.6569	0.6082	0.54112
67101	BIK+SPTLC2+VAV3 / CEBPB+GDF5+MCM7	0.657	0.6957	0.7016	0.7134	0.7781	0.5966	0.6046	0.5801	0.5609	0.5599	0.7781	0.70916	0.6046	0.58042
67079	BIK+SPTLC2+VAV3 / CEBPB+FOXC1+GDF5	0.6692	0.7127	0.7018	0.7092	0.7781	0.5983	0.6021	0.5666	0.5438	0.5397	0.7781	0.7142	0.6021	0.5701
82397	GPRC5C+KRT18+SPTLC2 / CEBPB+MCM7+TAF4B	0.64	0.6672	0.6962	0.7103	0.7781	0.5832	0.5991	0.5554	0.5264	0.5225	0.7781	0.69836	0.5991	0.55732
12256	AHNAK+BIK+KRT18 / DUSP4+TAF4B+TPO	0.5574	0.5612	0.6086	0.6425	0.7781	0.4982	0.5111	0.5327	0.5573	0.5911	0.7781	0.62956	0.5911	0.53808
55318	BIK+GPRC5C+LFNG / MCM7+TAF4B+TPO	0.5492	0.5848	0.6188	0.6485	0.7781	0.5725	0.5886	0.5579	0.5362	0.5391	0.7781	0.63588	0.5886	0.55886
59410	BIK+KRT18+TRIM3 / ART3+TAF4B+TPO	0.6125	0.6213	0.6417	0.6686	0.7781	0.561	0.5882	0.5474	0.5068	0.4963	0.7781	0.66444	0.5882	0.53994
97640	KRT18+SPTLC2+TRIM3 / CEBPB+CEBPG+TAF4B	0.6708	0.6891	0.7303	0.7533	0.7781	0.5668	0.5878	0.551	0.5157	0.5139	0.7781	0.72432	0.5878	0.54704
98519	KRT18+TRIM3+VAV3 / DUSP4+PSAT1+TPO	0.5938	0.6064	0.6559	0.6849	0.7781	0.5627	0.5778	0.5199	0.5242	0.538	0.7781	0.66382	0.5778	0.54452
97644	KRT18+SPTLC2+TRIM3 / CEBPB+DUSP4+FZD9	0.59	0.5919	0.6627	0.695	0.7781	0.5324	0.5326	0.5146	0.5464	0.5707	0.7781	0.66354	0.5707	0.53934
66813	BIK+SPTLC2+TRIM3 / DUSP4+FOXC1+FZD9	0.4276	0.5924	0.6367	0.6808	0.7781	0.526	0.5241	0.483	0.5465	0.5704	0.7781	0.62312	0.5704	0.53
65031	BIK+RND1+TRIM3 / DUSP4+PSAT1+TPO	0.5852	0.6036	0.638	0.678	0.7781	0.5047	0.5189	0.5227	0.5635	0.5695	0.7781	0.65658	0.5695	0.53586
90716	GPRC5C+TRIM3+VAV3 / CEBPB+CEBPG+DUSP4	0.6559	0.6733	0.6975	0.7278	0.7781	0.5574	0.5611	0.5174	0.5158	0.5238	0.7781	0.70652	0.5611	0.5351
14540	AHNAK+BIK+TRIM3 / GDF5+TAF4B+TPO	0.608	0.648	0.6956	0.7103	0.7781	0.5417	0.5588	0.5265	0.5048	0.5201	0.7781	0.688	0.5588	0.53038
16245	AHNAK+ERBB4+NCAM2 / DUSP4+GDF5+TMC5	0.7203	0.7419	0.744	0.7739	0.7781	0.5569	0.5335	0.5011	0.496	0.5466	0.7781	0.75164	0.5569	0.52682
90041	GPRC5C+SPTLC2+TRIM3 / CEBPB+MCM7+TAF4B	0.6678	0.7066	0.7431	0.751	0.7781	0.5467	0.5547	0.527	0.5025	0.5028	0.7781	0.72932	0.5547	0.52674
54634	BIK+GPRC5C+KRT18 / ART3+DUSP4+TPO	0.5636	0.5709	0.5779	0.622	0.7781	0.5349	0.5478	0.5027	0.5336	0.5519	0.7781	0.6225	0.5519	0.53418
30674	AHNAK+SPTLC2+VAV3 / CEBPB+DUSP4+TAF4B	0.6547	0.6765	0.7052	0.708	0.7781	0.5251	0.5129	0.5131	0.5259	0.5463	0.7781	0.7045	0.5463	0.52466
64627	BIK+RND1+SPTLC2 / CEBPG+TAF4B+TPO	0.6211	0.6362	0.6486	0.6939	0.7781	0.5209	0.5428	0.5334	0.5091	0.5092	0.7781	0.67558	0.5428	0.52308
55088	BIK+GPRC5C+LFNG / CEBPB+GALNT10+TPO	0.6037	0.6256	0.665	0.7178	0.7781	0.5169	0.5265	0.5166	0.4991	0.4996	0.7781	0.67804	0.5265	0.51174
16305	AHNAK+ERBB4+NCAM2 / FZD9+GDF5+MCM7	0.7126	0.7264	0.744	0.778	0.7356	0.686	0.6983	0.665	0.6391	0.5941	0.778	0.73932	0.6983	0.6565
15558	AHNAK+ERBB4+KRT18 / FOXC1+MCM7+TMC5	0.7203	0.733	0.755	0.778	0.7036	0.6631	0.671	0.6078	0.5645	0.5321	0.778	0.73798	0.671	0.6077
16166	AHNAK+ERBB4+NCAM2 / CEBPG+DUSP4+MCM7	0.7044	0.7376	0.7644	0.778	0.7254	0.6587	0.6612	0.6216	0.593	0.5523	0.778	0.74196	0.6612	0.61736
35959	AR+ERBB4+LFNG / FZD9+GALNT10+TMC5	0.7429	0.778	0.7406	0.7301	0.7487	0.6414	0.6464	0.6008	0.5702	0.533	0.778	0.74806	0.6464	0.59836
73227	ERBB4+LFNG+NCAM2 / ART3+GDF5+TMC5	0.7169	0.7203	0.7382	0.7778	0.771	0.651	0.6487	0.6115	0.5812	0.5599	0.7778	0.74484	0.651	0.61046
3430	ERBB4+LFNG / FZD9+TMC5	0.7653	0.7778	0.7563	0.7764	0.7568	0.6495	0.646	0.5935	0.5638	0.5437	0.7778	0.76652	0.6495	0.5993
75577	ERBB4+NCAM2+RND1 / DUSP4+GDF5+TMC5	0.7064	0.7301	0.7513	0.7778	0.7746	0.5301	0.5163	0.5106	0.5258	0.5523	0.7778	0.74804	0.5523	0.52702
7963	AHNAK+AR+ERBB4 / GALNT10+MCM7+TMC5	0.7372	0.7776	0.7616	0.7613	0.7594	0.6408	0.6444	0.6031	0.5757	0.5278	0.7776	0.75942	0.6444	0.59836
67062	BIK+SPTLC2+VAV3 / CEBPB+CEBPG+PSAT1	0.6405	0.6703	0.6922	0.7161	0.7776	0.6257	0.6401	0.6007	0.569	0.5807	0.7776	0.69934	0.6401	0.60324
98415	KRT18+TRIM3+VAV3 / CEBPB+MCM7+TPO	0.6324	0.6498	0.6748	0.6996	0.7776	0.6137	0.6356	0.5937	0.5495	0.55	0.7776	0.68684	0.6356	0.5885
98419	KRT18+TRIM3+VAV3 / CEBPB+PSAT1+TPO	0.6296	0.6577	0.6925	0.7138	0.7776	0.6127	0.6355	0.587	0.5411	0.5442	0.7776	0.69424	0.6355	0.5841
66014	BIK+SCUBE2+TRIM3 / CEBPB+GDF5+TPO	0.614	0.6379	0.6626	0.6973	0.7776	0.6125	0.6326	0.5927	0.5589	0.5388	0.7776	0.67788	0.6326	0.5871
98049	KRT18+SPTLC2+VAV3 / CEBPB+MCM7+TAF4B	0.6555	0.6769	0.6953	0.7021	0.7776	0.6131	0.6283	0.5907	0.56	0.5592	0.7776	0.70148	0.6283	0.59026
61257	BIK+LFNG+SPTLC2 / CEBPB+FOXC1+PSAT1	0.5928	0.6458	0.6771	0.7036	0.7776	0.6109	0.6213	0.5836	0.5457	0.5594	0.7776	0.67938	0.6213	0.58418
86512	GPRC5C+NCAM2+SPTLC2 / DUSP4+TAF4B+TPO	0.5784	0.6066	0.6577	0.6969	0.7776	0.5406	0.5532	0.5817	0.5902	0.6178	0.7776	0.66344	0.6178	0.5767
57419	BIK+GPRC5C+VAV3 / FOXC1+MCM7+TPO	0.6045	0.6392	0.6289	0.6646	0.7776	0.5959	0.6177	0.5679	0.5395	0.5432	0.7776	0.66296	0.6177	0.57284
33933	AR+BIK+SPTLC2 / CEBPB+CEBPG+FOXC1	0.6259	0.6413	0.6452	0.6843	0.7776	0.6013	0.6168	0.5819	0.5552	0.5555	0.7776	0.67486	0.6168	0.58214
90494	GPRC5C+SPTLC2+VAV3 / DUSP4+GALNT10+TAF4B	0.6799	0.6843	0.7252	0.7567	0.7776	0.5767	0.5835	0.6015	0.6002	0.616	0.7776	0.72474	0.616	0.59558
82492	GPRC5C+KRT18+SPTLC2 / DUSP4+GDF5+TAF4B	0.6168	0.6529	0.6989	0.7138	0.7776	0.534	0.5387	0.5766	0.5841	0.6156	0.7776	0.692	0.6156	0.5698
63426	BIK+NCAM2+TRIM3 / CEBPB+CEBPG+TPO	0.6059	0.6194	0.6539	0.699	0.7776	0.5935	0.6142	0.5784	0.5402	0.5372	0.7776	0.67116	0.6142	0.5727
54828	BIK+GPRC5C+KRT18 / DUSP4+GDF5+TAF4B	0.6073	0.6313	0.673	0.6933	0.7776	0.4885	0.4948	0.5608	0.5711	0.6	0.7776	0.6765	0.6	0.54304
65755	BIK+SCUBE2+SPTLC2 / DUSP4+MCM7+TPO	0.4904	0.4837	0.5409	0.6232	0.7776	0.5911	0.597	0.5544	0.5185	0.5145	0.7776	0.58316	0.597	0.5551
66913	BIK+SPTLC2+TRIM3 / FZD9+PSAT1+TAF4B	0.6001	0.6374	0.7022	0.7249	0.7776	0.5751	0.5948	0.5441	0.51	0.5019	0.7776	0.68844	0.5948	0.54518
88188	GPRC5C+RND1+TRIM3 / CEBPB+DUSP4+TPO	0.631	0.6518	0.6695	0.6967	0.7776	0.5218	0.5183	0.5455	0.5751	0.5871	0.7776	0.68532	0.5871	0.54956
4528	GPRC5C+SPTLC2 / GALNT10+TAF4B	0.6886	0.6981	0.7471	0.7776	0.7568	0.5763	0.57	0.5745	0.5736	0.586	0.7776	0.73364	0.586	0.57608
56719	BIK+GPRC5C+SPTLC2 / FZD9+MCM7+TPO	0.5582	0.5878	0.6182	0.6571	0.7776	0.5704	0.5852	0.5499	0.53	0.5135	0.7776	0.63978	0.5852	0.5498
59935	BIK+KRT18+VAV3 / DUSP4+PSAT1+TPO	0.5799	0.592	0.6221	0.6594	0.7776	0.5702	0.5836	0.529	0.5109	0.5226	0.7776	0.6462	0.5836	0.54326
54866	BIK+GPRC5C+KRT18 / FOXC1+GDF5+TPO	0.5909	0.6252	0.6357	0.6638	0.7776	0.561	0.5808	0.5296	0.5016	0.5233	0.7776	0.65864	0.5808	0.53926
16250	AHNAK+ERBB4+NCAM2 / DUSP4+MCM7+TMC5	0.7251	0.751	0.755	0.7776	0.7594	0.5756	0.5583	0.5223	0.5084	0.5245	0.7776	0.75362	0.5756	0.53782
43196	AR+KRT18+TRIM3 / DUSP4+TAF4B+TPO	0.5898	0.582	0.6456	0.6946	0.7776	0.515	0.5363	0.4906	0.5465	0.5751	0.7776	0.65792	0.5751	0.5327
103147	LFNG+SPTLC2+TRIM3 / CEBPB+MCM7+TPO	0.5982	0.6444	0.6991	0.7303	0.7776	0.5672	0.5693	0.557	0.5237	0.5359	0.7776	0.68992	0.5693	0.55062
67343	BIK+TRIM3+VAV3 / ART3+CEBPB+DUSP4	0.6387	0.6543	0.6609	0.6883	0.7776	0.5617	0.5683	0.5297	0.5094	0.5092	0.7776	0.68396	0.5683	0.53566
56676	BIK+GPRC5C+SPTLC2 / FOXC1+GALNT10+PSAT1	0.6392	0.668	0.6889	0.7291	0.7776	0.5483	0.563	0.521	0.5077	0.5145	0.7776	0.70056	0.563	0.5309
83321	GPRC5C+KRT18+VAV3 / GALNT10+TAF4B+TPO	0.6395	0.6437	0.6739	0.7161	0.7776	0.5333	0.5606	0.5265	0.4988	0.5239	0.7776	0.69016	0.5606	0.52862
11887	AHNAK+BIK+GPRC5C / DUSP4+PSAT1+TPO	0.4705	0.5618	0.5927	0.6251	0.7776	0.5406	0.5468	0.4945	0.5308	0.5589	0.7776	0.60554	0.5589	0.53432
67180	BIK+SPTLC2+VAV3 / DUSP4+FOXC1+MCM7	0.6054	0.632	0.6305	0.6632	0.7776	0.5571	0.5574	0.5178	0.5126	0.5197	0.7776	0.66174	0.5574	0.53292
56714	BIK+GPRC5C+SPTLC2 / FZD9+GDF5+TPO	0.5814	0.6211	0.6548	0.6833	0.7776	0.543	0.5521	0.5195	0.5119	0.5182	0.7776	0.66364	0.5521	0.52894
59228	BIK+KRT18+SPTLC2 / FOXC1+GALNT10+TPO	0.6211	0.6262	0.6376	0.6952	0.7776	0.5127	0.5282	0.5075	0.5245	0.5435	0.7776	0.67154	0.5435	0.52328
20144	AHNAK+GPRC5C+SPTLC2 / CEBPB+GALNT10+TPO	0.6433	0.6635	0.6952	0.732	0.7776	0.499	0.502	0.501	0.512	0.5344	0.7776	0.70232	0.5344	0.50968
55293	BIK+GPRC5C+LFNG / GALNT10+TAF4B+TPO	0.5936	0.6124	0.6658	0.7157	0.7776	0.4894	0.5043	0.5101	0.5231	0.5286	0.7776	0.67302	0.5286	0.5111
66733	BIK+SPTLC2+TRIM3 / CEBPB+GALNT10+ROPN1	0.6866	0.696	0.7338	0.7546	0.7776	0.4919	0.5182	0.5023	0.5266	0.5255	0.7776	0.72972	0.5266	0.5129
66750	BIK+SPTLC2+TRIM3 / CEBPB+PSAT1+TMC5	0.6211	0.6646	0.7451	0.7774	0.7599	0.5012	0.5067	0.5425	0.5708	0.5598	0.7774	0.71362	0.5708	0.5362
90028	GPRC5C+SPTLC2+TRIM3 / CEBPB+GALNT10+PSAT1	0.6742	0.7025	0.7535	0.7774	0.768	0.4848	0.5246	0.5001	0.5271	0.5277	0.7774	0.73512	0.5277	0.51286
35843	AR+ERBB4+LFNG / CEBPG+FZD9+TMC5	0.7588	0.7773	0.7497	0.7552	0.7366	0.6783	0.6857	0.6318	0.6018	0.5773	0.7773	0.75552	0.6857	0.63498
91189	KRT18+LFNG+NCAM2 / CEBPG+MCM7+TMC5	0.7773	0.7547	0.7366	0.7381	0.7234	0.6269	0.6267	0.5742	0.5434	0.5352	0.7773	0.74602	0.6269	0.58128
16196	AHNAK+ERBB4+NCAM2 / CEBPG+GDF5+MCM7	0.7061	0.7206	0.7484	0.7772	0.7381	0.6823	0.6949	0.6661	0.6395	0.6054	0.7772	0.73808	0.6949	0.65764
75511	ERBB4+NCAM2+RND1 / CEBPG+FOXC1+TMC5	0.6971	0.7152	0.7553	0.7772	0.7553	0.6361	0.6428	0.5979	0.5566	0.5374	0.7772	0.74002	0.6428	0.59416
76988	ERBB4+NCAM2+VAV3 / CEBPG+GDF5+TMC5	0.7063	0.7196	0.7246	0.7529	0.7771	0.6598	0.6613	0.6128	0.5893	0.5605	0.7771	0.7361	0.6613	0.61674
36214	AR+ERBB4+NCAM2 / CEBPG+GALNT10+TMC5	0.732	0.7761	0.7622	0.7496	0.7771	0.6368	0.6416	0.6018	0.5738	0.5319	0.7771	0.7594	0.6416	0.59718
98004	KRT18+SPTLC2+VAV3 / CEBPB+CEBPG+TAF4B	0.6659	0.6796	0.7021	0.7082	0.7771	0.6165	0.6309	0.5946	0.5642	0.5645	0.7771	0.70658	0.6309	0.59414
59803	BIK+KRT18+VAV3 / CEBPB+FOXC1+TAF4B	0.6596	0.6815	0.6825	0.6971	0.7771	0.6115	0.6281	0.5712	0.5347	0.5402	0.7771	0.69956	0.6281	0.57714
33957	AR+BIK+SPTLC2 / CEBPB+FOXC1+PSAT1	0.6151	0.6498	0.6681	0.7033	0.7771	0.6051	0.6252	0.5783	0.5435	0.5456	0.7771	0.68268	0.6252	0.57954
32505	AR+BIK+LFNG / CEBPB+FOXC1+TPO	0.5614	0.5941	0.6167	0.658	0.7771	0.6047	0.6226	0.5947	0.5607	0.5636	0.7771	0.64146	0.6226	0.58926
2387	BIK+GPRC5C / CEBPB+MCM7	0.6239	0.655	0.6631	0.6768	0.7771	0.5936	0.6105	0.5635	0.5394	0.5461	0.7771	0.67918	0.6105	0.57062
34323	AR+BIK+TRIM3 / CEBPB+FOXC1+TAF4B	0.6525	0.6805	0.7044	0.7266	0.7771	0.5817	0.6073	0.5658	0.5294	0.5258	0.7771	0.70822	0.6073	0.562
12520	AHNAK+BIK+LFNG / CEBPB+TAF4B+TPO	0.5541	0.5993	0.6551	0.6722	0.7771	0.5916	0.6051	0.5824	0.5577	0.5575	0.7771	0.65156	0.6051	0.57886
66724	BIK+SPTLC2+TRIM3 / CEBPB+FZD9+MCM7	0.6068	0.6374	0.6899	0.7163	0.7771	0.5879	0.6013	0.5656	0.5319	0.5289	0.7771	0.6855	0.6013	0.56312
5203	KRT18+TRIM3 / CEBPB+DUSP4	0.6411	0.636	0.6889	0.7266	0.7771	0.5154	0.5099	0.5509	0.5875	0.5974	0.7771	0.69394	0.5974	0.55222
14395	AHNAK+BIK+TRIM3 / CEBPG+TAF4B+TPO	0.5865	0.6074	0.6602	0.695	0.7771	0.5694	0.595	0.5578	0.528	0.5137	0.7771	0.66524	0.595	0.55278
59640	BIK+KRT18+TRIM3 / FZD9+TAF4B+TPO	0.5808	0.5917	0.6529	0.687	0.7771	0.5678	0.5945	0.5443	0.5065	0.5095	0.7771	0.6579	0.5945	0.54452
56608	BIK+GPRC5C+SPTLC2 / CEBPG+MCM7+TAF4B	0.6144	0.6391	0.6673	0.6981	0.7771	0.5696	0.5865	0.5471	0.5306	0.5281	0.7771	0.6792	0.5865	0.55238
97697	KRT18+SPTLC2+TRIM3 / CEBPB+TMC5+TPO	0.6048	0.6408	0.7218	0.7567	0.7771	0.5276	0.5354	0.5591	0.5825	0.5814	0.7771	0.70024	0.5825	0.5572
59121	BIK+KRT18+SPTLC2 / CEBPG+DUSP4+TAF4B	0.6086	0.6111	0.6586	0.7006	0.7771	0.5169	0.512	0.5474	0.5679	0.582	0.7771	0.6712	0.582	0.54524
2574	BIK+LFNG / CEBPB+TPO	0.5731	0.6078	0.6468	0.6881	0.7771	0.5683	0.5765	0.5656	0.5373	0.5531	0.7771	0.65858	0.5765	0.56016
57010	BIK+GPRC5C+TRIM3 / DUSP4+GDF5+PSAT1	0.5953	0.6378	0.6911	0.7115	0.7771	0.519	0.5211	0.5346	0.5585	0.5763	0.7771	0.68256	0.5763	0.5419
65001	BIK+RND1+TRIM3 / DUSP4+FOXC1+TPO	0.6013	0.6184	0.619	0.6648	0.7771	0.4994	0.5115	0.5222	0.561	0.5763	0.7771	0.65612	0.5763	0.53408
34581	AR+BIK+TRIM3 / TAF4B+TMC5+TPO	0.5849	0.6054	0.7015	0.7444	0.7771	0.5194	0.5085	0.5456	0.5673	0.5746	0.7771	0.68266	0.5746	0.54308
67664	BIK+TRIM3+VAV3 / GALNT10+PSAT1+TPO	0.6461	0.6605	0.7049	0.7525	0.7771	0.5462	0.5697	0.5359	0.5042	0.4975	0.7771	0.70822	0.5697	0.5307
54833	BIK+GPRC5C+KRT18 / DUSP4+MCM7+TAF4B	0.5753	0.5914	0.6304	0.6602	0.7771	0.5255	0.5362	0.5284	0.5486	0.5655	0.7771	0.64688	0.5655	0.54084
56633	BIK+GPRC5C+SPTLC2 / DUSP4+FZD9+PSAT1	0.5513	0.5844	0.6426	0.6793	0.7771	0.543	0.5405	0.5185	0.5408	0.5651	0.7771	0.64694	0.5651	0.54158
54840	BIK+GPRC5C+KRT18 / DUSP4+ROPN1+TAF4B	0.5857	0.5992	0.6352	0.6592	0.7771	0.5315	0.5433	0.5173	0.5462	0.564	0.7771	0.65128	0.564	0.54046
54697	BIK+GPRC5C+KRT18 / CEBPB+DUSP4+ROPN1	0.5997	0.6114	0.6352	0.6636	0.7771	0.5519	0.5611	0.4976	0.5319	0.5448	0.7771	0.6574	0.5611	0.53746
34069	AR+BIK+SPTLC2 / DUSP4+FZD9+TPO	0.4683	0.4698	0.5888	0.6557	0.7771	0.5276	0.5323	0.4942	0.5267	0.5588	0.7771	0.59194	0.5588	0.52792
75676	ERBB4+NCAM2+RND1 / GALNT10+TAF4B+TMC5	0.6938	0.724	0.7371	0.7515	0.7771	0.5508	0.5545	0.5338	0.505	0.5233	0.7771	0.7367	0.5545	0.53348
7022	SPTLC2+TRIM3 / CEBPB+CEBPG	0.6829	0.707	0.7468	0.7682	0.7771	0.5464	0.5541	0.5374	0.5107	0.5114	0.7771	0.7364	0.5541	0.532
97812	KRT18+SPTLC2+TRIM3 / FOXC1+GALNT10+TPO	0.6438	0.6467	0.6783	0.7287	0.7771	0.5067	0.5255	0.5019	0.5305	0.551	0.7771	0.69492	0.551	0.52312
59412	BIK+KRT18+TRIM3 / CEBPB+CEBPG+DUSP4	0.6263	0.6232	0.6658	0.7132	0.7771	0.5326	0.5466	0.5005	0.539	0.5475	0.7771	0.68112	0.5475	0.53324
67582	BIK+TRIM3+VAV3 / DUSP4+ROPN1+TPO	0.608	0.6265	0.6596	0.6948	0.7771	0.5363	0.5415	0.5013	0.5353	0.5448	0.7771	0.6732	0.5448	0.53184
67176	BIK+SPTLC2+VAV3 / CEBPG+TMC5+TPO	0.5458	0.588	0.6371	0.6943	0.7771	0.4868	0.5003	0.5287	0.5394	0.5403	0.7771	0.64846	0.5403	0.5191
111344	SPTLC2+TRIM3+VAV3 / GALNT10+PSAT1+TPO	0.6585	0.6793	0.7324	0.7682	0.7771	0.5266	0.5388	0.5185	0.5111	0.5159	0.7771	0.7231	0.5388	0.52218
103142	LFNG+SPTLC2+TRIM3 / CEBPB+GDF5+TPO	0.6353	0.6802	0.7296	0.7475	0.7771	0.5352	0.532	0.5273	0.5055	0.4903	0.7771	0.71394	0.5352	0.51806
65256	BIK+RND1+VAV3 / CEBPB+DUSP4+TPO	0.6375	0.6474	0.6409	0.6803	0.7771	0.5202	0.5284	0.5026	0.5327	0.5328	0.7771	0.67664	0.5328	0.52334
3530	ERBB4+NCAM2 / GDF5+MCM7	0.6973	0.7131	0.7428	0.7768	0.7523	0.6757	0.6875	0.6576	0.6275	0.5965	0.7768	0.73646	0.6875	0.64896
73187	ERBB4+LFNG+NCAM2 / ART3+CEBPG+TMC5	0.7205	0.7363	0.7543	0.7768	0.7538	0.6706	0.6735	0.6275	0.5927	0.58	0.7768	0.74834	0.6735	0.62886
71250	ERBB4+KRT18+NCAM2 / FOXC1+MCM7+TMC5	0.7186	0.7329	0.7549	0.7768	0.7259	0.6587	0.6683	0.6018	0.5584	0.5314	0.7768	0.74182	0.6683	0.60372
15886	AHNAK+ERBB4+LFNG / DUSP4+MCM7+TMC5	0.7473	0.7603	0.7606	0.7768	0.7487	0.5798	0.5613	0.5272	0.5062	0.5137	0.7768	0.75874	0.5798	0.53764
75890	ERBB4+NCAM2+SCUBE2 / CEBPG+GALNT10+TMC5	0.7304	0.7654	0.7766	0.7642	0.7614	0.6624	0.6721	0.6256	0.589	0.5424	0.7766	0.7596	0.6721	0.6183
36323	AR+ERBB4+NCAM2 / FZD9+GALNT10+TMC5	0.7296	0.776	0.7562	0.75	0.7766	0.6448	0.65	0.5985	0.5701	0.5163	0.7766	0.75768	0.65	0.59594
75696	ERBB4+NCAM2+RND1 / MCM7+PSAT1+TMC5	0.736	0.7395	0.7476	0.7766	0.7614	0.6434	0.6497	0.6058	0.5629	0.5491	0.7766	0.75222	0.6497	0.60218
56883	BIK+GPRC5C+TRIM3 / CEBPB+DUSP4+TMC5	0.6166	0.6439	0.7099	0.7489	0.7766	0.5851	0.6015	0.6348	0.6454	0.6454	0.7766	0.69918	0.6454	0.62244
83131	GPRC5C+KRT18+VAV3 / CEBPB+PSAT1+TPO	0.6165	0.6499	0.6737	0.6958	0.7766	0.6181	0.6397	0.5876	0.5486	0.55	0.7766	0.6825	0.6397	0.5888
56986	BIK+GPRC5C+TRIM3 / DUSP4+FOXC1+GALNT10	0.6379	0.6516	0.6859	0.7431	0.7766	0.5345	0.5323	0.5674	0.5935	0.616	0.7766	0.69902	0.616	0.56874
20628	AHNAK+GPRC5C+TRIM3 / DUSP4+TAF4B+TPO	0.5975	0.6254	0.678	0.6969	0.7766	0.5229	0.5251	0.561	0.5796	0.6132	0.7766	0.67488	0.6132	0.56036
55054	BIK+GPRC5C+LFNG / CEBPB+CEBPG+TPO	0.5788	0.6122	0.6348	0.6703	0.7766	0.5954	0.6092	0.5809	0.5569	0.5636	0.7766	0.65454	0.6092	0.5812
73287	ERBB4+LFNG+NCAM2 / CEBPB+GALNT10+TMC5	0.7279	0.7476	0.733	0.7341	0.7766	0.6074	0.5975	0.5712	0.5418	0.5266	0.7766	0.74384	0.6074	0.5689
75674	ERBB4+NCAM2+RND1 / GALNT10+ROPN1+TMC5	0.7249	0.7554	0.7644	0.7751	0.7766	0.6035	0.6056	0.5715	0.531	0.5078	0.7766	0.75928	0.6056	0.56388
4667	GPRC5C+VAV3 / CEBPB+TPO	0.6632	0.6949	0.6952	0.7174	0.7766	0.5815	0.5965	0.5679	0.5454	0.5495	0.7766	0.70946	0.5965	0.56816
18444	AHNAK+GPRC5C+KRT18 / DUSP4+TAF4B+TPO	0.5453	0.5606	0.5926	0.6203	0.7766	0.5087	0.518	0.5316	0.5512	0.5965	0.7766	0.61908	0.5965	0.5412
73706	ERBB4+LFNG+RND1 / CEBPG+GALNT10+TMC5	0.7386	0.7609	0.7657	0.76	0.7766	0.5924	0.5958	0.5784	0.5425	0.5333	0.7766	0.76036	0.5958	0.56848
2963	BIK+SPTLC2 / FOXC1+MCM7	0.6089	0.6403	0.631	0.6715	0.7766	0.5806	0.5915	0.5558	0.5265	0.5258	0.7766	0.66566	0.5915	0.55604
64927	BIK+RND1+TRIM3 / CEBPB+MCM7+TPO	0.6179	0.6382	0.6496	0.681	0.7766	0.5639	0.5891	0.5629	0.5193	0.5247	0.7766	0.67266	0.5891	0.55198
66616	BIK+SPTLC2+TRIM3 / ART3+CEBPB+FOXC1	0.6468	0.67	0.6695	0.6854	0.7766	0.576	0.5881	0.5565	0.5207	0.4766	0.7766	0.68966	0.5881	0.54358
97685	KRT18+SPTLC2+TRIM3 / CEBPB+MCM7+TAF4B	0.6586	0.6836	0.728	0.749	0.7766	0.5686	0.5874	0.5491	0.512	0.5111	0.7766	0.71916	0.5874	0.54564
66959	BIK+SPTLC2+TRIM3 / MCM7+PSAT1+TAF4B	0.6211	0.6573	0.7065	0.7308	0.7766	0.5676	0.5867	0.5434	0.506	0.5087	0.7766	0.69846	0.5867	0.54248
90626	GPRC5C+SPTLC2+VAV3 / MCM7+TAF4B+TPO	0.6383	0.6727	0.6902	0.7117	0.7766	0.557	0.5719	0.5495	0.532	0.5259	0.7766	0.6979	0.5719	0.54726
90732	GPRC5C+TRIM3+VAV3 / CEBPB+DUSP4+PSAT1	0.6468	0.6757	0.7108	0.7295	0.7766	0.5669	0.5715	0.5154	0.5226	0.5234	0.7766	0.70788	0.5715	0.53996
7205	TRIM3+VAV3 / CEBPB+DUSP4	0.6809	0.6856	0.7197	0.7479	0.7766	0.4957	0.5018	0.5328	0.5616	0.5672	0.7766	0.72214	0.5672	0.53182
61460	BIK+LFNG+SPTLC2 / FZD9+TAF4B+TPO	0.5417	0.58	0.6461	0.6891	0.7766	0.5583	0.5662	0.5445	0.5229	0.5202	0.7766	0.6467	0.5662	0.54242
56499	BIK+GPRC5C+SPTLC2 / ART3+TMC5+TPO	0.5642	0.6061	0.6205	0.6625	0.7766	0.5107	0.5173	0.544	0.5583	0.5645	0.7766	0.64598	0.5645	0.53896
40138	AR+GPRC5C+SPTLC2 / CEBPB+DUSP4+TAF4B	0.6514	0.6758	0.7187	0.7456	0.7766	0.5028	0.4985	0.5303	0.5449	0.5607	0.7766	0.71362	0.5607	0.52744
56675	BIK+GPRC5C+SPTLC2 / FOXC1+GALNT10+MCM7	0.6329	0.649	0.6524	0.7023	0.7766	0.5409	0.5529	0.5212	0.497	0.5157	0.7766	0.68264	0.5529	0.52554
33946	AR+BIK+SPTLC2 / CEBPB+DUSP4+GDF5	0.6264	0.6511	0.7014	0.7299	0.7766	0.5111	0.507	0.5159	0.5319	0.5521	0.7766	0.69708	0.5521	0.5236
50561	AR+SPTLC2+TRIM3 / GALNT10+TAF4B+TPO	0.6652	0.6638	0.7318	0.7766	0.767	0.525	0.5059	0.5128	0.531	0.5494	0.7766	0.72088	0.5494	0.52482
57429	BIK+GPRC5C+VAV3 / FOXC1+TMC5+TPO	0.5792	0.6406	0.652	0.6897	0.7766	0.5487	0.549	0.492	0.5309	0.5424	0.7766	0.66762	0.549	0.5326
30342	AHNAK+SPTLC2+TRIM3 / CEBPB+GDF5+TPO	0.6506	0.6971	0.7337	0.7397	0.7766	0.5486	0.5462	0.5342	0.5153	0.4952	0.7766	0.71954	0.5486	0.5279
56738	BIK+GPRC5C+SPTLC2 / GALNT10+MCM7+TAF4B	0.6657	0.6728	0.7111	0.7454	0.7766	0.5241	0.508	0.5251	0.5366	0.5467	0.7766	0.71432	0.5467	0.5281
61612	BIK+LFNG+TRIM3 / CEBPB+DUSP4+PSAT1	0.5849	0.6286	0.7037	0.7362	0.7766	0.5434	0.5434	0.5012	0.5357	0.4747	0.7766	0.686	0.5434	0.51968
57111	BIK+GPRC5C+TRIM3 / GALNT10+ROPN1+TPO	0.6301	0.6388	0.6723	0.7092	0.7766	0.5121	0.5306	0.5025	0.5285	0.5419	0.7766	0.6854	0.5419	0.52312
5450	LFNG+NCAM2 / MCM7+TMC5	0.7765	0.7462	0.7166	0.733	0.7599	0.5701	0.5393	0.5103	0.501	0.4972	0.7765	0.74644	0.5701	0.52358
75541	ERBB4+NCAM2+RND1 / CEBPG+PSAT1+TMC5	0.7331	0.7407	0.7544	0.7764	0.7634	0.6456	0.6544	0.6092	0.5652	0.5519	0.7764	0.7536	0.6544	0.60526
16632	AHNAK+ERBB4+RND1 / FOXC1+FZD9+TMC5	0.7009	0.7182	0.7476	0.7764	0.7254	0.6434	0.6491	0.5976	0.5589	0.5233	0.7764	0.7337	0.6491	0.59446
73357	ERBB4+LFNG+NCAM2 / CEBPG+PSAT1+TMC5	0.7674	0.7658	0.7524	0.7762	0.7715	0.6708	0.6733	0.6216	0.5823	0.571	0.7762	0.76666	0.6733	0.6238
15990	AHNAK+ERBB4+LFNG / GDF5+PSAT1+TMC5	0.7637	0.7463	0.7291	0.7762	0.768	0.6543	0.6513	0.6063	0.5774	0.5525	0.7762	0.75666	0.6543	0.60836
16049	AHNAK+ERBB4+NCAM2 / ART3+DUSP4+TMC5	0.694	0.7277	0.7509	0.7762	0.7447	0.5954	0.586	0.5392	0.5156	0.5209	0.7762	0.7387	0.5954	0.55142
65637	BIK+SCUBE2+SPTLC2 / CEBPB+FZD9+TPO	0.547	0.5574	0.5927	0.6412	0.7761	0.6352	0.6526	0.6143	0.58	0.5555	0.7761	0.62288	0.6526	0.60752
67107	BIK+SPTLC2+VAV3 / CEBPB+MCM7+PSAT1	0.6275	0.6645	0.6865	0.7098	0.7761	0.6249	0.6393	0.5985	0.5641	0.5765	0.7761	0.69288	0.6393	0.60066
83101	GPRC5C+KRT18+VAV3 / CEBPB+FOXC1+TPO	0.6375	0.6658	0.6648	0.6937	0.7761	0.6118	0.6283	0.5738	0.5379	0.5372	0.7761	0.68758	0.6283	0.5778
67615	BIK+TRIM3+VAV3 / FOXC1+PSAT1+TPO	0.6181	0.6574	0.6734	0.7056	0.7761	0.6014	0.6246	0.5727	0.5305	0.5341	0.7761	0.68612	0.6246	0.57266
54681	BIK+GPRC5C+KRT18 / CEBPB+CEBPG+FOXC1	0.6155	0.6343	0.6376	0.6759	0.7761	0.6049	0.621	0.5596	0.527	0.5264	0.7761	0.66788	0.621	0.56778
11738	AHNAK+BIK+GPRC5C / CEBPB+CEBPG+TPO	0.5773	0.6047	0.6135	0.6489	0.7761	0.599	0.6204	0.5827	0.5592	0.5505	0.7761	0.6441	0.6204	0.58236
67504	BIK+TRIM3+VAV3 / CEBPG+FOXC1+TPO	0.6304	0.6567	0.6634	0.7046	0.7761	0.5972	0.6176	0.5752	0.5398	0.5398	0.7761	0.68624	0.6176	0.57392
66039	BIK+SCUBE2+TRIM3 / CEBPG+DUSP4+TPO	0.5369	0.5328	0.571	0.6496	0.7761	0.5915	0.6072	0.5551	0.5137	0.5178	0.7761	0.61328	0.6072	0.55706
56579	BIK+GPRC5C+SPTLC2 / CEBPG+FOXC1+MCM7	0.5945	0.6235	0.6188	0.6655	0.7761	0.5919	0.6071	0.5613	0.5376	0.5344	0.7761	0.65568	0.6071	0.56646
56612	BIK+GPRC5C+SPTLC2 / CEBPG+PSAT1+TAF4B	0.6062	0.641	0.6864	0.7111	0.7761	0.5773	0.5971	0.5473	0.524	0.5242	0.7761	0.68416	0.5971	0.55398
90051	GPRC5C+SPTLC2+TRIM3 / CEBPB+TAF4B+TMC5	0.6518	0.695	0.7704	0.7761	0.7589	0.5463	0.5567	0.5818	0.5891	0.5891	0.7761	0.73044	0.5891	0.5726
54728	BIK+GPRC5C+KRT18 / CEBPB+GDF5+TAF4B	0.6367	0.6675	0.6987	0.7067	0.7761	0.5673	0.5866	0.5327	0.5109	0.496	0.7761	0.69714	0.5866	0.5387
2930	BIK+SPTLC2 / CEBPB+FZD9	0.6048	0.6317	0.6764	0.6992	0.7761	0.5765	0.5843	0.5528	0.5321	0.5275	0.7761	0.67764	0.5843	0.55464
82545	GPRC5C+KRT18+SPTLC2 / FOXC1+TMC5+TPO	0.5597	0.6116	0.6352	0.6728	0.7761	0.5064	0.4987	0.543	0.5617	0.5829	0.7761	0.65108	0.5829	0.53854
56987	BIK+GPRC5C+TRIM3 / DUSP4+FOXC1+GDF5	0.6113	0.6514	0.6845	0.7086	0.7761	0.5169	0.5146	0.5321	0.555	0.5813	0.7761	0.68638	0.5813	0.53998
63171	BIK+NCAM2+SPTLC2 / CEBPG+TAF4B+TPO	0.5797	0.5979	0.6411	0.6891	0.7761	0.5629	0.581	0.5526	0.5316	0.5195	0.7761	0.65678	0.581	0.54952
66976	BIK+SPTLC2+TRIM3 / ROPN1+TMC5+TPO	0.5855	0.6303	0.7016	0.7299	0.7761	0.519	0.5307	0.5569	0.5782	0.5773	0.7761	0.68468	0.5782	0.55242
111328	SPTLC2+TRIM3+VAV3 / FZD9+TAF4B+TPO	0.6261	0.6557	0.7034	0.7253	0.7761	0.5632	0.5771	0.5451	0.5209	0.5063	0.7761	0.69732	0.5771	0.54252
59205	BIK+KRT18+SPTLC2 / DUSP4+PSAT1+TAF4B	0.6098	0.633	0.6806	0.7084	0.7761	0.505	0.492	0.5379	0.5666	0.5753	0.7761	0.68158	0.5753	0.53536
56617	BIK+GPRC5C+SPTLC2 / CEBPG+ROPN1+TPO	0.5942	0.6173	0.6304	0.6669	0.7761	0.5589	0.5732	0.5399	0.5161	0.5108	0.7761	0.65698	0.5732	0.53978
66890	BIK+SPTLC2+TRIM3 / FOXC1+ROPN1+TPO	0.6231	0.6522	0.673	0.699	0.7761	0.5592	0.5708	0.5363	0.5013	0.5055	0.7761	0.68468	0.5708	0.53462
67078	BIK+SPTLC2+VAV3 / CEBPB+FOXC1+GALNT10	0.7063	0.7231	0.7178	0.7492	0.7761	0.5582	0.5657	0.545	0.5152	0.5148	0.7761	0.7345	0.5657	0.53978
14292	AHNAK+BIK+TRIM3 / CEBPB+DUSP4+PSAT1	0.5912	0.6186	0.6789	0.7033	0.7761	0.5602	0.5647	0.5095	0.5283	0.5384	0.7761	0.67362	0.5647	0.54022
53608	BIK+ERBB4+SPTLC2 / CEBPB+DUSP4+TPO	0.5677	0.5531	0.5801	0.6387	0.7761	0.5555	0.5592	0.5288	0.509	0.5206	0.7761	0.62314	0.5592	0.53462
92554	KRT18+LFNG+TRIM3 / CEBPB+DUSP4+TAF4B	0.6068	0.6293	0.7018	0.732	0.7761	0.5128	0.5183	0.5192	0.5573	0.5563	0.7761	0.6892	0.5573	0.53278
90366	GPRC5C+SPTLC2+VAV3 / CEBPB+DUSP4+GDF5	0.6586	0.7031	0.7235	0.7266	0.7761	0.5083	0.4907	0.5334	0.5399	0.557	0.7761	0.71758	0.557	0.52586
103984	LFNG+TRIM3+VAV3 / DUSP4+TAF4B+TPO	0.5949	0.6217	0.6834	0.7176	0.7761	0.4967	0.5002	0.5247	0.5533	0.555	0.7761	0.67874	0.555	0.52598
64788	BIK+RND1+SPTLC2 / PSAT1+TAF4B+TPO	0.6051	0.6395	0.6715	0.7075	0.7761	0.5327	0.5548	0.5326	0.499	0.4996	0.7761	0.67994	0.5548	0.52374
34085	AR+BIK+SPTLC2 / DUSP4+MCM7+TAF4B	0.5934	0.6037	0.6606	0.7103	0.7761	0.5085	0.5163	0.5188	0.5359	0.5508	0.7761	0.66882	0.5508	0.52606
98609	KRT18+TRIM3+VAV3 / GALNT10+TAF4B+TPO	0.6602	0.6533	0.7059	0.7446	0.7761	0.5212	0.5499	0.5193	0.515	0.5293	0.7761	0.70802	0.5499	0.52694
58971	BIK+KRT18+SPTLC2 / ART3+CEBPB+DUSP4	0.6026	0.6056	0.6188	0.6492	0.7761	0.537	0.5424	0.5072	0.5262	0.5317	0.7761	0.65046	0.5424	0.5289
66795	BIK+SPTLC2+TRIM3 / CEBPG+GDF5+TAF4B	0.655	0.6897	0.74	0.7536	0.7761	0.5269	0.5406	0.5157	0.4996	0.5106	0.7761	0.72288	0.5406	0.51868
62124	BIK+LFNG+VAV3 / DUSP4+TAF4B+TPO	0.5737	0.6042	0.6553	0.7008	0.7761	0.5088	0.5082	0.5174	0.5398	0.5375	0.7761	0.66202	0.5398	0.52234
111054	SPTLC2+TRIM3+VAV3 / ART3+DUSP4+TPO	0.6192	0.6321	0.6411	0.6745	0.7761	0.5249	0.5246	0.4981	0.5276	0.5385	0.7761	0.6686	0.5385	0.52274
26163	AHNAK+NCAM2+RND1 / GALNT10+MCM7+TMC5	0.7225	0.726	0.7362	0.7494	0.7761	0.5341	0.5178	0.4948	0.5103	0.537	0.7761	0.74204	0.537	0.5188
7931	AHNAK+AR+ERBB4 / FZD9+GALNT10+TMC5	0.7289	0.776	0.7534	0.7502	0.766	0.6489	0.654	0.6034	0.5772	0.5143	0.776	0.7549	0.654	0.59956
21283	AHNAK+KRT18+LFNG / CEBPG+FZD9+TMC5	0.776	0.7544	0.7244	0.7328	0.7229	0.6406	0.6391	0.5751	0.5539	0.5258	0.776	0.7421	0.6406	0.5869
35861	AR+ERBB4+LFNG / CEBPG+MCM7+TMC5	0.7615	0.7759	0.7556	0.7582	0.7462	0.6769	0.6832	0.6368	0.6032	0.5892	0.7759	0.75948	0.6832	0.63786
73512	ERBB4+LFNG+NCAM2 / MCM7+PSAT1+TMC5	0.7719	0.7699	0.7481	0.7759	0.7629	0.6701	0.6696	0.6202	0.58	0.569	0.7759	0.76574	0.6701	0.62178
66940	BIK+SPTLC2+TRIM3 / GALNT10+TAF4B+TMC5	0.6242	0.6436	0.7387	0.7759	0.7224	0.6054	0.6121	0.618	0.6201	0.6146	0.7759	0.70096	0.6201	0.61404
15466	AHNAK+ERBB4+KRT18 / CEBPG+GALNT10+TMC5	0.7401	0.7757	0.7675	0.7559	0.7391	0.6254	0.6357	0.5867	0.5524	0.4909	0.7757	0.75566	0.6357	0.57822
70903	ERBB4+KRT18+LFNG / FZD9+GALNT10+TMC5	0.7483	0.7757	0.7429	0.7362	0.734	0.622	0.6278	0.5738	0.5357	0.5062	0.7757	0.74742	0.6278	0.5731
17063	AHNAK+ERBB4+SCUBE2 / GALNT10+MCM7+TMC5	0.7314	0.7634	0.7756	0.7743	0.7513	0.6665	0.6739	0.6286	0.5931	0.5432	0.7756	0.7592	0.6739	0.62106
73221	ERBB4+LFNG+NCAM2 / ART3+GALNT10+TMC5	0.7183	0.7482	0.7546	0.7646	0.7756	0.6279	0.6279	0.596	0.5625	0.5407	0.7756	0.75226	0.6279	0.591
57285	BIK+GPRC5C+VAV3 / CEBPB+PSAT1+TAF4B	0.6398	0.6781	0.7072	0.7195	0.7756	0.6051	0.6273	0.5677	0.5395	0.5492	0.7756	0.70404	0.6273	0.57776
60050	BIK+KRT18+VAV3 / MCM7+TAF4B+TPO	0.6031	0.6167	0.634	0.6626	0.7756	0.5955	0.6218	0.5776	0.5439	0.5431	0.7756	0.6584	0.6218	0.57638
297	AHNAK+BIK / CEBPB+TAF4B	0.6304	0.6603	0.703	0.704	0.7756	0.5991	0.6189	0.5773	0.5574	0.5488	0.7756	0.69466	0.6189	0.5803
61233	BIK+LFNG+SPTLC2 / CEBPB+CEBPG+FOXC1	0.5952	0.6327	0.6548	0.6881	0.7756	0.607	0.6149	0.588	0.5583	0.5691	0.7756	0.66928	0.6149	0.58746
59826	BIK+KRT18+VAV3 / CEBPB+GDF5+TPO	0.6365	0.6622	0.6699	0.6931	0.7756	0.5927	0.6091	0.5722	0.5416	0.5377	0.7756	0.68746	0.6091	0.57066
67480	BIK+TRIM3+VAV3 / CEBPB+ROPN1+TAF4B	0.6613	0.6873	0.7184	0.7268	0.7756	0.5883	0.6083	0.5632	0.527	0.5338	0.7756	0.71388	0.6083	0.56412
55324	BIK+GPRC5C+LFNG / PSAT1+TAF4B+TPO	0.5459	0.5895	0.6432	0.6695	0.7756	0.5787	0.5981	0.5557	0.5277	0.5302	0.7756	0.64474	0.5981	0.55808
82481	GPRC5C+KRT18+SPTLC2 / DUSP4+FZD9+TPO	0.4656	0.4569	0.5917	0.6347	0.7756	0.5156	0.5137	0.5324	0.5529	0.5939	0.7756	0.5849	0.5939	0.5417
31764	AR+BIK+GPRC5C / CEBPB+DUSP4+PSAT1	0.5903	0.6104	0.658	0.6944	0.7756	0.5747	0.5926	0.5276	0.495	0.4879	0.7756	0.66574	0.5926	0.53556
90189	GPRC5C+SPTLC2+TRIM3 / FOXC1+TMC5+TPO	0.6027	0.6569	0.7012	0.7226	0.7756	0.5226	0.5342	0.5647	0.577	0.5914	0.7756	0.6918	0.5914	0.55798
66744	BIK+SPTLC2+TRIM3 / CEBPB+MCM7+ROPN1	0.6457	0.6782	0.7043	0.7184	0.7756	0.5783	0.5905	0.5562	0.5182	0.5231	0.7756	0.70444	0.5905	0.55326
82407	GPRC5C+KRT18+SPTLC2 / CEBPB+TAF4B+TMC5	0.6248	0.6693	0.7282	0.7368	0.7756	0.5293	0.5352	0.5754	0.5843	0.5896	0.7756	0.70694	0.5896	0.56276
56671	BIK+GPRC5C+SPTLC2 / FOXC1+FZD9+TAF4B	0.6032	0.6378	0.6653	0.6881	0.7756	0.5705	0.5841	0.5332	0.5139	0.4995	0.7756	0.674	0.5841	0.54024
20528	AHNAK+GPRC5C+TRIM3 / CEBPB+TAF4B+TPO	0.6253	0.6634	0.7009	0.7153	0.7756	0.5597	0.5748	0.5422	0.5161	0.5026	0.7756	0.6961	0.5748	0.53908
56772	BIK+GPRC5C+SPTLC2 / MCM7+ROPN1+TPO	0.5898	0.6204	0.6335	0.6615	0.7756	0.5592	0.5723	0.5401	0.4862	0.4902	0.7756	0.65616	0.5723	0.5296
67181	BIK+SPTLC2+VAV3 / DUSP4+FOXC1+PSAT1	0.6236	0.6614	0.6675	0.6931	0.7756	0.57	0.5709	0.5223	0.5139	0.5186	0.7756	0.68424	0.5709	0.53914
64535	BIK+RND1+SPTLC2 / CEBPB+FOXC1+TAF4B	0.6695	0.6962	0.6897	0.7036	0.7756	0.5526	0.5684	0.5384	0.5083	0.5119	0.7756	0.70692	0.5684	0.53592
32130	AR+BIK+KRT18 / CEBPB+DUSP4+TAF4B	0.6095	0.6054	0.6542	0.6908	0.7756	0.5477	0.5663	0.513	0.522	0.537	0.7756	0.6671	0.5663	0.5372
65072	BIK+RND1+TRIM3 / FOXC1+TAF4B+TPO	0.6212	0.6478	0.6593	0.6852	0.7756	0.5386	0.5657	0.5312	0.5076	0.5109	0.7756	0.67782	0.5657	0.5308
7280	TRIM3+VAV3 / TAF4B+TPO	0.6551	0.6815	0.7237	0.7473	0.7756	0.5434	0.5634	0.5349	0.5078	0.5058	0.7756	0.71664	0.5634	0.53106
56904	BIK+GPRC5C+TRIM3 / CEBPB+GALNT10+PSAT1	0.6581	0.6793	0.7324	0.7611	0.7756	0.5411	0.5615	0.5175	0.5159	0.4859	0.7756	0.7213	0.5615	0.52438
82972	GPRC5C+KRT18+TRIM3 / GDF5+TAF4B+TPO	0.6165	0.6499	0.6909	0.7132	0.7756	0.5348	0.5571	0.5149	0.5099	0.5344	0.7756	0.68922	0.5571	0.53022
34172	AR+BIK+SPTLC2 / GALNT10+MCM7+TPO	0.5996	0.5896	0.6279	0.7054	0.7756	0.5232	0.5452	0.5404	0.5157	0.5021	0.7756	0.65962	0.5452	0.52532
50696	AR+SPTLC2+VAV3 / CEBPB+DUSP4+TPO	0.6365	0.6406	0.673	0.7144	0.7756	0.543	0.5431	0.5158	0.5082	0.5221	0.7756	0.68802	0.5431	0.52644
82750	GPRC5C+KRT18+TRIM3 / CEBPB+GALNT10+TAF4B	0.6766	0.6829	0.7368	0.7649	0.7756	0.5138	0.5378	0.5005	0.531	0.5419	0.7756	0.72736	0.5419	0.525
32640	AR+BIK+LFNG / DUSP4+TAF4B+TPO	0.5259	0.5428	0.6182	0.6841	0.7756	0.5107	0.5204	0.4926	0.5322	0.5413	0.7756	0.62932	0.5413	0.51944
84777	GPRC5C+LFNG+SPTLC2 / GALNT10+TAF4B+TPO	0.6072	0.6344	0.698	0.7414	0.7756	0.5407	0.5357	0.5338	0.5385	0.5403	0.7756	0.69132	0.5407	0.5378
5951	NCAM2+RND1 / CEBPG+TMC5	0.7183	0.708	0.7241	0.7425	0.7756	0.5373	0.5265	0.5058	0.5122	0.5177	0.7756	0.7337	0.5373	0.5199
90760	GPRC5C+TRIM3+VAV3 / CEBPB+GALNT10+TPO	0.6888	0.7014	0.7303	0.7674	0.7756	0.5207	0.5365	0.5176	0.5097	0.5113	0.7756	0.7327	0.5365	0.51916
6552	RND1+SPTLC2 / TAF4B+TPO	0.6231	0.6482	0.6653	0.6889	0.7756	0.5288	0.485	0.4957	0.5253	0.5254	0.7756	0.68022	0.5288	0.51204
90036	GPRC5C+SPTLC2+TRIM3 / CEBPB+GDF5+TAF4B	0.6872	0.7309	0.7685	0.7682	0.7756	0.515	0.5186	0.4968	0.5155	0.5231	0.7756	0.74608	0.5231	0.5138
15911	AHNAK+ERBB4+LFNG / FOXC1+GALNT10+TMC5	0.7461	0.7596	0.7656	0.7755	0.773	0.6318	0.6263	0.5885	0.5564	0.5227	0.7755	0.76396	0.6318	0.58514
73405	ERBB4+LFNG+NCAM2 / DUSP4+ROPN1+TMC5	0.7475	0.765	0.7557	0.7755	0.7589	0.5883	0.5742	0.4739	0.5041	0.5193	0.7755	0.76052	0.5883	0.53196
16933	AHNAK+ERBB4+SCUBE2 / CEBPG+MCM7+TMC5	0.735	0.7537	0.7641	0.7753	0.73	0.6892	0.6968	0.6483	0.6154	0.5776	0.7753	0.75162	0.6968	0.64546
436	AHNAK+ERBB4 / GDF5+MCM7	0.693	0.7068	0.7371	0.7753	0.7209	0.6752	0.6866	0.6599	0.634	0.5992	0.7753	0.72662	0.6866	0.65098
[truncated: 109,388 more rows]
