# Supplementary material for: A network approach reveals driver genes associated with survival of patients with triple-negative breast cancer
Source: iScience. 2021 Apr 19;24(5):102451. doi: 10.1016/j.isci.2021.102451 (PMC8111681; doi:10.1016/j.isci.2021.102451)
Supplement: Data S1. Global plots of BrCa coexpression network identify modules correlated to TNBC subtype-relevant traits, Related to Figures 2, 3 and 4 — The compilation of figures presented in Supplemental Dataset 1 is the full print out of results from WGCNA analysis. The dendrograms on pages 1 and 2 depict module eigengene relatedness between the 22 constructed modules. The heatmaps on pages 3–6 depict bicor module eigengene-trait correlations. The scatterplots on pages 7-28 depict Pearson correlation between module eigengenes and each clinical trait. Box plots measuring ANOVA eigenegene expression differences between the 4 BrCa subtypes, for each of the 22 modules, is also presented on pages 7–28. See also Figures 2 and 4. See also Tables S4 and S5. [file mmc14.zip]

Archive with 2 entries (2 files):
- Supplemental Dataset1.pdf
- __MACOSX/._Supplemental Dataset1.pdf
