# Supplementary material for: A network approach reveals driver genes associated with survival of patients with triple-negative breast cancer
Source: iScience. 2021 Apr 19;24(5):102451. doi: 10.1016/j.isci.2021.102451 (PMC8111681; doi:10.1016/j.isci.2021.102451)
Supplement: Data S2. Global plots of BrCa coexpression network identify modules correlated to TNBC subtype-relevant traits with regression of age and race, Figure 2, 3, and 4 — The compilation of figures presented in Supplemental Dataset 2 is also the full print out of results from WGCNA analysis. Age and race were regressed with bootstrap nonparametric regression, and identical module membership to that found in the unregressed data was used for calculation of eigengenes. See also Figures 2 and 4. See also Tables S4 and S5. [file mmc15.zip]

Archive with 2 entries (2 files):
- Supplemental Dataset2.pdf
- __MACOSX/._Supplemental Dataset2.pdf
